# Supplementary material for: Human cytomegalovirus in breast milk is associated with milk composition and the infant gut microbiome and growth
Source: Nat Commun. 2024 Jul 23;15:6216. doi: 10.1038/s41467-024-50282-4 (PMC11266569; doi:10.1038/s41467-024-50282-4)
Supplement: Supplementary file 4 — Supplementary Data 1–13 [file 41467_2024_50282_MOESM4_ESM.xlsx]

## Sheet: SD1
indID	sms.cmv	wgs.cmv	sms.tot	wgs.tot	shotgun.cmv.reads	shotgun.tot.reads	shotgun.cmv.prop	shotgun.cmv.status	qpcr.copies.ml	qpcr.cmv.status	Center	parity	matage	mat_bmi	delivery_cat	mateduc_cat	income_cat	wlz_0	wlz_1	wlz_6	laz_0	laz_1	laz_6	waz_0	waz_1	waz_6	gdm	mat.white	ebf6mo	inf.white	ebf3mo	avg_totalhei	gbs	compfoods6mo	fecal_1mo_site	fecal_6mo_site	logKynurenine	inf.microbiome.1mo.PC3
p0183	NA	394	NA	16414635	394	16414635	2.4003e-05	CMV+	85350	CMV+	1	3	29	21.49	0	0	1	-1.48753	-2.35016	-0.387212	2.39601	2.48547	1.07548	1.15151	0.624555	0.236561	0	1	1	0	1	NA	NA	1	NA	NA	NA	NA
p0109	NA	0	NA	6420264	0	6420264	0	CMV-	0	CMV-	1	3	31	22.27	0	1	1	-0.0792831	-0.348917	0.733489	0.0738343	0.714943	-1.15462	0.0568709	0.375933	-0.204733	0	1	1	1	1	71.5382	NA	0	NA	NA	-0.138579	NA
p0258	NA	0	NA	9505459	0	9505459	0	CMV-	0	CMV-	1	2	29	22.77	1	2	2	-0.413937	-0.0929645	2.21891	1.02382	1.34519	-0.703106	0.619089	1.14893	1.25733	0	1	1	1	1	60.6126	NA	1	NA	NA	-0.590411	NA
p0262	NA	388.714	NA	15065862	388.714	15065862	2.5801e-05	CMV+	164450	CMV+	1	1	33	23.34	1	2	2	-1.39141	-0.468885	0.739346	1.70991	-1.00578	-2.30962	0.615809	-1.25273	-0.960503	0	1	0	1	1	68.4935	NA	1	NA	NA	-0.475511	NA
p0192	NA	0	NA	15860684	0	15860684	0	CMV-	0	CMV-	1	2	29	22.13	0	2	1	0.035982	2.72187	0.0783233	1.49192	-0.836046	-0.120227	1.27405	1.212	-0.066401	0	1	1	1	1	72.3115	NA	1	NA	NA	0.583753	NA
p0031	NA	24.5714	NA	13528620	24.5714	13528620	1.81626e-06	CMV+	7275	CMV+	1	2	30	23.57	1	0	1	-1.01878	-0.345395	0.474067	1.70991	1.36151	2.19149	0.835523	0.935575	1.45493	0	1	1	1	1	NA	NA	1	NA	NA	-0.491325	NA
p0280	NA	0	NA	41270716	0	41270716	0	CMV-	0	CMV-	1	3	32	21.98	0	1	1	-0.698205	0.145771	-0.018342	1.73102	0.37331	0.805174	1.04657	0.415391	0.35817	0	1	1	1	1	81.1677	NA	1	NA	NA	-0.425385	NA
p0194	NA	0	NA	9024605	0	9024605	0	CMV-	0	CMV-	1	4	31	26.02	1	2	0	-0.412985	-0.36468	-0.191951	1.70991	0.943454	0.6553	1.20267	0.609778	0.157698	0	1	1	1	1	66.9011	NA	1	NA	NA	-0.46908	NA
p0276	NA	0	NA	32922772	0	32922772	0	CMV-	0	CMV-	1	4	30	45.75	1	0	0	0.761461	2.9799	0.888827	1.07659	-1.3175	-1.43162	1.40129	0.824245	-0.257572	0	1	0	1	1	NA	NA	0	NA	NA	-1.04598	NA
p0271	NA	0	NA	11351035	0	11351035	0	CMV-	0	CMV-	1	2	26	20.68	0	1	0	-0.648575	-0.673914	0.870818	2.39601	1.92262	1.72294	1.65875	1.13777	1.54855	0	1	1	1	1	NA	NA	0	NA	NA	0.700765	NA
p0202	NA	228.714	NA	11629645	228.714	11629645	1.96665e-05	CMV+	100350	CMV+	1	1	33	28.73	1	2	0	1.31049	0.259773	1.36887	0.232164	0.757866	0.421864	1.06136	0.858686	1.23177	0	1	0	0	1	71.9272	NA	1	NA	NA	0.558197	NA
p0001	NA	0	NA	18345674	0	18345674	0	CMV-	NA	NA	1	1	30	28.33	0	2	0	0.362751	-1.33927	0.25497	-0.0317191	-1.39093	-1.95918	0.243392	-2.14796	-1.09042	0	0	0	1	1	71.0655	NA	1	NA	NA	NA	NA
p0274	NA	23.7143	NA	11906379	23.7143	11906379	1.99173e-06	CMV+	1540	CMV+	1	2	35	20.23	1	2	2	-0.170566	1.89438	0.892323	0.795112	0.0684512	1.11381	0.564404	1.39744	1.21984	0	0	0	0	1	NA	NA	1	NA	NA	0.334441	NA
p0116	NA	0	NA	9014724	0	9014724	0	CMV-	0	CMV-	1	3	34	25.79	1	0	0	-2.36755	-0.284151	NA	1.47584	-0.471953	NA	-0.214983	-0.635746	NA	0	1	NA	1	NA	NA	NA	NA	NA	NA	0.120353	NA
p0216	NA	0	NA	5882765	0	5882765	0	CMV-	0	CMV-	1	1	32	27.38	0	1	2	-1.54336	NA	5.45792	1.02382	NA	-1.15222	-0.0440018	-1.24163	3.43506	0	1	1	1	1	NA	NA	1	NA	NA	-0.616454	NA
p0002	NA	0	NA	16616610	0	16616610	0	CMV-	NA	NA	1	1	36	41.24	0	1	2	-1.75489	0.178197	0.734325	1.97433	0.129404	-0.0293425	0.541008	0.238538	0.481235	0	1	1	1	1	NA	NA	NA	NA	NA	-0.917743	NA
p0078	NA	60.2857	NA	17234403	60.2857	17234403	3.49799e-06	CMV+	NA	NA	1	1	23	28.42	0	0	0	-0.798346	0.579455	0.64453	1.13816	-0.449492	-0.885551	0.448127	0.0182502	-0.102486	0	1	0	1	1	NA	NA	1	NA	NA	0.0593137	NA
p0035	NA	0	NA	34433858	0	34433858	0	CMV-	0	CMV-	1	1	26	21.64	0	0	0	-1.5811	1.40189	0.12458	1.73102	-0.23949	0.340588	0.52374	0.690909	0.215089	0	1	1	0	1	NA	NA	0	NA	NA	NA	NA
p0172	NA	0	NA	10980965	0	10980965	0	CMV-	0	CMV-	1	2	35	26.85	1	0	0	-1.16909	-0.656881	-0.20109	1.49192	0.882324	0.811911	0.506326	0.237295	0.223696	0	1	1	1	1	NA	NA	0	NA	NA	-1.03913	NA
p0251	NA	1	NA	12304177	1	12304177	8.12732e-08	CMV+	202	CMV+	1	2	34	19.85	0	2	1	-1.18895	0.812226	-1.14145	0.0983033	-1.47037	0.259915	-0.59598	-0.723406	-0.747796	0	1	1	1	1	79.5796	NA	0	NA	NA	NA	NA
p0272	NA	0	NA	6477898	0	6477898	0	CMV-	0	CMV-	1	1	29	29.28	1	1	2	-0.731502	-0.601914	-1.50574	-0.928923	-1.56662	-0.0781844	-1.0952	-1.78725	-1.21423	0	1	1	1	1	NA	NA	NA	NA	NA	-2.18507	NA
p0247	NA	18	NA	15814368	18	15814368	1.13821e-06	CMV+	2470	CMV+	1	3	37	24.59	0	2	2	0.347971	0.233704	-0.152439	-0.544905	-0.579998	-0.97022	-0.152905	-0.314053	-0.767195	0	1	1	1	1	72.2133	NA	1	NA	NA	NA	NA
p0051	NA	0	NA	9008129	0	9008129	0	CMV-	0	CMV-	1	3	31	35.25	0	2	2	1.15628	0.910153	-0.0856019	2.13513	-0.577839	-0.635952	2.60924	0.121586	-0.504919	0	1	0	1	0	NA	NA	0	NA	NA	0.135757	NA
p0179	NA	0	NA	30352656	0	30352656	0	CMV-	NA	NA	1	2	30	32	0	0	1	-3.88126	-0.0177227	-0.120127	4.40153	0.801763	-0.0355833	1.37264	0.695281	-0.168155	0	1	1	1	1	NA	NA	NA	NA	NA	NA	NA
p0108	NA	53.2857	NA	17365789	53.2857	17365789	3.06843e-06	CMV+	11390	CMV+	1	3	32	24.14	0	1	1	-1.91166	0.816425	NA	2.39601	1.03765	NA	0.90385	1.43294	NA	0	1	NA	1	NA	NA	NA	NA	NA	NA	0.320904	NA
p0150	NA	0	NA	18372693	0	18372693	0	CMV-	0	CMV-	1	6	32	41.62	0	0	1	-1.15081	0.556398	1.00768	-0.566346	-2.11628	-1.16385	-1.06033	-1.41762	-0.0395722	0	1	0	1	1	NA	NA	0	NA	NA	1.2505	NA
p0070	NA	0	NA	29667726	0	29667726	0	CMV-	0	CMV-	1	1	26	19.61	0	1	1	-1.37383	-0.269701	-0.10204	2.39601	1.30919	-0.208413	1.21888	1.03461	-0.257572	0	1	1	1	1	NA	NA	1	NA	NA	0.298555	NA
p0092	NA	0	NA	12165865	0	12165865	0	CMV-	0	CMV-	1	3	27	18.5	0	0	1	-2.16588	-0.115599	0.140614	-0.566346	-0.96615	-0.831627	-1.61853	-0.856322	-0.462282	0	1	0	1	1	NA	NA	1	NA	NA	-0.873482	NA
p0159	NA	0	NA	8903208	0	8903208	0	CMV-	0	CMV-	1	1	25	20.7	0	1	0	1.13233	0.629282	1.977	1.39325	0.912264	0.121961	1.91899	1.31916	1.55921	0	1	1	1	0	72.3765	NA	1	NA	NA	-0.582631	NA
p0101	NA	11	NA	8348752	11	8348752	1.31756e-06	CMV+	6765	CMV+	1	1	30	24.34	0	1	2	-2.06696	-0.821904	-1.35333	1.49192	-0.131463	-0.8121	-0.0294498	-0.617837	-1.53512	0	1	0	1	1	NA	NA	1	NA	NA	0.227046	NA
p0246	NA	0	NA	12842735	0	12842735	0	CMV-	0	CMV-	1	1	31	19.59	0	2	2	-2.42494	-1.85434	-1.43918	1.70991	0.387494	0.805174	0.0294991	-0.764588	-0.68738	0	1	0	1	0	NA	NA	1	NA	NA	NA	NA
p0110	NA	0	NA	11604085	0	11604085	0	CMV-	0	CMV-	1	2	24	30.23	0	1	1	-2.70102	0.0454186	-0.0655851	1.73102	-0.292766	-1.23074	-0.103945	-0.255955	-0.851293	0	1	1	1	1	NA	NA	NA	NA	NA	-0.185078	NA
p0041	NA	0	NA	14280036	0	14280036	0	CMV-	0	CMV-	1	2	34	19.78	0	1	1	-1.10088	0.899784	0.508162	0.114383	-0.692686	0.101459	-0.532629	0.0016833	0.381956	0	1	0	1	1	NA	NA	1	NA	NA	-0.657773	NA
p0217	NA	0	NA	18541995	0	18541995	0	CMV-	0	CMV-	1	1	25	23.69	0	0	0	-1.14294	-0.874709	NA	2.51034	1.78237	NA	1.35831	0.886616	NA	0	1	NA	1	1	NA	NA	NA	NA	NA	-0.644898	NA
p0226	NA	11.1429	NA	5493456	11.1429	5493456	2.02839e-06	CMV+	2345	CMV+	1	4	34	29.07	0	0	1	-1.22906	-0.589041	0.255262	4.40153	3.19706	1.91148	2.9792	2.06918	1.17603	0	1	1	1	1	NA	NA	0	NA	NA	-0.441839	NA
p0137	NA	0	NA	17692804	0	17692804	0	CMV-	0	CMV-	1	2	29	22.88	0	1	2	-4.35093	-2.01184	0.238186	3.39877	2.75647	1.12603	0.300289	0.898511	0.737835	0	1	1	1	1	NA	NA	0	NA	NA	-0.61097	NA
p0032	NA	8.85714	NA	11343575	8.85714	11343575	7.80807e-07	CMV+	1077	CMV+	1	3	32	25.1	1	0	0	2.40236	1.02802	-0.133703	-0.612263	-0.457393	-1.47116	1.11481	0.269037	-1.04846	0	1	1	1	1	NA	NA	0	NA	NA	-0.833569	NA
p0248	NA	0	NA	19312165	0	19312165	0	CMV-	0	CMV-	1	3	29	26.87	1	NA	NA	2.56739	1.07225	0.851831	-0.928923	0.023085	-0.558567	0.97825	0.711512	0.258985	0	1	1	1	1	NA	NA	NA	NA	NA	0.849392	NA
p0138	NA	0	NA	9999400	0	9999400	0	CMV-	0	CMV-	1	1	31	25.35	0	2	2	0.243213	2.47519	0.655479	-0.928923	-2.83914	-1.61086	-0.525476	-0.971367	-0.541653	0	1	0	1	1	NA	NA	0	NA	NA	1.0005	NA
p0250	NA	0	NA	14391625	0	14391625	0	CMV-	0	CMV-	1	2	39	20.61	0	1	0	0.230881	1.02341	0.25497	-0.295603	-1.39093	-1.88747	-0.0460627	-0.64728	-1.04591	0	1	0	1	1	NA	NA	0	NA	NA	-0.377814	NA
p0047	NA	0	NA	8311627	0	8311627	0	CMV-	0	CMV-	1	2	36	21.63	0	NA	NA	0.274268	-0.154208	-1.48944	0.527109	-0.0634687	-0.726344	0.633272	-0.146327	-1.59228	0	1	0	1	1	NA	NA	1	NA	NA	NA	NA
p0152	NA	0	NA	10940216	0	10940216	0	CMV-	0	CMV-	1	1	25	22.1	0	1	1	-2.00444	-1.64796	0.803711	2.39601	1.38568	0.655262	0.850431	0.17642	0.928137	0	1	0	1	1	NA	NA	0	NA	NA	NA	NA
p0114	NA	0	NA	8903355	0	8903355	0	CMV-	0	CMV-	1	2	28	31.89	1	NA	NA	2.86414	0.363584	1.84499	-0.1697	0.937944	-0.612478	1.86738	1.18763	0.994948	0	1	1	1	1	NA	NA	1	NA	NA	-1.00423	NA
p0082	NA	0	NA	18666066	0	18666066	0	CMV-	0	CMV-	1	2	21	19.99	0	0	0	-0.932724	-0.224012	0.636058	0.795112	1.01782	-0.924352	0.0916725	0.724736	-0.142255	0	1	1	1	1	NA	NA	1	NA	NA	NA	NA
p0120	NA	0	NA	16914854	0	16914854	0	CMV-	0	CMV-	1	3	34	20.31	0	2	0	-1.48557	0.662779	-0.376242	1.73102	-0.241004	-1.27968	0.579082	0.249637	-1.10987	0	1	0	1	1	NA	NA	NA	NA	NA	-0.489285	NA
p0168	NA	0	NA	15545813	0	15545813	0	CMV-	0	CMV-	1	2	30	35.01	0	2	1	-1.31464	-0.351466	0.749319	0.366307	-0.0646681	0.213418	-0.467206	-0.213144	0.628706	0	1	1	1	1	NA	NA	1	NA	NA	-0.556586	NA
p0072	NA	5	NA	9588011	5	9588011	5.21485e-07	CMV+	389.5	CMV+	1	3	34	24.65	1	2	2	-1.77351	0.419582	0.31346	0.795112	-0.902221	-0.609942	-0.404445	-0.442494	-0.190001	0	0	1	0	1	70.9798	NA	1	NA	NA	0.623283	NA
p0169	NA	0	NA	9426767	0	9426767	0	CMV-	0	CMV-	1	3	30	30.23	0	1	0	-0.347497	-1.11863	-1.75849	0.0738343	-0.993379	-1.58066	-0.103945	-1.61045	-2.28943	0	1	1	1	1	NA	NA	0	NA	NA	NA	NA
p0081	NA	0	NA	8626060	0	8626060	0	CMV-	0	CMV-	1	3	30	22.3	0	1	2	-0.279667	-0.481529	0.0229329	2.13513	1.41288	1.56088	1.60815	0.926981	0.759109	0	1	1	1	1	NA	NA	1	NA	NA	NA	NA
p0008	NA	0	NA	15404375	0	15404375	0	CMV-	0	CMV-	1	1	21	32.81	0	0	0	3.90479	-0.126213	1.21157	-1.93852	-1.34814	0.276794	1.08188	-1.21209	1.02279	0	1	1	0	1	NA	NA	1	NA	NA	-0.684513	NA
p0206	NA	83.5714	NA	12764552	83.5714	12764552	6.54715e-06	CMV+	28900	CMV+	1	1	25	22.18	NA	1	0	-3.17516	-1.7502	-0.593305	3.52875	1.80832	-0.361649	0.904318	0.443655	-0.70693	0	1	1	1	1	NA	NA	NA	NA	NA	1.53119	NA
p0054	NA	37.1429	NA	17001252	37.1429	17001252	2.18471e-06	CMV+	5685	CMV+	1	3	33	38.79	1	2	1	-1.30075	-0.139774	NA	-0.950034	-2.51749	NA	-1.42855	-2.24885	NA	0	0	NA	0	1	NA	NA	NA	NA	NA	0.642991	NA
p0245	NA	81.5714	NA	22091105	81.5714	22091105	3.6925e-06	CMV+	15400	CMV+	1	3	29	27.49	0	0	0	0.759394	0.492297	1.27361	1.49192	0.637669	-1.19094	1.76427	0.888214	0.178411	0	1	1	1	1	62.5408	NA	1	NA	NA	0.992709	NA
p0155	NA	0	NA	12491858	0	12491858	0	CMV-	0	CMV-	1	2	27	33.35	0	NA	NA	1.02592	3.32053	0.581416	1.07659	-1.57368	-1.37113	1.57462	0.826814	-0.457373	0	1	0	1	1	NA	NA	1	NA	NA	-0.815363	NA
p0073	NA	0	NA	16432369	0	16432369	0	CMV-	0	CMV-	1	3	27	32.55	0	0	0	-0.63873	0.752555	0.75455	0.795112	-0.260128	-1.40866	0.271336	0.323264	-0.380732	0	1	1	1	1	NA	NA	NA	NA	NA	-0.32633	NA
p0151	NA	2	NA	8428851	2	8428851	2.3728e-07	CMV+	1121.5	CMV+	1	3	32	20.86	0	1	2	0.851248	1.31872	1.07407	0.795112	-0.445201	-0.0638232	1.23559	0.525254	0.722024	0	1	1	1	1	NA	NA	1	NA	NA	NA	NA
p0039	NA	0	NA	19146317	0	19146317	0	CMV-	0	CMV-	1	2	31	23.03	0	NA	NA	-3.12071	-1.43003	0.481392	3.08211	1.08768	-1.27865	0.797492	0.090007	-0.472539	0	1	0	1	1	NA	NA	1	NA	NA	-0.975281	NA
p0112	NA	0	NA	22860060	0	22860060	0	CMV-	0	CMV-	1	2	22	37.97	0	1	0	0.327932	-0.282571	-0.00551731	-0.295603	0.243432	-0.619221	0.0133264	0.0472418	-0.42698	0	1	0	1	1	NA	NA	NA	NA	NA	-1.15891	NA
p0052	NA	6	NA	11707359	6	11707359	5.12498e-07	CMV+	3225	CMV+	1	2	25	28.78	0	0	0	0.649865	0.55302	NA	0.0738343	-0.923836	NA	0.507176	-0.512084	NA	0	0	NA	0	1	NA	NA	NA	NA	NA	-0.300052	NA
p0075	NA	333.571	NA	8454124	333.571	8454124	3.94567e-05	CMV+	40450	CMV+	1	1	35	28.4	1	2	2	0.397328	0.109548	0.160018	1.07659	0.526796	-0.135707	1.16707	0.514847	-0.0184366	0	1	1	1	1	62.2513	NA	0	NA	NA	0.434923	NA
p0104	NA	34.7143	NA	9266618	34.7143	9266618	3.74617e-06	CMV+	4615	CMV+	1	2	30	56.75	1	NA	NA	-1.24597	-0.0338486	0.790761	2.83194	0.765617	0.464494	1.55512	0.676761	0.800074	0	1	1	1	1	NA	NA	0	NA	NA	-0.213899	NA
p0156	NA	28.4286	NA	13519155	28.4286	13519155	2.10284e-06	CMV+	4400	CMV+	1	1	34	24.99	0	2	1	-3.08538	0.139684	-1.26133	2.39601	-0.013786	0.728454	0.244393	0.0840678	-0.568653	0	1	0	1	1	NA	NA	NA	NA	NA	0.598634	NA
p0196	NA	0	NA	13504247	0	13504247	0	CMV-	0	CMV-	1	2	25	25.72	0	1	1	-1.20368	-0.0407234	2.47143	2.39601	1.97146	0.867151	1.32049	1.67687	2.37888	0	1	1	1	1	61.5138	NA	0	NA	NA	-0.111927	NA
p0097	NA	0	NA	14541690	0	14541690	0	CMV-	0	CMV-	0	1	32	23.4	0	1	1	2.70895	1.30904	1.00077	-1.24707	0.292325	0.190277	0.873245	1.20535	0.807962	0	1	1	0	1	73.9075	NA	0	NA	NA	NA	NA
p0127	NA	0	NA	13969191	0	13969191	0	CMV-	0	CMV-	0	1	38	19.68	0	1	1	0.947928	-2.57575	-1.40515	0.926706	1.14915	1.46343	1.39827	-0.600519	-0.317822	0	1	1	1	1	74.2973	NA	1	NA	NA	NA	NA
p0061	NA	0	NA	11741446	0	11741446	0	CMV-	NA	NA	0	1	31	22.74	0	0	1	2.39746	0.965384	1.21058	-1.48625	0.468379	0.156631	0.425937	1.05293	0.95303	0	1	1	1	1	67.9559	NA	1	NA	NA	NA	NA
p0189	NA	0	NA	17176368	0	17176368	0	CMV-	0	CMV-	0	0	28	24.55	1	2	1	-0.622602	0.614007	0.662029	1.47584	0.240959	0.0532479	0.83401	0.675265	0.474421	0	1	1	1	1	63.861	NA	1	NA	NA	NA	NA
p0242	NA	0	NA	8858778	0	8858778	0	CMV-	0	CMV-	0	1	29	27.4	0	2	2	-0.674773	-0.889683	-0.398714	0.390495	0.301565	0.194774	-0.0476873	-0.24295	-0.245519	0	1	1	1	1	65.7303	NA	1	NA	NA	NA	NA
p0214	NA	13.2857	NA	9025018	13.2857	9025018	1.4721e-06	CMV+	1470	CMV+	0	1	39	26.36	0	2	1	1.01084	-0.13941	0.446588	-0.27977	-0.0711247	-0.622364	0.453767	-0.138926	-0.0895098	0	1	1	1	1	65.9658	NA	1	NA	NA	NA	NA
p0230	NA	0	NA	10281520	0	10281520	0	CMV-	0	CMV-	0	1	31	35.67	0	0	1	-0.281608	-1.53099	-0.993064	2.13513	0.737799	-0.196327	1.60686	-0.334924	-0.903736	0	1	1	1	1	64.2394	NA	1	NA	NA	NA	NA
p0079	NA	0	NA	12354209	0	12354209	0	CMV-	0	CMV-	0	0	28	19.56	1	2	2	-1.45534	-0.776257	-0.255738	2.13318	0.718465	0.160203	0.942113	0.188047	-0.153616	0	1	1	1	1	78.5674	NA	0	NA	NA	NA	NA
p0191	NA	0	NA	16042453	0	16042453	0	CMV-	0	CMV-	0	0	27	26.61	0	1	1	-1.80327	-0.0194781	-0.120127	3.07155	0.892054	-0.160446	1.54435	0.787361	-0.242961	0	1	1	1	1	76.8436	NA	1	NA	NA	NA	NA
p0281	NA	0	NA	15373907	0	15373907	0	CMV-	0	CMV-	0	0	33	22.86	0	2	2	1.30816	0.526462	-0.665839	-0.950034	-0.907605	-0.841722	0.120363	-0.509005	-1.04692	0	1	0	1	0	75.5755	NA	1	NA	NA	NA	NA
p0147	NA	0	NA	17392562	0	17392562	0	CMV-	0	CMV-	0	0	29	23.99	0	2	2	-0.464465	0.210771	0.808321	1.06076	0.629258	0.520313	0.619159	0.711856	0.848794	0	1	1	1	1	74.8666	NA	0	NA	NA	NA	NA
p0224	NA	4	NA	11839009	4	11839009	3.37866e-07	CMV+	1031.5	CMV+	0	0	31	21.14	0	1	1	-2.02852	-1.01489	0.0893562	1.47584	0.853868	0.153942	-0.0198019	0.0966594	0.0985639	0	1	1	1	1	66.8597	NA	0	NA	NA	NA	NA
p0141	NA	0	NA	21526084	0	21526084	0	CMV-	0	CMV-	0	0	34	24.02	1	1	2	NA	-0.142161	0.0773363	NA	0.765617	0.296838	-0.0442198	0.604221	0.166226	0	1	1	0	1	61.8135	NA	1	NA	NA	NA	NA
p0185	NA	0	NA	7867178	0	7867178	0	CMV-	0	CMV-	0	1	34	26.06	0	1	2	-0.0459138	-1.2254	-1.0376	2.40129	1.93747	1.46194	2.04281	0.918967	-0.0535459	0	1	0	0	1	68.506	NA	1	NA	NA	NA	NA
p0022	NA	0	NA	15458414	0	15458414	0	CMV-	3045	CMV+	0	0	27	23.02	0	2	0	-0.0956246	0.120114	1.36591	1.06076	0.903121	2.01898	0.844684	0.912009	2.06927	0	1	1	1	1	75.6382	NA	1	NA	NA	NA	NA
p0089	NA	0	NA	17425334	0	17425334	0	CMV-	0	CMV-	0	1	31	23.99	0	2	1	-0.832419	0.665718	0.294999	-0.27977	-2.04957	-0.319754	-0.66273	-1.3052	-0.0233447	0	1	1	0	1	67.8585	NA	1	NA	NA	NA	NA
p0013	NA	0	NA	13791187	0	13791187	0	CMV-	0	CMV-	0	0	29	27.93	1	1	0	-3.76458	-0.353165	0.292326	2.02042	0.0899173	-0.579826	-0.609888	-0.0816762	-0.177212	0	1	1	1	1	65.2304	NA	1	NA	NA	NA	NA
p0042	NA	0	NA	14615422	0	14615422	0	CMV-	0	CMV-	0	0	28	27.03	0	2	2	0.67028	1.71731	2.06982	0.6586	0.901299	0.9265	0.994967	1.9504	2.07383	0	1	1	1	1	67.8334	NA	1	NA	NA	NA	NA
p0086	NA	0	NA	14436985	0	14436985	0	CMV-	0	CMV-	0	1	30	30.04	0	1	2	-0.433551	-0.769768	-0.162359	2.15657	1.00526	-0.31037	1.52438	0.360491	-0.359772	0	1	1	0	1	71.4637	NA	1	NA	NA	NA	NA
p0234	NA	52.2857	NA	14708947	52.2857	14708947	3.55469e-06	CMV+	50770	CMV+	0	1	35	18.98	0	2	2	NA	1.55639	0.382053	-2.47239	-1.65679	-1.03411	-1.1414	-0.406187	-0.409024	0	1	1	1	1	81.1082	NA	0	NA	NA	NA	NA
p0218	NA	13.1429	NA	10833240	13.1429	10833240	1.2132e-06	CMV+	1043.5	CMV+	0	1	32	27.29	0	2	2	-1.38123	1.11689	0.559413	2.15657	0.00190977	0.486567	0.917907	0.836211	0.636459	0	1	0	0	1	58.7755	NA	1	NA	NA	NA	NA
p0093	NA	0	NA	10842298	0	10842298	0	CMV-	0	CMV-	0	1	31	24.55	1	1	2	-2.25587	-0.755167	-0.0866972	3.7682	1.52952	2.1026	1.85494	0.869334	0.983789	0	1	1	1	1	75.5582	NA	1	NA	NA	NA	NA
p0253	NA	7.28571	NA	21313748	7.28571	21313748	3.41832e-07	CMV+	835	CMV+	0	1	30	30.07	0	1	1	0.622362	1.06255	0.76842	1.73102	0.594491	1.47651	1.87921	1.2202	1.33246	0	1	1	0	1	56.6747	NA	1	NA	NA	0.494254	NA
p0098	NA	15.4286	NA	15776326	15.4286	15776326	9.77957e-07	CMV+	3585	CMV+	0	1	34	27.9	0	0	1	-0.694669	-0.426886	0.914037	0.390495	-1.06131	-1.74721	-0.0593828	-1.25704	-0.451279	0	1	1	1	1	64.7381	NA	1	NA	NA	NA	NA
p0220	NA	196.429	NA	13867100	196.429	13867100	1.41651e-05	CMV+	162000	CMV+	0	1	24	27.6	0	0	0	-0.987325	-0.906137	-0.57881	-0.145717	-0.658306	-1.56433	-0.649665	-1.20008	-1.4342	0	0	0	0	0	68.4026	NA	1	NA	NA	0.199792	NA
p0270	NA	0	NA	16426490	0	16426490	0	CMV-	0	CMV-	0	0	28	32.81	0	2	0	-0.638642	-2.30262	-2.07287	0.473508	0.724517	-0.377429	0.0178007	-0.830638	-1.78885	0	1	1	0	1	53.0837	NA	0	NA	NA	NA	NA
p0044	NA	1	NA	5194240	1	5194240	1.92521e-07	CMV+	0	CMV-	0	1	29	22.94	0	0	0	1.06016	0.819232	0.954849	1.06076	0.347996	-0.865612	1.5838	0.829522	0.15338	0	0	0	0	1	68.5307	NA	1	NA	NA	0.362056	NA
p0238	NA	1	NA	14641066	1	14641066	6.8301e-08	CMV+	0	CMV-	0	2	37	36.96	0	0	2	NA	0.261268	0.986575	NA	0.571385	-0.488358	2.04952	0.690624	0.404998	0	0	1	0	0	61.858	NA	1	NA	NA	0.58298	NA
p0074	NA	0	NA	18445698	0	18445698	0	CMV-	0	CMV-	0	1	34	22.78	0	2	2	-2.61732	0.742571	0.672731	3.24574	0.686666	0.744639	1.02875	1.1277	0.866216	0	1	1	1	1	69.0666	NA	0	NA	NA	NA	NA
p0099	NA	0	NA	14284831	0	14284831	0	CMV-	0	CMV-	0	1	34	22.23	1	1	0	0.544961	1.55921	1.58541	1.06076	0.357194	-0.373945	1.24808	1.39423	0.944224	0	1	1	1	1	57.5123	NA	1	NA	NA	NA	NA
p0203	NA	0	NA	13693233	0	13693233	0	CMV-	0	CMV-	0	1	33	21.32	0	2	2	-1.84088	0.365985	-0.191869	1.86508	-0.148378	-0.933675	0.487062	0.115187	-0.756184	0	1	1	1	1	82.1835	NA	0	NA	NA	NA	NA
p0161	NA	0	NA	12160777	0	12160777	0	CMV-	0	CMV-	0	0	42	23.91	0	1	1	-0.237916	-1.57518	-0.168924	0.795112	0.15017	0.751437	0.521705	-0.830308	0.233113	0	1	0	0	0	66.7129	NA	1	NA	NA	NA	NA
p0269	NA	0	NA	10835369	0	10835369	0	CMV-	0	CMV-	0	1	30	23.63	0	1	2	0.428264	0.0554659	-0.909916	1.47584	0.533267	-0.247215	1.52332	0.525416	-0.873088	0	1	0	1	1	65.8817	NA	1	NA	NA	NA	NA
p0069	NA	0	NA	6984703	0	6984703	0	CMV-	0	CMV-	0	1	34	29.18	0	1	2	-2.73463	-1.16166	-0.0382121	3.51803	1.11419	-0.134024	1.1657	0.234393	-0.162638	0	1	0	1	1	62.8425	NA	0	NA	NA	NA	NA
p0006	NA	0	NA	10441090	0	10441090	0	CMV-	0	CMV-	0	0	37	25.96	0	2	2	-2.70876	-0.863438	-0.343833	2.15657	0.119194	-0.274935	0.125489	-0.46496	-0.470363	0	1	1	0	1	73.1914	NA	1	NA	NA	NA	NA
p0027	NA	0	NA	9905063	0	9905063	0	CMV-	0	CMV-	0	0	25	38.88	1	0	2	0.28616	-1.56866	-0.0575188	-0.566346	-1.12025	0.0514771	-0.207492	-1.88326	-0.0685045	0	1	0	0	0	58.698	NA	1	NA	NA	NA	NA
p0149	NA	0	NA	15206152	0	15206152	0	CMV-	0	CMV-	0	2	35	32.43	1	0	0	-0.286526	-0.414397	1.51274	0.795112	0.163909	-0.226169	0.491	-0.0766812	0.969349	0	0	1	0	1	70.2586	NA	1	NA	NA	-0.370076	NA
p0231	NA	0	NA	9125338	0	9125338	0	CMV-	0	CMV-	0	0	29	25.69	0	1	2	-2.31845	-1.51944	-1.57688	2.13318	0.410138	0.565257	0.446539	-0.582804	-0.896396	0	1	1	1	1	67.6652	NA	1	NA	NA	NA	NA
p0019	32	292.286	13782579	14680772	324.286	28463351	1.13931e-05	CMV+	5235	CMV+	0	1	33	20.44	0	2	2	0.907736	0.558732	0.324735	0.795112	0.296031	0.333689	1.27402	0.701021	0.376439	0	1	1	1	1	60.6631	0	1	In Clinic	Home	-0.45233	NA
p0157	30	12	12110139	12725192	42	24835331	1.69114e-06	CMV+	3270	CMV+	0	0	28	26.85	0	2	2	-0.857882	0.861746	0.972595	0.795112	-0.96615	-2.57999	0.137096	-0.213588	-1.07422	0	1	1	1	1	60.1191	0	0	Home	Home	1.04156	4.36079
p0204	NA	NA	16270514	NA	0	16270514	0	CMV-	0	CMV-	0	1	31	25.26	0	2	2	-1.36895	-2.72876	-1.70763	1.06076	0.534095	-0.72686	0.0858268	-1.11478	-1.71489	0	1	1	1	1	61.2948	0	1	Home	Home	-1.06905	-1.43545
p0065	NA	81.2857	10514781	17499299	81.2857	28014080	2.9016e-06	CMV+	NA	NA	0	0	27	20.09	0	1	2	-1.20489	-0.372797	1.37358	1.3397	-0.292508	-0.0638232	0.363156	-0.489514	0.953896	0	1	1	1	1	75.5079	0	1	Home	Home	-0.0355951	-4.11187
p0239	NA	NA	14382262	NA	0	14382262	0	CMV-	0	CMV-	0	0	29	33.09	0	0	1	-1.78841	-0.555969	-1.13645	1.34048	-0.87347	0.411331	0.0765968	-1.15127	-0.659017	0	1	1	1	1	71.0313	0	0	In Clinic	Home	0.244973	-2.1366
p0096	NA	71.2857	12241841	15257855	71.2857	27499696	2.59224e-06	CMV+	0	CMV-	0	5	38	28.62	0	1	2	-2.87917	-0.32562	1.08319	1.88428	-1.34814	-0.507698	-0.185776	-1.33885	0.466176	0	1	1	0	1	61.5263	0	0	In Clinic	Home	0.0938624	4.71887
p0040	51	30.8571	13168090	12454328	81.8571	25622418	3.19475e-06	CMV+	17700	CMV+	0	2	26	21.97	0	1	0	-0.132706	-0.753397	-1.05723	1.0674	1.25285	0.574857	0.811525	0.598642	-0.510591	0	1	1	1	1	74.315	0	0	In Clinic	Home	0.693385	0.732816
p0090	NA	NA	10015078	NA	0	10015078	0	CMV-	0	CMV-	0	0	27	25.29	0	0	0	-0.68698	1.27389	-0.240787	1.06076	-0.444357	-0.622364	0.4854	0.433907	-0.603342	0	1	1	1	1	57.7255	0	0	In Clinic	Home	0.892324	1.5998
p0171	NA	0	11419729	9903106	0	21322835	0	CMV-	NA	NA	0	1	29	21.08	0	1	0	-0.666994	-0.571128	0.134161	1.47584	1.80763	1.42365	0.805896	1.16448	0.804002	0	1	1	1	1	65.0778	1	0	In Clinic	Home	-1.25828	1.75476
p0020	NA	0	8199637	13565363	0	21765000	0	CMV-	0	CMV-	0	0	28	20.29	0	1	0	-1.64668	0.42733	0.93748	0.795112	-1.12025	-1.12071	-0.331234	-0.635934	-0.0430517	0	1	1	1	1	61.7122	0	1	In Clinic	Home	-0.325169	-3.89318
p0263	162	NA	15278101	NA	162	15278101	1.06034e-05	CMV+	12400	CMV+	0	1	37	26.95	0	1	0	0.367608	-0.923212	-0.237199	0.795112	0.919479	1.75197	0.912335	0.219043	0.66959	0	0	1	0	1	71.5245	0	0	In Clinic	NA	0.231593	5.44416
p0213	1	11	12671064	22891186	12	35562250	3.37436e-07	CMV+	761	CMV+	0	1	32	27.02	1	2	2	-0.752664	0.41417	-0.779488	0.658967	-1.86506	-1.8534	0.0953901	-1.2725	-1.84578	0	1	1	1	1	56.7056	0	0	In Clinic	Home	-0.763215	0.0569143
p0284	NA	NA	16164682	NA	0	16164682	0	CMV-	0	CMV-	0	0	29	32.24	0	1	1	-1.39756	0.40615	0.129879	0.795112	-0.131463	0.245353	-0.185776	0.187521	0.181097	0	0	1	0	1	62.9267	0	1	In Clinic	Home	-0.397318	-5.56605
p0164	1	0	13391739	23834742	1	37226481	2.68626e-08	CMV+	0	CMV-	0	0	31	24.66	0	1	1	-0.476556	1.31521	0.204287	0.114383	-1.28838	-1.06057	-0.161015	-0.150199	-0.553143	0	0	1	0	0	64.9983	0	0	In Clinic	Home	0.116348	1.81619
p0249	NA	0	15357379	12979905	0	28337284	0	CMV-	0	CMV-	0	0	25	22	0	1	1	-1.9899	0.807237	-1.12304	1.3397	-1.49589	-0.857153	-0.103064	-0.748915	-1.41284	0	1	1	1	1	78.5792	0	0	Home	Home	-0.568289	-1.15296
p0255	NA	0	15437081	14761611	0	30198692	0	CMV-	NA	NA	0	1	38	35.07	1	2	2	2.54893	-0.461347	1.8646	0.390495	1.39804	0.301136	2.04281	0.908082	1.5597	0	1	0	1	1	61.0727	0	1	In Clinic	Home	0.157805	0.0681992
p0261	308	274	14724754	12810236	582	27534990	2.11367e-05	CMV+	39500	CMV+	0	0	32	31.97	0	1	0	NA	-0.982704	-0.679537	NA	0.689115	0.419006	0.115446	0.0447586	-0.333897	0	1	1	1	1	73.1427	0	NA	In Clinic	Home	0.690938	1.52606
p0210	NA	NA	8430099	NA	0	8430099	0	CMV-	0	CMV-	0	0	32	29.19	0	1	2	-1.4167	-0.729996	-1.30991	1.73102	0.102072	-0.369361	0.619159	-0.375581	-1.22802	0	1	1	1	1	63.5397	0	0	In Clinic	Home	0.116005	0.469099
p0166	NA	0	13920029	11044585	0	24964614	0	CMV-	0	CMV-	0	0	30	24.59	0	1	1	-3.30583	-0.185536	-0.900851	3.07155	0.490619	0.727024	0.679134	0.347123	-0.32566	0	1	1	1	1	68.6149	0	1	Home	Home	-0.59209	-5.25494
p0003	26	NA	9730173	NA	26	9730173	2.6721e-06	CMV+	NA	NA	0	1	34	20.97	0	2	2	-0.783426	0.0533104	1.0692	1.73102	1.00357	-0.138383	0.994967	0.897087	0.676174	0	1	0	1	1	64.3323	0	1	Home	In Clinic	1.02714	-5.55381
p0107	NA	0	12367185	9853267	0	22220452	0	CMV-	NA	NA	0	1	39	28.9	0	0	0	-1.30279	-0.197875	0.181234	0.792653	0.469651	0.0382176	-0.0933782	0.31234	0.0899958	0	1	1	1	1	77.5819	0	1	In Clinic	Home	-0.442431	-4.51648
p0123	2	0	11747864	15511370	2	27259234	7.33696e-08	CMV+	NA	NA	0	0	27	34.1	0	1	0	-2.17926	1.39562	1.61e-06	0.390495	-0.920915	0.590443	-0.895881	0.0963921	0.269599	0	1	1	1	1	55.0715	0	1	In Clinic	Home	NA	1.45547
p0252	NA	0	12211937	16022885	0	28234822	0	CMV-	NA	NA	0	0	33	20.19	0	2	0	-1.33442	-1.58639	1.38317	1.47584	0.635533	1.06876	0.392483	-0.453194	1.55847	0	1	1	1	1	70.7265	0	1	NA	Home	0.318376	-1.03981
p0036	NA	0	13308025	10514352	0	23822377	0	CMV-	0	CMV-	0	0	29	25.96	0	2	1	0.770828	-0.215891	1.2945	1.43832	1.64439	0.330379	1.72604	1.28804	1.1132	0	1	1	1	1	77.2104	0	1	Home	Home	-0.551005	-0.515376
p0205	NA	2	14016376	14777804	2	28794180	6.94585e-08	CMV+	213.5	CMV+	0	2	36	27.11	1	1	0	-2.03489	1.17697	-0.177076	3.07155	0.304602	1.39677	1.40841	1.04126	0.557191	0	1	1	1	1	66.5592	0	1	In Clinic	Home	0.243897	NA
p0071	NA	0	11237376	13440985	0	24678361	0	CMV-	0	CMV-	0	1	32	20.72	0	2	2	-1.72727	-0.98777	-0.795637	1.06076	1.0547	0.91386	-0.118069	0.271338	-0.149247	0	1	1	1	1	NA	0	1	In Clinic	Home	0.122583	NA
p0173	NA	5.28571	12235797	11245640	5.28571	23481437	2.25102e-07	CMV+	NA	NA	0	0	25	28.67	NA	2	0	-1.5822	-0.818577	-0.869806	1.06076	0.307449	-0.349572	-0.0360056	-0.246193	-0.90298	0	0	1	0	1	72.1624	0	0	Home	Home	-0.499251	0.086259
p0264	NA	NA	8528132	NA	0	8528132	0	CMV-	0	CMV-	0	1	34	28.16	0	1	2	0.328883	2.61797	1.99214	1.06076	-0.425334	0.266794	1.11031	1.40486	1.64766	0	1	1	1	1	76.8239	0	1	In Clinic	Home	0.0191935	0.368081
p0170	25	0	11406927	16741720	25	28148647	8.88142e-07	CMV+	2550	CMV+	0	1	34	28.96	0	1	2	-0.752313	1.52177	-0.057166	2.8373	0.0430799	-0.620406	1.88184	1.10168	-0.469517	0	1	1	1	1	68.588	0	0	In Clinic	Home	-0.0246375	1.69513
p0084	NA	0	13373727	17761654	0	31135381	0	CMV-	0	CMV-	0	1	26	31.44	0	0	0	0.493061	NA	1.12115	2.15657	2.07423	2.01208	2.15375	NA	1.81611	0	0	1	0	1	50.4445	0	0	Home	Home	0.235778	-1.09384
p0121	NA	0	13950370	4688438	0	18638808	0	CMV-	0	CMV-	0	1	37	38.36	1	0	0	-0.380396	-0.96975	-0.0694191	2.40129	1.00357	-1.24986	1.83062	0.239692	-0.868363	0	1	1	1	1	67.286	0	1	Home	Home	0.812849	-0.134287
p0200	NA	0	12541418	6792150	0	19333568	0	CMV-	0	CMV-	0	1	34	34.28	1	1	2	-3.00685	-1.92069	-1.24496	2.15657	0.712001	1.2466	-0.0442198	-0.617188	-0.288454	0	1	1	1	1	64.5284	0	1	In Clinic	Home	-0.301684	1.36974
p0240	NA	0	11502414	15234485	0	26736899	0	CMV-	NA	NA	0	2	38	26.45	0	0	2	NA	-1.11133	-0.554391	NA	-0.241004	1.02538	-0.851328	-0.861958	0.083248	0	0	1	0	1	NA	0	1	Home	Home	-0.717843	-5.90758
p0211	NA	0	11408383	17442086	0	28850469	0	CMV-	0	CMV-	0	0	38	35.4	0	1	2	-2.24297	0.100215	-1.76199	2.56501	0.175336	-0.833797	0.721103	0.248927	-1.85938	0	1	1	1	1	69.5503	0	0	Home	Home	-0.92362	-1.86976
p0181	26	0	14833916	16018538	26	30852454	8.42721e-07	CMV+	4145	CMV+	0	1	34	25.23	0	2	2	0.231211	-0.144547	-0.369864	-0.702491	-0.0634687	-0.169841	-0.341929	-0.139921	-0.430694	0	0	0	0	1	68.892	0	1	In Clinic	Home	0.118554	4.54715
p0025	10	19.5714	13229346	13155508	29.5714	26384854	1.12077e-06	CMV+	NA	NA	0	1	30	20.88	0	1	2	-2.54267	0.488366	0.128558	2.15657	-0.208162	-0.134024	0.221216	0.1758	-0.0377446	0	1	1	1	1	68.956	0	1	In Clinic	Home	0.310063	-1.39885
p0136	NA	NA	10537622	NA	0	10537622	0	CMV-	NA	NA	0	2	34	35.83	0	2	2	-0.377827	-1.29111	0.379769	2.15657	1.25987	1.32879	1.56118	0.205529	0.920875	0	1	1	1	1	77.3974	1	1	In Clinic	Home	-0.911618	2.0821
p0068	170	NA	12262444	NA	170	12262444	1.38635e-05	CMV+	37350	CMV+	0	1	30	28.17	0	2	0	-0.995447	0.277018	2.8264	1.73102	0.834439	-0.840387	0.867661	0.911229	1.67209	0	1	0	1	1	63.6499	0	1	In Clinic	Home	NA	4.69612
p0057	NA	0	12481025	16194220	0	28675245	0	CMV-	0	CMV-	0	0	27	25.46	0	1	1	1.79939	-0.773734	-0.919942	0.114383	1.40006	0.153994	1.32777	0.643074	-0.636701	0	1	0	1	1	69.2768	0	1	In Clinic	Home	-0.373191	-0.539011
p0174	NA	NA	10829731	NA	0	10829731	0	CMV-	0	CMV-	0	1	34	19.94	0	2	0	-4.17995	-2.55294	-1.48585	2.02042	0.188556	-1.34379	-0.872025	-1.41869	-2.00486	0	1	1	1	1	87.3521	0	0	Home	Home	-1.2801	3.08277
p0004	NA	0	12394803	20806127	0	33200930	0	CMV-	0	CMV-	0	0	33	31.05	0	2	2	-4.88191	-0.911573	-0.337566	4.40153	1.00625	1.23889	0.717118	0.347287	0.359302	0	1	1	1	1	NA	0	0	Home	Home	-0.294082	-0.0695435
p0134	303	385.857	12571618	18143076	688.857	30714694	2.24276e-05	CMV+	112050	CMV+	0	0	26	33.96	0	1	1	-2.90056	0.977952	0.501904	-0.157908	-2.39794	-1.72114	-1.72069	-1.37354	-0.782392	0	1	1	1	1	57.8667	0	1	Home	Home	1.4175	-2.88069
p0010	97	26.8571	12625676	6622726	123.857	19248402	6.43467e-06	CMV+	NA	NA	0	3	31	30.31	0	0	0	-1.3902	1.42965	0.140996	2.15657	-0.784836	-0.507698	0.912335	0.320072	-0.252832	0	1	1	1	1	74.297	1	1	Home	Home	-0.63639	-2.81094
p0177	6	15	11464461	12853616	21	24318077	8.63555e-07	CMV+	NA	NA	0	0	28	30.62	1	1	0	1.21017	0.896358	1.61451	1.06076	0.237575	0.0458527	1.68351	0.796125	1.21286	0	0	0	0	0	NA	0	1	In Clinic	Home	0.871508	4.33368
p0050	NA	0	12404835	8594545	0	20999380	0	CMV-	NA	NA	0	0	29	30.11	0	2	2	0.0840837	NA	-0.129114	0.114383	-0.0634687	-1.5218	0.185423	NA	-1.10459	0	1	1	1	1	72.8844	1	0	In Clinic	Home	0.715364	4.64536
p0165	NA	7	11229496	12372886	7	23602382	2.9658e-07	CMV+	3145	CMV+	0	1	31	31.43	1	1	2	-0.419237	2.79736	0.216728	2.40129	-0.0622011	1.13473	1.80624	1.86621	0.715139	0	1	1	1	1	63.4175	0	1	In Clinic	Home	0.687627	3.80779
p0227	NA	0	8152379	7493724	0	15646103	0	CMV-	NA	NA	0	0	30	26.79	0	1	1	-1.25754	0.936223	0.189202	1.47584	0.0916036	0.744639	0.439235	0.716839	0.502579	0	1	0	1	1	69.2637	0	0	In Clinic	Home	-0.661277	5.6801
p0080	242	NA	10712772	NA	242	10712772	2.25899e-05	CMV+	NA	NA	0	1	28	31.25	0	0	0	NA	0.964195	NA	NA	-0.73693	NA	0.206185	-0.0567152	NA	0	0	NA	0	NA	NA	0	NA	In Clinic	NA	0.99857	-0.354663
p0256	NA	0	10259891	13833755	0	24093646	0	CMV-	0	CMV-	0	0	30	21.91	0	2	2	-3.01643	0.162223	-0.9045	0.792653	-0.929147	-0.349572	-1.0308	-0.780818	-0.928029	0	1	1	1	1	79.5119	0	0	In Clinic	Home	0.0519471	-5.40894
p0182	NA	0	10428238	9922996	0	20351234	0	CMV-	0	CMV-	0	0	28	24.82	1	2	2	-1.88332	0.852279	2.35008	-0.950034	-2.10124	-2.75287	-1.74322	-1.22832	-0.0363427	0	1	1	1	1	67.6135	0	0	In Clinic	Home	-0.081481	4.04696
p0060	NA	0	9201266	10858470	0	20059736	0	CMV-	NA	NA	0	1	31	26.81	0	0	1	-0.379865	0.76366	3.25832	0.390495	-0.6119	-3.28653	0.127256	-0.0472796	0.303531	0	1	1	1	1	77.1845	0	1	Home	Home	-1.21604	-4.06054
p0076	1	1	10486625	18895876	2	29382501	6.80677e-08	CMV+	NA	NA	0	0	29	20.58	0	1	2	-0.896782	1.91842	1.7328	0.795112	-1.01752	-1.58876	0.11346	0.474154	0.276842	0	1	1	1	1	66.7787	0	0	In Clinic	Home	-1.00897	2.3333
p0105	2	0	10561585	8507275	2	19068860	1.04883e-07	CMV+	198	CMV+	0	1	29	23.39	0	0	0	0.756215	-0.598396	0.183062	0.522821	0.450617	0.568027	0.945726	0.0674323	0.394401	0	0	1	0	1	57.9544	1	1	In Clinic	Home	0.240288	3.86148
p0236	NA	0	10276155	16702297	0	26978452	0	CMV-	0	CMV-	0	1	34	34.55	0	2	2	-2.04791	-0.438637	-0.340688	2.8373	1.17591	0.825604	1.05628	0.744359	0.13765	0	1	1	1	1	74.0965	0	1	In Clinic	Home	-0.637622	1.34427
p0139	1	0	11198380	14961252	1	26159632	3.82268e-08	CMV+	NA	NA	0	1	36	29.19	0	2	2	-2.20885	0.214394	0.858035	3.51803	1.84748	0.456479	1.48745	1.68682	0.844071	0	1	1	1	1	62.1413	0	1	In Clinic	Home	-0.940833	-0.287551
p0017	4	0	10103444	17069248	4	27172692	1.47207e-07	CMV+	127.5	CMV+	0	1	32	30.65	0	0	0	0.828273	1.12168	0.645893	0.795112	-0.00369183	0.527275	1.22	0.805359	0.722463	0	1	1	1	1	64.2342	0	1	In Clinic	Home	-0.512021	-3.48369
p0241	NA	0	10912055	11394257	0	22306312	0	CMV-	0	CMV-	0	0	29	26.36	1	1	1	-2.06803	-0.16518	-0.235909	1.06076	0.109134	1.36416	-0.308255	0.00814047	0.506781	0	1	0	1	0	74.3694	0	1	In Clinic	Home	-0.671409	4.63293
p0056	NA	0	9616686	9750281	0	19366967	0	CMV-	0	CMV-	0	0	28	23.3	0	1	1	0.764662	2.01583	1.74384	0.390495	-0.663089	-0.506856	0.835587	0.725406	0.990472	0	1	0	1	1	61.6056	0	1	In Clinic	Home	NA	-1.64772
p0235	NA	0	10289658	12513496	0	22803154	0	CMV-	NA	NA	0	0	33	22.78	0	2	2	0.429055	-0.188905	0.102721	-0.157908	0.57484	-0.131464	0.191994	0.421223	-0.0557294	0	1	1	1	1	65.2699	0	1	In Clinic	Home	-0.265146	2.85813
p0154	4	2.85714	10002734	3369700	6.85714	13372434	5.12782e-07	CMV+	NA	NA	0	0	37	23.87	0	2	2	-1.88551	1.54479	1.02766	0.795112	-1.44322	-1.54321	-0.468629	-0.124927	-0.257996	0	1	1	1	1	73.3499	0	1	In Clinic	Home	NA	6.46307
p0126	NA	NA	9947181	NA	0	9947181	0	CMV-	0	CMV-	0	0	31	20.3	0	1	2	-1.26736	1.10758	-0.222259	0.114383	-1.49102	-1.87118	-0.629308	-0.511952	-1.41748	0	1	1	1	1	63.2385	1	0	In Clinic	Home	NA	4.08959
p0132	NA	0	9122058	7752702	0	16874760	0	CMV-	0	CMV-	0	0	32	27	0	2	0	-4.54118	0.0728645	-0.312343	2.13318	-0.70944	-0.866472	-0.851332	-0.631319	-0.802736	0	1	1	1	1	73.7043	0	1	In Clinic	Home	NA	1.89117
p0117	NA	2	9483313	17636428	2	27119741	7.3747e-08	CMV+	NA	NA	0	0	31	20.21	0	2	2	1.38921	1.1239	0.895893	-1.24707	-0.528789	0.167264	-0.0259009	0.334532	0.71472	0	1	1	1	1	72.5042	0	1	Home	Home	NA	-1.25162
p0053	14	23.1429	8923768	12225522	37.1429	21149290	1.75622e-06	CMV+	17725	CMV+	0	0	28	32.88	0	2	2	-0.44925	-0.528042	-0.71528	0.390495	-0.663403	-0.275899	0.0858268	-0.916788	-0.746867	0	1	1	1	1	64.3618	0	1	In Clinic	Home	NA	-0.437371
p0225	NA	0	8377213	9806374	0	18183587	0	CMV-	0	CMV-	0	1	37	24.61	0	1	2	-0.107887	-1.00004	-0.580609	0.390495	0.424546	0.802853	0.291275	-0.267606	-0.0465098	0	1	1	1	1	77.2418	0	1	Home	Home	NA	0.77441
p0266	NA	0	9622773	17001375	0	26624148	0	CMV-	NA	NA	0	0	38	30.42	0	2	2	-1.42258	0.265935	0.884147	2.15657	0.141446	0.647013	0.892249	0.369509	0.971226	0	0	1	0	1	NA	0	1	In Clinic	Home	NA	-3.62308
p0275	NA	0	NA	21902251	0	21902251	0	CMV-	0	CMV-	0	1	35	24.46	0	2	2	-0.251887	1.0778	0.64975	2.15657	0.40618	-0.623659	1.64483	1.11236	0.0681152	0	1	1	1	1	69.0269	1	1	In Clinic	Home	NA	-4.69205
p0094	6	1.16667	9998335	11729714	7.16667	21728049	3.29835e-07	CMV+	449	CMV+	0	1	24	27.22	0	1	0	0.128601	1.79134	1.36752	0.524548	-1.86204	-2.77506	0.542311	-0.423205	-0.851293	0	0	0	0	1	54.1409	0	1	In Clinic	NA	NA	-2.45798
p0144	NA	NA	10459139	NA	0	10459139	0	CMV-	0	CMV-	0	4	31	23.99	0	0	0	-1.53339	0.310345	0.626127	-0.27977	-1.62657	-2.16988	-1.05672	-1.25672	-0.947998	0	1	0	1	0	NA	0	1	In Clinic	Home	NA	1.52392
p0030	NA	0	24737411	2943089	0	27680500	0	CMV-	NA	NA	0	0	29	20.1	0	2	2	-2.51272	0.0926236	-0.336157	1.73102	-0.0655065	-0.644249	-0.00104325	-0.0355285	-0.686718	0	1	1	1	1	77.5409	0	0	In Clinic	Home	NA	0.961664
p0131	NA	0	8830567	15924942	0	24755509	0	CMV-	0	CMV-	0	2	29	19.8	0	1	2	-1.01118	0.909358	0.154965	0.390495	-1.33331	-1.23475	-0.243654	-0.6502	-0.687742	0	1	1	1	1	68.2175	0	1	In Clinic	Home	-0.208814	-5.12238
p0066	NA	0	10337110	12283677	0	22620787	0	CMV-	NA	NA	0	0	25	28.98	0	1	1	-0.231322	0.751042	1.55653	2.40129	1.09766	0.698871	1.92469	1.47791	1.53441	0	0	1	0	1	70.403	0	1	Home	Home	NA	-1.26664
p0148	NA	NA	9999621	NA	0	9999621	0	CMV-	0	CMV-	0	0	33	25.48	1	2	2	0.277276	1.04406	2.11845	0.795112	0.318008	0.0398344	0.853085	1.04058	1.59746	0	0	1	1	1	66.8846	0	1	Home	In Clinic	0.840123	4.77694
p0180	NA	0	10461408	10180182	0	20641590	0	CMV-	NA	NA	0	1	34	26.16	0	2	0	-1.84965	2.43669	1.29926	2.40129	-0.901575	-0.516865	0.944233	0.848938	0.633054	0	1	1	1	1	69.6613	0	1	Home	Home	0.666227	1.35426
p0237	1	NA	8809794	NA	1	8809794	1.1351e-07	CMV+	NA	NA	NA	NA	NA	NA	NA	NA	NA	NA	NA	NA	NA	NA	NA	NA	NA	NA	NA	NA	NA	NA	NA	NA	NA	NA	NA	NA	NA	NA
p0037	NA	0	9021491	9105771	0	18127262	0	CMV-	0	CMV-	0	0	31	25.99	0	2	2	-0.256974	-1.28012	0.899967	-0.566346	-0.462596	-0.812913	-0.539007	-1.11926	0.131324	0	1	1	1	1	63.2291	0	0	Home	Home	-0.853776	-2.17429
p0207	NA	NA	11314834	NA	0	11314834	0	CMV-	NA	NA	0	2	29	30.46	0	0	1	-0.11441	0.830061	1.55733	1.61199	1.0833	0.516004	1.27402	1.4893	1.41104	0	1	1	1	1	49.4111	0	1	Home	Home	0.0201804	2.59575
p0222	NA	0	8711211	13620399	0	22331610	0	CMV-	NA	NA	0	2	25	28.08	0	0	0	-0.848586	0.467306	0.826684	-0.566346	-0.863359	-0.667493	-0.887313	-0.366558	0.177049	0	1	1	1	1	60.2807	0	0	In Clinic	Home	-0.641336	1.94162
p0111	NA	NA	9450056	NA	0	9450056	0	CMV-	NA	NA	0	0	26	26.08	0	0	2	-1.70113	0.0433815	0.821503	2.15657	0.64118	0.160371	0.721103	0.640898	0.656681	0	1	1	1	1	68.4632	0	1	In Clinic	Home	-1.06756	0.515028
p0178	NA	0	9685979	15378397	0	25064376	0	CMV-	0	CMV-	0	0	26	32.81	0	1	1	0.196071	-0.264771	1.66127	2.15657	1.859	0.377858	1.94791	1.40987	1.42536	0	1	1	1	1	50.1372	0	1	In Clinic	Home	-0.584128	0.119155
p0215	NA	NA	9630255	NA	0	9630255	0	CMV-	NA	NA	NA	NA	NA	NA	NA	NA	NA	NA	NA	NA	NA	NA	NA	NA	NA	NA	NA	NA	NA	NA	NA	NA	NA	NA	NA	NA	NA	NA
p0186	NA	0	NA	14198248	0	14198248	0	CMV-	0	CMV-	0	0	28	24.96	1	1	2	-1.00415	-1.33717	0.620952	-1.24707	-0.863417	-1.03552	-1.46788	-1.53009	-0.225282	0	1	1	1	1	62.4312	0	0	Home	Home	-0.021286	0.27612
p0267	111	719.429	9810283	14741066	830.429	24551349	3.38242e-05	CMV+	37305	CMV+	0	0	28	20.94	0	2	2	0.63148	-0.487759	0.578583	-0.566346	0.328735	-0.00176384	0.00942238	-0.00867457	0.378578	0	1	1	1	1	78.5069	0	1	Home	Home	-0.215007	-1.04829
p0034	NA	NA	8882616	NA	0	8882616	0	CMV-	NA	NA	0	3	29	36.96	0	0	0	NA	2.75001	NA	NA	-2.52553	NA	-0.167188	-0.32322	NA	0	0	NA	0	NA	NA	0	NA	Home	NA	-1.75456	NA
p0233	NA	0	9686341	15706875	0	25393216	0	CMV-	0	CMV-	0	0	31	18.75	0	1	2	-2.45787	1.05576	0.249765	0.114383	-2.15778	-1.94104	-1.29283	-1.18174	-1.14727	0	1	1	1	1	62.5541	0	0	In Clinic	Home	-0.622832	1.7392
p0029	NA	0	8319983	10794533	0	19114516	0	CMV-	NA	NA	0	0	34	26.88	1	2	2	-1.19978	-0.39282	1.0324	0.795112	0.509181	0.262756	-0.0686966	0.22264	0.873751	0	1	1	1	1	61.466	0	0	In Clinic	Home	-0.709293	-1.55166
p0268	NA	0	9897221	17717222	0	27614443	0	CMV-	NA	NA	0	2	35	24.05	1	2	2	-0.517403	0.596516	0.144425	0.114383	-0.602667	-0.881929	-0.185776	-0.0343781	-0.486594	0	1	1	1	1	72.8162	0	0	In Clinic	Home	-0.189426	-3.247
p0175	113	NA	8229029	NA	113	8229029	1.37319e-05	CMV+	NA	NA	0	0	32	30.23	0	1	2	-2.31721	-0.414529	0.917768	1.46292	0.322453	0.141741	-0.118069	-0.00646203	0.71914	0	1	1	1	1	64.7878	0	1	Home	Home	0.576059	3.67108
p0273	17	3	8773694	9355092	20	18128786	1.10322e-06	CMV+	NA	NA	0	1	34	26.7	0	1	2	-1.46317	0.585494	0.485768	-0.0217623	-0.251794	-0.201224	-0.840858	0.18266	0.19266	0	1	1	1	1	55.0224	0	0	Home	Home	-0.195775	-2.61661
p0282	18	4.85714	9709504	9303616	22.8571	19013120	1.20218e-06	CMV+	1517	CMV+	0	1	37	25.62	0	2	2	0.113774	0.716689	-0.153976	0.390495	-0.444357	-0.325131	0.426895	0.0599271	-0.364029	0	1	1	1	1	68.6441	0	0	In Clinic	Home	0.852203	5.00789
p0145	NA	0	8407935	9794579	0	18202514	0	CMV-	NA	NA	0	0	31	20.03	0	2	2	-2.51272	1.08734	0.606186	1.73102	-1.04182	-0.619221	-0.00104325	-0.269919	0.0336788	0	0	1	1	1	57.5115	0	0	Home	Home	-1.32538	0.842228
p0100	NA	0	8899282	15426602	0	24325884	0	CMV-	0	CMV-	0	1	36	22.69	0	2	2	-0.0270065	0.659631	-0.748545	1.20355	-0.124728	0.735494	0.990638	0.345983	-0.197549	0	1	1	1	1	64.1744	0	1	In Clinic	Home	-0.214115	-3.00274
p0265	2	NA	9666063	NA	2	9666063	2.06909e-07	CMV+	0	CMV-	0	2	22	34.25	0	0	0	-0.0222172	2.04128	1.65814	-0.702491	-2.17678	-0.864586	-0.49672	-0.476603	0.701863	0	0	0	0	0	61.1161	0	1	In Clinic	NA	0.0697258	-1.76763
p0228	NA	0	8591842	17917338	0	26509180	0	CMV-	NA	NA	0	2	40	39.89	0	1	0	-0.390133	1.04115	1.54988	-0.950034	-1.73953	-2.1425	-0.915038	-0.80466	-0.238978	0	0	1	0	1	78.8053	1	1	In Clinic	Home	-0.153062	2.29216
p0113	NA	0	10189767	18528008	0	28717775	0	CMV-	0	CMV-	0	0	32	31.02	0	2	2	0.348526	0.601903	0.791155	-0.950034	-2.07153	-1.54132	-0.477761	-1.43231	-0.3953	0	1	1	1	1	66.831	0	1	In Clinic	Home	-1.3025	-2.05916
p0012	NA	0	NA	8183064	0	8183064	0	CMV-	0	CMV-	0	1	36	25.93	1	2	2	-1.2478	-0.332054	0.54228	2.15657	1.02205	-0.377279	1.00115	0.689932	0.125782	0	1	1	1	1	72.1585	0	1	In Clinic	Home	-0.35622	3.14923
p0007	NA	NA	10926789	NA	0	10926789	0	CMV-	0	CMV-	0	0	39	27.05	1	2	2	0.271906	-0.255591	-0.00816949	1.06076	0.594491	0.683949	1.07427	0.341389	0.314442	0	0	1	0	1	87.2738	0	1	In Clinic	NA	-0.501909	3.88573
p0197	NA	0	10185349	4691996	0	14877345	0	CMV-	0	CMV-	0	1	34	23.12	0	2	2	0.582879	0.62479	0.493701	0.0983033	0.0785779	-0.710523	0.49158	0.500417	-0.106115	0	1	1	1	1	61.9374	0	0	In Clinic	NA	1.04561	-1.47935
p0223	333	165.143	9851765	6737579	498.143	16589344	3.00279e-05	CMV+	NA	NA	0	0	30	20.3	0	1	2	-0.52743	-0.14479	0.195456	0.795112	0.908721	0.123374	0.340223	0.730626	0.159426	0	1	0	1	1	73.8687	1	1	In Clinic	Home	-0.461212	6.47759
p0232	NA	0	NA	16481633	0	16481633	0	CMV-	NA	NA	0	1	32	19.38	1	1	1	-1.39756	-0.041301	2.07277	0.795112	-0.734702	0.109832	-0.185776	-0.681507	1.60087	0	1	1	1	1	66.8515	0	0	Home	Home	-0.594688	-3.77149
p0257	NA	0	10601588	15069553	0	25671141	0	CMV-	0	CMV-	0	0	26	21	0	1	1	0.157472	0.290765	1.09088	1.73102	1.56605	2.06552	1.57881	1.52188	1.87111	0	1	0	1	1	62.8572	1	1	Home	NA	-0.400923	3.65293
p0143	NA	0	NA	19756906	0	19756906	0	CMV-	NA	NA	0	0	29	21.63	0	2	2	-0.0240851	1.80074	0.623507	1.06076	0.0486774	0.216419	0.888988	1.24231	0.535832	0	1	1	1	1	NA	0	0	In Clinic	NA	-1.08684	-1.83337
p0024	NA	39.7143	NA	12794057	39.7143	12794057	3.10412e-06	CMV+	22233	CMV+	0	0	33	19.73	0	1	2	-1.06129	1.0515	-0.369894	0.792653	-0.411987	-0.888324	0.045961	0.294965	-0.859128	0	1	1	1	1	70.6117	1	0	In Clinic	Home	0.113039	2.11069
p0091	11	0	8684775	16160520	11	24845295	4.4274e-07	CMV+	NA	NA	0	1	38	32.54	1	2	1	-0.118181	1.95887	-0.892811	-0.0217623	-1.76233	-0.315519	-0.0442198	-0.146306	-0.900685	0	1	1	1	1	62.6287	0	1	NA	NA	0.995622	2.98703
p0043	NA	0	10723718	18084176	0	28807894	0	CMV-	NA	NA	0	1	30	28.1	0	1	2	-0.119917	0.628282	0.157103	0.795112	0.30424	-0.448327	0.596637	0.708464	-0.199914	0	1	1	1	1	NA	1	1	In Clinic	Home	-0.0127254	-2.41297
p0119	1	NA	10880507	NA	1	10880507	9.19075e-08	CMV+	0	CMV-	0	3	40	24.4	0	2	0	-1.45418	-1.29784	0.731481	2.15657	0.852689	0.653006	0.872685	-0.12125	0.850875	0	1	1	1	1	55.134	0	0	Home	Home	0.509803	-0.376139
p0254	2	0	6396196	25915849	2	32312045	6.18964e-08	CMV+	NA	NA	0	0	28	33.18	0	2	0	1.19307	-0.178574	0.67821	1.32886	1.14915	0.0483663	1.90439	0.875356	0.480622	0	1	1	1	1	51.4177	0	1	In Clinic	Home	-0.0374615	2.69416
p0063	NA	0	9485118	15165077	0	24650195	0	CMV-	NA	NA	0	2	32	28.18	0	2	2	-0.680017	0.537622	1.54214	2.40129	1.36595	1.61038	1.64393	1.54777	2.01392	0	1	1	1	1	NA	0	1	In Clinic	Home	0.459598	1.23866
p0259	NA	0	NA	15580366	0	15580366	0	CMV-	0	CMV-	0	1	33	27.7	0	2	2	-0.561736	-0.584407	-0.134226	1.47584	0.993464	-0.465532	0.872685	0.481352	-0.432272	0	1	0	1	1	59.4758	1	1	Home	Home	-0.265893	-1.52316
p0118	NA	0	9254964	10073245	0	19328209	0	CMV-	NA	NA	0	1	33	26.12	0	1	2	0.986389	1.42051	1.42448	0.795112	0.0158145	-0.180246	1.32777	0.997759	0.926649	0	1	1	1	1	71.1373	0	1	NA	NA	0.121339	-4.92243
p0106	NA	0	10591749	9556496	0	20148245	0	CMV-	NA	NA	0	0	33	23.26	1	2	1	-0.274963	-0.547879	0.594964	1.73102	0.750473	0.0437142	1.30657	0.309685	0.411868	0	1	1	0	1	65.9325	1	1	In Clinic	NA	-0.340878	2.64451
p0102	NA	0	9724673	11570439	0	21295112	0	CMV-	0	CMV-	0	0	23	20.98	0	0	0	-1.38385	-0.953045	0.136181	0.390495	1.31466	0.745516	-0.45641	0.535804	0.451518	0	1	1	1	1	65.4134	1	1	In Clinic	NA	-0.556785	4.91352
p0049	NA	0	NA	5482422	0	5482422	0	CMV-	0	CMV-	0	1	32	26.96	0	2	2	-1.16321	0.706671	-0.139492	2.29272	0.420059	0.77537	1.16461	0.857826	0.268536	0	1	1	1	1	69.9018	NA	1	In Clinic	Home	-0.0141559	-1.23022
p0146	NA	0	NA	15918850	0	15918850	0	CMV-	0	CMV-	0	0	33	30.14	0	1	2	0.177134	-0.534101	0.596275	0.390495	-0.0701634	-0.418506	0.465988	-0.415735	0.146383	0	1	1	1	1	69.4172	0	1	Home	NA	-0.142493	0.0459059
p0059	3	4.85714	15156430	19543377	7.85714	34699807	2.26432e-07	CMV+	588	CMV+	0	0	30	21.34	0	2	0	-3.47037	-0.302511	-0.4912	2.66939	-0.385948	-0.234012	0.248253	-0.518158	-0.560998	0	1	1	1	1	74.97	0	0	Home	Home	-0.700665	1.11224
p0158	NA	0	NA	26211425	0	26211425	0	CMV-	0	CMV-	0	1	34	22.65	1	2	2	0.757089	1.26707	1.37033	-0.702491	-1.75117	-2.66809	-0.012488	-0.684072	-0.833377	0	1	1	1	1	72.1553	0	1	NA	Home	NA	-2.19539
p0244	NA	81.8571	NA	24739361	81.8571	24739361	3.30878e-06	CMV+	NA	NA	0	2	36	19.1	0	2	2	0.602985	0.54545	1.19591	0.795112	1.05628	-0.797633	1.06837	1.2781	0.378631	0	1	1	1	1	77.7309	0	1	Home	Home	0.403983	-1.61101
p0128	NA	0	7918754	13812560	0	21731314	0	CMV-	0	CMV-	0	2	35	21.29	0	2	2	1.12785	1.76978	-0.0405042	-0.0317191	-0.958841	-0.867697	0.727954	0.284093	-0.605703	0	1	1	1	1	67.8987	0	0	In Clinic	Home	-0.524508	-2.02062
p0260	NA	0	9790170	15181929	0	24972099	0	CMV-	NA	NA	0	0	31	22.91	1	1	2	-1.45134	-0.196156	-1.63322	-0.27977	-1.96788	-2.05314	-1.01141	-1.89224	-2.51169	0	1	1	1	1	75.8462	0	1	In Clinic	Home	0.0248141	2.46763
p0011	NA	0	NA	10549142	0	10549142	0	CMV-	0	CMV-	0	1	33	31.45	1	2	1	-0.249152	0.818322	1.29044	0.496048	-0.258432	-1.37729	0.290145	0.279894	0.0916456	0	1	1	1	1	58.0708	0	1	In Clinic	NA	-0.0273294	-1.06671
p0067	10	3	11911693	15582689	13	27494382	4.72824e-07	CMV+	0	CMV-	0	2	32	33.83	0	1	1	-2.2957	-0.482001	0.672321	3.07155	0.765981	0.680315	1.25733	0.334106	0.829729	0	1	1	1	1	61.1413	0	1	Home	NA	0.760997	-3.31059
p0058	NA	0	NA	11811805	0	11811805	0	CMV-	NA	NA	0	1	35	27.12	0	2	1	-0.0258019	1.49449	1.27716	1.06076	-0.189331	-1.00656	0.887922	0.854396	0.319794	0	1	1	0	1	68.5255	0	0	In Clinic	Home	-1.24292	-1.11051
p0140	NA	0	NA	13284320	0	13284320	0	CMV-	NA	NA	0	1	37	21.59	0	2	1	-3.04402	-0.296672	-0.270078	2.8373	1.01122	-0.553634	0.462532	0.634988	-0.587781	0	1	1	1	1	66.0554	1	1	In Clinic	NA	0.584454	0.262109
p0212	NA	0	NA	13198398	0	13198398	0	CMV-	743	CMV+	0	2	27	27.61	0	0	0	-0.258028	0.801093	1.0558	2.40129	1.54423	1.10915	1.90778	1.93211	1.36705	0	0	1	0	1	63.2591	0	0	Home	Home	-0.549198	-2.85907
p0055	NA	0	10444127	14223669	0	24667796	0	CMV-	0	CMV-	0	0	28	19.39	0	1	2	0.206265	-0.743995	0.335839	1.47584	0.538286	-0.0638232	1.37379	0.037809	0.15908	0	1	1	1	1	65.307	0	0	In Clinic	Home	-1.28945	-2.40039
p0278	13	NA	8173985	NA	13	8173985	1.59041e-06	CMV+	NA	NA	0	2	34	30.18	0	1	0	-0.240181	-0.417371	-0.908096	2.15657	1.49018	1.03613	1.65264	0.978763	-0.160587	0	0	1	0	1	57.8462	0	0	In Clinic	Home	-0.866167	2.58981
p0125	NA	88.2857	NA	15103868	88.2857	15103868	5.84524e-06	CMV+	NA	NA	0	0	27	20.56	0	1	2	-0.942223	1.97137	1.22407	1.47584	-0.498578	-0.509583	0.633331	0.940518	0.575517	0	1	1	1	1	64.1683	0	1	In Clinic	Home	2.01429	-2.66343
p0129	NA	0	NA	18502793	0	18502793	0	CMV-	NA	NA	0	0	27	25.06	1	2	1	0.510113	-0.18181	0.756773	1.47584	2.18458	2.01775	1.57901	1.72586	1.51181	0	1	1	1	1	65.9971	0	1	Home	Home	-0.579493	NA
p0277	NA	29.8571	NA	19905177	29.8571	19905177	1.49997e-06	CMV+	NA	NA	0	0	32	28.62	0	1	1	-0.954804	0.305187	-0.111035	0.114383	-0.337868	-0.261291	-0.446976	-0.099452	-0.293063	0	1	1	1	1	61.8011	0	1	In Clinic	NA	0.890378	3.76295
p0160	NA	25.2857	NA	7623571	25.2857	7623571	3.31678e-06	CMV+	31615	CMV+	0	0	36	37.22	0	1	2	0.569089	0.639408	0.849365	-1.24707	-1.06888	-1.96331	-0.54543	-0.451464	-0.694576	0	1	1	1	1	67.8634	NA	1	NA	NA	NA	NA
p0199	NA	1	NA	16655208	1	16655208	6.00413e-08	CMV+	NA	NA	0	2	26	23.67	0	0	2	-1.64541	-0.556413	-0.316645	2.15657	0.739354	1.33005	0.755102	0.23022	0.422185	0	1	1	1	1	58.1488	0	0	Home	NA	-0.189216	NA
p0023	NA	174.286	NA	14964573	174.286	14964573	1.16466e-05	CMV+	68250	CMV+	0	0	32	30.02	0	2	1	-1.15399	-1.65833	-0.643834	2.13318	0.393293	0.0619844	1.12073	-0.727367	-0.496518	0	1	1	0	1	63.5936	0	1	Home	NA	0.398542	2.39854
p0243	NA	0	NA	15278247	0	15278247	0	CMV-	NA	NA	0	1	23	30.05	0	0	0	-0.148523	0.260346	1.17021	-0.566346	-1.09524	-1.43228	-0.473731	-0.699525	-0.0711329	0	1	1	1	1	64.2878	0	1	In Clinic	NA	-0.534192	-3.52406
p0221	NA	0	NA	6638069	0	6638069	0	CMV-	0	CMV-	0	0	29	22.38	0	2	2	-0.68698	-0.573731	0.0192324	1.06076	0.80931	0.241549	0.4854	0.368083	0.0917169	0	1	1	1	1	68.5753	0	1	NA	NA	-0.0796633	-3.70986
p0087	NA	8	NA	13555284	8	13555284	5.90176e-07	CMV+	28910	CMV+	0	0	31	22.68	0	2	2	-2.57648	0.788844	-0.156252	1.73102	-0.560398	0.0619844	-0.0360056	0.0161043	-0.137533	0	1	1	1	1	NA	0	0	In Clinic	NA	0.382868	0.502894
p0195	NA	0	NA	19846389	0	19846389	0	CMV-	0	CMV-	0	1	29	NA	0	0	0	-2.48713	1.11181	0.175297	3.07155	0.151047	0.194774	1.14778	0.856052	0.182863	0	1	1	0	1	63.4648	0	1	In Clinic	NA	-0.0625173	1.37537
p0038	NA	0	NA	13130353	0	13130353	0	CMV-	3115	CMV+	0	0	30	25.44	0	2	2	-2.25042	NA	-0.0429682	0.795112	NA	-0.816463	-0.67477	-0.351378	-0.584755	0	1	1	1	1	70.8034	0	0	Home	NA	NA	NA
p0163	NA	51	NA	13058056	51	13058056	3.90563e-06	CMV+	NA	NA	0	2	42	34.25	NA	0	1	0.823143	1.59461	1.09602	1.70991	0.270837	-0.190944	1.99268	1.30439	0.665162	0	1	1	0	1	62.9235	0	1	In Clinic	Home	0.121101	1.2172
p0077	NA	0	NA	15016639	0	15016639	0	CMV-	0	CMV-	0	1	31	35.03	NA	2	2	-0.212395	NA	NA	2.15657	NA	NA	1.6712	NA	NA	0	1	1	1	1	74.7902	NA	0	NA	NA	NA	NA
p0014	NA	0	NA	14918100	0	14918100	0	CMV-	0	CMV-	0	1	32	28.34	NA	2	2	NA	NA	NA	NA	NA	NA	NA	NA	NA	0	NA	1	NA	1	61.8726	NA	0	NA	NA	NA	NA
p0048	NA	0	NA	10951262	0	10951262	0	CMV-	0	CMV-	0	2	34	28.24	NA	2	2	NA	-1.56262	-0.0691331	NA	2.00872	0.849894	NA	0.79685	0.341863	0	1	1	1	1	63.2248	0	1	Home	NA	-0.982757	-3.0247
p0115	NA	0	NA	8710683	0	8710683	0	CMV-	0	CMV-	NA	NA	NA	NA	NA	NA	NA	NA	NA	NA	NA	NA	NA	NA	NA	NA	NA	NA	NA	NA	NA	NA	NA	NA	NA	NA	0.0438139	NA
p0153	NA	0	NA	11366450	0	11366450	0	CMV-	352	CMV+	NA	NA	NA	NA	NA	NA	NA	NA	NA	NA	NA	NA	NA	NA	NA	NA	NA	NA	NA	NA	NA	NA	NA	NA	NA	NA	-0.354717	NA
p0209	NA	0	NA	5552731	0	5552731	0	CMV-	0	CMV-	NA	NA	NA	NA	NA	NA	NA	NA	NA	NA	NA	NA	NA	NA	NA	NA	NA	NA	NA	NA	NA	NA	NA	NA	NA	NA	-0.269963	NA
p0279	NA	NA	10619495	NA	0	10619495	0	CMV-	0	CMV-	0	3	37	27.25	NA	2	2	-0.655882	0.122653	0.464893	1.39325	-0.579664	-2.14536	0.782316	-0.442636	-1.04299	0	1	1	1	1	NA	NA	1	NA	NA	-0.957818	1.16706
p0124	NA	0	NA	11817594	0	11817594	0	CMV-	0	CMV-	NA	NA	NA	NA	NA	NA	NA	NA	NA	NA	NA	NA	NA	NA	NA	NA	NA	NA	NA	NA	NA	NA	NA	NA	NA	NA	-0.0117049	NA
p0219	NA	0	NA	10280275	0	10280275	0	CMV-	0	CMV-	NA	NA	NA	NA	NA	NA	NA	NA	NA	NA	NA	NA	NA	NA	NA	NA	NA	NA	NA	NA	NA	NA	NA	NA	NA	NA	-1.64538	NA
p0162	NA	0	NA	17532636	0	17532636	0	CMV-	0	CMV-	NA	NA	NA	NA	NA	NA	NA	NA	NA	NA	NA	NA	NA	NA	NA	NA	NA	NA	NA	NA	NA	NA	NA	NA	NA	NA	-0.272358	NA
p0095	NA	86.2857	NA	20867944	86.2857	20867944	4.13485e-06	CMV+	77150	CMV+	0	1	32	28.89	NA	1	1	0.00129357	-2.47036	0.0679859	0.390495	1.26337	1.28012	0.357855	-0.424025	0.698603	0	1	1	1	1	63.7593	0	1	In Clinic	NA	1.05455	5.14084
p0103	140	NA	8619800	NA	140	8619800	1.62417e-05	CMV+	NA	NA	0	0	30	20.19	1	2	0	-1.97068	-1.07686	NA	0.0983033	0.281053	NA	-1.03885	-0.389897	NA	1	0	NA	NA	NA	NA	0	NA	NA	NA	-0.123598	2.45587
p0188	260	NA	8997694	NA	260	8997694	2.88963e-05	CMV+	NA	NA	0	0	30	28.16	1	1	2	-1.55418	0.570061	-0.824745	2.13513	0.318008	-0.131464	0.793553	0.712047	-0.742383	1	1	0	1	1	71.9827	0	1	In Clinic	Home	0.375589	1.50439
p0018	NA	NA	10116847	NA	0	10116847	0	CMV-	NA	NA	0	0	35	31.42	1	1	2	-0.338211	0.574665	NA	0.473508	-0.959931	NA	0.202541	-0.435878	NA	1	1	NA	1	1	61.363	0	NA	In Clinic	NA	-0.552781	-3.07866
p0133	NA	NA	12748580	NA	0	12748580	0	CMV-	NA	NA	0	0	31	32.94	0	1	2	-1.93435	-1.23198	-2.09475	0.795112	-0.167725	0.31438	-0.49648	-0.854706	-1.40355	1	1	1	1	1	56.529	0	1	In Clinic	In Clinic	-0.904544	-1.80673
p0009	NA	NA	13335886	NA	0	13335886	0	CMV-	NA	NA	0	1	34	36.55	1	1	2	-0.415412	1.10026	-1.65791	-0.612263	-1.77206	-0.936915	-0.676017	-0.929775	-1.81038	1	1	1	1	1	52.9585	NA	1	Home	Home	-0.187002	-6.33539
p0033	10	NA	10292971	NA	10	10292971	9.71537e-07	CMV+	NA	NA	0	1	22	34.67	0	0	0	-3.75405	-0.685976	-1.17539	1.49192	-1.16411	0.171882	-1.00554	-1.43149	-0.822087	1	1	0	NA	0	59.2823	0	1	NA	Home	-1.28535	NA
p0283	79	NA	8350001	NA	79	8350001	9.46108e-06	CMV+	NA	NA	0	0	33	32.55	1	2	2	-0.81139	-0.619616	-0.653515	-0.295603	-5.26763	-1.60954	-0.662833	-4.97472	-1.52167	1	1	NA	1	NA	NA	1	0	In Clinic	Home	0.559001	1.62777
p0198	NA	NA	36339449	NA	0	36339449	0	CMV-	NA	NA	0	1	38	30.37	1	0	2	-2.88468	-2.04528	-2.54621	-0.295603	-0.801433	0.343556	-1.78551	-2.01747	-1.70122	1	1	0	1	0	NA	1	1	Home	Home	0.529041	-3.58093
p0005	NA	NA	12704763	NA	0	12704763	0	CMV-	NA	NA	0	0	34	20.31	0	2	2	-0.37928	-0.15552	NA	0.390495	-0.560398	NA	0.127606	-0.592539	NA	1	1	NA	0	NA	NA	0	NA	In Clinic	NA	0.129464	0.933286
p0229	NA	NA	10380758	NA	0	10380758	0	CMV-	NA	NA	0	1	36	19.97	0	1	1	0.0546861	0.722982	-0.00343627	1.43832	0.252744	0.341199	1.24131	0.753237	0.137072	1	1	1	1	1	69.1849	1	0	In Clinic	Home	-0.721491	0.752377
p0064	NA	NA	9517883	NA	0	9517883	0	CMV-	NA	NA	0	1	40	36.93	0	1	2	-1.86681	2.0704	0.930518	1.70991	-1.11945	-0.467233	0.342007	0.418644	0.374475	1	1	1	1	1	54.5379	0	1	Home	Home	-0.114448	-3.96483
p0184	NA	NA	9630062	NA	0	9630062	0	CMV-	NA	NA	0	0	32	37.58	0	2	2	-2.02192	-1.06161	NA	0.795112	-0.185261	NA	-0.546219	-0.852783	NA	1	0	NA	0	NA	NA	0	NA	Home	NA	-2.0159	NA
p0021	NA	NA	6552066	NA	0	6552066	0	CMV-	NA	NA	0	1	40	33.93	1	0	2	-1.43539	1.05362	1.11657	2.83194	0.547303	1.25667	1.43405	1.21208	1.45416	1	1	1	1	1	NA	0	1	Home	Home	-0.0602495	NA
p0190	NA	NA	9195457	NA	0	9195457	0	CMV-	NA	NA	0	1	34	22.06	0	2	2	0.304865	0.569646	1.10171	-0.295603	0.13428	0.23814	-0.000820628	0.470574	0.918703	1	1	0	1	1	63.8851	0	1	In Clinic	Home	-0.144857	-1.26229
p0088	NA	NA	9949831	NA	0	9949831	0	CMV-	NA	NA	0	0	30	19.58	1	2	2	0.417908	-1.46655	-1.45597	-0.295603	0.988149	1.43674	0.0686951	-0.06464	-0.349227	1	1	1	1	1	NA	0	1	In Clinic	In Clinic	-0.970373	1.88662
p0193	4	NA	9380152	NA	4	9380152	4.26432e-07	CMV+	NA	NA	0	0	39	32.17	1	2	2	-0.835301	1.03305	NA	-0.544905	-2.29128	NA	-0.864063	-1.20215	NA	1	0	NA	0	NA	NA	1	NA	In Clinic	NA	0.039899	1.77573
p0122	1	NA	6698138	NA	1	6698138	1.49295e-07	CMV+	NA	NA	0	2	36	38.98	NA	0	0	-0.353742	0.268509	NA	0.0983033	-0.664193	NA	-0.0985727	-0.386714	NA	1	0	NA	0	1	NA	0	NA	Home	NA	-1.05287	5.25228
p0130	1	NA	8870738	NA	1	8870738	1.1273e-07	CMV+	NA	NA	0	NA	NA	NA	NA	2	2	NA	NA	NA	NA	NA	NA	NA	NA	NA	1	0	NA	0	NA	NA	1	NA	In Clinic	NA	-0.499967	6.91178
p0026	NA	NA	11140528	NA	0	11140528	0	CMV-	NA	NA	0	1	42	24.52	1	1	2	-1.20438	0.474681	-0.323458	3.7682	0.594491	0.973451	2.48888	0.821157	0.239627	1	1	0	1	1	72.1551	0	0	Home	Home	0.968264	NA
p0016	17	NA	10744235	NA	17	10744235	1.58224e-06	CMV+	NA	NA	0	1	30	40.86	0	0	0	-1.57517	1.13627	2.57775	1.70991	-0.00250746	0.421864	0.509126	0.731704	2.21632	1	0	1	0	0	68.7125	NA	1	In Clinic	Home	0.0246576	-3.21985
p0208	12	NA	15045280	NA	12	15045280	7.97592e-07	CMV+	NA	NA	0	2	36	35.72	1	2	2	1.37682	1.48097	NA	-0.544905	-1.67392	NA	0.511433	-0.390083	NA	1	0	NA	0	NA	NA	NA	NA	In Clinic	NA	-0.343514	1.89419
p0046	NA	NA	12204172	NA	0	12204172	0	CMV-	NA	NA	0	0	32	40.37	0	0	1	-1.9553	0.578068	0.334892	2.13513	-0.438261	0.283339	0.550169	0.0337494	0.354541	1	1	1	1	1	NA	NA	0	In Clinic	Home	-0.953151	1.87836
p0045	15	NA	12760969	NA	15	12760969	1.17546e-06	CMV+	NA	NA	0	1	37	20.28	0	2	0	-1.52972	-0.118979	-0.911537	0.390495	-0.75276	1.10217	-0.538473	-0.761088	-0.159283	1	0	1	0	1	76.9401	1	0	Home	Home	0.479031	6.18709
p0135	3139	NA	8831859	NA	3139	8831859	0.000355418	CMV+	NA	NA	0	0	41	27.76	1	0	0	0.0107644	0.19872	NA	-0.705707	-0.599926	NA	-0.480707	-0.397217	NA	1	0	NA	0	NA	NA	0	NA	NA	NA	0.0806496	NA
p0062	1527	NA	11327441	NA	1527	11327441	0.000134805	CMV+	NA	NA	0	1	32	20.47	0	2	2	-0.0681419	0.263205	-0.54238	0.0983033	-0.912761	NA	0.0776226	-0.517371	NA	1	1	1	1	1	63.2463	0	0	Home	Home	0.258809	1.91216
p0142	NA	NA	6349755	NA	0	6349755	0	CMV-	NA	NA	0	1	33	24.88	1	1	2	-1.57478	0.178026	0.182453	2.39601	0.96364	1.72911	1.10009	0.98693	1.00468	1	1	0	1	1	NA	1	1	Home	Home	0.164946	-4.64045
p0201	NA	NA	6824019	NA	0	6824019	0	CMV-	NA	NA	0	0	38	31.9	1	1	2	-0.468439	0.644249	NA	1.49192	0.24605	NA	0.945558	0.655319	NA	1	1	NA	1	1	60.8241	0	NA	Home	NA	-0.0283507	-1.00212
p0176	NA	NA	11612049	NA	0	11612049	0	CMV-	NA	NA	0	NA	27	27.11	0	1	0	-0.619616	-0.50263	NA	0.390495	-0.572858	NA	-0.0151934	-0.838639	NA	1	1	NA	1	0	NA	0	1	Home	NA	-2.51177	5.17305
p0085	1	NA	8482498	NA	1	8482498	1.1789e-07	CMV+	NA	NA	0	2	35	40.05	1	1	2	1.06457	0.291886	NA	0.795112	0.790148	NA	1.38148	0.876568	NA	1	1	NA	1	1	66.329	0	NA	In Clinic	NA	-1.00102	1.49974
p0083	NA	NA	8522528	NA	0	8522528	0	CMV-	NA	NA	0	1	34	40.03	1	0	1	-2.08907	0.551905	NA	1.07659	-0.675008	NA	-0.307142	-0.22325	NA	1	0	NA	0	NA	NA	0	NA	Home	NA	-1.54066	NA
p0167	99	NA	7292293	NA	99	7292293	1.3576e-05	CMV+	NA	NA	0	1	34	23.2	0	1	2	-0.712953	1.15721	0.274053	0.795112	-0.296361	-1.17137	0.225664	0.553274	-0.569281	1	1	1	0	1	54.7527	0	1	In Clinic	NA	0.361978	-1.57381
p0187	NA	NA	6637643	NA	0	6637643	0	CMV-	NA	NA	0	1	39	37.27	1	1	2	-2.55944	1.56385	0.266241	2.39601	-0.224033	0.951043	0.536388	0.828703	0.657913	1	1	1	1	1	68.2084	1	1	Home	NA	-0.756639	6.71989
p0028	NA	NA	6398024	NA	0	6398024	0	CMV-	NA	NA	0	2	28	23.05	0	1	0	-1.8621	0.053563	-0.20385	1.07659	-0.189331	0.113305	-0.180957	-0.0967923	-0.14181	1	1	0	1	1	NA	0	1	Home	NA	-0.111186	-4.9143
p0015	NA	NA	11628901	NA	0	11628901	0	CMV-	NA	NA	0	1	37	18.79	0	2	2	0.571717	0.793014	-0.81644	-0.544905	-0.335995	-0.0700683	-0.0122424	0.270647	-0.698637	1	0	1	0	1	NA	0	1	NA	NA	-0.287064	1.60381

## Sheet: SD2
	Shotgun sequencing data				qPCR	Shotgun + qPCR
	0% quantile	10% quantile	25% quantile	50% quantile	NA	0% quantile
CMV status
Minimum proportion CMV-aligned reads	2.7e-08	8.8e-08	3.4e-07	1.5e-06	NA	2.7e-08
Number of CMV+, CMV- samples	97, 187	87, 187	73, 187	49, 187	26, 41	127, 224
Milk gene expression
Number of significant genes	36	26	37	30	9	37
IDO1 log2 fold change	1.96	2.1	2.27	2.56	1.82	2.02
IDO1 P-value	1.62e-15	3.69e-16	2e-17	5.23e-16	7.51e-11	5.15e-17
Milk metabolites
Number of significant metabolites	2	2	2	2	3	2
Kynurenine effect estimate	0.742	0.837	0.926	0.997	0.826	0.756
Kynurenine P-value	2.3e-06	2.52e-07	7.31e-08	1.67e-07	2.35e-06	1.05e-08
Infant fecal microbiome
1-month PC3 effect estimate	1.79	1.76	1.84	1.64	1.99	1.82
1-month PC3 P-value	0.00109	0.0026	0.00379	0.0232	0.00715	0.00128
B. infantis effect estimate	-0.507	-0.515	-0.558	-0.578	-0.377	-0.328
B. infantis P-value	0.000629444	0.00128725	0.00148772	0.00434672	0.0411	0.0204
Infant growth (1-month)
WLZ ~ CMV status, effect estimate	0.353	0.296	0.246	0.0882	0.265	0.329
WLZ ~ CMV status, P-value	0.0113	0.0414	0.101	0.622	0.106	0.0105
WLZ ~ CMV load, effect estimate	-0.19865	-0.21957	-0.20328	-0.2112	-0.30917	-0.16596
WLZ ~ CMV load, P-value	0.00112	0.00446	0.0224	0.176	0.000259	0.000832

## Sheet: SD3
CMV+	CMV-	CMV+ N	CMV- N	P-value	Q-value	Trait
33.33% (32)	23.43% (41)	96	175	0.0869813	0.347924	Household income <30k
22.92% (22)	20% (35)	96	175	0.640582	0.854109	H.S. education or less
31.25% (30)	36.31% (65)	96	179	0.427158	0.764662	First birth
21.65% (21)	23.33% (42)	97	180	0.880664	0.960724	Study center OK (vs. MN)
74.23% (72)	91.06% (163)	97	179	0.000311344	0.003732	Self-identify as white/European-American
92.13% (82)	94.29% (165)	89	175	0.596929	0.854109	Exclusively breastfeeding at 3 months postpartum
78.82% (67)	80.12% (137)	85	171	0.869302	0.960724	Exclusively breastfeeding at 6 months postpartum
14.43% (14)	11.11% (20)	97	180	0.446053	0.764662	Gestational diabetes
13.85% (9)	15.24% (16)	65	105	1	1	Group B Strep positive
31.76 (23.38,39.63)	31.32 (23.48,39.53)	96	180	0.402766	0.764662	Age
27.49 (19.78,39.65)	26.83 (19.47,39.97)	96	179	0.380012	0.764662	Pre-pregnancy BMI
65.75 (54.63,78.72)	67.78 (52.97,81)	73	125	0.0481862	0.289116	Healthy eating index

## Sheet: SD4
baseMean	log2FoldChange	lfcSE	stat	pvalue	padj	gene_id	gene_name
149.216	1.82884	0.209592	8.72571	2.64523e-18	4.67544e-14	ENSG00000162654	GBP4
90.9667	1.96491	0.246625	7.96721	1.623e-15	1.43433e-11	ENSG00000131203	IDO1
557.462	1.34552	0.170295	7.90109	2.7647e-15	1.62887e-11	ENSG00000117228	GBP1
243.795	2.08336	0.293015	7.11008	1.15979e-12	5.12481e-09	ENSG00000154451	GBP5
533.703	0.557299	0.0810197	6.87857	6.04584e-12	2.1372e-08	ENSG00000168062	BATF2
189.138	1.35681	0.203324	6.67317	2.5033e-11	7.12856e-08	ENSG00000149131	SERPING1
251.611	0.869268	0.130609	6.65551	2.82319e-11	7.12856e-08	ENSG00000125347	IRF1
2481.24	0.600565	0.0930925	6.45127	1.10916e-10	2.45056e-07	ENSG00000115415	STAT1
220.064	0.526645	0.0998839	5.27257	1.34525e-07	0.000264193	ENSG00000168394	TAP1
615.669	0.622573	0.126091	4.93748	7.91391e-07	0.00128993	ENSG00000179583	CIITA
38.1125	2.12819	0.431272	4.93469	8.02783e-07	0.00128993	ENSG00000169245	CXCL10
117.101	0.690907	0.145684	4.74252	2.11074e-06	0.00310894	ENSG00000197536	C5orf56
4.8186	2.71698	0.582591	4.66361	3.10711e-06	0.00422447	ENSG00000225492	GBP1P1
471.655	0.531989	0.116057	4.58388	4.56437e-06	0.00576252	ENSG00000204642	HLA-F
46.0077	0.871494	0.191321	4.55514	5.23498e-06	0.00616855	ENSG00000101017	CD40
1596.66	0.249891	0.0557833	4.47967	7.476e-06	0.00825864	ENSG00000221963	APOL6
51.4441	0.684014	0.154366	4.43112	9.37456e-06	0.00974678	ENSG00000182108	DEXI
114.771	0.568255	0.132618	4.28491	1.82813e-05	0.0179513	ENSG00000240065	PSMB9
117.063	0.950273	0.224519	4.23249	2.31121e-05	0.0213007	ENSG00000089041	P2RX7
23.1513	1.19418	0.282777	4.22304	2.41027e-05	0.0213007	ENSG00000152766	ANKRD22
42.0882	1.39568	0.337885	4.13063	3.61778e-05	0.0298837	ENSG00000128383	APOBEC3A
2838.04	0.257635	0.062547	4.11907	3.80403e-05	0.0298837	ENSG00000204592	HLA-E
210.884	0.548133	0.133296	4.11216	3.91977e-05	0.0298837	ENSG00000128284	APOL3
5046	0.295846	0.0720844	4.10417	4.05776e-05	0.0298837	ENSG00000140105	WARS
1360.66	0.360002	0.0885541	4.06534	4.79635e-05	0.0339102	ENSG00000163131	CTSS
24.9713	1.19624	0.295463	4.04871	5.15009e-05	0.0350107	ENSG00000010030	ETV7
793.346	-0.197133	0.0490769	-4.01681	5.89907e-05	0.0381665	ENSG00000186522	SEPTIN10
526.932	0.415308	0.103542	4.011	6.04617e-05	0.0381665	ENSG00000140853	NLRC5
3484.01	0.290501	0.072923	3.98367	6.78603e-05	0.0409437	ENSG00000173193	PARP14
423.514	0.245755	0.0619727	3.96553	7.32338e-05	0.0409437	ENSG00000111801	BTN3A3
346.025	-0.218235	0.0550711	-3.96279	7.40797e-05	0.0409437	ENSG00000109519	GRPEL1
4.86415	2.72068	0.686584	3.96263	7.41272e-05	0.0409437	ENSG00000169248	CXCL11
159.817	1.14198	0.289469	3.94507	7.97753e-05	0.0427281	ENSG00000026751	SLAMF7
161.978	0.721686	0.183641	3.92987	8.49912e-05	0.0441829	ENSG00000234745	HLA-B
1076.16	0.402291	0.102945	3.90781	9.31357e-05	0.045757	ENSG00000204287	HLA-DRA
38.2809	0.932817	0.238715	3.90765	9.31967e-05	0.045757	ENSG00000166278	C2
1184.14	-0.158266	0.0408114	-3.87799	0.000105325	0.0503139	ENSG00000117595	IRF6
24.9532	1.7825	0.465381	3.8302	0.000128038	0.0580617	ENSG00000138755	CXCL9
4085.39	-0.103673	0.0270809	-3.82828	0.000129041	0.0580617	ENSG00000103342	GSPT1
2797.81	-0.113779	0.0297983	-3.8183	0.000134376	0.0580617	ENSG00000186660	ZFP91
462.784	0.500685	0.131147	3.81773	0.000134683	0.0580617	ENSG00000137959	IFI44L
336.755	0.46808	0.123425	3.79243	0.000149178	0.0627793	ENSG00000111817	DSE
192.054	1.03121	0.272969	3.77774	0.000158255	0.064415	ENSG00000127951	FGL2
103.616	0.346232	0.0917302	3.77446	0.000160354	0.064415	ENSG00000125449	ARMC7
90.0782	-0.438546	0.116411	-3.76722	0.000165075	0.0648376	ENSG00000109534	GAR1
620.186	0.24756	0.0659619	3.75307	0.000174684	0.0651168	ENSG00000198814	GK
5.58381	1.94807	0.519366	3.75086	0.000176227	0.0651168	ENSG00000229023	AC067945.3
30.5358	1.42106	0.379239	3.74713	0.000178869	0.0651168	ENSG00000158517	NCF1
157.893	1.00105	0.267315	3.74482	0.000180522	0.0651168	ENSG00000023902	PLEKHO1
25.8342	1.40539	0.377942	3.71852	0.00020039	0.0708379	ENSG00000115523	GNLY
1796	-0.159488	0.0432162	-3.69047	0.00022384	0.0775759	ENSG00000108561	C1QBP
193.664	0.234501	0.0637227	3.68003	0.000233208	0.0792682	ENSG00000131791	PRKAB2
885.232	0.629262	0.172172	3.65484	0.00025734	0.0858204	ENSG00000118503	TNFAIP3
924.056	0.535747	0.147034	3.6437	0.000268747	0.0865368	ENSG00000269028	MTRNR2L12
773.649	0.217778	0.0597767	3.64319	0.00026928	0.0865368	ENSG00000096968	JAK2
24.1647	0.81329	0.223881	3.63268	0.00028049	0.0885297	ENSG00000156500	FAM122C
267.295	0.212517	0.0590497	3.59895	0.000319503	0.0988231	ENSG00000197147	LRRC8B
54.3679	0.680929	0.189429	3.59465	0.000324827	0.0988231	ENSG00000115525	ST3GAL5
357.403	1.42562	0.397099	3.59007	0.000330584	0.0988231	ENSG00000125538	IL1B
27.3243	0.725682	0.202436	3.58475	0.000337407	0.0988231	ENSG00000233058	LINC00884
169.002	-0.258174	0.0721491	-3.57834	0.00034578	0.0988231	ENSG00000185973	TMLHE
295.977	0.772082	0.215805	3.57769	0.00034665	0.0988231	ENSG00000133106	EPSTI1
2035.25	0.243734	0.0685575	3.55517	0.000377732	0.105975	ENSG00000002549	LAP3
156.076	0.587863	0.165677	3.54826	0.000387788	0.106181	ENSG00000197122	SRC
3299.86	-0.119063	0.0335727	-3.54644	0.000390481	0.106181	ENSG00000157020	SEC13
172.239	-0.316735	0.0895771	-3.53589	0.000406405	0.108836	ENSG00000121236	TRIM6
392.817	0.204823	0.0586612	3.49163	0.000480085	0.126595	ENSG00000135148	TRAFD1
772.976	0.160675	0.046068	3.48778	0.000487043	0.126595	ENSG00000152223	EPG5
233.747	0.236144	0.0678992	3.47786	0.000505437	0.129472	ENSG00000130695	CEP85
1066.47	-0.147184	0.0424241	-3.46936	0.000521707	0.131731	ENSG00000100711	ZFYVE21
66.1701	0.592921	0.171155	3.46424	0.000531723	0.132369	ENSG00000212402	SNORA74B
1720.76	-0.12862	0.0372231	-3.45539	0.000549499	0.133237	ENSG00000176171	BNIP3
56.6084	0.854227	0.247427	3.45244	0.000555539	0.133237	ENSG00000086300	SNX10
216.355	0.318807	0.0923721	3.45133	0.000557825	0.133237	ENSG00000102034	ELF4
1054.03	0.221943	0.0644823	3.44192	0.000577608	0.136123	ENSG00000186470	BTN3A2
20.9463	1.19522	0.348227	3.4323	0.000598492	0.139189	ENSG00000004468	CD38
246.822	0.197327	0.0576719	3.42155	0.000622659	0.14114	ENSG00000112584	FAM120B
171.5	0.769142	0.224799	3.42146	0.000622851	0.14114	ENSG00000134321	RSAD2
808.152	0.633155	0.185245	3.41794	0.000630972	0.14117	ENSG00000025708	TYMP
15.7935	0.981844	0.28932	3.39362	0.000689752	0.152392	ENSG00000237491	RP11-206L10.9
203.55	-0.23729	0.0703125	-3.37479	0.000738719	0.161196	ENSG00000203761	MSTO2P
911.671	-0.16023	0.0476288	-3.36415	0.000767802	0.165499	ENSG00000138073	PREB
10663.4	0.196405	0.0585762	3.35297	0.000799483	0.16796	ENSG00000173821	RNF213
816.882	0.270805	0.080978	3.34418	0.000825272	0.16796	ENSG00000170581	STAT2
133.778	-0.746251	0.223208	-3.3433	0.00082787	0.16796	ENSG00000152583	SPARCL1
93.0687	0.981896	0.293963	3.34021	0.000837163	0.16796	ENSG00000133574	GIMAP4
819.771	0.241366	0.0722817	3.33924	0.00084007	0.16796	ENSG00000116514	RNF19B
290.763	0.33975	0.101794	3.33764	0.00084494	0.16796	ENSG00000235568	NFAM1
11.1897	1.22769	0.367862	3.33737	0.000845741	0.16796	ENSG00000230638	RP11-486B10.4
12.6929	1.09395	0.330255	3.31245	0.000924838	0.181628	ENSG00000244921	MTCYBP18
828.441	0.194227	0.058738	3.30667	0.000944134	0.181987	ENSG00000159128	IFNGR2
11883.7	0.361515	0.109471	3.3024	0.000958627	0.181987	ENSG00000019582	CD74
94.9084	-0.296479	0.0898047	-3.30138	0.000962101	0.181987	ENSG00000089123	TASP1
42.3512	0.499559	0.151664	3.29385	0.000988244	0.181987	ENSG00000248923	MTND5P11
1865.22	0.485543	0.147703	3.28729	0.00101155	0.181987	ENSG00000248527	MTATP6P1
568.049	-0.130274	0.0396375	-3.28662	0.00101396	0.181987	ENSG00000185721	DRG1
926.355	-0.114898	0.0350021	-3.2826	0.00102856	0.181987	ENSG00000107164	FUBP3
1950.44	-0.131525	0.0400924	-3.28056	0.00103603	0.181987	ENSG00000180817	PPA1
2485.52	-0.104127	0.0317612	-3.27843	0.00104386	0.181987	ENSG00000103769	RAB11A
225.579	0.290808	0.088742	3.27701	0.00104913	0.181987	ENSG00000197818	SLC9A8
1062.43	0.148922	0.0454473	3.27681	0.00104986	0.181987	ENSG00000065060	UHRF1BP1
20.4011	1.39964	0.427147	3.27672	0.00105022	0.181987	ENSG00000101916	TLR8
161.972	0.256284	0.0783688	3.27022	0.00107462	0.184407	ENSG00000125450	NUP85
3.95798	1.59664	0.488687	3.26721	0.00108614	0.184547	ENSG00000257878	RP11-256L6.3
236.804	0.29091	0.0891113	3.26457	0.00109632	0.184547	ENSG00000100399	CHADL
472.197	0.208204	0.0638361	3.26154	0.0011081	0.184712	ENSG00000026950	BTN3A1
704.193	-0.201244	0.0618144	-3.25562	0.00113144	0.184712	ENSG00000132967	HMGB1P5
90.584	0.766208	0.235427	3.25454	0.00113574	0.184712	ENSG00000242574	HLA-DMB
4.96849	1.65403	0.508494	3.25281	0.0011427	0.184712	ENSG00000165204	OR1K1
473.089	0.496452	0.152735	3.25042	0.00115236	0.184712	ENSG00000274266	SNORA73A
358.118	0.491993	0.151451	3.24854	0.00116	0.184712	ENSG00000138670	RASGEF1B
13.2438	1.51211	0.466079	3.24432	0.00117733	0.185797	ENSG00000100453	GZMB
148.65	0.627587	0.193594	3.24176	0.00118792	0.18581	ENSG00000176438	SYNE3
153.623	0.365416	0.112982	3.23429	0.00121947	0.187941	ENSG00000152778	IFIT5
313.568	0.307041	0.0950441	3.23051	0.00123571	0.187941	ENSG00000137496	IL18BP
970.684	-0.136695	0.0423613	-3.22689	0.00125144	0.187941	ENSG00000249915	PDCD6
1414.24	0.716809	0.222231	3.22551	0.00125746	0.187941	ENSG00000185215	TNFAIP2
196.85	0.328844	0.102018	3.2234	0.0012668	0.187941	ENSG00000213928	IRF9
635.649	-0.181134	0.056225	-3.22159	0.00127481	0.187941	ENSG00000198015	MRPL42
124.864	0.268108	0.0832291	3.22133	0.00127598	0.187941	ENSG00000204859	ZBTB48
1877.4	0.201527	0.06279	3.20954	0.00132947	0.192741	ENSG00000003402	CFLAR
43.8193	0.734493	0.228961	3.20794	0.00133688	0.192741	ENSG00000169083	AR
518.132	-0.141816	0.0442209	-3.207	0.00134128	0.192741	ENSG00000156110	ADK
535.712	-0.152153	0.0477897	-3.18381	0.00145352	0.205467	ENSG00000107960	OBFC1
26.1144	0.884586	0.278244	3.17917	0.00147698	0.205467	ENSG00000247774	PCED1B-AS1
91.0695	0.354482	0.11165	3.17493	0.00149874	0.205467	ENSG00000164430	MB21D1
458.243	0.173783	0.05475	3.17412	0.00150294	0.205467	ENSG00000114423	CBLB
277.69	0.291057	0.0917202	3.17331	0.0015071	0.205467	ENSG00000132109	TRIM21
1699.42	0.45658	0.143884	3.17325	0.00150744	0.205467	ENSG00000212232	SNORD17
762.139	-0.134245	0.0423149	-3.17252	0.00151121	0.205467	ENSG00000116221	MRPL37
17.1866	1.14682	0.361943	3.16851	0.00153221	0.206032	ENSG00000188820	FAM26F
332.537	0.206013	0.065044	3.16729	0.00153868	0.206032	ENSG00000128335	APOL2
97.5439	0.975404	0.30848	3.16197	0.00156704	0.207068	ENSG00000188906	LRRK2
21.3129	1.31568	0.416164	3.16145	0.00156985	0.207068	ENSG00000150337	FCGR1A
85.7853	0.477273	0.151414	3.15211	0.00162098	0.212187	ENSG00000225630	MTND2P28
8.55197	0.811579	0.257644	3.15001	0.00163267	0.212187	ENSG00000223984	HNRNPRP1
607.24	0.522029	0.165852	3.14756	0.00164639	0.212408	ENSG00000111331	OAS3
123.264	0.484692	0.154175	3.14378	0.00166779	0.21361	ENSG00000111275	ALDH2
1568.63	-0.108808	0.0346359	-3.14147	0.00168105	0.213759	ENSG00000089693	MLF2
1088.19	0.177328	0.0565822	3.134	0.00172443	0.217112	ENSG00000163840	DTX3L
2964.13	0.216209	0.0690473	3.13132	0.00174023	0.217112	ENSG00000162645	GBP2
264.113	0.272173	0.0869388	3.13062	0.00174435	0.217112	ENSG00000159322	ADPGK
50.6851	0.997579	0.31886	3.12858	0.00175655	0.217112	ENSG00000120217	CD274
1028.81	0.12212	0.0391063	3.12278	0.00179154	0.218495	ENSG00000101577	LPIN2
2666.74	-0.0976492	0.0312715	-3.12262	0.00179246	0.218495	ENSG00000104388	RAB2A
3420.41	-0.0941652	0.0301831	-3.11979	0.00180977	0.219006	ENSG00000101558	VAPA
413.234	0.273865	0.0878362	3.1179	0.00182143	0.219006	ENSG00000169871	TRIM56
348.196	0.182583	0.0586468	3.11327	0.00185027	0.220969	ENSG00000131748	STARD3
617.446	0.213595	0.0687584	3.10646	0.00189341	0.224487	ENSG00000162407	PLPP3
2078.47	0.172213	0.0554696	3.10464	0.00190513	0.224487	ENSG00000129003	VPS13C
437.381	0.190038	0.0612781	3.10124	0.00192711	0.225574	ENSG00000105875	WDR91
698.73	0.143488	0.0463193	3.09781	0.00194959	0.22577	ENSG00000155363	MOV10
211.213	-0.245476	0.0792601	-3.09709	0.00195433	0.22577	ENSG00000122873	CISD1
2600.32	-0.111255	0.0359998	-3.09044	0.00199858	0.229383	ENSG00000106153	CHCHD2
104.269	0.349552	0.113421	3.08189	0.00205689	0.23376	ENSG00000138172	CALHM2
3038.82	-0.211076	0.0685092	-3.08098	0.00206318	0.23376	ENSG00000143320	CRABP2
1641.15	-0.120712	0.0392102	-3.07858	0.0020799	0.234154	ENSG00000186575	NF2
4.50999	1.79786	0.584785	3.07439	0.0021093	0.234669	ENSG00000100079	LGALS2
64031.8	0.517995	0.168707	3.07039	0.00213782	0.234669	ENSG00000210082	MT-RNR2
371.85	0.529606	0.172541	3.06946	0.00214448	0.234669	ENSG00000090339	ICAM1
397.478	0.174011	0.0567416	3.06672	0.00216423	0.234669	ENSG00000166783	KIAA0430
44.3894	0.651475	0.212515	3.06555	0.00217268	0.234669	ENSG00000226312	CFLAR-AS1
1825.52	0.302927	0.0988834	3.06348	0.00218779	0.234669	ENSG00000101347	SAMHD1
830.328	0.238493	0.0778551	3.06329	0.00218918	0.234669	ENSG00000137628	DDX60
103.292	0.626464	0.204521	3.06308	0.00219069	0.234669	ENSG00000132530	XAF1
1215.04	-0.108448	0.0354619	-3.05814	0.00222712	0.236429	ENSG00000166170	BAG5
374.125	0.223368	0.0730622	3.05724	0.00223387	0.236429	ENSG00000043143	JADE2
578.529	0.280657	0.0918881	3.05433	0.00225562	0.23731	ENSG00000143669	LYST
1173.88	-0.140831	0.0461693	-3.05032	0.00228594	0.239077	ENSG00000108468	CBX1
5.21952	1.70671	0.559926	3.0481	0.00230292	0.239436	ENSG00000234456	MAGI2-AS3
1092.89	-0.100881	0.0332081	-3.03784	0.00238278	0.245115	ENSG00000154845	PPP4R1
361.325	-0.149418	0.0491906	-3.03753	0.00238528	0.245115	ENSG00000005882	PDK2
6.04454	1.3551	0.446866	3.03246	0.00242567	0.247247	ENSG00000279330	AJ003147.11
1754.74	-0.098756	0.0325798	-3.0312	0.00243582	0.247247	ENSG00000146731	CCT6A
8635.76	-0.10513	0.0347069	-3.02908	0.00245299	0.247247	ENSG00000125868	DSTN
27.2476	0.797047	0.263518	3.02464	0.00248931	0.247247	ENSG00000232043	RP4-530I15.9
139.49	0.311142	0.102934	3.02272	0.00250511	0.247247	ENSG00000140280	LYSMD2
87.6769	0.399311	0.132211	3.02025	0.00252566	0.247247	ENSG00000164048	ZNF589
23.7887	1.03205	0.341878	3.01876	0.00253813	0.247247	ENSG00000236567	TCF3P1
75.3873	0.41169	0.13642	3.01781	0.00254606	0.247247	ENSG00000204267	TAP2
84.0281	0.328084	0.108722	3.01764	0.00254754	0.247247	ENSG00000231365	RP11-418J17.1
2185.92	-0.104511	0.0346453	-3.01662	0.00255614	0.247247	ENSG00000175582	RAB6A
68.6397	1.19768	0.397324	3.01437	0.00257517	0.247247	ENSG00000073756	PTGS2
7099.93	-0.0950842	0.0315507	-3.0137	0.00258085	0.247247	ENSG00000198668	CALM1
1210.58	-0.100577	0.0333938	-3.01185	0.00259657	0.247247	ENSG00000170515	PA2G4
189.115	0.763722	0.253624	3.01124	0.00260186	0.247247	ENSG00000111335	OAS2
77.0389	0.413121	0.137316	3.00856	0.00262493	0.247446	ENSG00000247627	MTND4P12
44.122	0.434205	0.14448	3.00529	0.00265328	0.247446	ENSG00000142544	CTU1
130.504	0.27441	0.0913186	3.00498	0.00265602	0.247446	ENSG00000041988	THAP3
265.052	0.640983	0.213339	3.00453	0.00265996	0.247446	ENSG00000115919	KYNU
641.726	0.449876	0.150034	2.99849	0.00271324	0.25007	ENSG00000082074	FYB
28295.3	0.382219	0.127486	2.99812	0.00271646	0.25007	ENSG00000211459	MT-RNR1
578.334	-0.14036	0.0468915	-2.9933	0.00275977	0.25274	ENSG00000102898	NUTF2
967.107	0.170283	0.0569249	2.99137	0.00277731	0.253036	ENSG00000108950	FAM20A
1785.33	0.285534	0.0955364	2.98875	0.00280125	0.253908	ENSG00000131446	MGAT1
237.641	0.523011	0.175254	2.98431	0.00284221	0.256306	ENSG00000031081	ARHGAP31
139.608	0.279786	0.0938378	2.98159	0.00286756	0.25728	ENSG00000183506	PI4KAP2
688.473	0.391476	0.131451	2.9781	0.00290037	0.258871	ENSG00000144802	NFKBIZ
221.252	0.201107	0.067608	2.97461	0.00293363	0.258871	ENSG00000122557	HERPUD2
1005.16	-0.104393	0.0351531	-2.96968	0.00298111	0.258871	ENSG00000063322	MED29
1945.37	-0.113593	0.0382538	-2.96945	0.00298332	0.258871	ENSG00000073578	SDHA
144.858	-0.243864	0.0821309	-2.96921	0.00298562	0.258871	ENSG00000148814	LRRC27
144.899	0.560508	0.188799	2.96881	0.00298956	0.258871	ENSG00000065413	ANKRD44
391.349	-0.171221	0.0576855	-2.96819	0.0029956	0.258871	ENSG00000203950	FAM127B
1388.79	-0.10302	0.0347161	-2.96749	0.00300246	0.258871	ENSG00000161057	PSMC2
1474.38	0.158717	0.0535716	2.96271	0.00304945	0.261646	ENSG00000119321	FKBP15
64.6749	0.284164	0.0963003	2.95081	0.0031694	0.26983	ENSG00000218980	FTH1P15
524.301	0.2783	0.0943317	2.95023	0.00317537	0.26983	ENSG00000057252	SOAT1
204.9	0.336568	0.114228	2.94645	0.00321443	0.271842	ENSG00000102524	TNFSF13B
1436.6	0.145973	0.0495793	2.94423	0.00323755	0.272494	ENSG00000198604	BAZ1A
247.956	-0.183555	0.0624153	-2.94087	0.00327296	0.27307	ENSG00000115286	NDUFS7
664.971	0.25987	0.0883717	2.94065	0.00327529	0.27307	ENSG00000138496	PARP9
1279.89	-0.125229	0.0426491	-2.93627	0.00332184	0.273927	ENSG00000082458	DLG3
241.85	0.188269	0.0641682	2.93399	0.00334636	0.273927	ENSG00000011376	LARS2
105.093	0.510616	0.174248	2.93039	0.00338537	0.273927	ENSG00000186088	GSAP
778.628	0.116961	0.0399248	2.92953	0.00339475	0.273927	ENSG00000175470	PPP2R2D
247.02	0.265534	0.090655	2.92906	0.00339994	0.273927	ENSG00000178927	C17orf62
959.043	0.37904	0.129517	2.92657	0.00342727	0.273927	ENSG00000104093	DMXL2
299.296	0.317905	0.108636	2.92634	0.00342975	0.273927	ENSG00000071575	TRIB2
69.7488	0.767365	0.262425	2.92413	0.00345425	0.273927	ENSG00000005844	ITGAL
462.357	0.358717	0.122683	2.92393	0.00345639	0.273927	ENSG00000196743	GM2A
256.795	0.689317	0.235903	2.92203	0.00347753	0.273927	ENSG00000115414	FN1
988.635	-0.115528	0.0395426	-2.92161	0.00348232	0.273927	ENSG00000070540	WIPI1
235.424	0.521769	0.178956	2.91563	0.00354975	0.273927	ENSG00000056558	TRAF1
394.364	-0.152481	0.0523222	-2.91427	0.00356524	0.273927	ENSG00000109775	UFSP2
24.6776	1.25055	0.429403	2.9123	0.00358782	0.273927	ENSG00000158714	SLAMF8
61.2273	0.672222	0.230992	2.91016	0.00361247	0.273927	ENSG00000145416	MARCHF1
239.774	-0.187822	0.0645425	-2.91005	0.00361374	0.273927	ENSG00000213465	ARL2
302.795	0.263859	0.0907419	2.9078	0.00363986	0.273927	ENSG00000075539	FRYL
617.13	0.124936	0.0429736	2.90726	0.00364604	0.273927	ENSG00000198700	IPO9
590.265	0.399988	0.13759	2.90711	0.00364786	0.273927	ENSG00000119917	IFIT3
382.285	0.327624	0.11275	2.90575	0.00366378	0.273927	ENSG00000114841	DNAH1
14.9746	1.08858	0.374979	2.90304	0.00369565	0.273927	ENSG00000259668	RP11-707P17.2
135	0.499869	0.172257	2.90187	0.00370938	0.273927	ENSG00000207005	RNU1-2
3309.87	-0.0766274	0.0264068	-2.9018	0.00371021	0.273927	ENSG00000106682	EIF4H
2245.09	-0.0913514	0.0315374	-2.8966	0.00377224	0.273927	ENSG00000108788	MLX
35.1194	0.547195	0.188926	2.89634	0.00377537	0.273927	ENSG00000117425	PTCH2
732.853	0.122195	0.042195	2.89595	0.00378008	0.273927	ENSG00000109103	UNC119
115.03	0.432275	0.149359	2.89421	0.00380115	0.273927	ENSG00000152229	PSTPIP2
272.317	0.232138	0.0802512	2.89264	0.00382016	0.273927	ENSG00000108773	KAT2A
145.419	0.349771	0.120923	2.89251	0.00382175	0.273927	ENSG00000280828	RP11-274B21.1
71.8917	0.404471	0.139866	2.89185	0.00382977	0.273927	ENSG00000213918	DNASE1
1018.56	-0.15646	0.0541052	-2.89178	0.00383063	0.273927	ENSG00000119862	LGALSL
7128.04	-0.0676526	0.0233956	-2.89168	0.00383187	0.273927	ENSG00000119318	RAD23B
762.722	-0.122056	0.0422269	-2.89049	0.00384642	0.273927	ENSG00000115364	MRPL19
1041.73	-0.152787	0.0528644	-2.89017	0.00385029	0.273927	ENSG00000215845	TSTD1
472.802	0.222575	0.0770258	2.88962	0.00385714	0.273927	ENSG00000123146	ADGRE5
20.9251	0.97053	0.335932	2.88907	0.00386386	0.273927	ENSG00000279021	RP11-391L3.4
457.021	0.187366	0.0648856	2.88764	0.00388146	0.273927	ENSG00000119778	ATAD2B
45.7882	0.759571	0.263108	2.88692	0.00389034	0.273927	ENSG00000069493	CLEC2D
4.33595	1.79771	0.622763	2.88667	0.00389346	0.273927	ENSG00000180616	SSTR2
175.26	0.23592	0.0817635	2.88539	0.00390927	0.273927	ENSG00000175782	SLC35E3
51.7176	-0.364037	0.126207	-2.88445	0.00392099	0.273927	ENSG00000158483	FAM86C1
186.673	0.735984	0.255464	2.88097	0.00396458	0.274773	ENSG00000110324	IL10RA
237.479	0.513277	0.178281	2.87903	0.00398905	0.274773	ENSG00000122877	EGR2
87.1647	0.577681	0.200762	2.87743	0.00400925	0.274773	ENSG00000151883	PARP8
202.945	0.220154	0.076521	2.87704	0.0040143	0.274773	ENSG00000037749	MFAP3
396.133	-0.195804	0.068071	-2.87647	0.00402149	0.274773	ENSG00000167797	CDK2AP2
21.1849	0.367226	0.127683	2.87609	0.00402637	0.274773	ENSG00000244642	RN7SL396P
256.253	0.249522	0.0868393	2.87338	0.00406104	0.276073	ENSG00000104081	BMF
236.684	-0.177296	0.0617444	-2.87145	0.00408594	0.276701	ENSG00000106290	TAF6
648.514	-0.1176	0.041001	-2.86822	0.0041279	0.276762	ENSG00000106723	SPIN1
268.195	0.182303	0.0635716	2.86768	0.00413492	0.276762	ENSG00000243789	JMJD7
515.768	0.22184	0.0773755	2.86706	0.00414309	0.276762	ENSG00000187764	SEMA4D
7.47332	2.28307	0.796446	2.86657	0.00414948	0.276762	ENSG00000108700	CCL8
909.961	-0.136428	0.0476144	-2.86527	0.00416659	0.276859	ENSG00000132507	EIF5A
1011.28	-0.0981997	0.0342922	-2.86361	0.00418837	0.276905	ENSG00000108100	CCNY
3.98858	1.54745	0.540638	2.86227	0.00420614	0.276905	ENSG00000258884	CTD-3035D6.2
170.551	0.300742	0.105094	2.86166	0.00421429	0.276905	ENSG00000107331	ABCA2
316.354	0.177011	0.0619021	2.85953	0.00424269	0.277739	ENSG00000137221	TJAP1
318.861	0.32548	0.113966	2.85595	0.00429089	0.279857	ENSG00000177663	IL17RA
564.2	0.283355	0.0992652	2.85452	0.00431018	0.279857	ENSG00000137193	PIM1
61.4106	0.492417	0.172559	2.85361	0.00432254	0.279857	ENSG00000075826	SEC31B
56.3741	0.671067	0.235291	2.85207	0.00434351	0.280188	ENSG00000156113	KCNMA1
120.913	0.306606	0.107607	2.8493	0.00438153	0.281613	ENSG00000158555	GDPD5
1599.68	-0.103475	0.0363735	-2.84479	0.00444411	0.283195	ENSG00000138777	PPA2
123.499	0.517728	0.181995	2.84473	0.00444491	0.283195	ENSG00000130208	APOC1
547.489	0.234666	0.0825109	2.84406	0.00445422	0.283195	ENSG00000130309	COLGALT1
594.798	0.216908	0.0763884	2.83955	0.00451778	0.286207	ENSG00000100731	PCNX1
213.955	0.32654	0.115171	2.83527	0.00457868	0.288318	ENSG00000196295	AC005154.6
340.415	0.167589	0.0591346	2.83403	0.00459644	0.288318	ENSG00000078403	MLLT10
126.833	0.39354	0.138941	2.83242	0.00461974	0.288318	ENSG00000202058	RN7SKP80
160.957	0.53602	0.189502	2.82857	0.0046757	0.288318	ENSG00000257017	HP
1677.19	-0.12103	0.0427923	-2.8283	0.00467952	0.288318	ENSG00000116459	ATP5F1
1799.81	0.13362	0.0472524	2.8278	0.00468697	0.288318	ENSG00000136205	TNS3
2223.09	-0.0846447	0.0299582	-2.82543	0.00472178	0.288318	ENSG00000017797	RALBP1
412.919	0.722658	0.255791	2.82519	0.00472525	0.288318	ENSG00000115956	PLEK
14.7824	0.857075	0.303374	2.82514	0.00472597	0.288318	ENSG00000286145	NA
1326.16	-0.133256	0.0471865	-2.82404	0.00474227	0.288318	ENSG00000176658	MYO1D
117.237	0.365086	0.129281	2.82398	0.00474313	0.288318	ENSG00000198951	NAGA
39.9784	0.609319	0.215833	2.82311	0.00475605	0.288318	ENSG00000121297	TSHZ3
469.947	0.15154	0.0536877	2.82263	0.00476315	0.288318	ENSG00000083097	DOPEY1
486.718	0.36483	0.129315	2.82126	0.00478361	0.288568	ENSG00000237973	MTCO1P12
920.445	-0.117965	0.0419181	-2.81417	0.0048903	0.291962	ENSG00000160049	DFFA
19.2389	0.905847	0.321919	2.8139	0.00489451	0.291962	ENSG00000284671	NA
4568.88	-0.112465	0.0399882	-2.81246	0.00491636	0.291962	ENSG00000065154	OAT
339.838	-0.153832	0.0546969	-2.81244	0.00491674	0.291962	ENSG00000132591	ERAL1
117.809	0.657746	0.233901	2.81206	0.00492246	0.291962	ENSG00000164691	TAGAP
243.349	0.314121	0.111829	2.80895	0.00497038	0.292988	ENSG00000106799	TGFBR1
96.2682	0.320835	0.114311	2.80669	0.00500535	0.292988	ENSG00000117090	SLAMF1
57.334	-0.404986	0.144297	-2.80661	0.00500657	0.292988	ENSG00000139174	PRICKLE1
364.958	-0.224734	0.0801016	-2.80562	0.00502201	0.292988	ENSG00000204272	LINC01420
325.094	0.6631	0.236351	2.80558	0.00502265	0.292988	ENSG00000000938	FGR
1104.12	-0.194362	0.0694017	-2.80054	0.00510176	0.295938	ENSG00000164332	UBLCP1
42.2465	-0.500415	0.178814	-2.79852	0.00513375	0.295938	ENSG00000130988	RGN
1143.67	-0.147421	0.0526836	-2.79823	0.00513829	0.295938	ENSG00000173221	GLRX
429.548	-0.142487	0.0509225	-2.79811	0.0051402	0.295938	ENSG00000265354	TIMM23
19.4691	0.820355	0.293481	2.79526	0.00518585	0.297597	ENSG00000279277	RP11-861A13.3
12341.1	-0.0790369	0.0283263	-2.79023	0.00526706	0.301091	ENSG00000065000	AP3D1
689.646	0.162689	0.0583244	2.78939	0.00528081	0.301091	ENSG00000254470	AP5B1
17.9144	0.772859	0.277498	2.78509	0.0053512	0.303422	ENSG00000100036	SLC35E4
27.3006	0.589202	0.211579	2.78478	0.00535635	0.303422	ENSG00000175787	ZNF169
2078.3	-0.107037	0.0384672	-2.78255	0.0053934	0.303422	ENSG00000168374	ARF4
69.8205	-0.383255	0.137744	-2.78238	0.00539615	0.303422	ENSG00000142273	CBLC
56.6477	0.456184	0.164045	2.78084	0.00542181	0.303422	ENSG00000172780	RAB43
5.6944	0.787946	0.283366	2.78067	0.00542469	0.303422	ENSG00000201428	RN7SKP71
68.503	0.533793	0.192161	2.77785	0.00547204	0.304361	ENSG00000263069	CTD-2047H16.4
1826.53	-0.0825459	0.0297243	-2.77705	0.0054854	0.304361	ENSG00000105568	PPP2R1A
750.392	-0.121439	0.0437367	-2.7766	0.00549314	0.304361	ENSG00000133818	RRAS2
21.5086	0.735749	0.265204	2.77428	0.00553246	0.305437	ENSG00000237499	RP11-356I2.4
241.697	0.191888	0.0692305	2.77173	0.00557596	0.305437	ENSG00000186532	SMYD4
1962.13	0.0890741	0.0321369	2.77171	0.00557627	0.305437	ENSG00000100354	TNRC6B
110.071	0.362061	0.130642	2.77139	0.00558168	0.305437	ENSG00000151012	SLC7A11
125.319	0.667232	0.240928	2.76943	0.00561553	0.306341	ENSG00000140968	IRF8
486.697	0.141649	0.0512133	2.76586	0.00567735	0.308183	ENSG00000275066	SYNRG
490.72	0.124271	0.044961	2.76398	0.00571007	0.308183	ENSG00000119760	SUPT7L
80.3282	0.618568	0.223821	2.76368	0.00571541	0.308183	ENSG00000136048	DRAM1
527.106	0.157347	0.0569392	2.76342	0.00571994	0.308183	ENSG00000205220	PSMB10
2474.43	0.335306	0.121425	2.76142	0.00575512	0.308183	ENSG00000198840	MT-ND3
229.098	0.810373	0.293548	2.76061	0.00576927	0.308183	ENSG00000135636	DYSF
806.555	-0.160603	0.0581791	-2.7605	0.00577135	0.308183	ENSG00000021300	PLEKHB1
147.688	-0.197867	0.0718026	-2.75571	0.00585647	0.311786	ENSG00000119328	FAM206A
235.135	0.218823	0.0794757	2.75333	0.00589929	0.31256	ENSG00000184988	TMEM106A
358.821	-0.184945	0.0671809	-2.75293	0.00590637	0.31256	ENSG00000157379	DHRS1
167.203	0.204184	0.0742801	2.74883	0.00598075	0.314236	ENSG00000133597	ADCK2
9.19009	-1.25418	0.456311	-2.74853	0.00598641	0.314236	ENSG00000183230	CTNNA3
518.595	-0.181234	0.0659452	-2.74825	0.00599137	0.314236	ENSG00000137288	UQCC2
1751	-0.0779306	0.0283666	-2.74727	0.00600942	0.31425	ENSG00000137073	UBAP2
1795.42	-0.106165	0.0386853	-2.74433	0.00606343	0.315733	ENSG00000164244	PRRC1
359.002	0.190024	0.0692701	2.74323	0.00608382	0.315733	ENSG00000033100	CHPF2
226.124	0.263452	0.0960516	2.74282	0.00609138	0.315733	ENSG00000104312	RIPK2
863.904	0.12067	0.0440206	2.74122	0.00612113	0.315829	ENSG00000092439	TRPM7
10.389	1.11678	0.407465	2.7408	0.00612896	0.315829	ENSG00000225572	DOCK4-AS1
13.7811	0.92576	0.33793	2.73951	0.00615313	0.316023	ENSG00000234290	AC116366.6
659.017	-0.114155	0.0416849	-2.73852	0.00617163	0.316023	ENSG00000125484	GTF3C4
96.9505	0.685511	0.250492	2.73666	0.0062067	0.316023	ENSG00000071246	VASH1
21.045	0.709948	0.25943	2.73657	0.00620841	0.316023	ENSG00000276180	HIST1H4I
104.598	0.764719	0.279519	2.73584	0.00622213	0.316023	ENSG00000173369	C1QB
6.55383	1.17962	0.431339	2.73479	0.00624201	0.316101	ENSG00000186765	FSCN2
1832.74	0.162518	0.059446	2.73387	0.00625943	0.316101	ENSG00000136869	TLR4
13.9023	-0.817628	0.299408	-2.73082	0.00631771	0.318136	ENSG00000206195	DUXAP8
1186.51	0.343012	0.125686	2.72911	0.00635047	0.318301	ENSG00000198959	TGM2
1049.64	-0.102497	0.0375614	-2.72877	0.00635701	0.318301	ENSG00000140740	UQCRC2
1446.67	-0.105256	0.0386071	-2.72634	0.00640411	0.319283	ENSG00000148308	GTF3C5
7.95749	0.627348	0.23017	2.72558	0.00641879	0.319283	ENSG00000224628	RP5-854E16.2
136.792	-0.299065	0.109823	-2.72315	0.00646625	0.319283	ENSG00000176244	ACBD7
71.7044	0.416507	0.152971	2.72279	0.00647339	0.319283	ENSG00000235750	KIAA0040
306.709	0.446149	0.163878	2.72244	0.00648016	0.319283	ENSG00000129667	RHBDF2
351.585	0.255801	0.0939688	2.72219	0.00648502	0.319283	ENSG00000169826	CSGALNACT2
63.0501	0.427625	0.157228	2.71977	0.00653271	0.320738	ENSG00000200488	RN7SKP203
23.6151	1.12031	0.412093	2.71859	0.0065561	0.320995	ENSG00000196735	HLA-DQA1
22.078	1.49956	0.551893	2.71712	0.00658532	0.321534	ENSG00000104972	LILRB1
211.923	0.219662	0.0810155	2.71135	0.0067009	0.32569	ENSG00000099326	MZF1
601.287	-0.130356	0.0480833	-2.71104	0.00670729	0.32569	ENSG00000112110	MRPL18
126.8	-0.2764	0.10199	-2.71006	0.00672706	0.325755	ENSG00000161980	POLR3K
790.812	-0.14548	0.0537373	-2.70724	0.00678444	0.327163	ENSG00000107537	PHYH
3077.09	-0.095027	0.0351065	-2.70682	0.00679314	0.327163	ENSG00000144381	HSPD1
724.023	-0.15792	0.0584213	-2.70313	0.00686903	0.329562	ENSG00000151364	KCTD14
257.171	0.688985	0.254958	2.70235	0.00688515	0.329562	ENSG00000183023	SLC8A1
501.388	-0.128911	0.0477149	-2.70169	0.0068989	0.329562	ENSG00000235437	LINC01278
2286.92	-0.0927226	0.034356	-2.69887	0.00695745	0.330434	ENSG00000255302	EID1
1070.6	0.0949057	0.0351831	2.69748	0.00698664	0.330434	ENSG00000148719	DNAJB12
249.468	0.584979	0.216878	2.69727	0.00699103	0.330434	ENSG00000093072	CECR1
963.011	0.424464	0.157423	2.69633	0.00701088	0.330434	ENSG00000170525	PFKFB3
683.844	-0.107324	0.039824	-2.69495	0.00703992	0.330434	ENSG00000117682	DHDDS
185.946	0.262964	0.0976348	2.69334	0.00707394	0.330434	ENSG00000089057	SLC23A2
2621.86	-0.0912591	0.0338961	-2.69232	0.0070957	0.330434	ENSG00000010256	UQCRC1
12.0357	1.23741	0.459617	2.69225	0.00709713	0.330434	ENSG00000153563	CD8A
16.1349	0.587702	0.21832	2.69193	0.00710403	0.330434	ENSG00000260075	NSFP1
287.521	0.539603	0.200452	2.69193	0.00710409	0.330434	ENSG00000156273	BACH1
276.446	0.165549	0.0615254	2.69074	0.0071293	0.330736	ENSG00000163788	SNRK
987.29	-0.133236	0.0495485	-2.68901	0.0071665	0.330757	ENSG00000114744	COMMD2
1676.14	0.104819	0.0389811	2.68897	0.00716719	0.330757	ENSG00000114127	XRN1
2352.27	0.168905	0.0628576	2.68711	0.00720731	0.331743	ENSG00000152818	UTRN
7.45379	-1.0703	0.398454	-2.68613	0.00722857	0.331857	ENSG00000272279	RP11-157J24.2
44.903	0.434342	0.162032	2.6806	0.00734903	0.336513	ENSG00000120913	PDLIM2
1728.15	-0.0856953	0.0319923	-2.67862	0.00739263	0.336868	ENSG00000050748	MAPK9
174.806	-0.203688	0.0760449	-2.67852	0.0073949	0.336868	ENSG00000032389	TSSC1
278.081	-0.178671	0.0667405	-2.67709	0.00742638	0.337433	ENSG00000173465	SSSCA1
417.189	0.189117	0.0706957	2.67509	0.00747102	0.337926	ENSG00000117360	PRPF3
78.5155	0.390056	0.145821	2.67489	0.00747548	0.337926	ENSG00000118242	MREG
680.479	-0.119737	0.0447791	-2.67394	0.0074966	0.338016	ENSG00000101365	IDH3B
302.668	0.300313	0.112463	2.67034	0.00757751	0.339274	ENSG00000158470	B4GALT5
157.761	-0.221173	0.0828408	-2.66986	0.00758838	0.339274	ENSG00000171311	EXOSC1
388.635	0.275078	0.103106	2.6679	0.00763264	0.339274	ENSG00000131669	NINJ1
1335.32	0.166853	0.0625635	2.66694	0.00765454	0.339274	ENSG00000112531	QKI
9.99525	1.39788	0.524252	2.66643	0.00766606	0.339274	ENSG00000259600	RP11-925D8.3
423.896	0.184659	0.0692678	2.66587	0.00767904	0.339274	ENSG00000106789	CORO2A
2738.41	-0.0899985	0.033764	-2.66552	0.00768705	0.339274	ENSG00000134308	YWHAQ
332.042	0.148618	0.0557747	2.6646	0.00770793	0.339274	ENSG00000131725	WDR44
23394.2	-0.127112	0.047709	-2.66431	0.00771458	0.339274	ENSG00000122406	RPL5
2772.03	-0.0808886	0.0303629	-2.66406	0.00772036	0.339274	ENSG00000198740	ZNF652
8.48239	1.51771	0.569841	2.6634	0.00773564	0.339274	ENSG00000284673	NA
255.202	0.965857	0.363059	2.66033	0.00780641	0.341531	ENSG00000162711	NLRP3
36.4302	0.699695	0.263363	2.65677	0.00788923	0.344302	ENSG00000126860	EVI2A
3152.99	-0.116497	0.0439064	-2.6533	0.00797096	0.346604	ENSG00000164904	ALDH7A1
1134.84	-0.0879624	0.0331653	-2.65224	0.007996	0.346604	ENSG00000175029	CTBP2
105.769	0.641472	0.24207	2.64995	0.00805034	0.346604	ENSG00000065911	MTHFD2
111.021	0.826585	0.311949	2.64974	0.00805526	0.346604	ENSG00000105967	TFEC
673.862	-0.124552	0.047013	-2.6493	0.00806581	0.346604	ENSG00000145912	NHP2
936.652	-0.0955728	0.0360785	-2.64903	0.0080724	0.346604	ENSG00000130024	PHF10
1856.11	-0.137926	0.0520723	-2.64874	0.00807925	0.346604	ENSG00000099624	ATP5D
436.769	0.25903	0.0979503	2.6445	0.00818112	0.349204	ENSG00000188313	PLSCR1
780.55	0.167234	0.0632388	2.64448	0.00818169	0.349204	ENSG00000074964	ARHGEF10L
103.311	0.306274	0.115848	2.64376	0.00819913	0.349204	ENSG00000196155	PLEKHG4
17.4862	0.977586	0.370246	2.64037	0.0082816	0.351542	ENSG00000279175	CTA-414D7.1
38.9825	0.494199	0.187206	2.63987	0.00829382	0.351542	ENSG00000254206	NPIPB11
81.4719	-0.232212	0.0880017	-2.63872	0.00832188	0.351888	ENSG00000169612	FAM103A1
962.3	-0.112195	0.0425452	-2.63706	0.0083627	0.352054	ENSG00000081154	PCNP
158.243	-0.195666	0.0742685	-2.63458	0.00842417	0.352054	ENSG00000138036	DYNC2LI1
21.6064	0.90681	0.344659	2.63104	0.00851249	0.352054	ENSG00000205420	KRT6A
365.023	-0.16043	0.0609868	-2.63057	0.00852415	0.352054	ENSG00000111110	PPM1H
1505.6	-0.0911183	0.0346486	-2.62979	0.00854389	0.352054	ENSG00000139726	DENR
469.15	-0.134732	0.0512557	-2.62863	0.00857291	0.352054	ENSG00000008086	CDKL5
549.043	-0.133613	0.0508422	-2.628	0.00858875	0.352054	ENSG00000055950	MRPL43
348.622	0.224381	0.0853958	2.62754	0.0086005	0.352054	ENSG00000100342	APOL1
240.827	0.2257	0.0859067	2.62727	0.00860728	0.352054	ENSG00000137752	CASP1
20.8966	0.673876	0.256494	2.62726	0.00860757	0.352054	ENSG00000139190	VAMP1
401.603	0.213581	0.0813382	2.62584	0.00864346	0.352054	ENSG00000103249	CLCN7
1589.75	-0.0996472	0.0379637	-2.6248	0.00866991	0.352054	ENSG00000177189	RPS6KA3
101.682	0.353928	0.134854	2.62453	0.00867691	0.352054	ENSG00000116017	ARID3A
8.74983	1.74031	0.66344	2.62317	0.00871165	0.352054	ENSG00000241163	LINC00877
7006.95	-0.0691223	0.0263512	-2.62311	0.008713	0.352054	ENSG00000071127	WDR1
6.53466	-0.979361	0.373837	-2.61975	0.00879933	0.352054	ENSG00000230555	RP11-517P14.2
268.092	0.325221	0.124152	2.61955	0.00880451	0.352054	ENSG00000100364	KIAA0930
772.207	0.21471	0.0819717	2.61932	0.00881056	0.352054	ENSG00000147416	ATP6V1B2
4.94821	1.23337	0.470966	2.61881	0.00882373	0.352054	ENSG00000232815	DUX4L50
976.999	0.114017	0.0435489	2.61813	0.00884131	0.352054	ENSG00000125633	CCDC93
894.183	0.121781	0.0465174	2.61797	0.00884552	0.352054	ENSG00000163635	ATXN7
69.1675	0.533851	0.203975	2.61724	0.0088644	0.352054	ENSG00000101307	SIRPB1
323.434	0.32676	0.124872	2.61675	0.00887702	0.352054	ENSG00000130653	PNPLA7
131.264	0.939065	0.358874	2.6167	0.00887839	0.352054	ENSG00000100368	CSF2RB
1133.57	0.107458	0.0410722	2.61632	0.00888827	0.352054	ENSG00000160584	SIK3
4038.97	-0.0847154	0.032385	-2.61589	0.00889961	0.352054	ENSG00000069275	NUCKS1
330.183	-0.154135	0.0589455	-2.61487	0.00892605	0.352054	ENSG00000180574	EIF2S3L
5.23483	1.43389	0.548373	2.6148	0.00892793	0.352054	ENSG00000228817	BACH1-IT2
680.438	-0.181373	0.069365	-2.61475	0.00892916	0.352054	ENSG00000232573	RPL3P4
1464.48	-0.104633	0.0400259	-2.61414	0.00894521	0.352054	ENSG00000138796	HADH
134.9	-0.255293	0.0976731	-2.61375	0.00895545	0.352054	ENSG00000128656	CHN1
590.626	-0.115602	0.0442404	-2.61303	0.00897424	0.352054	ENSG00000249936	RAC1P2
67.7516	0.337762	0.129283	2.61257	0.00898641	0.352054	ENSG00000181027	FKRP
147.16	0.273704	0.10479	2.61193	0.00900337	0.352054	ENSG00000136816	TOR1B
62.7528	0.562603	0.215459	2.61118	0.00902295	0.352054	ENSG00000141540	TTYH2
46.45	0.557411	0.213838	2.6067	0.00914184	0.355908	ENSG00000223865	HLA-DPB1
9.55195	1.45063	0.556911	2.60478	0.0091932	0.356586	ENSG00000123610	TNFAIP6
7.59679	1.49561	0.574231	2.60455	0.0091996	0.356586	ENSG00000198019	FCGR1B
182.773	0.222844	0.0856145	2.60288	0.00924442	0.357538	ENSG00000068097	HEATR6
81.9535	-0.352119	0.135354	-2.60147	0.0092824	0.358224	ENSG00000156968	MPV17L
100.054	0.535413	0.205939	2.59987	0.00932595	0.35912	ENSG00000054967	RELT
352.549	0.182491	0.0702654	2.59717	0.00939957	0.360791	ENSG00000148842	CNNM2
393.611	0.637312	0.245424	2.59678	0.00941016	0.360791	ENSG00000081237	PTPRC
148.335	-0.235675	0.0908386	-2.59443	0.00947469	0.362479	ENSG00000048162	NOP16
1510.04	0.142881	0.0550908	2.59355	0.00949908	0.362496	ENSG00000105339	DENND3
9.25023	1.30491	0.50361	2.59112	0.0095664	0.362496	ENSG00000259374	NDUFB4P11
47.0449	0.497817	0.192139	2.59093	0.00957181	0.362496	ENSG00000207389	RNU1-4
541.518	-0.130707	0.0504486	-2.59089	0.0095727	0.362496	ENSG00000066583	ISOC1
367.506	0.296618	0.114498	2.59059	0.00958128	0.362496	ENSG00000023445	BIRC3
413.513	-0.170031	0.0656496	-2.58998	0.00959818	0.362496	ENSG00000100442	FKBP3
95.1587	0.388433	0.150075	2.58826	0.00964631	0.363119	ENSG00000277149	TYW1B
18.0193	1.36504	0.527468	2.58792	0.00965577	0.363119	ENSG00000172322	CLEC12A
116.757	-0.24438	0.0945434	-2.58484	0.00974232	0.364741	ENSG00000102743	SLC25A15
6.22171	1.37547	0.532356	2.58374	0.00977355	0.364741	ENSG00000259354	RP11-519G16.3
5.20119	1.11099	0.430043	2.58343	0.00978235	0.364741	ENSG00000260051	LA16c-390E6.4
10971.6	-0.0673868	0.0260985	-2.58202	0.00982246	0.364741	ENSG00000164924	YWHAZ
28.2945	0.689164	0.266909	2.58202	0.00982249	0.364741	ENSG00000140488	CELF6
396.956	0.173085	0.067039	2.58185	0.00982721	0.364741	ENSG00000070444	MNT
104.21	0.439036	0.170084	2.58128	0.00984337	0.364741	ENSG00000055955	ITIH4
362.654	-0.148123	0.0574338	-2.57902	0.00990807	0.365608	ENSG00000156650	KAT6B
148.071	0.447532	0.173528	2.57902	0.00990813	0.365608	ENSG00000134326	CMPK2
10.3858	0.884906	0.343245	2.57806	0.00993564	0.365859	ENSG00000188185	LINC00265
99.4119	0.380775	0.147837	2.57564	0.0100053	0.367199	ENSG00000166432	ZMAT1
300.043	-0.158073	0.061379	-2.57536	0.0100136	0.367199	ENSG00000162910	MRPL55
684.913	-0.113423	0.0440627	-2.57414	0.010049	0.367567	ENSG00000188342	GTF2F2
363.596	0.310938	0.120892	2.57202	0.0101106	0.367567	ENSG00000008513	ST3GAL1
72.9481	-0.264901	0.103007	-2.57168	0.0101206	0.367567	ENSG00000126953	TIMM8A
742.536	-0.172203	0.066967	-2.57146	0.010127	0.367567	ENSG00000175793	SFN
3857.99	-0.0850046	0.0330572	-2.57144	0.0101276	0.367567	ENSG00000179889	PDXDC1
282.505	0.18846	0.0733501	2.56932	0.0101898	0.369067	ENSG00000100629	CEP128
139.398	0.339325	0.13227	2.5654	0.0103057	0.372501	ENSG00000092529	CAPN3
14.2987	0.820425	0.319968	2.56408	0.0103449	0.372752	ENSG00000198963	RORB
29.185	-0.450137	0.175613	-2.56323	0.0103704	0.372752	ENSG00000237489	LINC00959
14.4932	1.11131	0.433646	2.56271	0.0103859	0.372752	ENSG00000131095	GFAP
242.961	0.406659	0.158706	2.56234	0.010397	0.372752	ENSG00000125772	GPCPD1
9.22303	0.955003	0.37292	2.56088	0.0104407	0.373563	ENSG00000163564	PYHIN1
14.2526	0.687434	0.268604	2.55929	0.0104888	0.374523	ENSG00000136014	USP44
479.584	0.277563	0.108559	2.5568	0.0105639	0.376444	ENSG00000184014	DENND5A
1069.26	-0.119577	0.0467975	-2.5552	0.0106126	0.376829	ENSG00000093144	ECHDC1
931.78	-0.0932666	0.0365043	-2.55495	0.0106204	0.376829	ENSG00000179526	SHARPIN
13.1647	0.981928	0.384557	2.5534	0.0106677	0.376829	ENSG00000215458	AATBC
790.74	0.136078	0.0533149	2.55235	0.0106999	0.376829	ENSG00000075568	TMEM131
28.7074	0.528476	0.207108	2.55169	0.0107203	0.376829	ENSG00000230715	RP11-274B21.4
1734.83	-0.0766501	0.0300429	-2.55136	0.0107304	0.376829	ENSG00000162521	RBBP4
482.503	-0.136687	0.0535926	-2.55049	0.0107572	0.376829	ENSG00000143436	MRPL9
43.3698	0.558185	0.218893	2.55004	0.0107711	0.376829	ENSG00000257354	RP11-631N16.2
828.66	-0.115234	0.0451907	-2.54995	0.0107739	0.376829	ENSG00000150712	MTMR12
864.137	0.13893	0.0545283	2.54784	0.0108392	0.376829	ENSG00000080815	PSEN1
25.974	0.627253	0.246328	2.54641	0.0108837	0.376829	ENSG00000270641	TSIX
482.483	0.165564	0.0650328	2.54585	0.0109011	0.376829	ENSG00000171940	ZNF217
6097.8	-0.0784164	0.0308111	-2.54506	0.0109258	0.376829	ENSG00000156675	RAB11FIP1
171.499	0.364936	0.143394	2.54499	0.0109281	0.376829	ENSG00000049239	H6PD
18.7498	0.988421	0.388434	2.54463	0.0109394	0.376829	ENSG00000152213	ARL11
835.945	0.272267	0.107018	2.54412	0.0109552	0.376829	ENSG00000110719	TCIRG1
26.7026	0.495138	0.194629	2.54401	0.0109589	0.376829	ENSG00000285781	NA
62.698	0.780272	0.306751	2.54367	0.0109696	0.376829	ENSG00000140749	IGSF6
667.278	-0.129545	0.0509348	-2.54334	0.0109797	0.376829	ENSG00000143158	MPC2
173.88	0.225329	0.0886452	2.54192	0.0110246	0.377634	ENSG00000161551	ZNF577
540.784	-0.122931	0.0483966	-2.54008	0.0110826	0.378401	ENSG00000148824	MTG1
171.518	0.212255	0.0835697	2.53986	0.0110898	0.378401	ENSG00000111271	ACAD10
305.517	0.191092	0.0752957	2.53789	0.0111522	0.379201	ENSG00000040933	INPP4A
35.0738	0.601722	0.237143	2.53738	0.0111687	0.379201	ENSG00000110852	CLEC2B
1569	-0.0639425	0.0252164	-2.53575	0.0112207	0.379201	ENSG00000182473	EXOC7
1296.34	0.13442	0.0530338	2.5346	0.0112576	0.379201	ENSG00000100077	GRK3
1504.06	0.105219	0.0415136	2.53456	0.0112589	0.379201	ENSG00000099917	MED15
504.628	0.153556	0.0606073	2.53362	0.0112891	0.379201	ENSG00000167930	FAM234A
9.76648	0.960164	0.379077	2.5329	0.0113124	0.379201	ENSG00000115507	OTX1
6.84783	0.920903	0.363589	2.53282	0.011315	0.379201	ENSG00000241057	AC004985.12
3297.51	-0.0977412	0.0386175	-2.53101	0.0113735	0.379201	ENSG00000102172	SMS
129.718	-0.185741	0.0734046	-2.53037	0.0113942	0.379201	ENSG00000254893	AC113404.1
38.9118	0.468326	0.185215	2.52856	0.0114532	0.379201	ENSG00000167302	TEPSIN
272.482	0.309628	0.12248	2.52799	0.0114719	0.379201	ENSG00000140199	SLC12A6
675.555	0.11919	0.0471518	2.52779	0.0114784	0.379201	ENSG00000179335	CLK3
31.0946	0.454097	0.179643	2.52778	0.0114788	0.379201	ENSG00000160298	C21orf58
302.38	-0.230856	0.0913515	-2.52712	0.0115001	0.379201	ENSG00000149573	MPZL2
108.045	0.259353	0.102635	2.52695	0.0115058	0.379201	ENSG00000102805	CLN5
26.5295	0.481874	0.190856	2.5248	0.0115765	0.379201	ENSG00000175536	LIPT2
5.80565	1.17698	0.46637	2.5237	0.0116127	0.379201	ENSG00000226642	ACTG1P12
760.371	-0.143486	0.0568694	-2.52307	0.0116335	0.379201	ENSG00000125901	MRPS26
26.6495	0.529907	0.21005	2.52277	0.0116435	0.379201	ENSG00000174586	ZNF497
285.095	0.1441	0.0571231	2.52263	0.011648	0.379201	ENSG00000139719	VPS33A
4002.65	-0.102171	0.0405034	-2.52253	0.0116515	0.379201	ENSG00000085733	CTTN
212.405	0.157796	0.0625653	2.52211	0.0116653	0.379201	ENSG00000079387	SENP1
1035.31	0.0959776	0.0380546	2.5221	0.0116655	0.379201	ENSG00000149187	CELF1
1017.72	-0.129388	0.0513113	-2.52163	0.0116811	0.379201	ENSG00000117054	ACADM
3369.01	0.0770334	0.0305535	2.52127	0.0116933	0.379201	ENSG00000139218	SCAF11
365.875	-0.134116	0.0532022	-2.52088	0.0117062	0.379201	ENSG00000263535	AK4P1
2302.06	-0.0962523	0.0381856	-2.52065	0.0117139	0.379201	ENSG00000204574	ABCF1
433.609	0.132238	0.052492	2.5192	0.0117621	0.379561	ENSG00000179241	LDLRAD3
1865.68	0.185867	0.0737866	2.51898	0.0117696	0.379561	ENSG00000177409	SAMD9L
897.658	0.175808	0.06981	2.51838	0.0117895	0.379561	ENSG00000008083	JARID2
93.4193	-0.468364	0.18615	-2.51606	0.0118675	0.380138	ENSG00000186832	KRT16
20.6846	1.42174	0.565173	2.51558	0.0118838	0.380138	ENSG00000166523	CLEC4E
1184.27	-0.0954177	0.037933	-2.51543	0.0118888	0.380138	ENSG00000124209	RAB22A
695.03	0.311043	0.123677	2.51496	0.0119045	0.380138	ENSG00000102265	TIMP1
190.76	-0.168818	0.0671393	-2.51444	0.011922	0.380138	ENSG00000167740	CYB5D2
277.601	0.277896	0.110538	2.51402	0.0119364	0.380138	ENSG00000214176	PLEKHM1P1
2929.4	0.266221	0.106042	2.51052	0.0120553	0.382398	ENSG00000263740	RN7SL4P
2133.67	0.123809	0.0493304	2.50978	0.0120805	0.382398	ENSG00000168036	CTNNB1
30.6995	0.500083	0.199268	2.50961	0.0120866	0.382398	ENSG00000284691	NA
31.925	0.417215	0.166277	2.50916	0.012102	0.382398	ENSG00000197283	SYNGAP1
6.00952	0.935971	0.37312	2.5085	0.0121245	0.382398	ENSG00000122432	SPATA1
31.9414	0.411308	0.16399	2.50813	0.0121372	0.382398	ENSG00000224616	RTCA-AS1
4414.34	-0.0849652	0.0338916	-2.50697	0.0121772	0.382974	ENSG00000079246	XRCC5
401.121	0.661696	0.264169	2.50482	0.0122513	0.383653	ENSG00000165168	CYBB
3220.25	-0.120604	0.0481496	-2.50477	0.0122531	0.383653	ENSG00000079459	FDFT1
48.5591	-0.443006	0.176887	-2.50446	0.0122639	0.383653	ENSG00000185803	SLC52A2
2756.99	-0.109936	0.0439215	-2.503	0.0123146	0.384558	ENSG00000050393	MCUR1
138.215	0.355843	0.14223	2.50188	0.0123537	0.385099	ENSG00000205269	TMEM170B
531.826	0.380203	0.152088	2.49989	0.012423	0.3864	ENSG00000275708	MIR3648-1
387.352	-0.170782	0.0683327	-2.49927	0.012445	0.3864	ENSG00000101849	TBL1X
168.255	0.236079	0.0944763	2.49881	0.012461	0.3864	ENSG00000105429	MEGF8
343.788	0.130807	0.0523626	2.4981	0.0124862	0.386504	ENSG00000127804	METTL16
2385.03	-0.0768818	0.0308172	-2.49477	0.012604	0.388549	ENSG00000077380	DYNC1I2
11.3482	1.1455	0.459217	2.49446	0.0126148	0.388549	ENSG00000241743	XACT
19.7761	0.650364	0.260841	2.49333	0.0126551	0.388549	ENSG00000227827	RP11-958N24.2
119.45	0.659833	0.264667	2.49307	0.0126644	0.388549	ENSG00000157654	PALM2-AKAP2
334.319	0.630785	0.253048	2.49275	0.0126757	0.388549	ENSG00000134516	DOCK2
14.3818	0.841455	0.337637	2.49219	0.0126959	0.388549	ENSG00000281344	HELLPAR
704.531	-0.0919363	0.0368941	-2.4919	0.0127061	0.388549	ENSG00000155975	VPS37A
1403.44	-0.0868673	0.034915	-2.48796	0.0128477	0.389034	ENSG00000167881	SRP68
4256.77	-0.101805	0.0409414	-2.4866	0.0128971	0.389034	ENSG00000111057	KRT18
784.624	0.118131	0.0475115	2.48638	0.0129051	0.389034	ENSG00000102858	MGRN1
1012.31	-0.105876	0.0426035	-2.48515	0.0129496	0.389034	ENSG00000075239	ACAT1
643.471	0.187639	0.0755313	2.48426	0.0129822	0.389034	ENSG00000039319	ZFYVE16
1626.37	0.15409	0.0620594	2.48295	0.0130301	0.389034	ENSG00000100600	LGMN
2937.25	-0.0745339	0.0300191	-2.48289	0.0130323	0.389034	ENSG00000169895	SYAP1
338.604	0.163476	0.0658453	2.48273	0.013038	0.389034	ENSG00000257621	PSMA3-AS1
831.199	0.189887	0.0764843	2.4827	0.0130392	0.389034	ENSG00000108669	CYTH1
13.0427	0.905918	0.364921	2.4825	0.0130463	0.389034	ENSG00000268903	RP11-34P13.15
161.784	0.780418	0.314442	2.48191	0.0130679	0.389034	ENSG00000187474	FPR3
1789.1	-0.0784496	0.0316088	-2.48189	0.0130688	0.389034	ENSG00000125818	PSMF1
17.7217	0.611874	0.246653	2.48071	0.013112	0.389034	ENSG00000166578	IQCD
736.899	-0.100491	0.0405234	-2.47983	0.0131445	0.389034	ENSG00000185009	AP3M1
69.356	0.296462	0.119591	2.47896	0.0131766	0.389034	ENSG00000156469	MTERF3
1585.79	-0.128384	0.0517905	-2.47891	0.0131785	0.389034	ENSG00000102804	TSC22D1
1120.12	0.0936969	0.0378032	2.47854	0.013192	0.389034	ENSG00000065883	CDK13
330.098	0.257449	0.103872	2.47852	0.0131929	0.389034	ENSG00000119397	CNTRL
103.809	0.224635	0.0906347	2.47846	0.0131951	0.389034	ENSG00000174915	PTDSS2
129.588	0.357259	0.144158	2.47825	0.0132029	0.389034	ENSG00000167202	TBC1D2B
305.723	0.159395	0.0643334	2.47764	0.0132254	0.389034	ENSG00000107036	RIC1
163.162	0.210601	0.0850052	2.47751	0.0132304	0.389034	ENSG00000184445	KNTC1
43.5536	0.715398	0.28882	2.47697	0.0132505	0.389034	ENSG00000010671	BTK
28.0785	0.497128	0.200771	2.47609	0.0132829	0.389034	ENSG00000171877	FRMD5
1173.18	-0.0946241	0.0382235	-2.47554	0.0133033	0.389034	ENSG00000136100	VPS36
157.821	0.501582	0.202646	2.47516	0.0133175	0.389034	ENSG00000068650	ATP11A
76.5835	0.896704	0.362444	2.47405	0.0133591	0.389034	ENSG00000169403	PTAFR
985.168	-0.12399	0.050122	-2.47377	0.0133697	0.389034	ENSG00000204713	TRIM27
3148	0.155191	0.0627503	2.47314	0.0133931	0.389034	ENSG00000277443	MARCKS
4868.06	-0.115977	0.0468995	-2.47288	0.0134029	0.389034	ENSG00000140319	SRP14
275.635	0.280113	0.113276	2.47284	0.0134044	0.389034	ENSG00000144136	SLC20A1
285.554	-0.149748	0.0605764	-2.47205	0.013434	0.389256	ENSG00000120837	NFYB
1248.28	0.142777	0.0577994	2.47022	0.0135029	0.38939	ENSG00000072121	ZFYVE26
1434.83	0.125989	0.0510045	2.47016	0.0135054	0.38939	ENSG00000101596	SMCHD1
36.7178	0.353091	0.142967	2.46975	0.0135209	0.38939	ENSG00000260267	RP11-452L6.5
97.9472	0.234665	0.0950459	2.46897	0.0135504	0.38939	ENSG00000143771	CNIH4
327.769	-0.158113	0.06406	-2.4682	0.0135793	0.38939	ENSG00000145331	TRMT10A
616.36	0.164218	0.0665347	2.46816	0.0135809	0.38939	ENSG00000110057	UNC93B1
368.313	0.205362	0.083215	2.46785	0.0135929	0.38939	ENSG00000064687	ABCA7
31272.8	0.317504	0.128798	2.46514	0.0136958	0.39154	ENSG00000198763	MT-ND2
381.497	-0.122614	0.0497476	-2.46472	0.0137122	0.39154	ENSG00000066855	MTFR1
6.16585	0.554832	0.225406	2.46148	0.0138365	0.392981	ENSG00000232389	RP11-134K13.2
16.9099	0.761333	0.309323	2.46129	0.013844	0.392981	ENSG00000288093	NA
22.035	0.838914	0.340953	2.46049	0.0138746	0.392981	ENSG00000115085	ZAP70
91.8992	-0.196607	0.0799073	-2.46044	0.0138768	0.392981	ENSG00000231767	RP11-92K2.2
3302.8	0.115522	0.0469719	2.45938	0.0139178	0.392981	ENSG00000108175	ZMIZ1
30.7846	0.56212	0.22861	2.45886	0.0139379	0.392981	ENSG00000272419	RP11-403I13.8
290.942	0.246459	0.100254	2.45835	0.0139578	0.392981	ENSG00000075240	GRAMD4
344.937	0.386122	0.157101	2.45779	0.0139794	0.392981	ENSG00000178695	KCTD12
62.4335	-0.320911	0.130576	-2.45767	0.0139843	0.392981	ENSG00000155542	SETD9
525.767	-0.109191	0.0444529	-2.45634	0.014036	0.392981	ENSG00000086475	SEPHS1
112.283	0.30553	0.124387	2.45628	0.0140384	0.392981	ENSG00000127311	HELB
197.938	0.250948	0.102169	2.45621	0.0140409	0.392981	ENSG00000089060	SLC8B1
284.781	-0.170502	0.0694524	-2.45495	0.0140906	0.392981	ENSG00000119013	NDUFB3
182.432	0.22137	0.0902061	2.45404	0.014126	0.392981	ENSG00000108771	DHX58
94.4507	0.463758	0.189028	2.45338	0.014152	0.392981	ENSG00000167995	BEST1
584.835	0.15805	0.0644226	2.45334	0.0141538	0.392981	ENSG00000003056	M6PR
941.595	-0.136239	0.0555335	-2.45328	0.014156	0.392981	ENSG00000133816	MICAL2
293.238	0.611571	0.24937	2.45247	0.0141881	0.392981	ENSG00000043462	LCP2
7328.12	-0.123391	0.0503462	-2.45085	0.014252	0.392981	ENSG00000181163	NPM1
11.6533	0.802937	0.327621	2.45081	0.0142537	0.392981	ENSG00000280020	CTD-2095E4.4
266.401	0.540756	0.220683	2.45038	0.0142706	0.392981	ENSG00000105329	TGFB1
3534.1	-0.0789432	0.0322268	-2.44961	0.014301	0.392981	ENSG00000110696	C11orf58
12.8244	0.946198	0.386296	2.44941	0.014309	0.392981	ENSG00000279029	RP11-144I2.1
288.75	0.415334	0.169609	2.44878	0.0143343	0.392981	ENSG00000266714	MYO15B
10.5116	1.22235	0.499206	2.44859	0.0143419	0.392981	ENSG00000105374	NKG7
1125.22	-0.114473	0.0467663	-2.44776	0.0143748	0.392981	ENSG00000128609	NDUFA5
92.7057	0.378932	0.154814	2.44766	0.0143785	0.392981	ENSG00000213366	GSTM2
22.6221	0.660526	0.269939	2.44694	0.0144073	0.392981	ENSG00000287555	NA
20.545	0.982082	0.40144	2.4464	0.0144293	0.392981	ENSG00000185885	IFITM1
449.486	0.188556	0.0770754	2.44638	0.0144297	0.392981	ENSG00000084070	SMAP2
1203.5	-0.0837847	0.034271	-2.44477	0.0144945	0.393802	ENSG00000128923	FAM63B
149.04	0.434322	0.177671	2.44452	0.0145044	0.393802	ENSG00000161642	ZNF385A
392.026	0.11496	0.0471089	2.44031	0.0146747	0.397476	ENSG00000155744	FAM126B
756.64	0.102728	0.0421003	2.44006	0.0146847	0.397476	ENSG00000055130	CUL1
270.988	0.163933	0.0672058	2.43926	0.0147173	0.397749	ENSG00000182263	FIGN
193.33	0.567218	0.232678	2.43778	0.0147778	0.397766	ENSG00000266094	RASSF5
270.572	0.179326	0.0735887	2.43687	0.0148152	0.397766	ENSG00000115652	UXS1
874.977	-0.0988109	0.0405622	-2.43603	0.0148494	0.397766	ENSG00000103035	PSMD7
41.4488	0.813044	0.333831	2.4355	0.0148712	0.397766	ENSG00000155465	SLC7A7
25.8239	0.571499	0.23466	2.43544	0.0148739	0.397766	ENSG00000153902	LGI4
1687.54	-0.103268	0.0424061	-2.43522	0.0148826	0.397766	ENSG00000172115	CYCS
2197.21	-0.0853011	0.0350317	-2.43497	0.014893	0.397766	ENSG00000126247	CAPNS1
326.721	0.173489	0.0712522	2.43485	0.014898	0.397766	ENSG00000167566	NCKAP5L
3398.71	0.129234	0.0531098	2.43334	0.0149603	0.39883	ENSG00000170776	AKAP13
113.364	-0.211081	0.0867768	-2.43246	0.0149966	0.398945	ENSG00000153975	ZUFSP
34.6008	0.446268	0.183497	2.43202	0.015015	0.398945	ENSG00000111644	ACRBP
20.1061	0.796662	0.327673	2.43127	0.0150458	0.398945	ENSG00000239713	APOBEC3G
246.101	0.405822	0.166967	2.43054	0.0150762	0.398945	ENSG00000203709	C1orf132
570.498	0.606205	0.249433	2.43033	0.015085	0.398945	ENSG00000196126	HLA-DRB1
184.988	0.255879	0.105334	2.42923	0.015131	0.398945	ENSG00000197142	ACSL5
561.017	0.53091	0.218578	2.42893	0.0151434	0.398945	ENSG00000132205	EMILIN2
511.113	0.0947171	0.039003	2.42845	0.0151634	0.398945	ENSG00000068796	KIF2A
25.302	0.805229	0.331662	2.42786	0.0151881	0.398945	ENSG00000108798	ABI3
66.39	0.457687	0.188518	2.42781	0.0151904	0.398945	ENSG00000124256	ZBP1
26.4604	0.41628	0.171666	2.42495	0.0153106	0.401506	ENSG00000269904	MAP2K4P1
1151.69	-0.10156	0.0419003	-2.42385	0.0153571	0.401962	ENSG00000171865	RNASEH1
13.3781	0.83965	0.346468	2.42346	0.0153735	0.401962	ENSG00000181619	GPR135
95.9802	0.814718	0.336297	2.42261	0.0154093	0.402304	ENSG00000279166	RP11-107E5.3
489.676	0.188421	0.0778303	2.42093	0.015481	0.402819	ENSG00000157827	FMNL2
1336.36	-0.0852457	0.0352253	-2.42002	0.0155198	0.402819	ENSG00000120992	LYPLA1
370.269	0.276171	0.114122	2.41996	0.0155221	0.402819	ENSG00000230590	FTX
62.3843	0.346207	0.143091	2.41949	0.0155421	0.402819	ENSG00000161513	FDXR
238.728	0.460647	0.190392	2.41947	0.015543	0.402819	ENSG00000186517	ARHGAP30
106.163	0.226088	0.0934785	2.41861	0.0155799	0.403184	ENSG00000168116	KIAA1586
131.138	0.200337	0.0829593	2.41488	0.0157405	0.406745	ENSG00000196757	ZNF700
79.5021	0.308757	0.127988	2.4124	0.015848	0.408602	ENSG00000256525	POLG2
1351.31	-0.0870653	0.0360944	-2.41215	0.0158586	0.408602	ENSG00000071051	NCK2
110.539	0.23384	0.0969882	2.41102	0.0159081	0.409173	ENSG00000204946	ZNF783
1430.86	-0.0770553	0.0319654	-2.41058	0.0159271	0.409173	ENSG00000122692	SMU1
189.341	0.208954	0.0867247	2.40939	0.0159791	0.409914	ENSG00000143303	RRNAD1
8.12552	1.00036	0.415486	2.40769	0.0160537	0.41123	ENSG00000236364	RP11-525G13.2
247.07	-0.143764	0.0597366	-2.40664	0.0161002	0.411287	ENSG00000117593	DARS2
34.663	-0.416763	0.173179	-2.40655	0.0161041	0.411287	ENSG00000170264	FAM161A
185.156	0.15807	0.0657002	2.40594	0.0161311	0.411287	ENSG00000134152	KATNBL1
57.8779	-0.298758	0.124211	-2.40524	0.0161618	0.411287	ENSG00000132881	RSG1
508.668	-0.119114	0.0495323	-2.40476	0.016183	0.411287	ENSG00000175792	RUVBL1
225.641	0.424886	0.176721	2.40428	0.0162045	0.411287	ENSG00000164308	ERAP2
121.683	0.286972	0.119375	2.40395	0.0162188	0.411287	ENSG00000157873	TNFRSF14
4.07202	1.07957	0.449706	2.4006	0.0163682	0.413888	ENSG00000228434	AC004951.6
74.1634	0.572425	0.238475	2.40036	0.016379	0.413888	ENSG00000141526	SLC16A3
346.593	0.167874	0.0699817	2.39883	0.0164475	0.413888	ENSG00000146083	RNF44
124.681	-0.219617	0.0915875	-2.3979	0.0164895	0.413888	ENSG00000140950	TLDC1
421.371	0.22702	0.0947213	2.39671	0.0165429	0.413888	ENSG00000161791	FMNL3
1632.32	0.0888248	0.0370667	2.39635	0.0165591	0.413888	ENSG00000100650	SRSF5
3772.03	-0.068652	0.0286487	-2.39634	0.0165597	0.413888	ENSG00000135316	SYNCRIP
2463.42	-0.0738356	0.0308259	-2.39525	0.0166091	0.413888	ENSG00000111540	RAB5B
268.234	0.136387	0.0569477	2.39495	0.0166227	0.413888	ENSG00000166822	TMEM170A
170.747	0.228763	0.0955339	2.39458	0.0166396	0.413888	ENSG00000163728	TTC14
414.831	0.135502	0.0565916	2.39439	0.0166482	0.413888	ENSG00000101199	ARFGAP1
6.42191	0.513911	0.214641	2.39428	0.0166531	0.413888	ENSG00000206588	RNU1-28P
1037.87	-0.0932021	0.0389323	-2.39396	0.0166678	0.413888	ENSG00000168495	POLR3D
571.997	-0.11282	0.0471314	-2.39374	0.0166777	0.413888	ENSG00000149792	MRPL49
170.361	0.349751	0.146156	2.39299	0.0167116	0.413888	ENSG00000089127	OAS1
515.462	0.194261	0.0811824	2.3929	0.0167159	0.413888	ENSG00000095951	HIVEP1
4.79329	1.45894	0.609912	2.39204	0.0167548	0.413888	ENSG00000260855	RP11-439E19.10
556.937	0.223142	0.0932888	2.39195	0.0167592	0.413888	ENSG00000111679	PTPN6
2442.65	0.416311	0.174096	2.39128	0.0167899	0.413888	ENSG00000216490	IFI30
251.863	0.163943	0.0685732	2.39077	0.0168129	0.413888	ENSG00000130813	C19orf66
1379.03	-0.0968035	0.0404905	-2.39077	0.0168131	0.413888	ENSG00000156261	CCT8
503.687	0.421752	0.176539	2.389	0.0168945	0.414434	ENSG00000106948	AKNA
50.7509	0.404396	0.16933	2.3882	0.0169309	0.414434	ENSG00000242294	STAG3L5P
401.124	0.116501	0.0487819	2.38819	0.0169315	0.414434	ENSG00000135999	EPC2
726.651	0.157428	0.0659347	2.38764	0.0169568	0.414434	ENSG00000113269	RNF130
530.052	0.101168	0.0423773	2.38731	0.016972	0.414434	ENSG00000136643	RPS6KC1
940.416	-0.100268	0.0420101	-2.38675	0.0169978	0.414434	ENSG00000138032	PPM1B
322.908	0.150922	0.0632532	2.386	0.017033	0.414434	ENSG00000136270	TBRG4
4704.76	-0.0953659	0.0399753	-2.38562	0.0170502	0.414434	ENSG00000162433	AK4
10.6513	0.909357	0.381223	2.38537	0.017062	0.414434	ENSG00000261618	RP11-79H23.3
24.0111	0.663576	0.278251	2.38481	0.017088	0.414434	ENSG00000229989	MIR181A1HG
401.538	0.16004	0.0671111	2.3847	0.0170932	0.414434	ENSG00000159788	RGS12
35.1272	0.400244	0.167912	2.38365	0.0171419	0.415046	ENSG00000270025	BMS1P7
45.7986	0.461094	0.193599	2.3817	0.017233	0.4165	ENSG00000279838	RP4-635A23.6
535.143	0.115766	0.0486231	2.38089	0.0172708	0.4165	ENSG00000204351	SKIV2L
21680	0.3072	0.129082	2.37987	0.0173185	0.4165	ENSG00000198888	MT-ND1
1841.47	0.399713	0.167979	2.37954	0.0173344	0.4165	ENSG00000129226	CD68
356.176	0.448731	0.188587	2.37943	0.0173393	0.4165	ENSG00000028137	TNFRSF1B
148.433	0.349304	0.146807	2.37935	0.0173434	0.4165	ENSG00000112164	GLP1R
171.826	0.562635	0.236553	2.37847	0.0173846	0.416781	ENSG00000149781	FERMT3
1632.7	-0.0911008	0.0383114	-2.3779	0.0174114	0.416781	ENSG00000265808	SEC22B
399.136	-0.118342	0.0497751	-2.37754	0.0174286	0.416781	ENSG00000167220	HDHD2
1484.12	0.0769881	0.0323874	2.3771	0.0174494	0.416781	ENSG00000157540	DYRK1A
7.43399	0.525373	0.221068	2.37652	0.0174768	0.416872	ENSG00000241081	RP11-488C13.1
366.439	-0.188724	0.0794566	-2.37518	0.0175403	0.41773	ENSG00000141510	TP53
211.711	-0.255649	0.107675	-2.37427	0.0175839	0.41773	ENSG00000197279	ZNF165
15.1591	0.754922	0.317992	2.37403	0.0175951	0.41773	ENSG00000258752	RP11-356K23.1
35.7125	1.04872	0.441853	2.37345	0.0176229	0.41773	ENSG00000103313	MEFV
237.073	0.222914	0.0939268	2.37328	0.0176309	0.41773	ENSG00000100997	ABHD12
17.42	0.67675	0.285271	2.3723	0.0176776	0.418274	ENSG00000283236	AC074141.3
102.844	0.430916	0.181724	2.37126	0.0177274	0.418375	ENSG00000141574	SECTM1
138.138	0.27888	0.11761	2.37123	0.0177292	0.418375	ENSG00000166886	NAB2
40.8817	0.472148	0.199274	2.36934	0.0178197	0.419222	ENSG00000179406	LINC00174
34.0726	0.284848	0.12023	2.3692	0.0178266	0.419222	ENSG00000225131	PSME2P2
1323.28	0.119264	0.0503622	2.36813	0.0178782	0.419222	ENSG00000078808	SDF4
4.77974	0.569536	0.240501	2.36812	0.0178788	0.419222	ENSG00000223668	EEF1A1P24
34.3983	0.461909	0.195062	2.36802	0.0178836	0.419222	ENSG00000204410	MSH5
233.815	0.175259	0.0740449	2.36693	0.0179362	0.419897	ENSG00000156050	FAM161B
773.628	-0.0849151	0.0359105	-2.36463	0.018048	0.420603	ENSG00000230409	TCEA1P2
1032.74	0.157394	0.0666014	2.36323	0.0181164	0.420603	ENSG00000156587	UBE2L6
733.216	0.155185	0.065683	2.36263	0.0181459	0.420603	ENSG00000132694	ARHGEF11
41.6559	0.543626	0.230123	2.36233	0.0181604	0.420603	ENSG00000271913	RP1-111C20.4
293.697	-0.178309	0.0754979	-2.36178	0.0181877	0.420603	ENSG00000241061	RPL5P1
106.349	0.309664	0.131116	2.36176	0.0181885	0.420603	ENSG00000152117	AC093838.4
1434.63	-0.0828827	0.0350966	-2.36156	0.0181982	0.420603	ENSG00000123575	FAM199X
684.532	0.149551	0.0633449	2.3609	0.0182304	0.420603	ENSG00000089094	KDM2B
503.15	0.592221	0.250862	2.36075	0.0182382	0.420603	ENSG00000160255	ITGB2
33347.2	-0.0676279	0.0286531	-2.36023	0.0182637	0.420603	ENSG00000115677	HDLBP
6.95163	-0.969801	0.41091	-2.36013	0.0182686	0.420603	ENSG00000272711	RP11-259N19.1
395.569	0.134166	0.0568473	2.36012	0.0182691	0.420603	ENSG00000104731	KLHDC4
135.662	-0.269994	0.114417	-2.35972	0.0182886	0.420603	ENSG00000166823	MESP1
350.235	0.156117	0.0661651	2.3595	0.0182995	0.420603	ENSG00000276966	HIST1H4E
3234.11	-0.0906836	0.0384563	-2.35809	0.018369	0.420859	ENSG00000005022	SLC25A5
60.465	-0.289124	0.12263	-2.3577	0.0183888	0.420859	ENSG00000126970	ZC4H2
127.525	0.193858	0.0822245	2.35767	0.0183899	0.420859	ENSG00000184992	BRI3BP
9914.58	-0.137709	0.0584167	-2.35735	0.0184059	0.420859	ENSG00000170421	KRT8
139.52	0.339204	0.143987	2.3558	0.0184826	0.422068	ENSG00000146192	FGD2
1484.45	-0.0985772	0.0418556	-2.35518	0.0185139	0.422237	ENSG00000168090	COPS6
8.40922	0.839195	0.356533	2.35376	0.0185845	0.422406	ENSG00000245156	RP11-867G23.3
341.862	0.167075	0.0709896	2.35351	0.018597	0.422406	ENSG00000137200	CMTR1
11.2882	0.808626	0.34363	2.35319	0.0186131	0.422406	ENSG00000261460	RP11-106M3.3
222.211	0.190496	0.080974	2.35256	0.0186446	0.422406	ENSG00000147144	CCDC120
134.745	0.553431	0.235246	2.35256	0.0186446	0.422406	ENSG00000106066	CPVL
353.559	0.142579	0.0606161	2.35216	0.0186647	0.422406	ENSG00000162775	RBM15
489.842	-0.114501	0.0486985	-2.35122	0.0187121	0.422936	ENSG00000072958	AP1M1
560.3	0.150338	0.0639709	2.3501	0.0187683	0.423153	ENSG00000154803	FLCN
1304.99	-0.0956817	0.0407172	-2.34991	0.018778	0.423153	ENSG00000163541	SUCLG1
499.162	0.120795	0.051412	2.34955	0.0187961	0.423153	ENSG00000173681	CXorf23
43.7277	0.76088	0.323925	2.34894	0.0188271	0.423153	ENSG00000186818	LILRB4
148.837	0.252967	0.107718	2.34842	0.0188534	0.423153	ENSG00000197860	SGTB
4.69737	-0.879875	0.374705	-2.34818	0.0188653	0.423153	ENSG00000254343	RP11-760H22.2
210.932	0.234813	0.10004	2.34719	0.0189157	0.423744	ENSG00000167280	ENGASE
46.3736	1.06362	0.453646	2.3446	0.0190475	0.425257	ENSG00000171051	FPR1
859.362	-0.117376	0.0500654	-2.34445	0.0190551	0.425257	ENSG00000249565	SERBP1P5
153.162	0.296294	0.126381	2.34445	0.0190554	0.425257	ENSG00000167703	SLC43A2
103.711	0.527205	0.224931	2.34385	0.0190857	0.425397	ENSG00000171522	PTGER4
389.817	-0.141208	0.0602777	-2.34262	0.0191491	0.42624	ENSG00000140307	GTF2A2
1186.04	0.107865	0.0460534	2.34217	0.0191717	0.42624	ENSG00000102921	N4BP1
137.414	0.186975	0.0798969	2.3402	0.0192734	0.427748	ENSG00000066651	TRMT11
614.055	-0.234382	0.100176	-2.3397	0.019299	0.427748	ENSG00000188505	NCCRP1
160.281	0.348461	0.148976	2.33904	0.0193332	0.427748	ENSG00000158062	UBXN11
36.7426	0.479337	0.204955	2.33874	0.0193489	0.427748	ENSG00000145217	SLC26A1
163.681	0.847108	0.362275	2.3383	0.0193717	0.427748	ENSG00000186407	CD300E
1076.67	0.0816924	0.0349447	2.33777	0.0193994	0.427748	ENSG00000164164	OTUD4
105.045	-0.213038	0.0912373	-2.33498	0.0195442	0.427748	ENSG00000196437	ZNF569
5.22501	0.826491	0.354123	2.33391	0.0196006	0.427748	ENSG00000234040	RPL10P12
159.079	0.195914	0.0839438	2.33387	0.0196025	0.427748	ENSG00000156671	SAMD8
1614.48	0.161662	0.0692726	2.33371	0.0196111	0.427748	ENSG00000132424	PNISR
18011.5	-0.123753	0.0530361	-2.33338	0.0196284	0.427748	ENSG00000115053	NCL
38.6349	0.569638	0.244217	2.33251	0.0196739	0.427748	ENSG00000213197	AC012066.1
136.669	0.248598	0.106591	2.33226	0.019687	0.427748	ENSG00000204084	INPP5B
732.986	0.13438	0.0576184	2.33224	0.0196881	0.427748	ENSG00000105397	TYK2
1514.55	-0.155223	0.0665673	-2.33182	0.0197103	0.427748	ENSG00000092621	PHGDH
196.559	-0.179229	0.0768697	-2.33159	0.0197221	0.427748	ENSG00000147586	MRPS28
92.1784	0.274285	0.117663	2.3311	0.019748	0.427748	ENSG00000226149	RP1-69D17.4
348.786	-0.136904	0.0587306	-2.33106	0.0197505	0.427748	ENSG00000125812	GZF1
55.2232	0.461386	0.197984	2.33042	0.0197841	0.427748	ENSG00000169515	CCDC8
1721.87	-0.132988	0.057076	-2.33001	0.0198055	0.427748	ENSG00000104490	NCALD
74.2505	0.40435	0.173607	2.32911	0.019853	0.427748	ENSG00000276368	HIST1H2AJ
293.089	0.459552	0.19733	2.32885	0.0198672	0.427748	ENSG00000070961	ATP2B1
8633.66	-0.0769813	0.0330619	-2.3284	0.019891	0.427748	ENSG00000167460	TPM4
21.0478	0.777149	0.333782	2.32831	0.0198956	0.427748	ENSG00000287195	NA
1805.89	-0.103188	0.0443308	-2.32767	0.0199295	0.427748	ENSG00000127125	PPCS
205.548	0.276887	0.118971	2.32735	0.0199467	0.427748	ENSG00000068024	HDAC4
1087.38	-0.0912643	0.0392157	-2.32724	0.0199526	0.427748	ENSG00000117118	SDHB
267.141	0.27604	0.118629	2.32692	0.0199694	0.427748	ENSG00000079215	SLC1A3
23.4133	0.73002	0.313736	2.32686	0.0199727	0.427748	ENSG00000169442	CD52
64.1112	0.747919	0.321501	2.32634	0.0200006	0.427748	ENSG00000166928	MS4A14
591.652	-0.106375	0.0457436	-2.32546	0.0200476	0.427748	ENSG00000070770	CSNK2A2
282.661	0.57432	0.247016	2.32503	0.0200702	0.427748	ENSG00000162511	LAPTM5
1092.31	0.150376	0.0646834	2.32479	0.020083	0.427748	ENSG00000158615	PPP1R15B
931.422	0.224026	0.0963784	2.32444	0.0201017	0.427748	ENSG00000004399	PLXND1
62.3133	0.34763	0.149563	2.3243	0.0201096	0.427748	ENSG00000106560	GIMAP2
1088.5	-0.0900965	0.0387752	-2.32356	0.0201492	0.427748	ENSG00000205352	PRR13
158.527	0.186833	0.0804264	2.32303	0.0201773	0.427748	ENSG00000162836	ACP6
9357.42	-0.100579	0.0432966	-2.32302	0.020178	0.427748	ENSG00000126878	AIF1L
22.389	1.08407	0.466793	2.32238	0.0202126	0.427748	ENSG00000171115	GIMAP8
796.333	0.179058	0.0771219	2.32175	0.0202466	0.427748	ENSG00000100647	SUSD6
93.6699	0.812475	0.350043	2.32107	0.0202829	0.427748	ENSG00000160883	HK3
1013.3	0.319342	0.137585	2.32105	0.0202842	0.427748	ENSG00000133048	CHI3L1
269.552	0.166754	0.0718682	2.32027	0.0203261	0.427748	ENSG00000122490	PQLC1
11.497	0.740243	0.319055	2.32011	0.0203349	0.427748	ENSG00000237187	NR2F1-AS1
1980.51	-0.0788107	0.0339744	-2.31971	0.0203567	0.427748	ENSG00000006125	AP2B1
313.922	-0.201672	0.0869675	-2.31893	0.0203988	0.427748	ENSG00000114547	ROPN1B
2064.87	-0.0963174	0.0415455	-2.31836	0.0204299	0.427748	ENSG00000165795	NDRG2
232.927	-0.156519	0.0675226	-2.31803	0.0204478	0.427748	ENSG00000197620	CXorf40A
1008.15	0.158862	0.0685397	2.31782	0.0204592	0.427748	ENSG00000120594	PLXDC2
27.7943	-0.460263	0.198588	-2.31768	0.0204667	0.427748	ENSG00000213999	MEF2B
2097.45	-0.0735043	0.0317164	-2.31755	0.0204738	0.427748	ENSG00000146701	MDH2
2835.29	-0.0652378	0.0281729	-2.31562	0.0205789	0.429435	ENSG00000084733	RAB10
636.167	-0.0882137	0.0381334	-2.31329	0.0207065	0.431149	ENSG00000116906	GNPAT
351.014	0.130957	0.0566121	2.31323	0.0207098	0.431149	ENSG00000178177	LCORL
15.2041	0.586551	0.253749	2.31154	0.0208029	0.431847	ENSG00000167964	RAB26
357.087	0.163349	0.0706866	2.31089	0.0208388	0.431847	ENSG00000154124	OTULIN
152.299	0.194451	0.0841564	2.31059	0.0208555	0.431847	ENSG00000106100	NOD1
154.996	0.484807	0.209851	2.31025	0.0208746	0.431847	ENSG00000127507	ADGRE2
222.027	0.359365	0.155604	2.30948	0.0209168	0.431847	ENSG00000231721	LINC-PINT
185.657	0.205001	0.0887838	2.30899	0.0209441	0.431847	ENSG00000124508	BTN2A2
74.4564	0.310689	0.134567	2.30881	0.0209542	0.431847	ENSG00000248360	LINC00504
111.492	0.446708	0.193532	2.30819	0.0209886	0.431847	ENSG00000107736	CDH23
53.0015	0.578404	0.25059	2.30816	0.02099	0.431847	ENSG00000182511	FES
55.1736	-0.336835	0.14595	-2.30787	0.0210062	0.431847	ENSG00000196724	ZNF418
737.761	-0.0920223	0.039875	-2.30777	0.0210121	0.431847	ENSG00000047932	GOPC
322.619	0.287749	0.124732	2.30695	0.0210579	0.432078	ENSG00000185947	ZNF267
3360.89	0.151318	0.0655996	2.30669	0.0210722	0.432078	ENSG00000030582	GRN
632.906	0.137386	0.059573	2.30618	0.0211007	0.43216	ENSG00000117899	MESDC2
268.115	-0.149076	0.0646714	-2.30513	0.0211596	0.432865	ENSG00000138085	ATRAID
21416.9	0.272893	0.118448	2.3039	0.021228	0.433764	ENSG00000198938	MT-CO3
1180.34	0.346506	0.150455	2.30305	0.0212758	0.434237	ENSG00000026508	CD44
2423.96	0.252033	0.109462	2.30246	0.0213091	0.434415	ENSG00000132510	KDM6B
304.608	-0.131713	0.0572232	-2.30175	0.0213494	0.434669	ENSG00000140650	PMM2
2385.73	0.357369	0.155298	2.30119	0.021381	0.434669	ENSG00000200087	SNORA73B
996.777	-0.122158	0.0530917	-2.30089	0.0213976	0.434669	ENSG00000166477	LEO1
448.349	-0.102731	0.044656	-2.3005	0.0214199	0.434669	ENSG00000153107	ANAPC1
16.1426	0.559638	0.243382	2.29942	0.0214811	0.434957	ENSG00000152433	ZNF547
2160.57	-0.12162	0.0528926	-2.29938	0.0214833	0.434957	ENSG00000103942	HOMER2
29.8248	0.436042	0.189727	2.29826	0.0215471	0.435749	ENSG00000246859	STARD4-AS1
1264.69	-0.110659	0.0481802	-2.29679	0.021631	0.436947	ENSG00000074071	MRPS34
2055.75	-0.0996923	0.0434184	-2.29608	0.021671	0.437255	ENSG00000178035	IMPDH2
1227.08	0.117511	0.051191	2.29555	0.0217018	0.437377	ENSG00000054267	ARID4B
1584.71	-0.0761544	0.0331883	-2.29462	0.021755	0.437696	ENSG00000127870	RNF6
1452.58	0.113866	0.0496275	2.29441	0.0217672	0.437696	ENSG00000156030	ELMSAN1
212.044	-0.224079	0.097733	-2.29276	0.0218617	0.438731	ENSG00000147027	TMEM47
283.648	0.194842	0.0849855	2.29265	0.0218683	0.438731	ENSG00000107957	SH3PXD2A
481.201	0.165649	0.0722996	2.29115	0.021955	0.43979	ENSG00000140526	ABHD2
132.089	-0.221543	0.096707	-2.29087	0.0219708	0.43979	ENSG00000124802	EEF1E1
79.2317	0.752818	0.328679	2.29043	0.0219962	0.439801	ENSG00000105639	JAK3
491.006	0.0982026	0.0429055	2.28881	0.0220904	0.440313	ENSG00000108094	CUL2
550.169	-0.099706	0.0435779	-2.28799	0.0221379	0.440313	ENSG00000143756	FBXO28
106.453	0.255277	0.111579	2.28785	0.0221462	0.440313	ENSG00000110455	ACCS
417.183	0.166214	0.0726773	2.28701	0.0221953	0.440313	ENSG00000197355	UAP1L1
9.0532	0.865748	0.378586	2.2868	0.0222077	0.440313	ENSG00000286699	NA
770.482	-0.0941736	0.0411951	-2.28604	0.0222518	0.440313	ENSG00000167085	PHB
162.224	0.241454	0.105621	2.28604	0.0222519	0.440313	ENSG00000121210	KIAA0922
700.311	-0.0932081	0.0407828	-2.28548	0.0222848	0.440313	ENSG00000103591	AAGAB
4547.28	-0.0520093	0.0227586	-2.28526	0.0222978	0.440313	ENSG00000113712	CSNK1A1
12.6218	-0.419055	0.183386	-2.28509	0.0223074	0.440313	ENSG00000255867	DENND5B-AS1
83.3197	0.647306	0.283423	2.28389	0.0223779	0.440313	ENSG00000110446	SLC15A3
314.182	0.172319	0.0754603	2.28357	0.0223966	0.440313	ENSG00000157240	FZD1
1049.16	0.236968	0.103797	2.28299	0.0224311	0.440313	ENSG00000101160	CTSZ
311.436	0.210688	0.0923111	2.28236	0.0224678	0.440313	ENSG00000101493	ZNF516
121.304	0.597609	0.261847	2.28228	0.0224728	0.440313	ENSG00000172578	KLHL6
8.6152	1.14083	0.499917	2.28204	0.0224871	0.440313	ENSG00000096996	IL12RB1
15.405	0.962088	0.421601	2.28199	0.0224901	0.440313	ENSG00000254017	IGHEP2
197.984	0.565192	0.247741	2.28138	0.022526	0.440313	ENSG00000171310	CHST11
17.3906	0.645419	0.282925	2.28124	0.0225342	0.440313	ENSG00000279891	FLJ42393
58.0361	0.487187	0.213679	2.28	0.022608	0.440313	ENSG00000087253	LPCAT2
768.963	0.17538	0.0769214	2.27999	0.0226081	0.440313	ENSG00000178607	ERN1
120.469	0.259013	0.113608	2.27989	0.0226141	0.440313	ENSG00000223959	AFG3L1P
62.4687	0.299829	0.13151	2.27989	0.0226142	0.440313	ENSG00000148832	PAOX
64.4744	0.512943	0.224995	2.2798	0.0226198	0.440313	ENSG00000157350	ST3GAL2
1793.39	0.0908958	0.0398804	2.27921	0.0226546	0.440506	ENSG00000166888	STAT6
37.7336	-0.50821	0.223034	-2.27862	0.0226896	0.440621	ENSG00000174938	SEZ6L2
104.853	0.266401	0.116936	2.27819	0.0227154	0.440621	ENSG00000205502	C2CD4B
1249.98	0.181449	0.0796704	2.2775	0.0227563	0.440621	ENSG00000172216	CEBPB
4.08411	1.31852	0.57901	2.27719	0.0227749	0.440621	ENSG00000263624	RP11-45M22.3
320.399	-0.149167	0.0655096	-2.27702	0.0227851	0.440621	ENSG00000115129	TP53I3
142.372	0.663012	0.291281	2.27619	0.0228344	0.44075	ENSG00000158869	FCER1G
164.427	0.288765	0.126883	2.27583	0.022856	0.44075	ENSG00000272578	AP000347.2
7.75477	1.02731	0.451434	2.27566	0.0228666	0.44075	ENSG00000254325	RP11-318K15.2
551.153	0.230918	0.101537	2.27424	0.0229519	0.441911	ENSG00000099250	NRP1
874.593	-0.102681	0.0451622	-2.27361	0.0229895	0.442154	ENSG00000167815	PRDX2
1052.88	0.0814978	0.0358666	2.27225	0.0230714	0.443247	ENSG00000172845	SP3
21789.4	0.272054	0.119788	2.27113	0.0231393	0.443415	ENSG00000198712	MT-CO2
156.007	0.618801	0.27256	2.27033	0.0231877	0.443415	ENSG00000136689	IL1RN
70.5991	0.465283	0.204949	2.27024	0.0231933	0.443415	ENSG00000137101	CD72
505.295	-0.130231	0.0573647	-2.27022	0.0231941	0.443415	ENSG00000148444	COMMD3
321.457	0.16336	0.0720084	2.26863	0.0232908	0.443415	ENSG00000110274	CEP164
9.84951	0.671268	0.295915	2.26845	0.0233018	0.443415	ENSG00000238082	AC009948.7
18.8806	0.614874	0.271076	2.26827	0.0233127	0.443415	ENSG00000262580	RP11-334C17.5
193.096	0.286319	0.12624	2.26805	0.0233262	0.443415	ENSG00000132182	NUP210
2940.46	0.127623	0.0562735	2.26791	0.0233348	0.443415	ENSG00000110651	CD81
2644.84	-0.0939331	0.0414234	-2.26764	0.0233513	0.443415	ENSG00000108091	CCDC6
290.558	0.346624	0.15288	2.2673	0.023372	0.443415	ENSG00000243649	CFB
7.9743	0.835043	0.368408	2.26663	0.023413	0.443415	ENSG00000269439	CTD-3131K8.2
1737.69	-0.13534	0.0597166	-2.26637	0.023429	0.443415	ENSG00000143870	PDIA6
582.489	0.138268	0.0610096	2.26633	0.0234314	0.443415	ENSG00000032219	ARID4A
124.318	-0.191934	0.084743	-2.26489	0.0235192	0.444333	ENSG00000070950	RAD18
2438	-0.080925	0.0357369	-2.26447	0.0235454	0.444333	ENSG00000196235	SUPT5H
34.0545	1.1656	0.514773	2.26431	0.0235553	0.444333	ENSG00000177535	OR2B11
70.985	0.332234	0.146834	2.26265	0.0236573	0.445777	ENSG00000215386	MIR99AHG
148.843	0.178252	0.0788232	2.26141	0.0237337	0.445777	ENSG00000103540	CCP110
17.1554	0.70818	0.313181	2.26125	0.0237439	0.445777	ENSG00000279476	RP11-391L3.3
21.1575	-0.432411	0.191321	-2.26013	0.0238129	0.445777	ENSG00000213713	PIGCP1
11.0967	0.796228	0.352307	2.26004	0.0238188	0.445777	ENSG00000255435	RP11-770J1.3
99.8146	0.250077	0.110662	2.25983	0.0238315	0.445777	ENSG00000165359	INTS6L
334.621	-0.167833	0.0742692	-2.25979	0.0238341	0.445777	ENSG00000180992	MRPL14
124.535	0.706974	0.312854	2.25975	0.0238365	0.445777	ENSG00000101336	HCK
37.7629	0.431423	0.190946	2.25939	0.0238589	0.445777	ENSG00000170085	SIMC1
241.351	-0.203717	0.0901925	-2.25869	0.0239027	0.446125	ENSG00000167123	CERCAM
625.588	0.216784	0.0959969	2.25824	0.0239308	0.446177	ENSG00000079308	TNS1
156.715	-0.172531	0.0764287	-2.25741	0.0239827	0.446309	ENSG00000196150	ZNF250
310.375	0.157479	0.0697639	2.25732	0.0239883	0.446309	ENSG00000180758	GPR157
92.4411	0.257143	0.113945	2.25673	0.0240252	0.446525	ENSG00000167595	PROSER3
20.9645	0.574349	0.254618	2.25573	0.0240878	0.446995	ENSG00000157152	SYN2
27.7183	-0.537592	0.238355	-2.25542	0.0241067	0.446995	ENSG00000170312	CDK1
5.0749	0.956124	0.423981	2.25511	0.0241264	0.446995	ENSG00000280136	RP11-1228E12.2
785.572	0.315074	0.139767	2.25428	0.0241783	0.447488	ENSG00000173559	NABP1
1312.92	-0.0857333	0.0380508	-2.25313	0.0242509	0.447585	ENSG00000143727	ACP1
320.071	0.25398	0.11274	2.25279	0.0242723	0.447585	ENSG00000146232	NFKBIE
344.253	0.207146	0.0919591	2.25259	0.024285	0.447585	ENSG00000109323	MANBA
384.018	0.493368	0.219026	2.25256	0.0242871	0.447585	ENSG00000112149	CD83
8.90027	0.939462	0.417132	2.25219	0.0243101	0.447585	ENSG00000185614	FAM212A
701.82	0.144258	0.0640675	2.25165	0.0243445	0.447751	ENSG00000108219	TSPAN14
8.32183	0.785046	0.348829	2.25052	0.0244159	0.448598	ENSG00000284649	NA
26.092	0.87465	0.388772	2.24977	0.0244633	0.449002	ENSG00000173372	C1QA
8.44026	0.814727	0.362297	2.24878	0.0245264	0.449693	ENSG00000154258	ABCA9
1318.01	-0.0754826	0.0335723	-2.24836	0.0245536	0.449724	ENSG00000131467	PSME3
544.284	0.168765	0.0751255	2.24644	0.0246757	0.451495	ENSG00000171298	GAA
14.8414	0.720072	0.320705	2.24528	0.0247504	0.451681	ENSG00000280080	U51561.1
1626.61	-0.0800904	0.0356714	-2.24523	0.0247534	0.451681	ENSG00000126524	SBDS
5.59956	1.09295	0.487051	2.24402	0.0248312	0.451681	ENSG00000123096	SSPN
585.549	0.21768	0.0970142	2.24379	0.0248458	0.451681	ENSG00000148400	NOTCH1
4323.23	-0.062006	0.0276363	-2.24364	0.0248554	0.451681	ENSG00000054118	THRAP3
1119.15	0.115471	0.05147	2.24347	0.0248666	0.451681	ENSG00000168769	TET2
1813.28	-0.0697736	0.0311035	-2.24327	0.0248792	0.451681	ENSG00000137815	RTF1
45.9085	0.458081	0.204226	2.24301	0.0248959	0.451681	ENSG00000281005	LINC00921
32.5054	0.658133	0.293492	2.24242	0.0249341	0.451681	ENSG00000042980	ADAM28
1002.14	-0.103112	0.045985	-2.24231	0.0249415	0.451681	ENSG00000089063	TMEM230
7.03966	0.863928	0.385604	2.24046	0.0250613	0.453386	ENSG00000286629	NA
15.4754	0.735163	0.328377	2.23878	0.0251702	0.453815	ENSG00000130487	KLHDC7B
4.89199	1.0727	0.479158	2.23872	0.0251741	0.453815	ENSG00000261560	RP11-166B2.3
187.789	-0.194452	0.0868751	-2.23829	0.0252023	0.453815	ENSG00000072682	P4HA2
633.686	-0.127209	0.0568436	-2.23788	0.0252288	0.453815	ENSG00000107282	APBA1
51.5587	-0.273127	0.122052	-2.23779	0.0252349	0.453815	ENSG00000177855	CACYBPP2
1318.18	-0.0766659	0.0342607	-2.23772	0.025239	0.453815	ENSG00000152700	SAR1B
180.231	0.343865	0.153717	2.237	0.0252865	0.454206	ENSG00000139832	RAB20
110.288	0.575616	0.257509	2.23532	0.0253962	0.454293	ENSG00000135604	STX11
1534.97	-0.0770905	0.0344957	-2.23479	0.0254313	0.454293	ENSG00000205531	NAP1L4
8205.7	-0.0657426	0.0294184	-2.23475	0.025434	0.454293	ENSG00000057608	GDI2
217.535	-0.139097	0.0622507	-2.23447	0.0254523	0.454293	ENSG00000133641	C12orf29
234.371	0.604393	0.270514	2.23424	0.0254675	0.454293	ENSG00000116701	NCF2
475.945	-0.0982324	0.0439712	-2.23402	0.0254818	0.454293	ENSG00000154473	BUB3
8037.2	-0.0698261	0.0312654	-2.23333	0.0255271	0.454293	ENSG00000142864	SERBP1
45.1967	1.00118	0.448293	2.23331	0.0255285	0.454293	ENSG00000139572	GPR84
1162.8	0.285311	0.127826	2.23202	0.0256133	0.454293	ENSG00000228253	MT-ATP8
4.42486	1.23588	0.553798	2.23165	0.0256379	0.454293	ENSG00000182347	PDSS1P1
13.7435	0.656786	0.294358	2.23125	0.0256644	0.454293	ENSG00000229127	AC007038.7
1405.22	-0.108602	0.0486856	-2.23067	0.0257027	0.454293	ENSG00000105514	RAB3D
26.8411	0.617677	0.27698	2.23004	0.0257447	0.454293	ENSG00000204525	HLA-C
9.31053	1.19003	0.533707	2.22975	0.0257643	0.454293	ENSG00000198829	SUCNR1
12.4079	0.666109	0.298943	2.22822	0.0258661	0.454293	ENSG00000265185	SNORD3B-1
1320.06	-0.0675335	0.0303147	-2.22775	0.0258975	0.454293	ENSG00000104613	INTS10
222.785	0.552345	0.247978	2.2274	0.0259208	0.454293	ENSG00000128815	WDFY4
349.086	0.469555	0.210814	2.22734	0.0259242	0.454293	ENSG00000052795	FNIP2
219.595	-0.148113	0.0665058	-2.22707	0.0259425	0.454293	ENSG00000172974	AC007318.5
570.785	-0.0951392	0.0427248	-2.22679	0.0259612	0.454293	ENSG00000099810	MTAP
182.787	0.426649	0.191609	2.22666	0.0259698	0.454293	ENSG00000206503	HLA-A
40.6515	0.538354	0.241814	2.22631	0.0259933	0.454293	ENSG00000236581	STARD13-AS
1292.31	-0.113393	0.0509346	-2.22625	0.0259974	0.454293	ENSG00000125249	RAP2A
31.2746	0.492161	0.221113	2.22583	0.0260255	0.454293	ENSG00000042832	TG
15.5811	0.728315	0.327225	2.22573	0.0260322	0.454293	ENSG00000173762	CD7
77.5254	0.662102	0.297548	2.2252	0.0260681	0.454293	ENSG00000121281	ADCY7
163.717	-0.171967	0.0772969	-2.22476	0.0260973	0.454293	ENSG00000185010	F8
171.998	0.264285	0.118808	2.22447	0.0261171	0.454293	ENSG00000011021	CLCN6
294.135	0.145546	0.0654361	2.22424	0.0261324	0.454293	ENSG00000078177	N4BP2
242.506	0.154209	0.0693374	2.22404	0.026146	0.454293	ENSG00000188603	CLN3
370.244	0.424523	0.190897	2.22384	0.0261593	0.454293	ENSG00000135596	MICAL1
398.773	-0.1356	0.0609806	-2.22365	0.026172	0.454293	ENSG00000106367	AP1S1
16.0068	-0.774482	0.348334	-2.22339	0.0261896	0.454293	ENSG00000168280	KIF5C
4.38437	1.03648	0.466204	2.22322	0.0262007	0.454293	ENSG00000246851	RP11-544A12.8
4.61501	1.11176	0.500169	2.22276	0.0262318	0.454293	ENSG00000253767	PCDHGA8
711.354	0.240644	0.108266	2.22271	0.0262354	0.454293	ENSG00000159388	BTG2
42.1905	0.792117	0.356391	2.22261	0.0262423	0.454293	ENSG00000100385	IL2RB
100.373	0.238304	0.107237	2.22222	0.0262687	0.454304	ENSG00000203867	RBM20
989.783	-0.0991583	0.044639	-2.22134	0.0263281	0.454887	ENSG00000183207	RUVBL2
33476.2	-0.0748712	0.0337133	-2.22082	0.0263629	0.455005	ENSG00000096384	HSP90AB1
1067.67	0.133384	0.0600701	2.22048	0.0263864	0.455005	ENSG00000164300	SERINC5
373.119	0.138053	0.0621953	2.21967	0.026441	0.455067	ENSG00000108306	FBXL20
312.346	0.158123	0.0712372	2.21967	0.0264415	0.455067	ENSG00000196189	SEMA4A
5.01883	1.03922	0.468392	2.21869	0.0265076	0.455761	ENSG00000171657	GPR82
249.774	0.26536	0.119643	2.21793	0.0265596	0.456054	ENSG00000137877	SPTBN5
6.99908	1.15991	0.523027	2.21769	0.0265763	0.456054	ENSG00000100379	KCTD17
39.1144	0.328669	0.148281	2.21653	0.0266551	0.456347	ENSG00000103064	SLC7A6
27.9341	0.473408	0.213632	2.216	0.0266915	0.456347	ENSG00000238197	PAXBP1-AS1
198.828	-0.144637	0.0652704	-2.21597	0.0266934	0.456347	ENSG00000121931	LRIF1
647.292	-0.108049	0.0487622	-2.21584	0.0267027	0.456347	ENSG00000138794	CASP6
173.492	0.239871	0.108267	2.21555	0.0267224	0.456347	ENSG00000180902	D2HGDH
206.074	0.763549	0.344705	2.21508	0.0267543	0.456451	ENSG00000085265	FCN1
51.2493	0.591889	0.267461	2.213	0.0268979	0.457256	ENSG00000143110	C1orf162
1237.07	-0.105566	0.047727	-2.21187	0.0269756	0.457256	ENSG00000001497	LAS1L
118.07	-0.188188	0.08509	-2.21164	0.0269918	0.457256	ENSG00000183155	RABIF
1420.62	-0.093092	0.0420984	-2.2113	0.0270153	0.457256	ENSG00000100591	AHSA1
32.2725	0.484571	0.219143	2.21121	0.027021	0.457256	ENSG00000279491	RP11-810P12.7
125.432	0.231895	0.104886	2.21092	0.0270414	0.457256	ENSG00000127415	IDUA
214.942	0.313629	0.141866	2.21073	0.0270543	0.457256	ENSG00000100523	DDHD1
1123.21	-0.0884908	0.0400377	-2.21019	0.0270922	0.457256	ENSG00000110107	PRPF19
677.278	-0.0899177	0.0406841	-2.21014	0.0270954	0.457256	ENSG00000263465	SRSF8
6.44394	1.01436	0.458977	2.21005	0.0271016	0.457256	ENSG00000266998	RP11-936I5.1
902.406	0.425251	0.192447	2.20971	0.0271254	0.457256	ENSG00000011422	PLAUR
3238.15	-0.0639601	0.0289454	-2.20968	0.0271272	0.457256	ENSG00000134287	ARF3
692.312	0.159117	0.0720142	2.20953	0.0271378	0.457256	ENSG00000124615	MOCS1
103.825	0.433338	0.196277	2.20779	0.0272587	0.458854	ENSG00000110031	LPXN
480.097	-0.123211	0.055878	-2.205	0.0274543	0.460262	ENSG00000182551	ADI1
11.6829	0.308718	0.140013	2.20492	0.02746	0.460262	ENSG00000240869	RN7SL128P
1049.32	-0.107207	0.0486285	-2.20461	0.0274818	0.460262	ENSG00000136682	CBWD2
525.497	0.117818	0.0534434	2.20454	0.0274867	0.460262	ENSG00000148110	MFSD14B
419.495	0.106204	0.048178	2.20442	0.0274951	0.460262	ENSG00000148606	POLR3A
101.048	0.336346	0.152582	2.20436	0.0274988	0.460262	ENSG00000260565	CTD-2270P14.1
176.921	0.206211	0.0935623	2.204	0.0275246	0.460262	ENSG00000155256	ZFYVE27
515.573	-0.102777	0.0466478	-2.20324	0.0275776	0.460669	ENSG00000257218	GATC
255.686	0.133084	0.060414	2.20286	0.0276043	0.460669	ENSG00000166619	BLCAP
363.097	-0.109906	0.0499152	-2.20186	0.0276754	0.460669	ENSG00000108010	GLRX3
27.1644	0.874386	0.397149	2.20166	0.0276895	0.460669	ENSG00000133561	GIMAP6
854.258	0.102197	0.0464283	2.20117	0.0277241	0.460669	ENSG00000066084	DIP2B
156.343	0.289782	0.131658	2.20102	0.0277343	0.460669	ENSG00000181045	SLC26A11
4.9234	1.501	0.682147	2.2004	0.0277784	0.460669	ENSG00000174944	P2RY14
1561.59	0.121909	0.0554134	2.19999	0.0278078	0.460669	ENSG00000204264	PSMB8
203.787	0.149569	0.0679865	2.19998	0.0278086	0.460669	ENSG00000156136	DCK
46.3135	0.741054	0.336859	2.19989	0.0278145	0.460669	ENSG00000147168	IL2RG
1036.87	-0.105534	0.047979	-2.1996	0.0278356	0.460669	ENSG00000136950	ARPC5L
193.846	0.198899	0.0904469	2.19907	0.0278732	0.460859	ENSG00000179630	LACC1
5758.23	-0.0796652	0.0362635	-2.19684	0.0280319	0.463046	ENSG00000118680	MYL12B
377.859	0.146229	0.0665744	2.19648	0.0280578	0.463046	ENSG00000164713	BRI3
196.517	0.29495	0.134369	2.19507	0.0281585	0.463276	ENSG00000280287	RP13-554M15.7
1606.13	-0.0774063	0.0352673	-2.19485	0.0281747	0.463276	ENSG00000108953	YWHAE
9.16146	1.11392	0.507712	2.194	0.0282352	0.463276	ENSG00000258035	RP11-74K11.2
80.987	0.452418	0.206219	2.19387	0.0282446	0.463276	ENSG00000182287	AP1S2
20.8925	-0.457183	0.208419	-2.19358	0.0282654	0.463276	ENSG00000228288	PCAT6
6222.71	0.266687	0.121579	2.19354	0.0282686	0.463276	ENSG00000212907	MT-ND4L
13.6624	0.70597	0.321945	2.19283	0.0283195	0.463276	ENSG00000246422	CTD-2024I7.13
21.7667	0.245676	0.112043	2.19269	0.0283297	0.463276	ENSG00000239899	RN7SL674P
261.322	0.582121	0.265626	2.19151	0.0284152	0.463276	ENSG00000155629	PIK3AP1
167.294	0.194062	0.0885566	2.19139	0.0284238	0.463276	ENSG00000176142	TMEM39A
422.079	-0.107496	0.0490544	-2.19136	0.0284256	0.463276	ENSG00000104231	ZFAND1
44.4956	0.874849	0.399235	2.19131	0.028429	0.463276	ENSG00000165178	NCF1C
154.864	0.188974	0.0862442	2.19115	0.028441	0.463276	ENSG00000143643	TTC13
463.311	0.136247	0.0621905	2.19081	0.0284657	0.463276	ENSG00000145241	CENPC
233.018	-0.148857	0.0679549	-2.19053	0.0284857	0.463276	ENSG00000112167	SAYSD1
911.213	0.330587	0.150921	2.19046	0.0284911	0.463276	ENSG00000157601	MX1
14.0678	-0.548513	0.250552	-2.18922	0.0285809	0.463279	ENSG00000229666	MAST4-AS1
76.5022	0.31671	0.14467	2.18919	0.0285834	0.463279	ENSG00000103995	CEP152
263.046	0.253036	0.115586	2.18915	0.0285858	0.463279	ENSG00000169122	FAM110B
2205.64	0.0870338	0.0397676	2.18856	0.0286286	0.463279	ENSG00000196367	TRRAP
131.524	0.201012	0.0918699	2.18801	0.028669	0.463279	ENSG00000188002	RP11-43F13.1
16.125	0.792824	0.362396	2.18773	0.0286892	0.463279	ENSG00000237541	HLA-DQA2
484.436	0.287979	0.131636	2.18769	0.0286922	0.463279	ENSG00000128512	DOCK4
3910.09	-0.111794	0.0511099	-2.18733	0.0287188	0.463279	ENSG00000173801	JUP
33153.7	0.255899	0.116998	2.18721	0.0287272	0.463279	ENSG00000198727	MT-CYB
338.623	-0.140874	0.0644258	-2.1866	0.0287715	0.463282	ENSG00000232677	LINC00665
554.353	-0.126073	0.0576714	-2.18605	0.0288118	0.463282	ENSG00000162458	FBLIM1
724.459	-0.13597	0.0622088	-2.18571	0.0288369	0.463282	ENSG00000101417	PXMP4
2246.35	-0.0897133	0.0410455	-2.1857	0.0288375	0.463282	ENSG00000213719	CLIC1
15.6875	0.914753	0.418572	2.18541	0.0288585	0.463282	ENSG00000125735	TNFSF14
4.89558	1.20944	0.553618	2.18461	0.0289173	0.463805	ENSG00000187513	GJA4
86.3318	0.33115	0.151633	2.1839	0.0289699	0.464027	ENSG00000157693	TMEM268
850.948	-0.0804884	0.0368629	-2.18345	0.0290026	0.464027	ENSG00000107897	ACBD5
22.2853	0.69418	0.317956	2.18326	0.0290169	0.464027	ENSG00000287613	NA
1763.09	-0.0653995	0.0299594	-2.18294	0.0290404	0.464027	ENSG00000065135	GNAI3
9.03014	0.839786	0.384804	2.18237	0.029082	0.464027	ENSG00000213891	RPL3P6
149.914	0.64635	0.296181	2.18228	0.0290887	0.464027	ENSG00000104951	IL4I1
491.944	0.107091	0.0490815	2.18191	0.0291162	0.464048	ENSG00000154655	L3MBTL4
4.89957	1.18041	0.541627	2.17938	0.0293036	0.465816	ENSG00000279041	CTD-2373N4.3
17475.3	0.250888	0.115155	2.1787	0.0293543	0.465816	ENSG00000198695	MT-ND6
5.13022	1.2386	0.568549	2.17852	0.0293672	0.465816	ENSG00000280219	RP11-752L20.3
26.6945	-0.441298	0.202617	-2.17799	0.0294064	0.465816	ENSG00000136982	DSCC1
134.242	0.202487	0.0929976	2.17734	0.0294555	0.465816	ENSG00000130734	ATG4D
342.188	0.260645	0.119765	2.17629	0.0295333	0.465816	ENSG00000160712	IL6R
25.6977	-0.433445	0.199178	-2.17617	0.0295426	0.465816	ENSG00000259319	RP11-293M10.6
55.5972	0.365431	0.167946	2.17589	0.0295637	0.465816	ENSG00000149591	TAGLN
1745.18	-0.0820319	0.0377032	-2.17573	0.0295755	0.465816	ENSG00000102054	RBBP7
369.221	-0.12641	0.0581003	-2.17573	0.0295758	0.465816	ENSG00000146425	DYNLT1
66.2909	-0.228069	0.104835	-2.17552	0.0295915	0.465816	ENSG00000258315	C17orf49
198.042	0.206281	0.0948387	2.17507	0.0296247	0.465816	ENSG00000186866	POFUT2
923.436	0.105673	0.0485848	2.17502	0.0296289	0.465816	ENSG00000142166	IFNAR1
4.76763	1.43432	0.659533	2.17475	0.0296492	0.465816	ENSG00000174946	GPR171
42.8653	0.370716	0.170508	2.17419	0.0296912	0.465816	ENSG00000104381	GDAP1
146.48	-0.183406	0.0843689	-2.17385	0.029716	0.465816	ENSG00000166352	C11orf74
110.768	0.30025	0.138153	2.17331	0.029757	0.465816	ENSG00000156218	ADAMTSL3
4918.01	-0.13527	0.0622502	-2.17301	0.0297798	0.465816	ENSG00000091409	ITGA6
67.6063	0.576755	0.265427	2.17293	0.0297856	0.465816	ENSG00000254838	GVINP1
842.827	0.11198	0.0515391	2.17273	0.0298009	0.465816	ENSG00000100425	BRD1
486.682	0.22013	0.101317	2.17269	0.0298036	0.465816	ENSG00000143772	ITPKB
83.94	0.603751	0.277955	2.17212	0.029847	0.465816	ENSG00000015285	WAS
26.3369	0.476488	0.219372	2.17206	0.0298514	0.465816	ENSG00000174327	SLC16A13
13.801	0.337463	0.155398	2.17161	0.0298853	0.465816	ENSG00000236618	PITPNA-AS1
205.226	-0.149334	0.0687792	-2.1712	0.0299157	0.465816	ENSG00000164610	RP9
939.781	-0.131338	0.0604916	-2.17118	0.0299179	0.465816	ENSG00000100522	GNPNAT1
818.98	0.0849356	0.0391246	2.1709	0.0299387	0.465816	ENSG00000177463	NR2C2
20.8131	0.410732	0.189333	2.16936	0.030055	0.466453	ENSG00000213337	ANKRD39
878.04	-0.234093	0.107958	-2.16837	0.0301307	0.466453	ENSG00000132688	NES
2667.92	-0.0662817	0.0305678	-2.16835	0.0301319	0.466453	ENSG00000143420	ENSA
110.674	-0.213822	0.098618	-2.16819	0.0301443	0.466453	ENSG00000107815	C10orf2
17.5574	1.14289	0.527166	2.16799	0.0301591	0.466453	ENSG00000126759	CFP
431.788	-0.150121	0.0692462	-2.16793	0.0301641	0.466453	ENSG00000189221	MAOA
827.212	-0.0876143	0.0404213	-2.16753	0.0301944	0.466453	ENSG00000167699	GLOD4
126.663	0.190629	0.0879637	2.16713	0.0302248	0.466453	ENSG00000127080	IPPK
25.899	0.41843	0.193101	2.16689	0.0302431	0.466453	ENSG00000206585	RNVU1-7
1468.88	-0.0791796	0.0365445	-2.16666	0.0302605	0.466453	ENSG00000141425	RPRD1A
240.073	0.130219	0.0601045	2.16654	0.03027	0.466453	ENSG00000144233	AMMECR1L
2272.58	-0.0763896	0.0352913	-2.16455	0.0304224	0.467382	ENSG00000174238	PITPNA
226.1	0.523325	0.241791	2.16437	0.0304361	0.467382	ENSG00000059804	SLC2A3
115.668	0.382273	0.176642	2.16411	0.0304559	0.467382	ENSG00000091490	SEL1L3
2964.7	0.330398	0.152701	2.16369	0.0304881	0.467382	ENSG00000196924	FLNA
8.01529	0.763713	0.352968	2.16369	0.0304882	0.467382	ENSG00000265148	TSPOAP1-AS1
10.129	0.872082	0.403055	2.16368	0.0304889	0.467382	ENSG00000267519	MIR24-2
337.678	0.192998	0.0892245	2.16306	0.0305364	0.467705	ENSG00000253210	RP11-809O17.1
362.056	0.507205	0.234629	2.16173	0.0306389	0.468868	ENSG00000132334	PTPRE
222.801	-0.149211	0.0690976	-2.15942	0.0308177	0.470665	ENSG00000178904	DPY19L3
763.212	0.0997501	0.0461998	2.1591	0.0308421	0.470665	ENSG00000018189	RUFY3
501.231	-0.106426	0.0492952	-2.15895	0.030854	0.470665	ENSG00000109270	LAMTOR3
69.7759	0.263007	0.121829	2.15881	0.0308645	0.470665	ENSG00000185986	SDHAP3
40.2167	0.354274	0.16413	2.15849	0.0308895	0.470665	ENSG00000198929	NOS1AP
358.124	0.182168	0.0844111	2.1581	0.03092	0.470724	ENSG00000064601	CTSA
413.988	-0.122148	0.0566111	-2.15766	0.0309542	0.470839	ENSG00000091127	PUS7
30.598	0.776568	0.360044	2.15687	0.0310158	0.471175	ENSG00000175352	NRIP3
87.0695	0.388649	0.180206	2.15669	0.0310296	0.471175	ENSG00000173706	HEG1
1368.88	-0.0805375	0.0373675	-2.15528	0.0311399	0.472225	ENSG00000129518	EAPP
1127.56	0.542092	0.251574	2.15481	0.0311771	0.472225	ENSG00000169554	ZEB2
323.765	0.113419	0.0526357	2.15478	0.0311789	0.472225	ENSG00000151553	FAM160B1
142.557	-0.186895	0.086803	-2.1531	0.0313109	0.472628	ENSG00000100814	CCNB1IP1
11.9715	-0.659664	0.3064	-2.15295	0.0313225	0.472628	ENSG00000248698	LINC01085
390.155	0.213172	0.0990296	2.15261	0.0313492	0.472628	ENSG00000062716	VMP1
148.506	0.209753	0.0974646	2.1521	0.0313898	0.472628	ENSG00000206573	THUMPD3-AS1
6876.38	-0.0725445	0.0337103	-2.152	0.0313975	0.472628	ENSG00000113013	HSPA9
26.4706	0.290984	0.135236	2.15168	0.0314224	0.472628	ENSG00000259699	HMGB1P8
414.53	0.148574	0.0690707	2.15105	0.0314725	0.472628	ENSG00000197548	ATG7
629.112	-0.0873377	0.0406123	-2.15052	0.031514	0.472628	ENSG00000152620	NADK2
621.006	0.135687	0.0631098	2.15002	0.0315539	0.472628	ENSG00000134109	EDEM1
735.975	-0.103118	0.0479664	-2.14979	0.0315717	0.472628	ENSG00000144591	GMPPA
3808.65	-0.0793906	0.036934	-2.14953	0.0315928	0.472628	ENSG00000109062	SLC9A3R1
71.9558	0.758913	0.353527	2.14669	0.031818	0.472628	ENSG00000160791	CCR5
19.4632	0.481721	0.224412	2.1466	0.0318253	0.472628	ENSG00000205593	DENND6B
181.581	0.163667	0.0762451	2.14659	0.0318259	0.472628	ENSG00000148120	C9orf3
20.7214	0.599726	0.279481	2.14586	0.0318845	0.472628	ENSG00000272918	CTB-152G17.6
259.136	-0.160238	0.0746868	-2.14547	0.0319152	0.472628	ENSG00000235173	HGH1
217.139	-0.120577	0.0562011	-2.14545	0.0319171	0.472628	ENSG00000087995	METTL2A
1154.56	-0.159972	0.0745918	-2.14464	0.031982	0.472628	ENSG00000167088	SNRPD1
704.08	0.150512	0.070184	2.14453	0.0319905	0.472628	ENSG00000075151	EIF4G3
891.454	-0.0674992	0.0314752	-2.14452	0.0319912	0.472628	ENSG00000101266	CSNK2A1
2094.96	0.0975788	0.0455054	2.14434	0.032006	0.472628	ENSG00000147649	MTDH
567.098	-0.0936162	0.0436579	-2.14431	0.0320078	0.472628	ENSG00000131508	UBE2D2
16.6987	0.470913	0.219651	2.14392	0.0320397	0.472628	ENSG00000246985	SOCS2-AS1
48.606	0.603344	0.28143	2.14385	0.0320446	0.472628	ENSG00000177374	HIC1
1221.38	-0.0801102	0.0373716	-2.14361	0.0320641	0.472628	ENSG00000110315	RNF141
345.161	0.379457	0.177027	2.1435	0.0320728	0.472628	ENSG00000241839	PLEKHO2
215.662	0.152492	0.071146	2.14337	0.0320836	0.472628	ENSG00000166024	R3HCC1L
588.425	-0.111333	0.0519496	-2.14309	0.0321059	0.472628	ENSG00000104897	SF3A2
297.995	0.142631	0.0665543	2.14308	0.0321064	0.472628	ENSG00000198853	RUSC2
15.2199	0.684706	0.319511	2.14298	0.0321145	0.472628	ENSG00000286314	NA
158.1	0.415047	0.193696	2.14277	0.0321313	0.472628	ENSG00000226380	MIR29A
162.757	0.590219	0.275482	2.1425	0.0321536	0.472628	ENSG00000231389	HLA-DPA1
495.018	0.0945828	0.0441533	2.14215	0.0321817	0.472628	ENSG00000157916	RER1
12.3521	0.678064	0.316538	2.14212	0.0321836	0.472628	ENSG00000156265	MAP3K7CL
1146.59	-0.0948133	0.0442631	-2.14204	0.0321904	0.472628	ENSG00000138430	OLA1
96.4278	0.275936	0.128835	2.14177	0.0322118	0.472628	ENSG00000112561	TFEB
7.19608	0.875896	0.408964	2.14174	0.0322142	0.472628	ENSG00000272669	RP3-508I15.21
785.213	-0.0982286	0.0458658	-2.14165	0.0322216	0.472628	ENSG00000186298	PPP1CC
9.44039	0.643634	0.300602	2.14115	0.0322619	0.472828	ENSG00000234925	ATP5HP4
85.7336	0.722498	0.337495	2.14076	0.0322931	0.472892	ENSG00000170542	SERPINB9
8579.5	-0.0570753	0.0266716	-2.13993	0.0323602	0.473482	ENSG00000135387	CAPRIN1
1038.97	0.10433	0.0487703	2.13922	0.032418	0.473679	ENSG00000058272	PPP1R12A
18.7445	-0.528206	0.246929	-2.1391	0.0324272	0.473679	ENSG00000153347	FAM81B
2287.79	-0.115724	0.0541116	-2.13862	0.0324668	0.473865	ENSG00000104522	TSTA3
623.297	0.19761	0.0924553	2.13736	0.0325686	0.474603	ENSG00000168016	TRANK1
128.129	0.201967	0.0944949	2.13733	0.0325711	0.474603	ENSG00000169660	HEXDC
859.416	0.0890778	0.0416884	2.13675	0.032618	0.474895	ENSG00000146414	SHPRH
307.973	-0.175372	0.0820923	-2.13628	0.0326566	0.475066	ENSG00000136842	TMOD1
279.547	0.116512	0.054557	2.13561	0.0327115	0.475473	ENSG00000112592	TBP
565.073	-0.116035	0.0543417	-2.13528	0.0327384	0.475473	ENSG00000182481	KPNA2
8.81998	0.786256	0.368316	2.13473	0.0327828	0.475727	ENSG00000249096	RP11-290F5.1
5.69216	1.08989	0.510835	2.13355	0.03288	0.476289	ENSG00000287011	NA
601.82	0.182121	0.0853684	2.13335	0.0328961	0.476289	ENSG00000149177	PTPRJ
17.196	0.548877	0.257293	2.13327	0.0329023	0.476289	ENSG00000263606	RP11-737O24.3
158.542	-0.152871	0.0716998	-2.1321	0.0329983	0.476515	ENSG00000128059	PPAT
97.3519	0.242155	0.113585	2.13194	0.0330119	0.476515	ENSG00000040487	PQLC2
36.5586	-0.239478	0.112369	-2.13117	0.033075	0.476515	ENSG00000244363	RPL7P23
7.99605	0.752999	0.353339	2.13109	0.0330814	0.476515	ENSG00000230732	AC127904.2
76.1466	0.253499	0.118958	2.13099	0.0330899	0.476515	ENSG00000189362	NEMP2
211.892	0.187662	0.0880747	2.13071	0.0331128	0.476515	ENSG00000121316	PLBD1
5.66141	0.842936	0.395658	2.13047	0.0331332	0.476515	ENSG00000223704	LINC01422
560.843	0.137309	0.064453	2.13037	0.0331408	0.476515	ENSG00000196396	PTPN1
4.36804	0.991906	0.465738	2.12975	0.0331921	0.476515	ENSG00000271918	CTD-2287O16.5
32.4799	0.412864	0.193871	2.12958	0.0332062	0.476515	ENSG00000175538	KCNE3
298.442	0.544906	0.255941	2.12903	0.0332516	0.476515	ENSG00000176788	BASP1
563.049	0.116774	0.0548556	2.12876	0.0332742	0.476515	ENSG00000115970	THADA
157.29	-0.198366	0.0931889	-2.12864	0.0332837	0.476515	ENSG00000083807	SLC27A5
314.434	-0.119397	0.0560941	-2.1285	0.0332954	0.476515	ENSG00000170043	TRAPPC1
1985.6	-0.093595	0.0440007	-2.12713	0.0334096	0.477088	ENSG00000169047	IRS1
493.35	0.126622	0.0595301	2.12703	0.0334175	0.477088	ENSG00000125447	GGA3
95.1095	-0.219482	0.103189	-2.127	0.0334204	0.477088	ENSG00000163002	NUP35
157.897	0.33242	0.156328	2.12643	0.0334673	0.477088	ENSG00000266028	SRGAP2
8.39959	0.625751	0.294317	2.12611	0.0334941	0.477088	ENSG00000215014	RP5-832C2.5
86.7975	0.65808	0.30957	2.12579	0.0335208	0.477088	ENSG00000203747	FCGR3A
82.5195	0.250425	0.117806	2.12575	0.0335244	0.477088	ENSG00000235169	SMIM1
34.0991	0.45179	0.212638	2.12469	0.0336126	0.477375	ENSG00000243970	PPIEL
132.603	0.185517	0.0873209	2.12455	0.0336243	0.477375	ENSG00000171763	SPATA5L1
1769.02	0.0934576	0.0439917	2.12444	0.0336336	0.477375	ENSG00000005810	MYCBP2
221.186	-0.152983	0.0720243	-2.12405	0.0336663	0.477375	ENSG00000099330	OCEL1
605.787	-0.118595	0.0558469	-2.12357	0.033706	0.477375	ENSG00000115944	COX7A2L
366.668	0.13916	0.0655311	2.12356	0.0337066	0.477375	ENSG00000197063	MAFG
630.304	-0.0905304	0.0426444	-2.12291	0.0337612	0.47774	ENSG00000122376	FAM35A
147.954	-0.137562	0.0648124	-2.12247	0.0337984	0.47774	ENSG00000141127	PRPSAP2
1092.89	-0.0842145	0.0396888	-2.12187	0.0338483	0.47774	ENSG00000091164	TXNL1
28.3	0.388907	0.183331	2.12134	0.0338934	0.47774	ENSG00000226688	ENTPD1-AS1
5.45473	0.752779	0.354914	2.12102	0.0339201	0.47774	ENSG00000263400	TMEM220-AS1
21.3348	0.55448	0.261425	2.12099	0.0339225	0.47774	ENSG00000166268	MYRFL
103.576	0.311261	0.146773	2.12069	0.0339481	0.47774	ENSG00000172965	MIR4435-2HG
793.208	-0.114162	0.0538595	-2.11964	0.0340368	0.47774	ENSG00000224546	EIF4BP3
85.5607	0.232529	0.109816	2.11745	0.0342218	0.47774	ENSG00000163686	ABHD6
237.715	-0.112997	0.0533762	-2.11699	0.0342607	0.47774	ENSG00000162300	ZFPL1
1213.54	0.128186	0.0605535	2.1169	0.0342684	0.47774	ENSG00000101109	STK4
14.8261	0.684161	0.323272	2.11636	0.0343139	0.47774	ENSG00000142303	ADAMTS10
168.739	0.21544	0.101806	2.11618	0.0343292	0.47774	ENSG00000081087	OSTM1
1026.72	-0.0832802	0.0393663	-2.11552	0.0343854	0.47774	ENSG00000126602	TRAP1
8.19181	0.905793	0.428189	2.11541	0.0343953	0.47774	ENSG00000197320	AC060834.2
240.827	-0.143019	0.0676221	-2.11497	0.0344326	0.47774	ENSG00000138175	ARL3
125.427	-0.173605	0.0820854	-2.11493	0.0344361	0.47774	ENSG00000124688	MAD2L1BP
10.5296	0.934067	0.441661	2.1149	0.0344387	0.47774	ENSG00000234534	CSNK1G2P1
291.956	-0.164332	0.0777145	-2.11456	0.0344671	0.47774	ENSG00000283041	RP11-371A22.1
5175.96	0.157072	0.0742955	2.11415	0.0345022	0.47774	ENSG00000135821	GLUL
259.635	0.118585	0.0561012	2.11377	0.0345348	0.47774	ENSG00000174010	KLHL15
52.919	-0.327537	0.154954	-2.11377	0.0345351	0.47774	ENSG00000166165	CKB
1028.93	0.417724	0.197636	2.1136	0.034549	0.47774	ENSG00000130203	APOE
6945.05	-0.184158	0.0871325	-2.11354	0.0345547	0.47774	ENSG00000151365	THRSP
204.743	0.33687	0.15939	2.1135	0.0345583	0.47774	ENSG00000261371	PECAM1
1214.16	0.0716986	0.0339254	2.11342	0.0345647	0.47774	ENSG00000109685	WHSC1
10.7731	0.655259	0.310046	2.11342	0.0345647	0.47774	ENSG00000197361	FBXL22
464.545	-0.109457	0.051807	-2.11279	0.034619	0.47774	ENSG00000171497	PPID
34.3767	0.725888	0.343616	2.1125	0.0346437	0.47774	ENSG00000255197	RP11-750H9.5
347.797	0.134762	0.0637963	2.11238	0.0346542	0.47774	ENSG00000007866	TEAD3
17.0678	0.654812	0.31006	2.11189	0.0346958	0.47774	ENSG00000286153	NA
675.552	0.0939071	0.0444764	2.11139	0.0347386	0.47774	ENSG00000156931	VPS8
379.853	0.127161	0.0602407	2.11088	0.0347822	0.47774	ENSG00000007545	CRAMP1
4.71687	-1.06303	0.503812	-2.10997	0.0348612	0.47774	ENSG00000205363	C15orf59
71.8925	0.591461	0.280319	2.10995	0.0348624	0.47774	ENSG00000020633	RUNX3
513.007	-0.0885277	0.0419589	-2.10987	0.0348696	0.47774	ENSG00000159593	NAE1
278.098	0.168606	0.0799138	2.10985	0.0348711	0.47774	ENSG00000162066	AMDHD2
2045.74	0.0762189	0.0361398	2.109	0.0349444	0.47774	ENSG00000197386	HTT
14.135	0.719046	0.340999	2.10864	0.0349755	0.47774	ENSG00000269937	RP11-20I23.8
5087.22	-0.234227	0.111089	-2.10846	0.0349909	0.47774	ENSG00000171346	KRT15
1815.81	-0.0846278	0.0401391	-2.10836	0.0349996	0.47774	ENSG00000117395	EBNA1BP2
61.3269	0.549472	0.260631	2.10824	0.0350102	0.47774	ENSG00000139318	DUSP6
47.0917	0.324544	0.153947	2.10816	0.0350172	0.47774	ENSG00000185513	L3MBTL1
1047.09	0.137528	0.0652375	2.10811	0.0350218	0.47774	ENSG00000134313	KIDINS220
1754.01	-0.113231	0.0537134	-2.10806	0.0350258	0.47774	ENSG00000187837	HIST1H1C
177.138	0.253229	0.120127	2.10801	0.0350303	0.47774	ENSG00000005379	TSPOAP1
78.5407	0.257735	0.122284	2.10768	0.0350587	0.47774	ENSG00000121417	ZNF211
2977.14	-0.0811747	0.0385138	-2.10768	0.0350588	0.47774	ENSG00000163041	H3F3A
398.207	-0.160417	0.0761143	-2.10758	0.0350674	0.47774	ENSG00000102409	BEX4
9.25704	0.889405	0.422041	2.10739	0.0350838	0.47774	ENSG00000178222	RNF212
58.451	0.292063	0.138684	2.10596	0.0352075	0.478602	ENSG00000185379	RAD51D
9.88729	-0.888808	0.422112	-2.10562	0.0352373	0.478602	ENSG00000145934	TENM2
977.65	0.118354	0.0562171	2.1053	0.0352652	0.478602	ENSG00000182087	TMEM259
657.113	-0.106788	0.0507275	-2.10513	0.03528	0.478602	ENSG00000167553	TUBA1C
198.584	0.169102	0.0803428	2.10476	0.0353121	0.478602	ENSG00000100147	CCDC134
889.615	-0.119679	0.0568678	-2.10452	0.0353335	0.478602	ENSG00000239672	NME1
55.2027	0.402305	0.191169	2.10445	0.0353395	0.478602	ENSG00000156140	ADAMTS3
626.077	0.141044	0.0670307	2.10417	0.0353637	0.478602	ENSG00000060491	OGFR
179.737	0.480649	0.228515	2.10336	0.0354346	0.47901	ENSG00000136040	PLXNC1
5.2173	1.02757	0.488591	2.10314	0.0354538	0.47901	ENSG00000237483	RPS27AP8
484.149	-0.10554	0.050192	-2.10273	0.0354897	0.47901	ENSG00000197006	METTL9
193.349	0.194307	0.0924242	2.10234	0.0355238	0.47901	ENSG00000153029	MR1
547.405	0.194644	0.0925946	2.1021	0.0355441	0.47901	ENSG00000163625	WDFY3
831.831	0.0820874	0.0390589	2.10163	0.0355855	0.47901	ENSG00000128908	INO80
13.9262	0.760576	0.362015	2.10095	0.0356453	0.47901	ENSG00000279400	CTD-2353F22.2
624.995	-0.085954	0.0409137	-2.10086	0.0356531	0.47901	ENSG00000255529	POLR2M
7.71557	0.848898	0.40415	2.10045	0.035689	0.47901	ENSG00000257802	RP11-2H8.4
1376.63	-0.100663	0.0479391	-2.09981	0.0357454	0.47901	ENSG00000241837	ATP5O
58.1306	0.771591	0.367464	2.09978	0.0357486	0.47901	ENSG00000121797	CCRL2
187.44	0.54178	0.258038	2.09961	0.0357628	0.47901	ENSG00000184922	FMNL1
8.25247	0.704598	0.335652	2.09919	0.0358	0.47901	ENSG00000239523	MYLK-AS1
22.2547	0.323771	0.15425	2.099	0.0358169	0.47901	ENSG00000224415	RP11-401L13.4
156.142	0.152886	0.0728385	2.09897	0.0358192	0.47901	ENSG00000145979	TBC1D7
3.95313	0.972174	0.463249	2.0986	0.0358521	0.47901	ENSG00000286651	NA
226.51	0.181979	0.0867365	2.09807	0.0358993	0.47901	ENSG00000161905	ALOX15
137.06	0.231459	0.110333	2.09782	0.0359214	0.47901	ENSG00000173214	MFSD4B
114.453	0.497179	0.237003	2.09778	0.0359249	0.47901	ENSG00000185862	EVI2B
21.2523	-0.502921	0.239771	-2.09751	0.0359488	0.47901	ENSG00000115257	PCSK4
1491.99	-0.104664	0.049907	-2.09718	0.035978	0.47901	ENSG00000124374	PAIP2B
1632.6	-0.0890434	0.0424615	-2.09704	0.0359901	0.47901	ENSG00000151135	TMEM263
5.47543	1.13599	0.541815	2.09663	0.0360262	0.479129	ENSG00000168263	KCNV2
17.9896	0.555891	0.265239	2.09581	0.0360991	0.479738	ENSG00000213073	RP11-288H12.3
38.9931	0.559771	0.267243	2.09461	0.0362054	0.480328	ENSG00000011028	MRC2
205.527	0.613552	0.292947	2.09441	0.0362231	0.480328	ENSG00000146070	PLA2G7
4.47116	1.5558	0.742841	2.09439	0.036225	0.480328	ENSG00000271216	LINC01050
293.577	0.113004	0.053968	2.09391	0.0362679	0.480536	ENSG00000132570	PCBD2
164.629	-0.168296	0.0804089	-2.093	0.0363494	0.481255	ENSG00000122435	TRMT13
5922.87	-0.0645633	0.0308519	-2.09268	0.0363774	0.481265	ENSG00000120742	SERP1
130.304	0.169668	0.0811071	2.0919	0.0364472	0.481546	ENSG00000106692	FKTN
383.435	-0.107849	0.0515572	-2.09184	0.0364531	0.481546	ENSG00000082213	C5orf22
180.067	0.463453	0.221665	2.09078	0.0365477	0.481623	ENSG00000189223	PAX8-AS1
358.994	0.129664	0.0620211	2.09065	0.0365595	0.481623	ENSG00000103150	MLYCD
1096.58	-0.065751	0.0314515	-2.09055	0.0365685	0.481623	ENSG00000168175	MAPK1IP1L
3881.88	-0.0852327	0.0407763	-2.09025	0.0365955	0.481623	ENSG00000130741	EIF2S3
39.3138	0.463427	0.221746	2.0899	0.0366272	0.481623	ENSG00000205682	RP11-798L4.1
590.301	-0.127181	0.0608585	-2.08978	0.036638	0.481623	ENSG00000254635	WAC-AS1
75.9465	0.770572	0.368769	2.08958	0.0366559	0.481623	ENSG00000124731	TREM1
737.037	0.135903	0.0650517	2.08916	0.0366935	0.481623	ENSG00000213533	TMEM110
649.906	-0.0823778	0.039437	-2.08884	0.0367217	0.481623	ENSG00000037474	NSUN2
3.92442	1.32395	0.63396	2.08839	0.0367627	0.481623	ENSG00000248401	RP11-576N17.3
43.1818	0.451102	0.216032	2.08813	0.0367863	0.481623	ENSG00000262370	RP11-473M20.9
509.851	-0.0979664	0.0469303	-2.08749	0.036844	0.481623	ENSG00000105700	KXD1
148.488	0.334013	0.160007	2.08748	0.0368444	0.481623	ENSG00000166949	SMAD3
38.9797	0.691292	0.331195	2.08726	0.0368643	0.481623	ENSG00000091106	NLRC4
1473.38	-0.11105	0.0532047	-2.08723	0.0368677	0.481623	ENSG00000089177	KIF16B
333.275	0.548514	0.262867	2.08666	0.0369186	0.481932	ENSG00000122862	SRGN
1568.45	-0.070062	0.0336036	-2.08496	0.0370731	0.483488	ENSG00000197702	PARVA
293.488	0.369739	0.177355	2.08474	0.0370925	0.483488	ENSG00000185477	GPRIN3
23.0936	0.782645	0.375648	2.08345	0.03721	0.484663	ENSG00000140030	GPR65
435.734	0.115428	0.0554301	2.0824	0.0373057	0.485274	ENSG00000115159	GPD2
33.2149	-0.406969	0.195461	-2.08209	0.0373339	0.485274	ENSG00000006740	ARHGAP44
6583.62	-0.0617287	0.0296483	-2.08203	0.0373394	0.485274	ENSG00000104447	TRPS1
4.96615	1.79091	0.86053	2.08118	0.0374178	0.485671	ENSG00000143297	FCRL5
117.382	-0.186681	0.089721	-2.08068	0.0374634	0.485671	ENSG00000286156	NA
1426.67	-0.0754293	0.0362542	-2.08057	0.0374735	0.485671	ENSG00000127884	ECHS1
848.953	0.155731	0.0748529	2.0805	0.0374798	0.485671	ENSG00000076928	ARHGEF1
21977.5	-0.0742623	0.0357164	-2.07922	0.037597	0.486833	ENSG00000150593	PDCD4
2414.65	-0.0751061	0.0361442	-2.07795	0.0377136	0.487985	ENSG00000115241	PPM1G
2343.5	-0.0676437	0.0325666	-2.07709	0.0377937	0.48828	ENSG00000114302	PRKAR2A
89.0045	0.411725	0.198248	2.07682	0.0378182	0.48828	ENSG00000129675	ARHGEF6
51.4537	0.294375	0.141782	2.07625	0.0378704	0.48828	ENSG00000168792	ABHD15
150.805	0.268506	0.129343	2.07592	0.0379017	0.48828	ENSG00000184227	ACOT1
307.88	0.148202	0.0714011	2.07563	0.037928	0.48828	ENSG00000120675	DNAJC15
1070.04	-0.0755969	0.0364279	-2.07525	0.0379637	0.48828	ENSG00000115966	ATF2
184.216	-0.14536	0.0700465	-2.0752	0.0379681	0.48828	ENSG00000101473	ACOT8
2537.3	-0.0854101	0.0411624	-2.07495	0.037991	0.48828	ENSG00000143799	PARP1
44.2403	0.321131	0.154829	2.07411	0.0380691	0.48828	ENSG00000263072	ZNF213-AS1
759.388	0.263276	0.126936	2.07408	0.0380718	0.48828	ENSG00000180747	SMG1P3
4.77036	0.996138	0.480619	2.07261	0.0382082	0.48828	ENSG00000273156	RP11-127B20.2
50.8829	0.347679	0.167758	2.0725	0.0382189	0.48828	ENSG00000188167	TMPPE
357.694	0.173073	0.0835107	2.07246	0.0382225	0.48828	ENSG00000153786	ZDHHC7
652.825	-0.100797	0.0486491	-2.07191	0.0382735	0.48828	ENSG00000171222	SCAND1
59.8408	0.269663	0.130154	2.07188	0.038277	0.48828	ENSG00000138134	STAMBPL1
535.35	0.136999	0.066129	2.07169	0.0382941	0.48828	ENSG00000105726	ATP13A1
4.27015	0.966177	0.466397	2.07158	0.0383048	0.48828	ENSG00000101898	MCTS2P
34.7057	0.731902	0.353422	2.0709	0.038368	0.48828	ENSG00000204161	C10orf128
171.639	0.143652	0.0693736	2.0707	0.0383869	0.48828	ENSG00000120832	MTERF2
78.7567	0.287258	0.138726	2.07069	0.0383873	0.48828	ENSG00000162341	TPCN2
34.4906	-0.359577	0.173687	-2.07026	0.0384278	0.48828	ENSG00000175868	CALCB
7.3533	0.832457	0.402173	2.0699	0.0384621	0.48828	ENSG00000269243	CTD-2231E14.8
1210.09	0.174955	0.0845263	2.06983	0.0384684	0.48828	ENSG00000186635	ARAP1
9.30311	0.895691	0.432754	2.06975	0.0384759	0.48828	ENSG00000089692	LAG3
4.68794	-0.990975	0.478925	-2.06916	0.0385308	0.48828	ENSG00000259585	RBM17P4
9.74776	1.04893	0.506939	2.06914	0.0385325	0.48828	ENSG00000170915	PAQR8
489.554	0.144341	0.0697739	2.0687	0.0385743	0.48828	ENSG00000143322	ABL2
46.7768	-0.333273	0.161159	-2.06798	0.0386424	0.48828	ENSG00000138411	HECW2
26.8941	0.542112	0.262166	2.06782	0.0386566	0.48828	ENSG00000200959	SNORA74A
8.58524	0.604969	0.292646	2.06724	0.0387117	0.48828	ENSG00000262823	RP13-580F15.2
2065.72	-0.0664609	0.0321501	-2.06721	0.0387143	0.48828	ENSG00000084623	EIF3I
66.0183	0.23285	0.112706	2.06599	0.0388293	0.48828	ENSG00000163138	PACRGL
6237.3	-0.0519174	0.0251302	-2.06594	0.0388339	0.48828	ENSG00000067560	RHOA
877.065	0.221791	0.107364	2.06579	0.0388479	0.48828	ENSG00000138834	MAPK8IP3
14.8446	0.667077	0.322917	2.06579	0.0388487	0.48828	ENSG00000242950	ERVW-1
288.823	0.191356	0.0926404	2.06558	0.0388682	0.48828	ENSG00000153310	FAM49B
263.295	0.162661	0.0787488	2.06556	0.0388697	0.48828	ENSG00000196312	MFSD14C
408.736	-0.0956383	0.0463035	-2.06547	0.0388789	0.48828	ENSG00000188725	SMIM15
8.21852	0.857785	0.415305	2.06543	0.038882	0.48828	ENSG00000280184	AL023806.1
116.302	0.242706	0.117511	2.0654	0.0388854	0.48828	ENSG00000133624	ZNF767P
2314.42	-0.0717299	0.0347296	-2.06538	0.0388867	0.48828	ENSG00000127946	HIP1
691.322	0.15286	0.0740201	2.06512	0.0389118	0.48828	ENSG00000146830	GIGYF1
467.565	-0.0900843	0.0436247	-2.06499	0.0389243	0.48828	ENSG00000160087	UBE2J2
3373.71	-0.074273	0.0359734	-2.06466	0.038955	0.488319	ENSG00000197451	HNRNPAB
235.705	0.127862	0.0619422	2.06422	0.0389971	0.488501	ENSG00000163867	ZMYM6
7.50721	0.732266	0.354966	2.06292	0.0391203	0.489178	ENSG00000278829	RP11-358B23.7
4.62706	0.451854	0.219044	2.06284	0.0391276	0.489178	ENSG00000272196	HIST2H2AA4
183.471	-0.148347	0.0719223	-2.0626	0.0391508	0.489178	ENSG00000118600	TMEM5
10355	-0.0915862	0.0444059	-2.06248	0.039162	0.489178	ENSG00000196205	EEF1A1P5
4.41308	-0.480109	0.232894	-2.06149	0.0392566	0.490015	ENSG00000188873	RPL10AP2
593.596	0.135063	0.0655804	2.0595	0.0394463	0.490341	ENSG00000136603	SKIL
12.0584	-0.628992	0.305412	-2.05949	0.0394475	0.490341	ENSG00000105792	CFAP69
15.6058	0.66083	0.320903	2.05928	0.0394674	0.490341	ENSG00000125245	GPR18
1239.7	-0.0929616	0.045144	-2.05922	0.0394729	0.490341	ENSG00000140374	ETFA
1212.69	0.0743674	0.0361246	2.05864	0.039529	0.490341	ENSG00000013374	NUB1
476.059	0.12285	0.0596773	2.05857	0.0395355	0.490341	ENSG00000070476	ZXDC
53.6839	0.592387	0.287777	2.05849	0.0395427	0.490341	ENSG00000085514	PILRA
333.056	0.115644	0.0561856	2.05824	0.0395668	0.490341	ENSG00000141084	RANBP10
9.52789	0.855389	0.41564	2.058	0.0395899	0.490341	ENSG00000198216	CACNA1E
83.4063	0.201506	0.0979294	2.05766	0.0396227	0.490341	ENSG00000189298	ZKSCAN3
5665.54	-0.0638076	0.0310112	-2.05757	0.0396318	0.490341	ENSG00000095139	ARCN1
552.84	0.253261	0.123107	2.05725	0.0396626	0.490341	ENSG00000119922	IFIT2
10.7824	-0.632285	0.307384	-2.05699	0.0396875	0.490341	ENSG00000131019	ULBP3
324.768	0.20113	0.0977977	2.0566	0.0397249	0.490341	ENSG00000106785	TRIM14
456.018	-0.101235	0.0492272	-2.05648	0.039736	0.490341	ENSG00000124532	MRS2
3008.77	0.0779795	0.0379205	2.05639	0.0397447	0.490341	ENSG00000162402	USP24
54.9159	-0.295928	0.14392	-2.05619	0.0397641	0.490341	ENSG00000164109	MAD2L1
162.41	0.166851	0.0811587	2.05586	0.0397958	0.490341	ENSG00000166261	ZNF202
879.213	-0.108148	0.0526082	-2.05572	0.0398098	0.490341	ENSG00000114473	IQCG
94.9731	-0.278825	0.135737	-2.05415	0.039961	0.490824	ENSG00000117016	RIMS3
39.3667	0.368106	0.179204	2.05412	0.0399645	0.490824	ENSG00000096093	EFHC1
22.193	0.888114	0.43239	2.05396	0.0399792	0.490824	ENSG00000124203	ZNF831
184.489	-0.167046	0.0813322	-2.05388	0.0399877	0.490824	ENSG00000168101	NUDT16L1
1647.03	0.266328	0.129684	2.05366	0.0400086	0.490824	ENSG00000164733	CTSB
5.51756	1.3665	0.665421	2.05358	0.0400164	0.490824	ENSG00000198848	CES1
1593.99	-0.0927326	0.0451691	-2.05301	0.0400716	0.490824	ENSG00000197170	PSMD12
41.5504	-0.267352	0.130227	-2.05297	0.0400751	0.490824	ENSG00000228451	SDAD1P1
8.37197	0.464092	0.226086	2.05273	0.040099	0.490824	ENSG00000215007	DNAJA1P3
4.43056	0.859116	0.418685	2.05194	0.0401757	0.491071	ENSG00000240747	KRBOX1
251.388	-0.107743	0.0525137	-2.05171	0.0401978	0.491071	ENSG00000230330	HMGN2P3
6045.36	-0.0580687	0.0283032	-2.05166	0.0402025	0.491071	ENSG00000119335	SET
126.401	0.168426	0.082122	2.05093	0.0402738	0.491273	ENSG00000118620	ZNF430
186.472	0.171023	0.0833884	2.05092	0.0402747	0.491273	ENSG00000164543	STK17A
128.409	-0.164235	0.0800913	-2.05059	0.0403067	0.491325	ENSG00000225159	NPM1P39
21.2271	0.412512	0.201247	2.04978	0.0403856	0.491734	ENSG00000237298	TTN-AS1
41.4969	0.249379	0.121691	2.04928	0.0404348	0.491734	ENSG00000153391	INO80C
1998.71	-0.0744715	0.0363424	-2.04916	0.0404463	0.491734	ENSG00000121774	KHDRBS1
244.198	0.171131	0.0835241	2.04888	0.0404736	0.491734	ENSG00000101236	RNF24
310.302	0.271891	0.132742	2.04827	0.0405338	0.491734	ENSG00000248905	FMN1
437	0.118936	0.0580685	2.0482	0.0405399	0.491734	ENSG00000160214	RRP1
25.2896	0.406696	0.198615	2.04766	0.0405933	0.491734	ENSG00000224424	PRKAR2A-AS1
1346.09	-0.0840687	0.0410567	-2.04763	0.0405967	0.491734	ENSG00000100823	APEX1
233.243	0.269182	0.131488	2.04719	0.0406391	0.491734	ENSG00000179532	DNHD1
264.242	0.499581	0.244033	2.04718	0.0406402	0.491734	ENSG00000066336	SPI1
796.796	-0.133084	0.0650102	-2.04712	0.0406463	0.491734	ENSG00000160818	GPATCH4
14703.1	-0.0906019	0.0442698	-2.04658	0.0406989	0.491751	ENSG00000065809	FAM107B
240.53	-0.15495	0.075713	-2.04654	0.0407034	0.491751	ENSG00000185085	INTS5
19.6998	1.17963	0.576746	2.04532	0.0408229	0.492859	ENSG00000171049	FPR2
10.8221	0.619028	0.302826	2.04417	0.0409368	0.493232	ENSG00000256913	RP1-102E24.6
384.713	0.503799	0.246524	2.04361	0.040992	0.493232	ENSG00000130775	THEMIS2
19.1383	0.646766	0.316528	2.04331	0.0410218	0.493232	ENSG00000259581	TYRO3P
474.788	-0.110646	0.0541523	-2.04324	0.0410291	0.493232	ENSG00000167363	FN3K
32.5466	-0.336959	0.164938	-2.04294	0.0410583	0.493232	ENSG00000242715	CCDC169
1904.61	-0.083997	0.0411236	-2.04255	0.041097	0.493232	ENSG00000162819	BROX
3014.8	0.312255	0.152877	2.04252	0.0410999	0.493232	ENSG00000100906	NFKBIA
4.76331	0.933321	0.457123	2.04173	0.0411788	0.493232	ENSG00000262833	RP11-28G8.1
1343.12	-0.0905582	0.0443594	-2.04147	0.0412044	0.493232	ENSG00000099204	ABLIM1
325.947	-0.132839	0.0650786	-2.04121	0.0412297	0.493232	ENSG00000228519	RP11-298C3.2
8505.53	0.265971	0.130317	2.04095	0.0412556	0.493232	ENSG00000112096	SOD2
837.52	-0.0828893	0.0406214	-2.04053	0.0412975	0.493232	ENSG00000078140	UBE2K
1482.09	-0.100255	0.0491317	-2.04053	0.0412977	0.493232	ENSG00000104823	ECH1
293.645	-0.139319	0.0682789	-2.04044	0.0413061	0.493232	ENSG00000111231	GPN3
138.739	0.17573	0.0861269	2.04037	0.0413139	0.493232	ENSG00000120798	NR2C1
1450.71	-0.0856156	0.0419622	-2.0403	0.0413203	0.493232	ENSG00000163938	GNL3
145.791	0.255721	0.12534	2.04022	0.0413282	0.493232	ENSG00000141068	KSR1
298.184	0.129152	0.0633208	2.03965	0.0413856	0.493583	ENSG00000185404	SP140L
23.6466	0.837991	0.410951	2.03915	0.0414351	0.493841	ENSG00000162747	FCGR3B
917.327	0.0980861	0.0481221	2.03828	0.0415223	0.494359	ENSG00000112343	TRIM38
1667.66	0.063128	0.0309731	2.03815	0.0415345	0.494359	ENSG00000106261	ZKSCAN1
299.666	-0.153502	0.0753376	-2.03753	0.0415975	0.494529	ENSG00000109814	UGDH
156.786	-0.150274	0.0737686	-2.0371	0.0416399	0.494529	ENSG00000163818	LZTFL1
4.41423	0.953335	0.468049	2.03683	0.0416676	0.494529	ENSG00000268947	AD000684.2
196.535	-0.153619	0.0754332	-2.03649	0.0417012	0.494529	ENSG00000147224	PRPS1
5.03663	-0.623903	0.306424	-2.03608	0.0417422	0.494529	ENSG00000205940	HSP90AB2P
73.0065	0.23015	0.113044	2.03593	0.0417577	0.494529	ENSG00000241852	C8orf58
143.093	0.162948	0.0800512	2.03555	0.0417958	0.494529	ENSG00000089775	ZBTB25
51.9032	0.425112	0.208848	2.03551	0.0418001	0.494529	ENSG00000099139	PCSK5
218.379	0.383908	0.188606	2.0355	0.0418007	0.494529	ENSG00000051523	CYBA
60.6672	-0.269376	0.132393	-2.03468	0.0418835	0.494692	ENSG00000134461	ANKRD16
6.93529	0.836539	0.411148	2.03464	0.0418869	0.494692	ENSG00000279861	RP11-43N16.4
500.373	-0.0915395	0.0449988	-2.03426	0.0419249	0.494692	ENSG00000181929	PRKAG1
356.345	-0.144528	0.0710471	-2.03425	0.0419264	0.494692	ENSG00000134285	FKBP11
176.959	0.165412	0.0813518	2.0333	0.0420227	0.494965	ENSG00000164221	CCDC112
459.299	0.11821	0.0581448	2.03303	0.042049	0.494965	ENSG00000135334	AKIRIN2
531.852	-0.097828	0.0481257	-2.03276	0.0420767	0.494965	ENSG00000149925	ALDOA
324.277	-0.123156	0.0605899	-2.03262	0.0420907	0.494965	ENSG00000100632	ERH
53.574	-0.314415	0.1547	-2.03242	0.0421115	0.494965	ENSG00000145147	SLIT2
235.628	0.19241	0.0946848	2.03211	0.0421429	0.494965	ENSG00000205268	PDE7A
28.7792	0.478885	0.235716	2.03161	0.0421927	0.494965	ENSG00000234771	SLC25A25-AS1
440.966	0.109358	0.0538322	2.03147	0.0422074	0.494965	ENSG00000104915	STX10
34.1186	0.527918	0.259882	2.03137	0.0422174	0.494965	ENSG00000143653	SCCPDH
540.682	-0.105592	0.0519837	-2.03125	0.0422296	0.494965	ENSG00000168040	FADD
30.4809	0.742422	0.365551	2.03097	0.0422584	0.494975	ENSG00000167208	SNX20
73.3781	0.639493	0.315151	2.02916	0.0424418	0.496794	ENSG00000163563	MNDA
64.6628	0.517185	0.254913	2.02887	0.0424715	0.496813	ENSG00000135272	MDFIC
184.109	0.657425	0.324168	2.02804	0.0425562	0.497387	ENSG00000163823	CCR1
65.1327	0.334078	0.164746	2.02784	0.0425769	0.497387	ENSG00000257906	RP1-90J4.1
237.336	-0.15133	0.0746369	-2.02756	0.0426056	0.497394	ENSG00000101871	MID1
6.75643	1.01911	0.502729	2.02716	0.0426457	0.497534	ENSG00000205045	SLFN12L
193.035	0.433635	0.213985	2.02647	0.0427164	0.498029	ENSG00000057657	PRDM1
489.748	0.10883	0.0537392	2.02515	0.0428521	0.499282	ENSG00000136935	GOLGA1
4.44141	1.1218	0.55422	2.02411	0.0429591	0.500198	ENSG00000279459	RP11-826F13.1
276.411	-0.165763	0.0819093	-2.02374	0.0429967	0.500307	ENSG00000106004	HOXA5
11.3223	0.788678	0.389944	2.02254	0.0431205	0.501043	ENSG00000214353	VAC14-AS1
28.1256	-0.414791	0.205089	-2.0225	0.043125	0.501043	ENSG00000163704	PRRT3
28.352	-0.400621	0.198101	-2.0223	0.043145	0.501043	ENSG00000163749	CCDC158
427.526	-0.285691	0.141337	-2.02134	0.0432444	0.501548	ENSG00000169908	TM4SF1
143.596	0.342289	0.169338	2.02133	0.0432452	0.501548	ENSG00000170382	LRRN2
259.574	0.175741	0.0869769	2.02055	0.0433267	0.502163	ENSG00000157193	LRP8
652.421	0.408393	0.202193	2.01982	0.0434022	0.502709	ENSG00000026025	VIM
8.83344	0.737516	0.365515	2.01774	0.043618	0.504877	ENSG00000237737	DCTN1-AS1
3630.22	-0.0663128	0.0328802	-2.0168	0.0437165	0.505079	ENSG00000145391	SETD7
6.44869	0.586412	0.290764	2.0168	0.0437168	0.505079	ENSG00000224892	RPS4XP16
1357.93	-0.102597	0.0508722	-2.01675	0.0437212	0.505079	ENSG00000060762	MPC1
1285.84	0.0962642	0.0477482	2.01608	0.0437917	0.505564	ENSG00000168675	LDLRAD4
1.84545e+06	0.193411	0.0959893	2.01492	0.0439126	0.506535	ENSG00000276168	RN7SL1
7.33772	0.912783	0.453055	2.01473	0.0439331	0.506535	ENSG00000233030	RP11-196G18.3
95.9763	-0.183799	0.0912525	-2.01419	0.0439901	0.506861	ENSG00000100360	IFT27
91.4954	-0.177123	0.0879592	-2.0137	0.0440414	0.507028	ENSG00000204899	MZT1
1161.4	-0.09358	0.0464827	-2.01322	0.0440913	0.507028	ENSG00000224578	HNRNPA1P48
230.456	-0.110042	0.0546621	-2.01313	0.0441008	0.507028	ENSG00000107951	MTPAP
5647.56	-0.078349	0.0389366	-2.01222	0.0441971	0.507028	ENSG00000135486	HNRNPA1
405.414	-0.110541	0.0549366	-2.01215	0.0442038	0.507028	ENSG00000226950	DANCR
106.908	0.187083	0.0929798	2.01208	0.0442117	0.507028	ENSG00000144445	KANSL1L
333.8	0.154258	0.076675	2.01184	0.0442364	0.507028	ENSG00000214013	GANC
268.332	0.158638	0.0788562	2.01174	0.044247	0.507028	ENSG00000139192	TAPBPL
1689.22	-0.0733318	0.0364546	-2.01159	0.0442627	0.507028	ENSG00000154059	IMPACT
274.585	0.114468	0.0569209	2.01101	0.0443244	0.507292	ENSG00000053900	ANAPC4
231.377	0.141936	0.0705882	2.01076	0.0443503	0.507292	ENSG00000141569	TRIM65
253.55	-0.125256	0.0622988	-2.01056	0.0443719	0.507292	ENSG00000136783	NIPSNAP3A
2014.71	-0.0821174	0.0408671	-2.00938	0.0444972	0.507318	ENSG00000175416	CLTB
504.313	-0.108302	0.0539065	-2.00907	0.0445298	0.507318	ENSG00000182199	SHMT2
180.894	0.182101	0.0906413	2.00902	0.0445347	0.507318	ENSG00000090674	MCOLN1
349.952	0.128156	0.0637941	2.0089	0.0445482	0.507318	ENSG00000088854	C20orf194
7.03701	1.00811	0.501852	2.00879	0.0445595	0.507318	ENSG00000198785	GRIN3A
2293.62	-0.0777023	0.0386812	-2.00879	0.0445596	0.507318	ENSG00000130811	EIF3G
7.03308	0.93879	0.46741	2.00849	0.0445908	0.507318	ENSG00000264449	RP11-945C19.4
980.44	0.0667838	0.0332552	2.00822	0.0446198	0.507318	ENSG00000005889	ZFX
13.0987	0.934006	0.465119	2.0081	0.0446325	0.507318	ENSG00000106952	TNFSF8
127.751	-0.160161	0.0797792	-2.00755	0.0446912	0.507658	ENSG00000214960	ISPD
59.9167	0.361026	0.179868	2.00717	0.0447313	0.507788	ENSG00000044459	CNTLN
314.809	0.146754	0.0731485	2.00625	0.04483	0.508137	ENSG00000135164	DMTF1
2064.08	-0.0631018	0.0314531	-2.00622	0.0448329	0.508137	ENSG00000141522	ARHGDIA
75.6051	0.286758	0.142987	2.00548	0.0449117	0.508137	ENSG00000102393	GLA
443.597	-0.0929665	0.0463599	-2.00532	0.0449287	0.508137	ENSG00000144744	UBA3
340.314	0.111391	0.0555506	2.00522	0.0449393	0.508137	ENSG00000143373	ZNF687
32.4725	-0.376311	0.187682	-2.00504	0.0449584	0.508137	ENSG00000159208	CIART
388.347	0.116944	0.0583262	2.005	0.0449634	0.508137	ENSG00000158773	USF1
467.843	0.0984756	0.0491216	2.00473	0.044992	0.508137	ENSG00000174953	DHX36
27.8041	0.383464	0.191335	2.00415	0.0450535	0.508506	ENSG00000247081	BAALC-AS1
90.7616	0.247214	0.123401	2.00333	0.0451414	0.509173	ENSG00000023608	SNAPC1
47.4041	0.311165	0.155402	2.00233	0.0452497	0.510069	ENSG00000272848	RP1-137D17.2
2043.7	-0.0660464	0.0330036	-2.00119	0.0453724	0.510821	ENSG00000165678	GHITM
126.844	0.181646	0.09077	2.00117	0.0453742	0.510821	ENSG00000114739	ACVR2B
10.2244	0.849328	0.424511	2.00072	0.0454227	0.511042	ENSG00000271503	CCL5
1522.45	0.1189	0.0594467	2.00011	0.0454879	0.511291	ENSG00000151623	NR3C2
5195.96	-0.0869127	0.0434569	-1.99998	0.0455027	0.511291	ENSG00000167306	MYO5B
177.574	-0.173487	0.086774	-1.9993	0.0455761	0.511358	ENSG00000256269	HMBS
129.625	-0.165283	0.0826724	-1.99925	0.045581	0.511358	ENSG00000144161	ZC3H8
909.264	-0.0868465	0.0434439	-1.99905	0.0456033	0.511358	ENSG00000123106	CCDC91
165.67	-0.128686	0.0643798	-1.99885	0.0456244	0.511358	ENSG00000224597	SVIL-AS1
171.276	0.188253	0.0941953	1.99854	0.0456577	0.511407	ENSG00000169136	ATF5
61.9246	0.521281	0.260895	1.99804	0.0457118	0.511688	ENSG00000010295	IFFO1
821.686	-0.10133	0.0507298	-1.99744	0.0457779	0.511701	ENSG00000153037	SRP19
2364.68	-0.0858519	0.0429834	-1.99733	0.0457895	0.511701	ENSG00000225921	NOL7
52.1813	0.301932	0.1512	1.99691	0.0458351	0.511701	ENSG00000100092	SH3BP1
111.542	0.545616	0.273257	1.99671	0.0458567	0.511701	ENSG00000010610	CD4
1959.58	-0.0622935	0.0311982	-1.9967	0.0458576	0.511701	ENSG00000099940	SNAP29
368.92	-0.113099	0.0566663	-1.99588	0.045947	0.512219	ENSG00000075234	TTC38
280.126	0.177908	0.0891436	1.99574	0.045962	0.512219	ENSG00000160410	SHKBP1
6.52794	0.89655	0.449507	1.99452	0.0460956	0.513183	ENSG00000233436	BTBD18
7.51349	0.964209	0.483454	1.99442	0.0461066	0.513183	ENSG00000234511	C5orf58
454.9	0.120066	0.060222	1.99372	0.0461828	0.513252	ENSG00000259330	INAFM2
2630.69	-0.057936	0.0290625	-1.9935	0.0462072	0.513252	ENSG00000165732	DDX21
5.0768	0.976089	0.489661	1.9934	0.0462179	0.513252	ENSG00000279320	RP11-329N15.3
65.1297	0.398022	0.199681	1.99329	0.0462296	0.513252	ENSG00000145779	TNFAIP8
190.386	-0.162369	0.0814775	-1.99281	0.0462825	0.513252	ENSG00000102302	FGD1
9.42079	0.693188	0.347959	1.99216	0.0463538	0.513252	ENSG00000157423	HYDIN
1166.89	0.121439	0.0609656	1.99193	0.046379	0.513252	ENSG00000104774	MAN2B1
2347.29	0.101977	0.0511962	1.99188	0.0463844	0.513252	ENSG00000138031	ADCY3
218.236	-0.179702	0.0902245	-1.99172	0.0464018	0.513252	ENSG00000134504	KCTD1
23.5431	-0.405372	0.20353	-1.99171	0.0464032	0.513252	ENSG00000157653	C9orf43
3188.29	-0.0954862	0.0479554	-1.99115	0.0464646	0.513392	ENSG00000184203	PPP1R2
413.898	0.12874	0.0646834	1.99031	0.0465563	0.513392	ENSG00000100726	TELO2
23.7619	0.762706	0.383252	1.99009	0.046581	0.513392	ENSG00000161929	SCIMP
555.812	0.0794339	0.0399404	1.98881	0.0467221	0.513392	ENSG00000089234	BRAP
1252.05	0.11839	0.0595321	1.98868	0.0467365	0.513392	ENSG00000163814	CDCP1
15.0203	0.582393	0.292876	1.98853	0.0467534	0.513392	ENSG00000171017	LRRC8E
211.62	0.135869	0.06833	1.98843	0.0467645	0.513392	ENSG00000172766	NAA16
1603.59	-0.0741267	0.0372798	-1.98839	0.0467687	0.513392	ENSG00000145833	DDX46
247.439	-0.173792	0.0874072	-1.9883	0.046778	0.513392	ENSG00000137168	PPIL1
301.588	0.139592	0.0702101	1.98821	0.0467885	0.513392	ENSG00000176715	ACSF3
469.3	-0.113858	0.0572717	-1.98803	0.0468086	0.513392	ENSG00000159210	SNF8
96.1552	0.495881	0.249473	1.98771	0.0468435	0.513392	ENSG00000175556	LONRF3
855.117	-0.0875481	0.0440448	-1.98771	0.0468442	0.513392	ENSG00000100138	SNU13
266.543	0.107111	0.0538948	1.98742	0.046876	0.513392	ENSG00000111581	NUP107
338.77	0.101049	0.0508582	1.98687	0.0469372	0.513392	ENSG00000156873	PHKG2
282.347	0.151374	0.0762561	1.98507	0.0471366	0.513392	ENSG00000213699	SLC35F6
1603.61	-0.1329	0.0669514	-1.98502	0.0471425	0.513392	ENSG00000139239	RPL14P1
410.527	-0.112655	0.0567573	-1.98486	0.0471604	0.513392	ENSG00000163877	SNIP1
41.9375	0.326393	0.164446	1.9848	0.0471667	0.513392	ENSG00000255823	MTRNR2L8
44.4292	0.385504	0.194229	1.9848	0.047167	0.513392	ENSG00000101004	NINL
176.825	-0.145994	0.0735671	-1.9845	0.0472	0.513392	ENSG00000073536	NLE1
948.727	-0.0705928	0.0355741	-1.98438	0.0472129	0.513392	ENSG00000160803	UBQLN4
787.563	0.179733	0.0905756	1.98435	0.0472174	0.513392	ENSG00000173442	EHBP1L1
4.25198	0.821475	0.414076	1.98387	0.0472699	0.513392	ENSG00000246203	RP11-29H23.5
823.215	0.139467	0.0703109	1.98357	0.0473034	0.513392	ENSG00000162924	REL
39.4967	-0.309228	0.155895	-1.98357	0.0473035	0.513392	ENSG00000095739	BAMBI
69.0655	-0.251582	0.126855	-1.98322	0.0473424	0.513392	ENSG00000008324	SS18L2
5866.41	-0.105135	0.0530139	-1.98315	0.0473506	0.513392	ENSG00000106211	HSPB1
83.476	0.200554	0.10113	1.98312	0.0473539	0.513392	ENSG00000214900	LINC01588
49.4453	-0.31189	0.157276	-1.98308	0.0473587	0.513392	ENSG00000144724	PTPRG
191.675	0.144901	0.0730818	1.98273	0.047398	0.513392	ENSG00000177302	TOP3A
160.804	0.3024	0.152523	1.98265	0.0474062	0.513392	ENSG00000214413	BBIP1
20.4356	0.573769	0.289407	1.98257	0.0474154	0.513392	ENSG00000273828	RP11-394O2.3
6.88827	-0.939856	0.474102	-1.98239	0.0474353	0.513392	ENSG00000120903	CHRNA2
810.868	-0.0902144	0.0455086	-1.98236	0.047439	0.513392	ENSG00000100554	ATP6V1D
688.319	0.148328	0.0748363	1.98204	0.0474753	0.513392	ENSG00000186350	RXRA
2202	0.101137	0.0510359	1.98168	0.0475149	0.513392	ENSG00000124201	ZNFX1
32.6158	0.655142	0.330667	1.98128	0.0475602	0.513392	ENSG00000117091	CD48
15.8429	0.64115	0.323647	1.98101	0.0475897	0.513392	ENSG00000225092	RP11-405O10.2
332.437	-0.135161	0.068233	-1.98088	0.0476049	0.513392	ENSG00000082515	MRPL22
1235.08	0.100292	0.0506312	1.98084	0.0476092	0.513392	ENSG00000165494	PCF11
803.145	-0.0945455	0.0477422	-1.98033	0.047666	0.513392	ENSG00000205323	SARNP
23.4264	0.819561	0.413886	1.98016	0.0476853	0.513392	ENSG00000120280	CXorf21
2029.94	-0.0577948	0.0291923	-1.9798	0.0477262	0.513392	ENSG00000015171	ZMYND11
159.401	0.479821	0.242406	1.97941	0.0477698	0.513392	ENSG00000135074	ADAM19
497.16	0.0892475	0.0450892	1.97935	0.0477764	0.513392	ENSG00000164631	ZNF12
92.2136	0.25561	0.129141	1.97931	0.047781	0.513392	ENSG00000169087	HSPBAP1
536.554	0.126216	0.0637852	1.97877	0.0478418	0.51359	ENSG00000106771	TMEM245
10.0617	0.763881	0.386066	1.97863	0.0478576	0.51359	ENSG00000229992	HMGB3P9
1009.47	-0.0736621	0.0372439	-1.97783	0.0479477	0.514153	ENSG00000170854	MINA
65.9016	-0.225628	0.114094	-1.97757	0.0479777	0.514153	ENSG00000155755	TMEM237
46.9934	0.54222	0.27421	1.97739	0.0479973	0.514153	ENSG00000086730	LAT2
8493.05	-0.0691322	0.0349824	-1.9762	0.0481323	0.515208	ENSG00000127022	CANX
383.191	0.158027	0.0799787	1.97586	0.0481708	0.515208	ENSG00000112763	BTN2A1
5.20289	0.541615	0.274158	1.97555	0.0482054	0.515208	ENSG00000215199	YWHAZP6
1767.12	-0.0637472	0.0322691	-1.97549	0.0482124	0.515208	ENSG00000149136	SSRP1
1616.4	-0.0639067	0.032354	-1.97523	0.0482419	0.515212	ENSG00000189180	ZNF33A
681.447	-0.0936782	0.0474398	-1.97468	0.048305	0.515574	ENSG00000132698	RAB25
31.1282	0.614571	0.311288	1.97429	0.048349	0.515733	ENSG00000177272	KCNA3
172.973	-0.327852	0.166107	-1.97374	0.0484115	0.515923	ENSG00000006327	TNFRSF12A
4.51038	0.950713	0.481826	1.97315	0.0484787	0.515923	ENSG00000271971	CTD-2006H14.2
400.033	0.121606	0.0616335	1.97305	0.0484898	0.515923	ENSG00000184260	HIST2H2AC
386.031	0.528802	0.26804	1.97285	0.0485125	0.515923	ENSG00000038945	MSR1
9.30152	0.605332	0.306831	1.97285	0.0485128	0.515923	ENSG00000231731	AC010976.2
5.90694	1.609	0.816049	1.9717	0.0486443	0.516998	ENSG00000143631	FLG
8.71037	1.05783	0.536576	1.97145	0.0486724	0.516998	ENSG00000014257	ACPP
969.537	0.17194	0.0872277	1.97116	0.0487059	0.517043	ENSG00000133321	RARRES3
1061.66	0.11354	0.0576324	1.97008	0.0488294	0.518043	ENSG00000136717	BIN1
196.199	0.138589	0.0703753	1.96929	0.0489203	0.518696	ENSG00000183808	RBM12B
49.0653	0.554945	0.281842	1.96899	0.0489537	0.518717	ENSG00000251441	RTEL1P1
25.1825	0.719325	0.365407	1.96856	0.0490035	0.518717	ENSG00000006747	SCIN
132.557	0.370598	0.188264	1.9685	0.0490103	0.518717	ENSG00000010810	FYN
85.1785	0.285473	0.145092	1.96753	0.0491217	0.519074	ENSG00000261222	CTD-2006K23.1
2067.51	-0.0898697	0.045681	-1.96733	0.0491446	0.519074	ENSG00000051620	HEBP2
511.477	0.112801	0.0573478	1.96697	0.049187	0.519074	ENSG00000171161	ZNF672
912.873	-0.0755649	0.0384227	-1.96667	0.0492208	0.519074	ENSG00000101343	CRNKL1
2046.85	0.104603	0.0532048	1.96604	0.0492936	0.519074	ENSG00000013364	MVP
45.8646	0.384439	0.19556	1.96584	0.0493173	0.519074	ENSG00000279133	RP11-342K2.1
76.7709	0.223658	0.113775	1.96579	0.0493233	0.519074	ENSG00000126903	SLC10A3
1118.9	0.0897039	0.0456422	1.96537	0.0493713	0.519074	ENSG00000132549	VPS13B
20.6357	0.688399	0.350276	1.9653	0.0493791	0.519074	ENSG00000231881	RP5-1120P11.3
712.481	0.224514	0.11424	1.96529	0.0493809	0.519074	ENSG00000103811	CTSH
71.5392	0.704836	0.358724	1.96484	0.0494326	0.519074	ENSG00000244682	FCGR2C
859.126	0.0817966	0.0416387	1.96444	0.0494791	0.519074	ENSG00000160218	TRAPPC10
8.18167	-0.675784	0.344131	-1.96374	0.0495602	0.519074	ENSG00000275494	RP11-266L9.8
43.3851	0.435325	0.221697	1.96361	0.0495756	0.519074	ENSG00000130475	FCHO1
477.108	-0.209697	0.106794	-1.96356	0.0495812	0.519074	ENSG00000016602	CLCA4
1528.62	-0.0794653	0.0404708	-1.96352	0.0495859	0.519074	ENSG00000100220	RTCB
27.9795	0.349035	0.177778	1.96333	0.0496084	0.519074	ENSG00000244627	RP3-449O17.1
113.919	0.253141	0.128946	1.96316	0.0496271	0.519074	ENSG00000160991	ORAI2
2544.65	-0.0737788	0.0375816	-1.96316	0.0496273	0.519074	ENSG00000111707	SUDS3
6673.76	-0.0538306	0.0274236	-1.96293	0.0496541	0.519074	ENSG00000143761	ARF1
567.843	0.15284	0.0778659	1.96287	0.0496617	0.519074	ENSG00000135048	TMEM2
2772.55	0.0712147	0.0362855	1.96262	0.0496901	0.519074	ENSG00000103657	HERC1
4.0142	1.18655	0.605006	1.96122	0.0498531	0.520469	ENSG00000203618	GP1BB
160.319	0.22337	0.113913	1.96088	0.0498928	0.520576	ENSG00000262246	CORO7
576.755	-0.085271	0.0435	-1.96025	0.0499663	0.521035	ENSG00000077721	UBE2A
10.7537	0.942681	0.481111	1.95938	0.0500679	0.521566	ENSG00000227028	SLC8A1-AS1
4.64101	1.30929	0.668273	1.95922	0.0500876	0.521566	ENSG00000178722	C5orf64
24.4374	-0.551892	0.281713	-1.95906	0.0501057	0.521566	ENSG00000185352	HS6ST3
394.948	0.176066	0.0898962	1.95854	0.0501664	0.52189	ENSG00000140564	FURIN
39.9829	0.359578	0.183634	1.95813	0.0502153	0.522091	ENSG00000274602	PI4KAP1
89.3441	0.475138	0.24277	1.95715	0.0503293	0.52297	ENSG00000183696	UPP1
847.288	0.0990056	0.0506034	1.9565	0.0504061	0.523344	ENSG00000171132	PRKCE
659.815	0.184638	0.0943792	1.95634	0.0504246	0.523344	ENSG00000180448	ARHGAP45
403.425	-0.125499	0.0641611	-1.956	0.0504654	0.523461	ENSG00000283633	AC005301.9
4.57423	1.139	0.582422	1.95563	0.0505092	0.523607	ENSG00000231615	RP11-296O14.2
4.58814	1.2084	0.617993	1.95536	0.0505404	0.523624	ENSG00000198520	C1orf228
1008.24	-0.108185	0.0553352	-1.95508	0.0505741	0.523655	ENSG00000173599	PC
505.669	-0.0942578	0.0482208	-1.95471	0.0506169	0.523655	ENSG00000143155	TIPRL
324.394	0.331744	0.169736	1.95447	0.0506458	0.523655	ENSG00000095383	TBC1D2
309.115	0.378041	0.193438	1.95433	0.0506619	0.523655	ENSG00000163734	CXCL3
6.00781	1.36632	0.699336	1.95374	0.0507319	0.524062	ENSG00000166527	CLEC4D
3.90348	-1.24433	0.637055	-1.95325	0.0507905	0.524062	ENSG00000103184	SEC14L5
7.60316	0.724858	0.371153	1.95299	0.0508207	0.524062	ENSG00000226803	RP11-203B9.4
16.5686	0.649505	0.332595	1.95284	0.0508387	0.524062	ENSG00000280392	RP11-357N13.6
133.137	0.167225	0.0856511	1.9524	0.0508905	0.524062	ENSG00000157881	PANK4
32.2139	0.446178	0.228545	1.95225	0.0509087	0.524062	ENSG00000188833	ENTPD8
1683.39	0.500647	0.256462	1.95212	0.0509234	0.524062	ENSG00000123384	LRP1
1385.74	-0.0675988	0.0346327	-1.95188	0.0509526	0.524062	ENSG00000108344	PSMD3
299.389	0.582017	0.298203	1.95175	0.0509682	0.524062	ENSG00000169429	CXCL8
5.12931	-0.644411	0.330326	-1.95083	0.0510767	0.524872	ENSG00000228283	KATNBL1P6
8.10853	1.10963	0.568931	1.95038	0.051131	0.525066	ENSG00000240265	RP11-62G11.1
1580.62	-0.0873632	0.0447976	-1.95018	0.0511549	0.525066	ENSG00000113312	TTC1
2825.46	-0.0764516	0.0392382	-1.9484	0.0513672	0.526939	ENSG00000101608	MYL12A
2561.37	-0.0785106	0.0403229	-1.94705	0.051529	0.528039	ENSG00000094916	CBX5
408.594	0.14702	0.0755143	1.94692	0.0515443	0.528039	ENSG00000139514	SLC7A1
214.136	0.175943	0.0903774	1.94676	0.0515641	0.528039	ENSG00000166507	NDST2
330.742	0.112169	0.0576272	1.94646	0.0515993	0.528089	ENSG00000152944	MED21
412.381	-0.108325	0.0556637	-1.94606	0.051648	0.528089	ENSG00000182552	RWDD4
3335.26	0.130941	0.0672881	1.94597	0.0516586	0.528089	ENSG00000197081	IGF2R
36.2309	0.601633	0.309244	1.94549	0.0517156	0.528366	ENSG00000172349	IL16
114.395	0.220983	0.113609	1.94513	0.0517598	0.528512	ENSG00000141012	GALNS
1037.09	-0.123744	0.0636318	-1.94469	0.0518124	0.528743	ENSG00000189343	RPS2P46
5.80901	-0.507858	0.261302	-1.94357	0.0519479	0.529506	ENSG00000270987	RP3-467N11.2
207.112	0.153469	0.0789695	1.9434	0.0519679	0.529506	ENSG00000101290	CDS2
159.463	-0.154358	0.0794389	-1.9431	0.0520043	0.529506	ENSG00000170954	ZNF415
40.5709	-0.286694	0.147557	-1.94294	0.0520231	0.529506	ENSG00000001460	STPG1
42.3883	0.498099	0.256378	1.94283	0.0520369	0.529506	ENSG00000285103	NA
170.572	0.235284	0.121141	1.94224	0.052108	0.529925	ENSG00000143507	DUSP10
454.587	-0.108935	0.0560956	-1.94196	0.0521422	0.529968	ENSG00000132313	MRPL35
10.3232	0.729078	0.375626	1.94097	0.0522619	0.530879	ENSG00000203999	LINC01270
82.6361	0.233021	0.120141	1.93957	0.052432	0.531923	ENSG00000158156	XKR8
843.372	-0.0751493	0.0387471	-1.93948	0.0524426	0.531923	ENSG00000110435	PDHX
356.3	0.108458	0.055924	1.93938	0.0524549	0.531923	ENSG00000139668	WDFY2
519.385	-0.123251	0.0635726	-1.93874	0.0525325	0.532403	ENSG00000072201	LNX1
41.0643	0.735867	0.379642	1.93832	0.0525842	0.532622	ENSG00000232629	HLA-DQB2
591.056	0.124356	0.0641663	1.93802	0.0526207	0.532687	ENSG00000196547	MAN2A2
4971.47	-0.0563825	0.0291117	-1.93676	0.0527743	0.533157	ENSG00000166913	YWHAB
10.9992	0.716445	0.369935	1.93668	0.0527849	0.533157	ENSG00000143434	SEMA6C
1682.19	-0.0830415	0.0428826	-1.93648	0.0528087	0.533157	ENSG00000011198	ABHD5
2651.94	-0.0729317	0.0376636	-1.9364	0.0528193	0.533157	ENSG00000078114	NEBL
95.377	0.191502	0.0988988	1.93635	0.0528253	0.533157	ENSG00000279457	FO538757.1
40.0971	-0.302872	0.156429	-1.93616	0.0528482	0.533157	ENSG00000167617	CDC42EP5
100.054	0.209054	0.108022	1.93528	0.0529555	0.533935	ENSG00000175573	C11orf68
428.659	0.278016	0.143691	1.93483	0.0530117	0.534177	ENSG00000007237	GAS7
5.74379	1.17606	0.607936	1.93452	0.0530492	0.534177	ENSG00000278969	RP11-662I13.3
154.013	0.21744	0.112411	1.93433	0.0530727	0.534177	ENSG00000172575	RASGRP1
195.53	-0.227251	0.117497	-1.9341	0.0531004	0.534177	ENSG00000167656	LY6D
4.98209	0.532208	0.275292	1.93325	0.0532055	0.534462	ENSG00000165874	FAM35BP
3.97789	0.905697	0.468503	1.93317	0.053215	0.534462	ENSG00000267312	RP11-1094M14.7
120.117	0.190419	0.0985026	1.93314	0.0532194	0.534462	ENSG00000178467	P4HTM
24.2231	0.671021	0.347258	1.93234	0.0533174	0.535142	ENSG00000013725	CD6
1760.05	-0.0768972	0.0398035	-1.93192	0.0533692	0.535336	ENSG00000103966	EHD4
269.098	-0.125366	0.0648993	-1.93169	0.0533973	0.535336	ENSG00000197780	TAF13
354.429	-0.115771	0.0599676	-1.93056	0.0535376	0.535749	ENSG00000101457	DNTTIP1
48.6859	0.279825	0.145011	1.92968	0.053646	0.535749	ENSG00000164749	HNF4G
19.3528	0.492795	0.255384	1.92962	0.0536537	0.535749	ENSG00000214562	NUTM2D
7.88726	1.1588	0.600586	1.92945	0.053675	0.535749	ENSG00000180871	CXCR2
846.398	0.121139	0.0627902	1.92927	0.0536971	0.535749	ENSG00000131979	GCH1
122.902	0.599249	0.310613	1.92925	0.0537002	0.535749	ENSG00000169896	ITGAM
185.328	0.146194	0.075786	1.92903	0.0537266	0.535749	ENSG00000082269	FAM135A
12.9167	0.85023	0.440905	1.92837	0.0538086	0.535749	ENSG00000230438	SERPINB9P1
7.37433	-0.614882	0.318911	-1.92807	0.0538467	0.535749	ENSG00000182584	ACTL10
353.085	-0.115145	0.0597242	-1.92795	0.0538612	0.535749	ENSG00000108578	BLMH
358.197	0.110826	0.0574883	1.92781	0.053879	0.535749	ENSG00000105771	SMG9
239.892	-0.13063	0.0677747	-1.92742	0.0539276	0.535749	ENSG00000187118	CMC1
214.856	0.130455	0.0676839	1.92741	0.0539288	0.535749	ENSG00000163235	TGFA
622.14	-0.0969976	0.0503255	-1.9274	0.0539292	0.535749	ENSG00000108439	PNPO
260.354	0.236072	0.1225	1.92713	0.0539641	0.535749	ENSG00000105227	PRX
149.043	0.188729	0.097935	1.92709	0.0539685	0.535749	ENSG00000198393	ZNF26
7.17137	0.804159	0.417295	1.92708	0.0539701	0.535749	ENSG00000278931	bP-2189O9.2
2006.42	0.117804	0.0611345	1.92696	0.0539841	0.535749	ENSG00000179403	VWA1
28.0301	0.484525	0.251511	1.92646	0.0540473	0.535951	ENSG00000221962	TMEM14EP
7107.96	-0.0782304	0.0406114	-1.92631	0.0540651	0.535951	ENSG00000113558	SKP1
3.95939	-0.935934	0.485982	-1.92586	0.0541218	0.536212	ENSG00000215325	ASS1P10
3212.5	-0.0623439	0.0323809	-1.92533	0.0541886	0.536573	ENSG00000174780	SRP72
10.9625	0.394077	0.204825	1.92397	0.0543588	0.537853	ENSG00000232888	RPS11P5
447.23	0.117984	0.0613301	1.92375	0.0543858	0.537853	ENSG00000082258	CCNT2
25.6337	0.43494	0.226111	1.92357	0.0544091	0.537853	ENSG00000135205	CCDC146
8.43672	-0.696218	0.362082	-1.92282	0.054503	0.538084	ENSG00000162062	C16orf59
215.96	-0.315711	0.1642	-1.92272	0.0545154	0.538084	ENSG00000155792	DEPTOR
8.77961	0.801042	0.416634	1.92265	0.0545238	0.538084	ENSG00000117020	AKT3
214.216	0.184146	0.0958257	1.92168	0.0546463	0.538991	ENSG00000204257	HLA-DMA
344.522	0.187869	0.0977761	1.92142	0.0546783	0.539006	ENSG00000105707	HPN
149.191	0.513693	0.267394	1.92111	0.0547175	0.539022	ENSG00000151651	ADAM8
468.179	-0.0987386	0.0514209	-1.9202	0.0548323	0.539022	ENSG00000248098	BCKDHA
52.6655	0.239036	0.124503	1.91991	0.0548687	0.539022	ENSG00000169239	CA5B
65.033	0.339094	0.176651	1.91957	0.0549118	0.539022	ENSG00000238917	SNORD10
4198.42	-0.071553	0.0372762	-1.91954	0.0549166	0.539022	ENSG00000128245	YWHAH
10072.4	-0.0665608	0.0346774	-1.91943	0.05493	0.539022	ENSG00000004478	FKBP4
1021.8	0.116896	0.0609132	1.91905	0.0549775	0.539022	ENSG00000140464	PML
35.6756	0.340174	0.177277	1.91889	0.0549985	0.539022	ENSG00000251432	RP11-420A23.1
3.92393	0.934147	0.486899	1.91856	0.0550395	0.539022	ENSG00000219329	RP11-397G5.2
791.226	-0.110556	0.0576252	-1.91854	0.0550432	0.539022	ENSG00000116649	SRM
544.078	0.0892351	0.0465216	1.91815	0.0550925	0.539022	ENSG00000112282	MED23
7.48336	0.727026	0.379037	1.91809	0.0550996	0.539022	ENSG00000232186	RP11-311P8.2
51.6242	0.49528	0.258217	1.91808	0.055101	0.539022	ENSG00000130052	STARD8
314.51	0.213766	0.111475	1.91762	0.0551595	0.539022	ENSG00000165312	OTUD1
13.4761	0.842064	0.439131	1.91757	0.0551654	0.539022	ENSG00000271699	SNX29P2
25.9808	0.436207	0.227481	1.91755	0.0551678	0.539022	ENSG00000234329	RP11-767N6.2
214.131	0.169545	0.0884626	1.91657	0.0552919	0.53976	ENSG00000185946	RNPC3
157.168	0.249947	0.13042	1.91648	0.0553044	0.53976	ENSG00000251136	RP11-37B2.1
402.481	-0.100657	0.0525361	-1.91596	0.0553696	0.540098	ENSG00000137692	DCUN1D5
5.60469	0.961328	0.501885	1.91543	0.0554372	0.540459	ENSG00000269720	CTD-2521M24.13
105.552	-0.140668	0.0734593	-1.91491	0.0555036	0.540808	ENSG00000166595	FAM96B
103.319	0.514574	0.268817	1.91422	0.0555923	0.541224	ENSG00000225217	HSPA7
383.5	0.194385	0.101567	1.91387	0.0556366	0.541224	ENSG00000008710	PKD1
65121.2	0.277066	0.144769	1.91385	0.0556396	0.541224	ENSG00000198886	MT-ND4
416.484	-0.12095	0.0632177	-1.91322	0.0557195	0.541224	ENSG00000165704	HPRT1
726.809	0.137982	0.0721229	1.91315	0.0557293	0.541224	ENSG00000162231	NXF1
3686.99	-0.0687672	0.0359446	-1.91314	0.05573	0.541224	ENSG00000138668	HNRNPD
86.7187	-0.227251	0.118806	-1.91278	0.0557757	0.54137	ENSG00000239282	GATSL3
4.50221	0.954897	0.499306	1.91245	0.0558188	0.541491	ENSG00000261644	RP11-327F22.1
57.2978	0.258871	0.135416	1.91167	0.0559184	0.541606	ENSG00000214595	EML6
1891.21	0.0791915	0.0414271	1.91159	0.0559294	0.541606	ENSG00000183495	EP400
12.1773	0.688102	0.359995	1.91142	0.0559503	0.541606	ENSG00000285973	NA
10.7287	0.485566	0.254037	1.9114	0.0559531	0.541606	ENSG00000220848	RPS18P9
506.383	-0.0850028	0.0444795	-1.91106	0.0559972	0.541735	ENSG00000107679	PLEKHA1
420.863	-0.104205	0.0545388	-1.91067	0.0560476	0.541926	ENSG00000167862	MRPL58
10067.5	-0.0650243	0.0340487	-1.90974	0.0561662	0.542186	ENSG00000161203	AP2M1
778.467	0.105113	0.0550426	1.90967	0.0561753	0.542186	ENSG00000176915	ANKLE2
6.19944	0.690653	0.361705	1.90944	0.0562058	0.542186	ENSG00000248206	RP11-739P1.2
125.83	-0.158871	0.0832041	-1.90941	0.0562096	0.542186	ENSG00000129696	TTI2
151.68	0.150162	0.078655	1.90913	0.0562456	0.542186	ENSG00000139291	TMEM19
49.5471	0.512272	0.268342	1.90903	0.0562585	0.542186	ENSG00000267136	RP11-53B2.3
203.836	0.127372	0.0667437	1.90837	0.0563431	0.542705	ENSG00000198482	ZNF808
25.312	0.545426	0.285911	1.90768	0.0564328	0.543147	ENSG00000197121	PGAP1
241.852	-0.118756	0.0622563	-1.90754	0.0564504	0.543147	ENSG00000103415	HMOX2
43.6664	0.367172	0.192582	1.90658	0.0565754	0.543984	ENSG00000231607	DLEU2
646.225	0.121751	0.0638694	1.90625	0.0566181	0.543984	ENSG00000198625	MDM4
76.0049	0.19924	0.104524	1.90616	0.0566298	0.543984	ENSG00000184635	ZNF93
627.919	-0.101292	0.0531548	-1.9056	0.0567015	0.544025	ENSG00000167378	IRGQ
59.7233	-0.242245	0.127151	-1.90518	0.056757	0.544025	ENSG00000197928	ZNF677
1436.55	-0.0776163	0.0407406	-1.90513	0.0567627	0.544025	ENSG00000197712	FAM114A1
70.1876	0.647116	0.339699	1.90497	0.0567838	0.544025	ENSG00000174004	NRROS
1167.7	-0.08539	0.0448256	-1.90494	0.0567879	0.544025	ENSG00000169891	REPS2
1600.94	-0.0696036	0.0365433	-1.90469	0.0568209	0.544046	ENSG00000138709	LARP1B
6.50076	0.635924	0.333942	1.90429	0.0568721	0.54411	ENSG00000228981	RP11-364L4.1
68.3045	0.237052	0.124503	1.90399	0.0569121	0.54411	ENSG00000161996	WDR90
1868.08	0.185137	0.0972571	1.90358	0.0569648	0.54411	ENSG00000136167	LCP1
89.7071	0.21625	0.113613	1.90339	0.0569893	0.54411	ENSG00000263004	RP11-166P13.3
679.763	0.113865	0.0598324	1.90307	0.057032	0.54411	ENSG00000196405	EVL
1349.15	-0.0794279	0.0417569	-1.90215	0.0571513	0.54411	ENSG00000137996	RTCA
1285.14	-0.107768	0.0566695	-1.9017	0.0572105	0.54411	ENSG00000111907	TPD52L1
253.094	0.159055	0.0836727	1.90092	0.0573129	0.54411	ENSG00000100034	PPM1F
9.93519	0.804357	0.423216	1.90058	0.0573565	0.54411	ENSG00000179841	AKAP5
831.629	0.149375	0.0786055	1.90031	0.0573921	0.54411	ENSG00000133657	ATP13A3
5.68808	0.711679	0.374513	1.90028	0.0573965	0.54411	ENSG00000274383	CTD-2017F17.2
450.242	-0.119211	0.0627386	-1.90013	0.0574165	0.54411	ENSG00000153714	LURAP1L
5.26343	0.760535	0.400333	1.89976	0.0574651	0.54411	ENSG00000118976	OTUD4P1
1446.33	-0.0616012	0.0324292	-1.89956	0.0574905	0.54411	ENSG00000166855	CLPX
267.496	0.12057	0.0634739	1.89952	0.0574964	0.54411	ENSG00000142453	CARM1
20975.1	0.246132	0.129577	1.8995	0.0574983	0.54411	ENSG00000198899	MT-ATP6
228.434	0.237976	0.125309	1.89912	0.0575491	0.54411	ENSG00000135976	ANKRD36
1262.61	-0.115212	0.0606736	-1.89888	0.0575804	0.54411	ENSG00000106025	TSPAN12
27.0624	0.415192	0.218655	1.89884	0.057585	0.54411	ENSG00000162882	HAAO
638.87	-0.0769574	0.0405363	-1.89848	0.0576329	0.54411	ENSG00000162980	ARL5A
49.3103	0.770182	0.405732	1.89826	0.0576625	0.54411	ENSG00000197249	SERPINA1
11.1182	-0.766537	0.403828	-1.89818	0.0576729	0.54411	ENSG00000196604	POTEF
73.927	0.523585	0.275845	1.89811	0.0576814	0.54411	ENSG00000154978	VOPP1
188.31	0.152658	0.0804276	1.89808	0.0576859	0.54411	ENSG00000188811	NHLRC3
1078.29	-0.0751232	0.039582	-1.89791	0.0577075	0.54411	ENSG00000088832	FKBP1A
2079.42	-0.0645586	0.0340188	-1.89773	0.0577313	0.54411	ENSG00000138814	PPP3CA
184.617	0.17987	0.0947946	1.89747	0.0577661	0.54411	ENSG00000160293	VAV2
46.1948	0.274978	0.144923	1.89742	0.0577732	0.54411	ENSG00000087586	AURKA
1047.41	0.16954	0.0893559	1.89736	0.0577806	0.54411	ENSG00000104763	ASAH1
5.44216	1.00126	0.527805	1.89702	0.0578256	0.54411	ENSG00000233901	LINC01503
7524.78	-0.0622697	0.0328273	-1.89689	0.0578424	0.54411	ENSG00000161960	EIF4A1
8.69084	0.896626	0.472723	1.89673	0.0578639	0.54411	ENSG00000122223	CD244
1008.1	-0.0806328	0.0425116	-1.89672	0.0578643	0.54411	ENSG00000166226	CCT2
437.273	0.327989	0.172936	1.89659	0.0578824	0.54411	ENSG00000107798	LIPA
227.066	0.123062	0.0648941	1.89635	0.0579142	0.54411	ENSG00000262879	RP11-156P1.3
204.701	0.240805	0.126994	1.89618	0.0579358	0.54411	ENSG00000203668	CHML
337.204	-0.160224	0.0845659	-1.89467	0.0581364	0.545704	ENSG00000134463	ECHDC3
97.0447	0.379682	0.200456	1.89409	0.058213	0.546133	ENSG00000248971	KRT8P46
80.689	0.602154	0.317977	1.8937	0.0582646	0.546327	ENSG00000183484	GPR132
524.258	0.166728	0.0880744	1.89304	0.0583528	0.54635	ENSG00000048471	SNX29
19.75	0.565872	0.298975	1.89271	0.0583967	0.54635	ENSG00000179071	CCDC89
14.5154	0.83509	0.441238	1.89261	0.0584103	0.54635	ENSG00000074660	SCARF1
3.9592	0.999008	0.528104	1.89169	0.0585325	0.54635	ENSG00000227321	MTND4P15
4.89648	-0.994598	0.525795	-1.89161	0.0585432	0.54635	ENSG00000227449	FGF7P6
1804.1	-0.0556678	0.0294296	-1.89155	0.0585503	0.54635	ENSG00000126261	UBA2
1195.04	0.123692	0.0653927	1.89152	0.0585548	0.54635	ENSG00000071967	CYBRD1
52.7966	0.452889	0.239481	1.89112	0.0586077	0.54635	ENSG00000203804	ADAMTSL4-AS1
730.883	0.0827746	0.0437706	1.8911	0.0586111	0.54635	ENSG00000185278	ZBTB37
940.221	-0.069665	0.0368415	-1.89094	0.0586326	0.54635	ENSG00000013561	RNF14
783.478	0.105301	0.0557025	1.89041	0.0587034	0.54635	ENSG00000049449	RCN1
20.3136	0.285444	0.150996	1.89041	0.0587038	0.54635	ENSG00000224781	EIF4A2P4
71.2135	0.209226	0.110691	1.89019	0.0587325	0.54635	ENSG00000204923	FBXO48
86.8831	0.506086	0.267771	1.89	0.0587579	0.54635	ENSG00000104894	CD37
6.80933	-0.59702	0.31592	-1.88978	0.058787	0.54635	ENSG00000253396	RP11-15G16.1
6559.43	-0.0535689	0.0283466	-1.88978	0.058787	0.54635	ENSG00000162368	CMPK1
307.932	0.153151	0.0810578	1.8894	0.0588376	0.54635	ENSG00000106780	MEGF9
7.04123	0.773005	0.40914	1.88934	0.0588462	0.54635	ENSG00000277687	RP11-427L15.2
560.656	0.197838	0.104732	1.88899	0.0588928	0.54635	ENSG00000108819	PPP1R9B
2243.8	0.102184	0.0541038	1.88867	0.0589358	0.54635	ENSG00000153201	RANBP2
213.154	-0.170616	0.0903426	-1.88855	0.0589525	0.54635	ENSG00000185133	INPP5J
393.922	-0.101514	0.0537562	-1.88841	0.0589705	0.54635	ENSG00000101546	RBFA
7.33961	0.662978	0.351087	1.88836	0.058978	0.54635	ENSG00000286996	NA
7.49637	-0.590211	0.312603	-1.88805	0.0590192	0.546398	ENSG00000211451	GNRHR2
370.095	0.138721	0.0734807	1.88786	0.0590449	0.546398	ENSG00000133121	STARD13
38.5576	0.427905	0.226701	1.88753	0.059089	0.546519	ENSG00000137672	TRPC6
1971.59	-0.0626831	0.0332182	-1.88701	0.0591594	0.546884	ENSG00000187164	SHTN1
30.4164	0.416815	0.220979	1.88622	0.0592651	0.547165	ENSG00000198794	SCAMP5
798.853	-0.0712953	0.0378004	-1.8861	0.0592813	0.547165	ENSG00000100296	THOC5
76.9531	0.511022	0.270942	1.88609	0.0592827	0.547165	ENSG00000135077	HAVCR2
31.6229	0.419938	0.222722	1.88548	0.059365	0.547602	ENSG00000105472	CLEC11A
39.5656	0.412954	0.219084	1.88492	0.0594412	0.547602	ENSG00000212443	SNORA53
4049.52	0.29588	0.157002	1.88457	0.0594886	0.547602	ENSG00000130066	SAT1
62.5701	0.199114	0.105664	1.88441	0.0595096	0.547602	ENSG00000240445	FOXO3B
269.469	0.154422	0.0819484	1.88438	0.059513	0.547602	ENSG00000174130	TLR6
304.067	0.521994	0.277068	1.88399	0.0595663	0.547602	ENSG00000018280	SLC11A1
7.97576	0.767751	0.407551	1.88382	0.0595897	0.547602	ENSG00000276248	RP11-230F18.5
776.576	-0.0859197	0.0456103	-1.88378	0.0595951	0.547602	ENSG00000137876	RSL24D1
288.237	-0.113951	0.060504	-1.88337	0.0596507	0.547602	ENSG00000102471	NDFIP2
10.1758	0.561821	0.298314	1.88332	0.0596569	0.547602	ENSG00000260219	RP11-347C12.10
531.385	-0.26446	0.14043	-1.88322	0.0596708	0.547602	ENSG00000134531	EMP1
353.581	-0.0945656	0.0502275	-1.88274	0.059735	0.547907	ENSG00000170633	RNF34
468.798	0.0999165	0.0530774	1.88247	0.0597725	0.547966	ENSG00000144320	LNPK
313.974	0.140812	0.0748206	1.882	0.0598361	0.548025	ENSG00000159110	IFNAR2
21.9892	1.54233	0.819677	1.88164	0.0598855	0.548025	ENSG00000137331	IER3
87.3777	0.478041	0.254064	1.88158	0.0598934	0.548025	ENSG00000204472	AIF1
81.5036	0.222439	0.118249	1.88111	0.0599569	0.548025	ENSG00000204397	CARD16
3705.49	-0.0726735	0.0386345	-1.88105	0.0599647	0.548025	ENSG00000170606	HSPA4
496.216	0.114756	0.0610123	1.88087	0.0599902	0.548025	ENSG00000100836	PABPN1
117.848	-0.231489	0.123089	-1.88066	0.0600178	0.548025	ENSG00000103528	SYT17
1247.29	0.0661763	0.0351933	1.88036	0.0600585	0.548025	ENSG00000175073	VCPIP1
301.582	-0.0992292	0.0527789	-1.88009	0.0600953	0.548025	ENSG00000134077	THUMPD3
2957.9	-0.0532724	0.0283384	-1.87987	0.0601261	0.548025	ENSG00000097033	SH3GLB1
99.9582	0.185846	0.0988674	1.87975	0.0601422	0.548025	ENSG00000204228	HSD17B8
656.961	-0.0928518	0.0494087	-1.87926	0.060209	0.548025	ENSG00000254999	BRK1
131.555	0.284004	0.151168	1.87872	0.0602821	0.548025	ENSG00000214021	TTLL3
126.137	0.149986	0.0798422	1.87854	0.0603078	0.548025	ENSG00000167637	ZNF283
275.946	0.132949	0.0707759	1.87845	0.06032	0.548025	ENSG00000151466	SCLT1
1006.46	0.0748476	0.0398485	1.8783	0.0603395	0.548025	ENSG00000157741	UBN2
136.668	-0.151666	0.0807575	-1.87804	0.0603751	0.548025	ENSG00000111266	DUSP16
281.831	-0.106171	0.0565374	-1.87788	0.060397	0.548025	ENSG00000143971	ETAA1
615.917	0.160192	0.0853101	1.87776	0.0604135	0.548025	ENSG00000113504	SLC12A7
115.975	0.219837	0.117086	1.87756	0.0604409	0.548025	ENSG00000243646	IL10RB
7.02796	0.827451	0.440756	1.87734	0.060471	0.548025	ENSG00000225032	RP11-228B15.4
1325.46	-0.0735825	0.0392003	-1.87709	0.0605054	0.548025	ENSG00000100029	PES1
78.1552	-0.213008	0.113498	-1.87675	0.0605524	0.548025	ENSG00000232150	ST13P4
22.4134	0.34552	0.184121	1.87659	0.0605746	0.548025	ENSG00000154822	PLCL2
23.6793	0.708703	0.377675	1.87649	0.060588	0.548025	ENSG00000267121	CTD-2020K17.1
33.4122	0.431746	0.230084	1.87647	0.0605911	0.548025	ENSG00000279716	AC006128.2
823.577	-0.100912	0.0537828	-1.87629	0.0606161	0.548025	ENSG00000166228	PCBD1
38.5619	0.280853	0.149715	1.87591	0.0606674	0.548189	ENSG00000249119	MTND6P4
94.0467	0.37643	0.200701	1.87557	0.0607138	0.548189	ENSG00000144959	NCEH1
156.045	-0.12028	0.064133	-1.87548	0.0607272	0.548189	ENSG00000104064	GABPB1
419.622	0.174285	0.092958	1.87488	0.0608091	0.548375	ENSG00000107201	DDX58
19.261	0.513448	0.273899	1.87459	0.0608491	0.548375	ENSG00000233560	KRT8P39
2981.21	-0.051936	0.0277058	-1.87455	0.0608543	0.548375	ENSG00000136238	RAC1
36.1849	0.324739	0.173247	1.87442	0.060872	0.548375	ENSG00000234231	AC093616.4
121.18	0.170195	0.0908234	1.87391	0.0609426	0.548732	ENSG00000275464	CH507-9B2.5
108.096	0.172329	0.0919968	1.87321	0.0610393	0.549322	ENSG00000167645	YIF1B
4.49607	0.932315	0.498214	1.87132	0.0613012	0.551399	ENSG00000205209	SCGB2B2
44.3672	0.505273	0.270051	1.87103	0.0613411	0.551477	ENSG00000196628	TCF4
200.464	0.147006	0.0785898	1.87054	0.0614083	0.551617	ENSG00000136161	RCBTB2
370.45	0.208586	0.111515	1.87047	0.0614191	0.551617	ENSG00000089639	GMIP
546.058	-0.103827	0.0555179	-1.87016	0.061462	0.551722	ENSG00000168118	RAB4A
175.35	0.174974	0.093587	1.86964	0.0615333	0.55184	ENSG00000197582	GPX1P1
243.635	0.160906	0.0860692	1.8695	0.0615536	0.55184	ENSG00000166436	TRIM66
513.927	-0.108084	0.0578281	-1.86906	0.0616138	0.55184	ENSG00000159792	PSKH1
719.498	-0.0727144	0.0389101	-1.86878	0.0616531	0.55184	ENSG00000110906	KCTD10
1249.23	0.0971986	0.0520163	1.86862	0.061676	0.55184	ENSG00000172661	FAM21C
195.49	-0.124886	0.0668344	-1.86859	0.0616795	0.55184	ENSG00000221930	FAM45BP
3322.34	0.28292	0.151416	1.86849	0.0616937	0.55184	ENSG00000117984	CTSD
7.86333	0.676213	0.36205	1.86773	0.0617991	0.55244	ENSG00000176153	GPX2
154.649	0.148706	0.0796271	1.86753	0.0618283	0.55244	ENSG00000116497	S100PBP
3.91588	0.954483	0.511173	1.86724	0.0618681	0.55244	ENSG00000253955	CTB-33O18.3
1343.36	0.0861047	0.0461165	1.86711	0.0618858	0.55244	ENSG00000005483	KMT2E
4.1967	1.13785	0.609492	1.86689	0.0619171	0.55244	ENSG00000110665	C11orf21
14.0119	0.857353	0.459511	1.86579	0.0620702	0.552491	ENSG00000227039	ITGB2-AS1
1567.54	0.299375	0.160466	1.86566	0.0620891	0.552491	ENSG00000229807	XIST
36.4292	0.354427	0.189991	1.8655	0.062112	0.552491	ENSG00000261534	RP11-244O19.1
359.888	0.188699	0.101176	1.86506	0.0621726	0.552491	ENSG00000153317	ASAP1
1705.13	0.0910161	0.0488091	1.86474	0.0622182	0.552491	ENSG00000188994	ZNF292
835.728	0.070528	0.0378228	1.8647	0.0622237	0.552491	ENSG00000185129	PURA
64.7949	0.282061	0.151264	1.8647	0.0622241	0.552491	ENSG00000175611	LINC00476
275.861	0.168743	0.0904996	1.86457	0.0622421	0.552491	ENSG00000270231	NBPF8
76.2345	0.632311	0.339134	1.86448	0.0622538	0.552491	ENSG00000136286	MYO1G
1959.1	-0.0679778	0.0364597	-1.86447	0.0622563	0.552491	ENSG00000179195	ZNF664
198.376	0.138986	0.0745601	1.86408	0.0623107	0.552491	ENSG00000101974	ATP11C
31.0495	0.369248	0.198093	1.86402	0.0623193	0.552491	ENSG00000261716	RP11-196G18.22
2282.16	0.102732	0.0551155	1.86395	0.0623291	0.552491	ENSG00000113916	BCL6
688.597	-0.104193	0.0559145	-1.86343	0.0624014	0.552854	ENSG00000083123	BCKDHB
112.207	-0.176638	0.0948445	-1.86239	0.0625478	0.552893	ENSG00000125864	BFSP1
1161.62	0.0650195	0.0349119	1.86239	0.0625487	0.552893	ENSG00000174485	DENND4A
7.64243	0.726592	0.390165	1.86227	0.0625655	0.552893	ENSG00000165046	LETM2
2023.4	0.0487919	0.0262027	1.86209	0.0625902	0.552893	ENSG00000124151	NCOA3
[truncated: 15,676 more rows]

## Sheet: SD5
Term	Overlap	nGenes	P.value	Adjusted.P.value	Odds.Ratio	Combined.Score	Genes
cellular response to interferon-gamma (GO:0071346)	10	121	5.21598e-15	2.70188e-12	74.5308	2451.1	GBP5;CIITA;STAT1;IRF1;HLA-B;HLA-DRA;HLA-F;GBP1;GBP4;HLA-E
interferon-gamma-mediated signaling pathway (GO:0060333)	8	68	1.97393e-13	5.11247e-11	102.082	2986.27	CIITA;STAT1;IRF1;HLA-B;HLA-DRA;HLA-F;GBP1;HLA-E
cytokine-mediated signaling pathway (GO:0019221)	12	621	2.12078e-10	3.66188e-08	17.3372	386.17	CXCL10;CIITA;CD40;CXCL11;STAT1;IRF1;HLA-B;HLA-DRA;HLA-F;GBP1;PSMB9;HLA-E
response to interferon-gamma (GO:0034341)	6	80	4.16208e-09	5.38989e-07	57.6023	1111.57	GBP5;CIITA;CD40;STAT1;GBP1;GBP4
antigen processing and presentation of endogenous peptide antigen (GO:0002483)	4	14	6.88114e-09	7.12886e-07	266.08	5000.84	TAP1;HLA-DRA;HLA-F;HLA-E
regulation of immune response (GO:0050776)	7	179	1.79395e-08	1.54877e-06	29.8359	532.161	CD40;IRF1;HLA-B;SLAMF7;HLA-DRA;HLA-F;HLA-E
cellular response to type I interferon (GO:0071357)	5	65	8.01845e-08	5.12845e-06	57.2011	934.606	STAT1;IRF1;HLA-B;HLA-F;HLA-E
type I interferon signaling pathway (GO:0060337)	5	65	8.01845e-08	5.12845e-06	57.2011	934.606	STAT1;IRF1;HLA-B;HLA-F;HLA-E
defense response to virus (GO:0051607)	6	133	8.91043e-08	5.12845e-06	33.4741	543.401	CXCL10;CD40;STAT1;IRF1;NLRC5;APOBEC3A
positive regulation of T cell mediated cytotoxicity (GO:0001916)	4	26	1.01304e-07	5.24757e-06	120.873	1946.67	HLA-B;HLA-DRA;HLA-F;HLA-E
antigen processing and presentation of exogenous peptide antigen via MHC class I, TAP-dependent (GO:0002479)	5	73	1.4441e-07	5.93348e-06	50.4513	794.639	HLA-B;TAP1;HLA-F;PSMB9;HLA-E
antigen processing and presentation of endogenous peptide antigen via MHC class I via ER pathway (GO:0002484)	3	7	1.56356e-07	5.93348e-06	482.952	7568.4	HLA-B;HLA-F;HLA-E
antigen processing and presentation of endogenous peptide antigen via MHC class I via ER pathway, TAP-independent (GO:0002486)	3	7	1.56356e-07	5.93348e-06	482.952	7568.4	HLA-B;HLA-F;HLA-E
regulation of T cell mediated cytotoxicity (GO:0001914)	4	29	1.60364e-07	5.93348e-06	106.352	1663.96	HLA-B;HLA-DRA;HLA-F;HLA-E
antigen processing and presentation of exogenous peptide antigen via MHC class I (GO:0042590)	5	78	2.01744e-07	6.96691e-06	46.9839	724.317	HLA-B;TAP1;HLA-F;PSMB9;HLA-E
antigen processing and presentation of exogenous peptide antigen via MHC class I, TAP-independent (GO:0002480)	3	8	2.4988e-07	8.08988e-06	386.342	5873.28	HLA-B;HLA-F;HLA-E
antigen processing and presentation of peptide antigen via MHC class I (GO:0002474)	4	33	2.74966e-07	8.37838e-06	91.6644	1384.74	HLA-B;TAP1;HLA-F;HLA-E
positive regulation of T cell mediated immunity (GO:0002711)	4	36	3.94397e-07	1.13499e-05	83.0583	1224.77	HLA-B;HLA-DRA;HLA-F;HLA-E
positive regulation of leukocyte mediated cytotoxicity (GO:0001912)	4	43	8.19382e-07	2.23389e-05	68.1265	954.773	HLA-B;HLA-DRA;HLA-F;HLA-E
defense response to protozoan (GO:0042832)	3	14	1.61297e-06	4.17759e-05	175.557	2341.48	BATF2;CD40;GBP4
defense response to symbiont (GO:0140546)	5	124	2.03516e-06	5.02006e-05	28.7554	376.838	CD40;STAT1;IRF1;NLRC5;APOBEC3A
negative regulation of natural killer cell mediated cytotoxicity (GO:0045953)	3	16	2.47574e-06	5.82924e-05	148.533	1917.41	HLA-B;HLA-F;HLA-E
regulation of interferon-gamma-mediated signaling pathway (GO:0060334)	3	23	7.76616e-06	0.000174908	96.5129	1135.55	STAT1;NLRC5;PARP14
innate immune response (GO:0045087)	6	302	1.06252e-05	0.000229328	14.2399	163.079	CXCL10;CIITA;CD40;NLRC5;APOBEC3A;HLA-E
cellular response to cytokine stimulus (GO:0071345)	7	482	1.38338e-05	0.000286636	10.6384	119.026	GBP5;CXCL10;CD40;STAT1;IRF1;GBP1;GBP4
positive regulation of calcium ion transport into cytosol (GO:0010524)	3	34	2.59079e-05	0.000516166	62.232	657.23	P2RX7;CXCL10;CXCL11
antigen processing and presentation of exogenous peptide antigen (GO:0002478)	4	103	2.73166e-05	0.000517265	26.7569	281.162	HLA-DRA;HLA-F;CTSS;HLA-E
positive regulation of MHC class I biosynthetic process (GO:0045345)	2	5	2.79603e-05	0.000517265	415.896	4360.55	CIITA;NLRC5
positive regulation of innate immune response (GO:0045089)	3	36	3.08412e-05	0.000550887	58.4545	607.147	GBP5;NLRC5;HLA-E
inflammatory response (GO:0006954)	5	230	4.08178e-05	0.000700066	15.1272	152.881	CXCL10;CIITA;CD40;CXCL11;APOL3
protection from natural killer cell mediated cytotoxicity (GO:0042270)	2	6	4.18958e-05	0.000700066	311.906	3144.12	HLA-B;HLA-E
positive regulation of natural killer cell cytokine production (GO:0002729)	2	7	5.85918e-05	0.000892663	249.512	2431.48	HLA-F;HLA-E
regulation of MHC class I biosynthetic process (GO:0045343)	2	7	5.85918e-05	0.000892663	249.512	2431.48	CIITA;NLRC5
regulation of natural killer cell cytokine production (GO:0002727)	2	7	5.85918e-05	0.000892663	249.512	2431.48	HLA-F;HLA-E
regulation of CD8-positive, alpha-beta T cell proliferation (GO:2000564)	2	8	7.80393e-05	0.00115498	207.917	1966.54	IRF1;HLA-E
blood circulation (GO:0008015)	3	51	8.84005e-05	0.00127199	40.1573	374.813	CXCL10;STAT1;SERPING1
regulation of immune effector process (GO:0002697)	3	53	9.9211e-05	0.00136629	38.5471	355.337	SERPING1;HLA-DRA;C2
regulation of CD8-positive, alpha-beta T cell activation (GO:2001185)	2	9	0.000100229	0.00136629	178.205	1640.92	IRF1;HLA-E
negative regulation of natural killer cell mediated immunity (GO:0002716)	2	11	0.000152803	0.00197879	138.59	1217.7	HLA-F;HLA-E
T cell chemotaxis (GO:0010818)	2	11	0.000152803	0.00197879	138.59	1217.7	CXCL10;CXCL11
regulation of innate immune response (GO:0045088)	3	64	0.000174212	0.00220102	31.5785	273.32	GBP5;IRF1;HLA-E
negative regulation of leukocyte mediated cytotoxicity (GO:0001911)	2	15	0.000290474	0.0034992	95.9279	781.236	HLA-F;HLA-E
positive regulation of natural killer cell activation (GO:0032816)	2	15	0.000290474	0.0034992	95.9279	781.236	HLA-F;HLA-E
cellular response to tumor necrosis factor (GO:0071356)	4	194	0.000316939	0.00373123	13.8779	111.811	CD40;STAT1;GBP1;PSMB9
response to organophosphorus (GO:0046683)	2	16	0.000331617	0.00381728	89.0714	713.598	P2RX7;STAT1
response to purine-containing compound (GO:0014074)	2	17	0.000375433	0.0042277	83.1292	655.676	P2RX7;STAT1
T cell migration (GO:0072678)	2	18	0.000421912	0.00465001	77.9297	605.569	CXCL10;CXCL11
positive regulation of alpha-beta T cell activation (GO:0046635)	2	20	0.000522828	0.0054165	69.2639	523.376	HLA-DRA;HLA-E
positive regulation of natural killer cell mediated cytotoxicity (GO:0045954)	2	20	0.000522828	0.0054165	69.2639	523.376	HLA-F;HLA-E
cellular response to interferon-beta (GO:0035458)	2	20	0.000522828	0.0054165	69.2639	523.376	STAT1;IRF1
positive regulation of natural killer cell mediated immunity (GO:0002717)	2	23	0.000693967	0.00704853	59.3601	431.731	HLA-F;HLA-E
positive regulation of calcium ion transmembrane transport (GO:1904427)	2	27	0.000958686	0.00954999	49.8525	346.472	CXCL10;CXCL11
tumor necrosis factor-mediated signaling pathway (GO:0033209)	3	116	0.000997813	0.00975221	17.0023	117.485	CD40;STAT1;PSMB9
response to interferon-beta (GO:0035456)	2	28	0.00103133	0.00989315	47.9327	329.628	STAT1;IRF1
regulation of natural killer cell mediated cytotoxicity (GO:0042269)	2	30	0.00118433	0.0111542	44.5045	299.897	HLA-F;HLA-E
positive regulation of cytokine production involved in immune response (GO:0002720)	2	33	0.00143295	0.0132548	40.1915	263.175	HLA-F;HLA-E
positive regulation of release of sequestered calcium ion into cytosol (GO:0051281)	2	34	0.00152089	0.0138214	38.9336	252.619	CXCL10;CXCL11
positive regulation of cytokine-mediated signaling pathway (GO:0001961)	2	36	0.00170432	0.0152213	36.6397	233.563	NLRC5;PARP14
negative regulation of innate immune response (GO:0045824)	2	38	0.00189776	0.0166617	34.6007	216.845	NLRC5;SERPING1
response to cytokine (GO:0034097)	3	150	0.0020866	0.0180144	13.0474	80.5314	CIITA;CD40;STAT1
cellular response to interleukin-1 (GO:0071347)	3	155	0.00229052	0.0194506	12.615	76.6864	CD40;GBP1;PSMB9
positive regulation of cytokine production (GO:0001819)	4	335	0.00241176	0.0198863	7.90937	47.6729	GBP5;CD40;IRF1;HLA-E
T cell receptor signaling pathway (GO:0050852)	3	158	0.00241861	0.0198863	12.369	74.5178	HLA-DRA;BTN3A3;PSMB9
lymphocyte chemotaxis (GO:0048247)	2	44	0.00253751	0.020538	29.6488	177.198	CXCL10;CXCL11
cellular response to mechanical stimulus (GO:0071260)	2	49	0.00313774	0.0250054	26.488	152.684	CD40;IRF1
regulation of complement activation (GO:0030449)	2	50	0.00326501	0.0256254	25.9349	148.464	SERPING1;C2
regulation of interleukin-12 production (GO:0032655)	2	51	0.00339467	0.0262453	25.4043	144.438	CD40;HLA-B
regulation of release of sequestered calcium ion into cytosol (GO:0051279)	2	52	0.0035267	0.0268652	24.895	140.592	CXCL10;CXCL11
antigen receptor-mediated signaling pathway (GO:0050851)	3	185	0.00377378	0.0281044	10.5197	58.6964	HLA-DRA;BTN3A3;PSMB9
regulation of humoral immune response (GO:0002920)	2	54	0.00379789	0.0281044	23.9351	133.398	SERPING1;C2
positive regulation of transcription by RNA polymerase II (GO:0045944)	6	908	0.00389249	0.0283247	4.52898	25.13	CXCL10;CIITA;CD40;STAT1;IRF1;NLRC5
negative regulation of cytokine-mediated signaling pathway (GO:0001960)	2	55	0.00393703	0.0283247	23.4823	130.029	NLRC5;PARP14
positive regulation of interleukin-1 beta production (GO:0032731)	2	56	0.00407851	0.0285496	23.0463	126.801	P2RX7;GBP5
chemokine-mediated signaling pathway (GO:0070098)	2	56	0.00407851	0.0285496	23.0463	126.801	CXCL10;CXCL11
positive regulation of tyrosine phosphorylation of STAT protein (GO:0042531)	2	59	0.00451698	0.0311973	21.83	117.88	CD40;PARP14
cellular response to chemokine (GO:1990869)	2	60	0.00466778	0.0318146	21.4526	115.138	CXCL10;CXCL11
regulation of angiogenesis (GO:0045765)	3	203	0.00489053	0.0329	9.56419	50.8858	CXCL10;CD40;STAT1
positive regulation of interleukin-1 production (GO:0032732)	2	62	0.00497631	0.0330478	20.7354	109.961	P2RX7;GBP5
antimicrobial humoral immune response mediated by antimicrobial peptide (GO:0061844)	2	64	0.00529401	0.0347126	20.0645	105.162	CXCL10;CXCL11
regulation of tyrosine phosphorylation of STAT protein (GO:0042509)	2	68	0.00595669	0.0385696	18.8447	96.5459	CD40;PARP14
negative regulation of viral process (GO:0048525)	2	70	0.00630156	0.0393278	18.2886	92.6676	STAT1;APOBEC3A
neutrophil chemotaxis (GO:0030593)	2	70	0.00630156	0.0393278	18.2886	92.6676	CXCL10;CXCL11
defense response to Gram-positive bacterium (GO:0050830)	2	70	0.00630156	0.0393278	18.2886	92.6676	GBP4;HLA-E
regulation of I-kappaB kinase/NF-kappaB signaling (GO:0043122)	3	224	0.00642245	0.0394737	8.64618	43.6455	CD40;STAT1;APOL3
regulation of endopeptidase activity (GO:0052548)	2	71	0.00647734	0.0394737	18.0226	90.8241	SERPING1;PSMB9
granulocyte chemotaxis (GO:0071621)	2	73	0.00683557	0.0411724	17.5132	87.3141	CXCL10;CXCL11
positive regulation of immune response (GO:0050778)	2	75	0.00720265	0.0423974	17.0317	84.0225	GBP5;HLA-DRA
positive regulation of lymphocyte proliferation (GO:0050671)	2	75	0.00720265	0.0423974	17.0317	84.0225	CD40;HLA-E
neutrophil migration (GO:1990266)	2	77	0.0075785	0.0426063	16.5758	80.9305	CXCL10;CXCL11
positive regulation of type I interferon production (GO:0032481)	2	77	0.0075785	0.0426063	16.5758	80.9305	STAT1;IRF1
negative regulation of blood vessel morphogenesis (GO:2000181)	2	78	0.00776969	0.0426063	16.3569	79.4541	CXCL10;STAT1
negative regulation of blood coagulation, intrinsic pathway (GO:2000267)	1	5	0.0084719	0.0426063	151.227	721.505	SERPING1
negative regulation of cell volume (GO:0045794)	1	5	0.0084719	0.0426063	151.227	721.505	P2RX7
positive regulation of CD4-positive, CD25-positive, alpha-beta regulatory T cell differentiation (GO:0032831)	1	5	0.0084719	0.0426063	151.227	721.505	HLA-DRA
regulation of blood coagulation, intrinsic pathway (GO:2000266)	1	5	0.0084719	0.0426063	151.227	721.505	SERPING1
renal tubule development (GO:0061326)	1	5	0.0084719	0.0426063	151.227	721.505	STAT1
positive regulation of interleukin-18 production (GO:0032741)	1	5	0.0084719	0.0426063	151.227	721.505	GBP5
regulation of endothelial tube morphogenesis (GO:1901509)	1	5	0.0084719	0.0426063	151.227	721.505	CXCL10
negative regulation of regulatory T cell differentiation (GO:0045590)	1	5	0.0084719	0.0426063	151.227	721.505	IRF1
positive regulation of natural killer cell proliferation (GO:0032819)	1	5	0.0084719	0.0426063	151.227	721.505	HLA-E
metanephric mesenchymal cell differentiation (GO:0072162)	1	5	0.0084719	0.0426063	151.227	721.505	STAT1
tryptophan catabolic process to kynurenine (GO:0019441)	1	5	0.0084719	0.0426063	151.227	721.505	IDO1
regulation of natural killer cell mediated immunity (GO:0002715)	1	5	0.0084719	0.0426063	151.227	721.505	HLA-E
regulation of interleukin-1 beta production (GO:0032651)	2	83	0.00875812	0.0436222	15.3434	72.6934	P2RX7;GBP5
response to interleukin-1 (GO:0070555)	2	86	0.00937685	0.0461561	14.7932	69.0768	CD40;GBP1
negative regulation of angiogenesis (GO:0016525)	2	87	0.00958733	0.0461561	14.6184	67.9362	CXCL10;STAT1
regulation of type I interferon production (GO:0032479)	2	89	0.0100146	0.0461561	14.2809	65.7451	IRF1;NLRC5
foam cell differentiation (GO:0090077)	1	6	0.0101579	0.0461561	120.976	555.219	STAT1
regulation of T-helper cell differentiation (GO:0045622)	1	6	0.0101579	0.0461561	120.976	555.219	HLA-DRA
positive regulation of ion transmembrane transport (GO:0034767)	1	6	0.0101579	0.0461561	120.976	555.219	P2RX7
macrophage derived foam cell differentiation (GO:0010742)	1	6	0.0101579	0.0461561	120.976	555.219	STAT1
mesenchymal cell differentiation involved in kidney development (GO:0072161)	1	6	0.0101579	0.0461561	120.976	555.219	STAT1
peptide antigen assembly with MHC protein complex (GO:0002501)	1	6	0.0101579	0.0461561	120.976	555.219	HLA-DRA
vesicle fusion with endoplasmic reticulum-Golgi intermediate compartment (ERGIC) membrane (GO:1990668)	1	6	0.0101579	0.0461561	120.976	555.219	TAP1
negative regulation of MAPK cascade (GO:0043409)	2	94	0.0111192	0.0490697	13.5014	60.7437	P2RX7;GBP1
regulation of T cell tolerance induction (GO:0002664)	1	7	0.0118411	0.0490697	100.808	447.202	HLA-B
regulation by virus of viral protein levels in host cell (GO:0046719)	1	7	0.0118411	0.0490697	100.808	447.202	STAT1
negative regulation of interferon-gamma-mediated signaling pathway (GO:0060336)	1	7	0.0118411	0.0490697	100.808	447.202	PARP14
bleb assembly (GO:0032060)	1	7	0.0118411	0.0490697	100.808	447.202	P2RX7
positive regulation of lymphocyte apoptotic process (GO:0070230)	1	7	0.0118411	0.0490697	100.808	447.202	IDO1
negative regulation of response to interferon-gamma (GO:0060331)	1	7	0.0118411	0.0490697	100.808	447.202	PARP14
regulation of morphogenesis of an epithelium (GO:1905330)	1	7	0.0118411	0.0490697	100.808	447.202	CXCL10
positive regulation of type I interferon-mediated signaling pathway (GO:0060340)	1	7	0.0118411	0.0490697	100.808	447.202	NLRC5
regulation of natural killer cell proliferation (GO:0032817)	1	7	0.0118411	0.0490697	100.808	447.202	HLA-E
peptide transport (GO:0015833)	1	7	0.0118411	0.0490697	100.808	447.202	TAP1
antigen processing and presentation of exogenous peptide antigen via MHC class II (GO:0019886)	2	98	0.0120399	0.0494975	12.9362	57.1719	HLA-DRA;CTSS
antigen processing and presentation of peptide antigen via MHC class II (GO:0002495)	2	100	0.0125125	0.0503898	12.6709	55.5117	HLA-DRA;CTSS
positive regulation of apoptotic cell clearance (GO:2000427)	1	8	0.0135216	0.0503898	86.4026	371.831	C2
positive regulation of CD4-positive, alpha-beta T cell differentiation (GO:0043372)	1	8	0.0135216	0.0503898	86.4026	371.831	HLA-DRA
alpha-beta T cell activation (GO:0046631)	1	8	0.0135216	0.0503898	86.4026	371.831	HLA-E
antigen processing and presentation of endogenous peptide antigen via MHC class I (GO:0019885)	1	8	0.0135216	0.0503898	86.4026	371.831	TAP1
regulation of alpha-beta T cell proliferation (GO:0046640)	1	8	0.0135216	0.0503898	86.4026	371.831	IRF1
regulation of apoptotic cell clearance (GO:2000425)	1	8	0.0135216	0.0503898	86.4026	371.831	C2
regulation of CD4-positive, alpha-beta T cell activation (GO:2000514)	1	8	0.0135216	0.0503898	86.4026	371.831	HLA-DRA
positive regulation of MHC class II biosynthetic process (GO:0045348)	1	8	0.0135216	0.0503898	86.4026	371.831	CIITA
interleukin-21-mediated signaling pathway (GO:0038114)	1	8	0.0135216	0.0503898	86.4026	371.831	STAT1
cellular response to interleukin-21 (GO:0098757)	1	8	0.0135216	0.0503898	86.4026	371.831	STAT1
regulation of interleukin-18 production (GO:0032661)	1	8	0.0135216	0.0503898	86.4026	371.831	GBP5
plasma membrane phospholipid scrambling (GO:0017121)	1	8	0.0135216	0.0503898	86.4026	371.831	P2RX7
positive regulation of transcription, DNA-templated (GO:0045893)	6	1183	0.0136703	0.0505801	3.42074	14.6836	CXCL10;CIITA;CD40;STAT1;IRF1;NLRC5
response to tumor necrosis factor (GO:0034612)	2	110	0.0149947	0.0511248	11.4919	48.2666	CD40;GBP1
negative regulation of bone resorption (GO:0045779)	1	9	0.0151993	0.0511248	75.5985	316.494	P2RX7
positive regulation of CD8-positive, alpha-beta T cell activation (GO:2001187)	1	9	0.0151993	0.0511248	75.5985	316.494	HLA-E
negative regulation of leukocyte degranulation (GO:0043301)	1	9	0.0151993	0.0511248	75.5985	316.494	HLA-F
CD40 signaling pathway (GO:0023035)	1	9	0.0151993	0.0511248	75.5985	316.494	CD40
negative regulation of protein activation cascade (GO:2000258)	1	9	0.0151993	0.0511248	75.5985	316.494	SERPING1
positive regulation of memory T cell differentiation (GO:0043382)	1	9	0.0151993	0.0511248	75.5985	316.494	HLA-DRA
interleukin-9-mediated signaling pathway (GO:0038113)	1	9	0.0151993	0.0511248	75.5985	316.494	STAT1
cellular response to interleukin-9 (GO:0071355)	1	9	0.0151993	0.0511248	75.5985	316.494	STAT1
kynurenine metabolic process (GO:0070189)	1	9	0.0151993	0.0511248	75.5985	316.494	IDO1
positive regulation of NLRP3 inflammasome complex assembly (GO:1900227)	1	9	0.0151993	0.0511248	75.5985	316.494	GBP5
negative regulation of T cell cytokine production (GO:0002725)	1	9	0.0151993	0.0511248	75.5985	316.494	HLA-F
positive regulation of protein kinase C signaling (GO:0090037)	1	9	0.0151993	0.0511248	75.5985	316.494	CD40
DNA cytosine deamination (GO:0070383)	1	9	0.0151993	0.0511248	75.5985	316.494	APOBEC3A
cellular response to molecule of bacterial origin (GO:0071219)	2	115	0.0163091	0.0536247	10.9806	45.1967	CXCL10;CXCL11
protein poly-ADP-ribosylation (GO:0070212)	1	10	0.0168742	0.0536247	67.1953	274.289	PARP14
cell differentiation involved in metanephros development (GO:0072202)	1	10	0.0168742	0.0536247	67.1953	274.289	STAT1
indolalkylamine catabolic process (GO:0046218)	1	10	0.0168742	0.0536247	67.1953	274.289	IDO1
positive regulation of mesenchymal cell proliferation (GO:0002053)	1	10	0.0168742	0.0536247	67.1953	274.289	STAT1
negative regulation of tyrosine phosphorylation of STAT protein (GO:0042532)	1	10	0.0168742	0.0536247	67.1953	274.289	PARP14
positive regulation of T cell apoptotic process (GO:0070234)	1	10	0.0168742	0.0536247	67.1953	274.289	IDO1
regulation of memory T cell differentiation (GO:0043380)	1	10	0.0168742	0.0536247	67.1953	274.289	HLA-DRA
myeloid dendritic cell differentiation (GO:0043011)	1	10	0.0168742	0.0536247	67.1953	274.289	BATF2
adenylate cyclase-activating G protein-coupled receptor signaling pathway (GO:0007189)	2	118	0.0171207	0.0540762	10.695	43.5018	CXCL10;CXCL11
cellular response to oxygen-containing compound (GO:1901701)	3	323	0.0172548	0.0541697	5.94133	24.1198	P2RX7;CXCL10;CXCL11
cellular response to lipopolysaccharide (GO:0071222)	2	120	0.0176711	0.0548971	10.5127	42.4274	CXCL10;CXCL11
negative regulation of bone remodeling (GO:0046851)	1	11	0.0185463	0.0548971	60.4727	241.134	P2RX7
regulation of T cell apoptotic process (GO:0070232)	1	11	0.0185463	0.0548971	60.4727	241.134	IDO1
positive regulation of interleukin-13 production (GO:0032736)	1	11	0.0185463	0.0548971	60.4727	241.134	HLA-E
interleukin-35-mediated signaling pathway (GO:0070757)	1	11	0.0185463	0.0548971	60.4727	241.134	STAT1
regulation of mesenchymal cell proliferation (GO:0010464)	1	11	0.0185463	0.0548971	60.4727	241.134	STAT1
cytidine to uridine editing (GO:0016554)	1	11	0.0185463	0.0548971	60.4727	241.134	APOBEC3A
metanephric mesenchyme development (GO:0072075)	1	11	0.0185463	0.0548971	60.4727	241.134	STAT1
tryptophan catabolic process (GO:0006569)	1	11	0.0185463	0.0548971	60.4727	241.134	IDO1
tryptophan metabolic process (GO:0006568)	1	11	0.0185463	0.0548971	60.4727	241.134	IDO1
protein mono-ADP-ribosylation (GO:0140289)	1	12	0.0202157	0.0576067	54.9725	214.464	PARP14
negative regulation of complement activation (GO:0045916)	1	12	0.0202157	0.0576067	54.9725	214.464	SERPING1
regulation of CD4-positive, alpha-beta T cell differentiation (GO:0043370)	1	12	0.0202157	0.0576067	54.9725	214.464	HLA-DRA
regulation of dendritic cell differentiation (GO:2001198)	1	12	0.0202157	0.0576067	54.9725	214.464	HLA-B
cellular response to thyroid hormone stimulus (GO:0097067)	1	12	0.0202157	0.0576067	54.9725	214.464	CTSS
regulation of MHC class II biosynthetic process (GO:0045346)	1	12	0.0202157	0.0576067	54.9725	214.464	CIITA
positive regulation of macromolecule biosynthetic process (GO:0010557)	2	129	0.0202402	0.0576067	9.76329	38.0776	CIITA;NLRC5
positive regulation of peptidyl-tyrosine phosphorylation (GO:0050731)	2	134	0.0217312	0.0599738	9.3911	35.9586	CD40;PARP14
negative regulation of cell morphogenesis involved in differentiation (GO:0010771)	1	13	0.0218823	0.0599738	50.3889	192.59	GBP1
positive regulation of CD4-positive, alpha-beta T cell activation (GO:2000516)	1	13	0.0218823	0.0599738	50.3889	192.59	HLA-DRA
response to thyroid hormone (GO:0097066)	1	13	0.0218823	0.0599738	50.3889	192.59	CTSS
negative regulation of substrate adhesion-dependent cell spreading (GO:1900025)	1	13	0.0218823	0.0599738	50.3889	192.59	GBP1
lymphocyte mediated immunity (GO:0002449)	1	13	0.0218823	0.0599738	50.3889	192.59	BTN3A3
DNA deamination (GO:0045006)	1	13	0.0218823	0.0599738	50.3889	192.59	APOBEC3A
protein localization to vacuole (GO:0072665)	1	14	0.0235462	0.0603808	46.5105	174.358	GBP1
regulation of response to interferon-gamma (GO:0060330)	1	14	0.0235462	0.0603808	46.5105	174.358	STAT1
antiviral innate immune response (GO:0140374)	1	14	0.0235462	0.0603808	46.5105	174.358	CXCL10
positive regulation of leukocyte degranulation (GO:0043302)	1	14	0.0235462	0.0603808	46.5105	174.358	HLA-F
immune response-regulating cell surface receptor signaling pathway (GO:0002768)	1	14	0.0235462	0.0603808	46.5105	174.358	CD40
positive regulation of lymphocyte migration (GO:2000403)	1	14	0.0235462	0.0603808	46.5105	174.358	CXCL10
negative regulation of T cell differentiation (GO:0045581)	1	14	0.0235462	0.0603808	46.5105	174.358	IRF1
negative regulation of T cell mediated immunity (GO:0002710)	1	14	0.0235462	0.0603808	46.5105	174.358	HLA-F
positive regulation of regulatory T cell differentiation (GO:0045591)	1	14	0.0235462	0.0603808	46.5105	174.358	HLA-DRA
positive regulation of transmembrane transport (GO:0034764)	1	14	0.0235462	0.0603808	46.5105	174.358	P2RX7
detection of bacterium (GO:0016045)	1	14	0.0235462	0.0603808	46.5105	174.358	HLA-B
myeloid dendritic cell activation (GO:0001773)	1	14	0.0235462	0.0603808	46.5105	174.358	BATF2
regulation of protein kinase C signaling (GO:0090036)	1	14	0.0235462	0.0603808	46.5105	174.358	CD40
protein localization to organelle (GO:0033365)	2	142	0.024209	0.0617746	8.85089	32.9345	GBP5;GBP1
regulation of T cell chemotaxis (GO:0010819)	1	15	0.0252073	0.0627759	43.1861	158.952	CXCL10
response to acidic pH (GO:0010447)	1	15	0.0252073	0.0627759	43.1861	158.952	CTSS
interleukin-27-mediated signaling pathway (GO:0070106)	1	15	0.0252073	0.0627759	43.1861	158.952	STAT1
cellular response to ATP (GO:0071318)	1	15	0.0252073	0.0627759	43.1861	158.952	P2RX7
negative regulation of single stranded viral RNA replication via double stranded DNA intermediate (GO:0045869)	1	15	0.0252073	0.0627759	43.1861	158.952	APOBEC3A
regulation of cytokine production (GO:0001817)	2	150	0.0267973	0.0638369	8.36909	30.2915	HLA-B;BTN3A3
positive regulation of alpha-beta T cell proliferation (GO:0046641)	1	16	0.0268657	0.0638369	40.3051	145.78	HLA-E
aromatic amino acid family catabolic process (GO:0009074)	1	16	0.0268657	0.0638369	40.3051	145.78	IDO1
positive regulation of endothelial cell apoptotic process (GO:2000353)	1	16	0.0268657	0.0638369	40.3051	145.78	CD40
basement membrane organization (GO:0071711)	1	16	0.0268657	0.0638369	40.3051	145.78	CTSS
positive regulation of isotype switching (GO:0045830)	1	16	0.0268657	0.0638369	40.3051	145.78	CD40
negative regulation of receptor signaling pathway via JAK-STAT (GO:0046426)	1	16	0.0268657	0.0638369	40.3051	145.78	PARP14
negative regulation of type I interferon-mediated signaling pathway (GO:0060339)	1	16	0.0268657	0.0638369	40.3051	145.78	NLRC5
regulation of interleukin-13 production (GO:0032656)	1	16	0.0268657	0.0638369	40.3051	145.78	HLA-E
T cell mediated immunity (GO:0002456)	1	16	0.0268657	0.0638369	40.3051	145.78	BTN3A3
negative regulation of cytokine production involved in immune response (GO:0002719)	1	17	0.0285214	0.0658854	37.7841	134.402	HLA-F
positive regulation of cytokine production involved in inflammatory response (GO:1900017)	1	17	0.0285214	0.0658854	37.7841	134.402	GBP5
regulation of transferase activity (GO:0051338)	1	17	0.0285214	0.0658854	37.7841	134.402	NLRC5
negative regulation of viral entry into host cell (GO:0046597)	1	17	0.0285214	0.0658854	37.7841	134.402	CIITA
positive regulation of transcription of Notch receptor target (GO:0007221)	1	17	0.0285214	0.0658854	37.7841	134.402	STAT1
regulation of NLRP3 inflammasome complex assembly (GO:1900225)	1	17	0.0285214	0.0658854	37.7841	134.402	GBP5
regulation of transcription by RNA polymerase II (GO:0006357)	8	2206	0.0286182	0.0658854	2.4873	8.83914	ETV7;BATF2;CXCL10;CIITA;CD40;STAT1;IRF1;NLRC5
response to lipopolysaccharide (GO:0032496)	2	159	0.0298373	0.0673719	7.88575	27.6947	CXCL10;CXCL11
negative regulation of biosynthetic process (GO:0009890)	1	18	0.0301743	0.0673719	35.5597	124.486	CIITA
regulation of single stranded viral RNA replication via double stranded DNA intermediate (GO:0045091)	1	18	0.0301743	0.0673719	35.5597	124.486	APOBEC3A
regulation of adaptive immune response (GO:0002819)	1	18	0.0301743	0.0673719	35.5597	124.486	IRF1
base conversion or substitution editing (GO:0016553)	1	18	0.0301743	0.0673719	35.5597	124.486	APOBEC3A
positive regulation of interleukin-4 production (GO:0032753)	1	18	0.0301743	0.0673719	35.5597	124.486	HLA-E
interleukin-6-mediated signaling pathway (GO:0070102)	1	18	0.0301743	0.0673719	35.5597	124.486	STAT1
regulation of T cell cytokine production (GO:0002724)	1	19	0.0318245	0.0692194	33.5825	115.776	HLA-F
response to ATP (GO:0033198)	1	19	0.0318245	0.0692194	33.5825	115.776	P2RX7
regulation of collagen biosynthetic process (GO:0032965)	1	19	0.0318245	0.0692194	33.5825	115.776	CIITA
positive regulation of monocyte chemotaxis (GO:0090026)	1	19	0.0318245	0.0692194	33.5825	115.776	CXCL10
negative regulation of T cell receptor signaling pathway (GO:0050860)	1	19	0.0318245	0.0692194	33.5825	115.776	GBP1
pore complex assembly (GO:0046931)	1	19	0.0318245	0.0692194	33.5825	115.776	P2RX7
adenylate cyclase-modulating G protein-coupled receptor signaling pathway (GO:0007188)	2	165	0.0319372	0.0692194	7.59317	26.1508	CXCL10;CXCL11
adaptive immune response based on somatic recombination of immune receptors built from immunoglobulin superfamily domains (GO:0002460)	1	20	0.0334719	0.0707692	31.8134	108.072	BTN3A3
regulation of T cell migration (GO:2000404)	1	20	0.0334719	0.0707692	31.8134	108.072	CXCL10
positive regulation of interferon-alpha production (GO:0032727)	1	20	0.0334719	0.0707692	31.8134	108.072	STAT1
negative regulation of viral life cycle (GO:1903901)	1	20	0.0334719	0.0707692	31.8134	108.072	CIITA
natural killer cell mediated immunity (GO:0002228)	1	20	0.0334719	0.0707692	31.8134	108.072	SLAMF7
regulation of protein localization to cell periphery (GO:1904375)	1	20	0.0334719	0.0707692	31.8134	108.072	GBP1
positive regulation of I-kappaB kinase/NF-kappaB signaling (GO:0043123)	2	171	0.034094	0.0717915	7.32138	24.7362	CD40;APOL3
purinergic nucleotide receptor signaling pathway (GO:0035590)	1	21	0.0351166	0.0718989	30.2212	101.213	P2RX7
regulation of transposition (GO:0010528)	1	21	0.0351166	0.0718989	30.2212	101.213	APOBEC3A
positive regulation of glycolytic process (GO:0045821)	1	21	0.0351166	0.0718989	30.2212	101.213	P2RX7
negative regulation of protein localization to cell periphery (GO:1904376)	1	21	0.0351166	0.0718989	30.2212	101.213	GBP1
negative regulation of protein localization to plasma membrane (GO:1903077)	1	21	0.0351166	0.0718989	30.2212	101.213	GBP1
sensory perception of pain (GO:0019233)	1	21	0.0351166	0.0718989	30.2212	101.213	P2RX7
positive regulation of purine nucleotide metabolic process (GO:1900544)	1	21	0.0351166	0.0718989	30.2212	101.213	P2RX7
defense response to bacterium (GO:0042742)	2	176	0.0359341	0.0732828	7.1092	23.6457	GBP4;HLA-E
negative regulation of interleukin-2 production (GO:0032703)	1	22	0.0367587	0.0740895	28.7807	95.0735	GBP1
proteasomal ubiquitin-independent protein catabolic process (GO:0010499)	1	22	0.0367587	0.0740895	28.7807	95.0735	PSMB9
natural killer cell mediated cytotoxicity (GO:0042267)	1	22	0.0367587	0.0740895	28.7807	95.0735	SLAMF7
negative regulation of cytokine production (GO:0001818)	2	182	0.0381921	0.0762075	6.87014	22.4319	NLRC5;GBP1
positive regulation of epithelial cell apoptotic process (GO:1904037)	1	23	0.038398	0.0762075	27.4711	89.5488	CD40
regulation of cysteine-type endopeptidase activity (GO:2000116)	1	23	0.038398	0.0762075	27.4711	89.5488	PSMB9
regulation of interleukin-4 production (GO:0032673)	1	23	0.038398	0.0762075	27.4711	89.5488	HLA-E
regulation of cell population proliferation (GO:0042127)	4	764	0.0395325	0.0781598	3.36947	10.8855	CXCL10;CXCL11;STAT1;IRF1
positive regulation of carbohydrate metabolic process (GO:0045913)	1	24	0.0400346	0.0785527	26.2754	84.5544	P2RX7
dendritic cell differentiation (GO:0097028)	1	24	0.0400346	0.0785527	26.2754	84.5544	BATF2
negative regulation of antigen receptor-mediated signaling pathway (GO:0050858)	1	25	0.0416685	0.0805383	25.1793	80.0201	GBP1
receptor signaling pathway via STAT (GO:0097696)	1	25	0.0416685	0.0805383	25.1793	80.0201	STAT1
regulation of interferon-alpha production (GO:0032647)	1	25	0.0416685	0.0805383	25.1793	80.0201	STAT1
positive regulation of T cell migration (GO:2000406)	1	25	0.0416685	0.0805383	25.1793	80.0201	CXCL10
regulation of programmed cell death (GO:0043067)	2	194	0.0428671	0.0818585	6.43685	20.2738	CXCL10;STAT1
regulation of regulatory T cell differentiation (GO:0045589)	1	26	0.0432997	0.0818585	24.1709	75.8872	IRF1
positive regulation of ion transmembrane transporter activity (GO:0032414)	1	26	0.0432997	0.0818585	24.1709	75.8872	CTSS
negative regulation of protein localization to membrane (GO:1905476)	1	26	0.0432997	0.0818585	24.1709	75.8872	GBP1
negative regulation of transposition (GO:0010529)	1	26	0.0432997	0.0818585	24.1709	75.8872	APOBEC3A
regulation of monocyte chemotaxis (GO:0090025)	1	26	0.0432997	0.0818585	24.1709	75.8872	CXCL10
negative regulation of intracellular signal transduction (GO:1902532)	2	198	0.0444712	0.0837675	6.30421	19.6245	P2RX7;STAT1
regulation of toll-like receptor signaling pathway (GO:0034121)	1	27	0.0449282	0.0840173	23.2401	72.1068	IRF1
positive regulation of erythrocyte differentiation (GO:0045648)	1	27	0.0449282	0.0840173	23.2401	72.1068	STAT1
amide transport (GO:0042886)	1	28	0.046554	0.0852119	22.3782	68.6372	TAP1
positive regulation of defense response to virus by host (GO:0002230)	1	28	0.046554	0.0852119	22.3782	68.6372	STAT1
regulation of calcium-mediated signaling (GO:0050848)	1	28	0.046554	0.0852119	22.3782	68.6372	GBP1
cellular response to interleukin-6 (GO:0071354)	1	28	0.046554	0.0852119	22.3782	68.6372	STAT1
regulation of immunoglobulin production (GO:0002637)	1	28	0.046554	0.0852119	22.3782	68.6372	HLA-E
protein localization to Golgi apparatus (GO:0034067)	1	28	0.046554	0.0852119	22.3782	68.6372	GBP5
regulation of response to biotic stimulus (GO:0002831)	1	29	0.0481771	0.087564	21.5779	65.4431	IRF1
protein ADP-ribosylation (GO:0006471)	1	29	0.0481771	0.087564	21.5779	65.4431	PARP14
positive regulation of B cell proliferation (GO:0030890)	1	30	0.0497976	0.0889487	20.8328	62.494	CD40
alpha-amino acid catabolic process (GO:1901606)	1	30	0.0497976	0.0889487	20.8328	62.494	IDO1
regulation of type I interferon-mediated signaling pathway (GO:0060338)	1	30	0.0497976	0.0889487	20.8328	62.494	NLRC5
TRIF-dependent toll-like receptor signaling pathway (GO:0035666)	1	30	0.0497976	0.0889487	20.8328	62.494	CD40
regulation of protein localization to membrane (GO:1905475)	1	30	0.0497976	0.0889487	20.8328	62.494	GBP1
receptor signaling pathway via JAK-STAT (GO:0007259)	1	31	0.0514153	0.0902818	20.1374	59.7641	STAT1
negative regulation of peptidyl-tyrosine phosphorylation (GO:0050732)	1	31	0.0514153	0.0902818	20.1374	59.7641	PARP14
positive regulation of mononuclear cell migration (GO:0071677)	1	31	0.0514153	0.0902818	20.1374	59.7641	CXCL10
MyD88-independent toll-like receptor signaling pathway (GO:0002756)	1	31	0.0514153	0.0902818	20.1374	59.7641	CD40
phospholipid translocation (GO:0045332)	1	31	0.0514153	0.0902818	20.1374	59.7641	P2RX7
B cell proliferation (GO:0042100)	1	32	0.0530304	0.0921804	19.4868	57.2306	CD40
positive regulation of immune effector process (GO:0002699)	1	32	0.0530304	0.0921804	19.4868	57.2306	HLA-DRA
membrane depolarization (GO:0051899)	1	32	0.0530304	0.0921804	19.4868	57.2306	P2RX7
cellular response to lipid (GO:0071396)	2	219	0.0532496	0.0922518	5.68808	16.6818	CXCL10;CXCL11
positive regulation of ATP metabolic process (GO:1903580)	1	33	0.0546428	0.0940365	18.8769	54.8739	P2RX7
positive regulation of organelle organization (GO:0010638)	1	33	0.0546428	0.0940365	18.8769	54.8739	P2RX7
positive regulation of nucleic acid-templated transcription (GO:1903508)	3	511	0.0553131	0.0948748	3.70676	10.7301	CIITA;STAT1;IRF1
regulation of activated T cell proliferation (GO:0046006)	1	34	0.0562526	0.0958515	18.3039	52.677	IDO1
positive regulation of interleukin-12 production (GO:0032735)	1	34	0.0562526	0.0958515	18.3039	52.677	CD40
regulation of T cell receptor signaling pathway (GO:0050856)	1	35	0.0578597	0.0973095	17.7647	50.6247	GBP1
positive regulation of immunoglobulin production (GO:0002639)	1	35	0.0578597	0.0973095	17.7647	50.6247	HLA-E
cellular response to virus (GO:0098586)	1	35	0.0578597	0.0973095	17.7647	50.6247	CXCL10
regulation of ion transmembrane transport (GO:0034765)	1	35	0.0578597	0.0973095	17.7647	50.6247	P2RX7
positive regulation of bone mineralization (GO:0030501)	1	36	0.0594641	0.0987257	17.2563	48.7038	P2RX7
regulation of sodium ion transport (GO:0002028)	1	36	0.0594641	0.0987257	17.2563	48.7038	P2RX7
positive regulation of interferon-beta production (GO:0032728)	1	36	0.0594641	0.0987257	17.2563	48.7038	IRF1
regulation of defense response to virus by host (GO:0050691)	1	36	0.0594641	0.0987257	17.2563	48.7038	STAT1
positive regulation of calcium ion transport (GO:0051928)	1	37	0.0610659	0.100102	16.7761	46.9026	P2RX7
negative regulation of endothelial cell proliferation (GO:0001937)	1	37	0.0610659	0.100102	16.7761	46.9026	STAT1
regulation of erythrocyte differentiation (GO:0045646)	1	37	0.0610659	0.100102	16.7761	46.9026	STAT1
positive regulation of myeloid cell differentiation (GO:0045639)	1	37	0.0610659	0.100102	16.7761	46.9026	STAT1
response to cAMP (GO:0051591)	1	38	0.0626651	0.101757	16.3219	45.2108	STAT1
positive regulation of production of molecular mediator of immune response (GO:0002702)	1	38	0.0626651	0.101757	16.3219	45.2108	HLA-E
lymphocyte proliferation (GO:0046651)	1	38	0.0626651	0.101757	16.3219	45.2108	CD40
regulation of viral entry into host cell (GO:0046596)	1	39	0.0642616	0.103377	15.8915	43.619	CIITA
response to peptide (GO:1901652)	1	39	0.0642616	0.103377	15.8915	43.619	STAT1
endothelial cell migration (GO:0043542)	1	39	0.0642616	0.103377	15.8915	43.619	STAT1
negative regulation of blood coagulation (GO:0030195)	1	40	0.0658554	0.104321	15.4833	42.1191	SERPING1
positive regulation of cation channel activity (GO:2001259)	1	40	0.0658554	0.104321	15.4833	42.1191	CTSS
negative regulation of cell-substrate adhesion (GO:0010812)	1	40	0.0658554	0.104321	15.4833	42.1191	GBP1
negative regulation of I-kappaB kinase/NF-kappaB signaling (GO:0043124)	1	40	0.0658554	0.104321	15.4833	42.1191	STAT1
positive regulation of ossification (GO:0045778)	1	40	0.0658554	0.104321	15.4833	42.1191	P2RX7
epithelial cell migration (GO:0010631)	1	41	0.0674467	0.105871	15.0955	40.7037	STAT1
positive regulation of biomineral tissue development (GO:0070169)	1	41	0.0674467	0.105871	15.0955	40.7037	P2RX7
positive regulation of cation transmembrane transport (GO:1904064)	1	41	0.0674467	0.105871	15.0955	40.7037	CTSS
positive regulation of phosphorylation (GO:0042327)	2	253	0.0686359	0.107412	4.90911	13.1512	P2RX7;CD40
regulation of cytokine production involved in inflammatory response (GO:1900015)	1	43	0.0706212	0.109199	14.3752	38.1003	GBP5
negative regulation of type I interferon production (GO:0032480)	1	43	0.0706212	0.109199	14.3752	38.1003	NLRC5
positive regulation of T cell differentiation (GO:0045582)	1	43	0.0706212	0.109199	14.3752	38.1003	HLA-DRA
natural killer cell activation (GO:0030101)	1	43	0.0706212	0.109199	14.3752	38.1003	SLAMF7
antibacterial humoral response (GO:0019731)	1	44	0.0722046	0.110985	14.0402	36.9011	HLA-E
regulation of endothelial cell apoptotic process (GO:2000351)	1	44	0.0722046	0.110985	14.0402	36.9011	CD40
positive regulation of response to biotic stimulus (GO:0002833)	1	45	0.0737853	0.113079	13.7204	35.7635	GBP5
protein-containing complex assembly (GO:0065003)	2	267	0.0753537	0.114364	4.64646	12.0137	P2RX7;CD40
regulation of B cell proliferation (GO:0030888)	1	46	0.0753634	0.114364	13.4148	34.6831	CD40
positive regulation of smooth muscle cell proliferation (GO:0048661)	1	46	0.0753634	0.114364	13.4148	34.6831	STAT1
negative regulation of transcription, DNA-templated (GO:0045892)	4	948	0.0755065	0.114364	2.68672	6.94125	ETV7;CIITA;STAT1;IRF1
positive regulation of blood vessel endothelial cell migration (GO:0043536)	1	48	0.0785118	0.117882	12.8427	32.6783	CD40
regulation of interleukin-2 production (GO:0032663)	1	48	0.0785118	0.117882	12.8427	32.6783	GBP1
cognition (GO:0050890)	1	48	0.0785118	0.117882	12.8427	32.6783	HLA-DRA
regulation of smooth muscle cell proliferation (GO:0048660)	1	49	0.0800821	0.119546	12.5745	31.7469	STAT1
regulation of interferon-beta production (GO:0032648)	1	49	0.0800821	0.119546	12.5745	31.7469	IRF1
negative regulation of ERK1 and ERK2 cascade (GO:0070373)	1	50	0.0816498	0.121188	12.3173	30.8586	GBP1
positive regulation of ion transport (GO:0043270)	1	50	0.0816498	0.121188	12.3173	30.8586	P2RX7
regulation of substrate adhesion-dependent cell spreading (GO:1900024)	1	51	0.0832149	0.122458	12.0703	30.0107	GBP1
regulation of cellular amine metabolic process (GO:0033238)	1	51	0.0832149	0.122458	12.0703	30.0107	PSMB9
sensory perception (GO:0007600)	1	51	0.0832149	0.122458	12.0703	30.0107	P2RX7
response to peptide hormone (GO:0043434)	1	52	0.0847774	0.124053	11.833	29.2007	STAT1
protein homotetramerization (GO:0051289)	1	52	0.0847774	0.124053	11.833	29.2007	GBP5
positive regulation of B cell activation (GO:0050871)	1	53	0.0863374	0.125626	11.6049	28.4261	CD40
positive regulation of phagocytosis (GO:0050766)	1	53	0.0863374	0.125626	11.6049	28.4261	C2
regulation of cellular amino acid metabolic process (GO:0006521)	1	54	0.0878947	0.126823	11.3854	27.6848	PSMB9
positive regulation of leukocyte chemotaxis (GO:0002690)	1	54	0.0878947	0.126823	11.3854	27.6848	CXCL10
negative regulation of viral genome replication (GO:0045071)	1	54	0.0878947	0.126823	11.3854	27.6848	APOBEC3A
regulation of blood vessel endothelial cell migration (GO:0043535)	1	55	0.0894495	0.128708	11.174	26.9749	CD40
negative regulation of cell cycle G2/M phase transition (GO:1902750)	1	57	0.0925513	0.13207	10.7738	25.6416	PSMB9
regulation of bone mineralization (GO:0030500)	1	57	0.0925513	0.13207	10.7738	25.6416	P2RX7
renal system development (GO:0072001)	1	57	0.0925513	0.13207	10.7738	25.6416	STAT1
muscle organ development (GO:0007517)	1	58	0.0940984	0.133909	10.5843	25.015	CXCL10
cellular protein catabolic process (GO:0044257)	1	60	0.0971848	0.137546	10.2244	23.8346	CTSS
Notch signaling pathway (GO:0007219)	1	60	0.0971848	0.137546	10.2244	23.8346	STAT1
pattern recognition receptor signaling pathway (GO:0002221)	1	61	0.0987243	0.139344	10.0535	23.2782	CTSS
negative regulation of endopeptidase activity (GO:0010951)	1	63	0.101795	0.1429	9.72825	22.227	SERPING1
negative regulation of peptidase activity (GO:0010466)	1	63	0.101795	0.1429	9.72825	22.227	SERPING1
regulation of cellular ketone metabolic process (GO:0010565)	1	64	0.103327	0.14388	9.57335	21.7301	PSMB9
pre-replicative complex assembly (GO:0036388)	1	64	0.103327	0.14388	9.57335	21.7301	PSMB9
plasma membrane organization (GO:0007009)	1	64	0.103327	0.14388	9.57335	21.7301	P2RX7
extracellular matrix disassembly (GO:0022617)	1	66	0.106383	0.146951	9.27786	20.789	CTSS
negative regulation of G2/M transition of mitotic cell cycle (GO:0010972)	1	66	0.106383	0.146951	9.27786	20.789	PSMB9
cellular component disassembly (GO:0022411)	1	66	0.106383	0.146951	9.27786	20.789	CTSS
regulation of viral genome replication (GO:0045069)	1	67	0.107907	0.14866	9.13682	20.343	APOBEC3A
negative regulation of transcription by RNA polymerase II (GO:0000122)	3	684	0.109259	0.150122	2.74051	6.0676	ETV7;CIITA;STAT1
positive regulation of MAP kinase activity (GO:0043406)	1	69	0.110948	0.15204	8.8672	19.4963	CD40
protein tetramerization (GO:0051262)	1	71	0.113979	0.154558	8.61299	18.7052	GBP5
regulation of glycolytic process (GO:0006110)	1	71	0.113979	0.154558	8.61299	18.7052	P2RX7
regulation of hematopoietic stem cell differentiation (GO:1902036)	1	71	0.113979	0.154558	8.61299	18.7052	PSMB9
myeloid leukocyte differentiation (GO:0002573)	1	71	0.113979	0.154558	8.61299	18.7052	BATF2
extrinsic apoptotic signaling pathway (GO:0097191)	1	72	0.11549	0.155792	8.49125	18.3289	P2RX7
negative regulation of epithelial cell proliferation (GO:0050680)	1	72	0.11549	0.155792	8.49125	18.3289	STAT1
proteolysis involved in cellular protein catabolic process (GO:0051603)	1	74	0.118506	0.158621	8.25778	17.6121	CTSS
regulation of cytokine-mediated signaling pathway (GO:0001959)	1	74	0.118506	0.158621	8.25778	17.6121	STAT1
NIK/NF-kappaB signaling (GO:0038061)	1	74	0.118506	0.158621	8.25778	17.6121	PSMB9
regulation of transcription from RNA polymerase II promoter in response to hypoxia (GO:0061418)	1	75	0.12001	0.159808	8.14578	17.2705	PSMB9
regulation of hematopoietic progenitor cell differentiation (GO:1901532)	1	75	0.12001	0.159808	8.14578	17.2705	PSMB9
regulation of T cell proliferation (GO:0042129)	1	76	0.121512	0.16098	8.03677	16.9394	IDO1
cellular response to hormone stimulus (GO:0032870)	1	76	0.121512	0.16098	8.03677	16.9394	CTSS
positive regulation of tumor necrosis factor production (GO:0032760)	1	77	0.123011	0.16255	7.93062	16.6185	HLA-E
negative regulation of NF-kappaB transcription factor activity (GO:0032088)	1	79	0.126002	0.165657	7.7265	16.0051	NLRC5
regulation of ion transport (GO:0043269)	1	79	0.126002	0.165657	7.7265	16.0051	P2RX7
regulation of protein localization to plasma membrane (GO:1903076)	1	80	0.127493	0.167194	7.62831	15.712	GBP1
positive regulation of tumor necrosis factor superfamily cytokine production (GO:1903557)	1	81	0.128983	0.16872	7.53258	15.4273	HLA-E
positive regulation of cytoskeleton organization (GO:0051495)	1	82	0.130469	0.170235	7.43921	15.1508	P2RX7
regulation of defense response (GO:0031347)	1	83	0.131954	0.171308	7.34812	14.8822	IRF1
positive regulation of plasma membrane bounded cell projection assembly (GO:0120034)	1	83	0.131954	0.171308	7.34812	14.8822	P2RX7
anaphase-promoting complex-dependent catabolic process (GO:0031145)	1	84	0.133436	0.172799	7.25922	14.6211	PSMB9
B cell activation (GO:0042113)	1	85	0.134915	0.173846	7.17244	14.3672	CD40
Wnt signaling pathway, planar cell polarity pathway (GO:0060071)	1	85	0.134915	0.173846	7.17244	14.3672	PSMB9
positive regulation of endothelial cell migration (GO:0010595)	1	86	0.136392	0.174879	7.0877	14.1203	CD40
regulation of neuron death (GO:1901214)	1	86	0.136392	0.174879	7.0877	14.1203	HLA-F
regulation of transcription from RNA polymerase II promoter in response to stress (GO:0043618)	1	87	0.137866	0.175898	7.00493	13.8801	PSMB9
calcium ion transmembrane transport (GO:0070588)	1	87	0.137866	0.175898	7.00493	13.8801	P2RX7
regulation of establishment of planar polarity (GO:0090175)	1	88	0.139338	0.17734	6.92407	13.6463	PSMB9
regulation of cation channel activity (GO:2001257)	1	89	0.140808	0.178334	6.84504	13.4187	CTSS
SCF-dependent proteasomal ubiquitin-dependent protein catabolic process (GO:0031146)	1	89	0.140808	0.178334	6.84504	13.4187	PSMB9
cellular amino acid catabolic process (GO:0009063)	1	90	0.142275	0.179752	6.76779	13.1971	IDO1
regulation of stem cell differentiation (GO:2000736)	1	91	0.14374	0.180721	6.69226	12.9813	PSMB9
toll-like receptor signaling pathway (GO:0002224)	1	91	0.14374	0.180721	6.69226	12.9813	CTSS
negative regulation of mitotic cell cycle phase transition (GO:1901991)	1	92	0.145202	0.181678	6.61838	12.771	PSMB9
regulation of endothelial cell proliferation (GO:0001936)	1	92	0.145202	0.181678	6.61838	12.771	STAT1
negative regulation of cell death (GO:0060548)	1	94	0.148119	0.183995	6.4754	12.3663	HLA-F
interleukin-1-mediated signaling pathway (GO:0070498)	1	94	0.148119	0.183995	6.4754	12.3663	PSMB9
regulation of kinase activity (GO:0043549)	1	94	0.148119	0.183995	6.4754	12.3663	NLRC5
regulation of cell cycle phase transition (GO:1901987)	1	95	0.149574	0.185358	6.40619	12.1715	PSMB9
protein maturation (GO:0051604)	1	97	0.152477	0.187609	6.2721	11.7962	CTSS
calcium ion homeostasis (GO:0055074)	1	97	0.152477	0.187609	6.2721	11.7962	CD40
regulation of MAP kinase activity (GO:0043405)	1	97	0.152477	0.187609	6.2721	11.7962	CD40
positive regulation of defense response (GO:0031349)	1	98	0.153925	0.188495	6.20712	11.6153	GBP5
negative regulation of neuron death (GO:1901215)	1	98	0.153925	0.188495	6.20712	11.6153	HLA-F
calcium-mediated signaling (GO:0019722)	1	102	0.159692	0.194637	5.9601	10.9338	P2RX7
positive regulation of vasculature development (GO:1904018)	1	102	0.159692	0.194637	5.9601	10.9338	CD40
cellular response to organonitrogen compound (GO:0071417)	1	103	0.161128	0.195926	5.90137	10.7733	P2RX7
cellular metal ion homeostasis (GO:0006875)	1	104	0.162562	0.197206	5.84378	10.6164	CD40
protein processing (GO:0016485)	1	106	0.165421	0.19974	5.73189	10.3132	CTSS
positive regulation of protein serine/threonine kinase activity (GO:0071902)	1	106	0.165421	0.19974	5.73189	10.3132	CD40
regulation of interleukin-6 production (GO:0032675)	1	110	0.171113	0.206131	5.52043	9.74596	HLA-B
Fc-epsilon receptor signaling pathway (GO:0038095)	1	111	0.17253	0.206876	5.46997	9.61176	PSMB9
cellular divalent inorganic cation homeostasis (GO:0072503)	1	111	0.17253	0.206876	5.46997	9.61176	CD40
protein-containing complex subunit organization (GO:0043933)	1	112	0.173944	0.207133	5.42042	9.48043	CD40
Fc receptor signaling pathway (GO:0038093)	1	112	0.173944	0.207133	5.42042	9.48043	PSMB9
regulation of cytoskeleton organization (GO:0051493)	1	112	0.173944	0.207133	5.42042	9.48043	P2RX7
calcium ion transport (GO:0006816)	1	115	0.178174	0.210717	5.27698	9.10277	P2RX7
cellular response to lectin (GO:1990858)	1	115	0.178174	0.210717	5.27698	9.10277	PSMB9
stimulatory C-type lectin receptor signaling pathway (GO:0002223)	1	115	0.178174	0.210717	5.27698	9.10277	PSMB9
positive regulation of angiogenesis (GO:0045766)	1	116	0.179579	0.211895	5.23083	8.98207	CD40
positive regulation of protein-containing complex assembly (GO:0031334)	1	118	0.182382	0.214714	5.1409	8.74801	GBP5
innate immune response activating cell surface receptor signaling pathway (GO:0002220)	1	119	0.18378	0.215869	5.09707	8.63451	PSMB9
negative regulation of nucleic acid-templated transcription (GO:1903507)	2	464	0.1862	0.218156	2.63853	4.43519	CIITA;IRF1
protein homooligomerization (GO:0051260)	1	121	0.18657	0.218156	5.01162	8.41425	GBP5
epithelium development (GO:0060429)	1	122	0.187961	0.218795	4.96995	8.30737	STAT1
regulation of mRNA catabolic process (GO:0061013)	1	122	0.187961	0.218795	4.96995	8.30737	PSMB9
regulation of tumor necrosis factor production (GO:0032680)	1	124	0.190737	0.221033	4.88864	8.0998	HLA-E
non-canonical Wnt signaling pathway (GO:0035567)	1	124	0.190737	0.221033	4.88864	8.0998	PSMB9
regulation of phosphorylation (GO:0042325)	1	125	0.192121	0.221645	4.84897	7.99901	NLRC5
platelet degranulation (GO:0002576)	1	125	0.192121	0.221645	4.84897	7.99901	SERPING1
neutrophil degranulation (GO:0043312)	2	481	0.196691	0.226414	2.54267	4.13468	HLA-B;CTSS
DNA-dependent DNA replication (GO:0006261)	1	129	0.197635	0.22675	4.6965	7.61458	PSMB9
regulation of response to external stimulus (GO:0032101)	1	130	0.199008	0.22675	4.65985	7.52291	IRF1
positive regulation of canonical Wnt signaling pathway (GO:0090263)	1	130	0.199008	0.22675	4.65985	7.52291	PSMB9
regulation of primary metabolic process (GO:0080090)	1	130	0.199008	0.22675	4.65985	7.52291	PSMB9
neutrophil activation involved in immune response (GO:0002283)	2	485	0.199172	0.22675	2.52109	4.068	HLA-B;CTSS
cellular response to hypoxia (GO:0071456)	1	131	0.200379	0.227623	4.62378	7.43293	PSMB9
neutrophil mediated immunity (GO:0002446)	2	488	0.201035	0.227869	2.50514	4.01894	HLA-B;CTSS
cellular calcium ion homeostasis (GO:0006874)	1	136	0.207198	0.233831	4.4514	7.00687	CD40
organic substance transport (GO:0071702)	1	136	0.207198	0.233831	4.4514	7.00687	TAP1
positive regulation of response to external stimulus (GO:0032103)	1	139	0.211262	0.237899	4.35397	6.76894	GBP5
positive regulation of cellular catabolic process (GO:0031331)	1	141	0.21396	0.240415	4.29134	6.6171	P2RX7
protein-DNA complex assembly (GO:0065004)	1	143	0.216649	0.242385	4.23047	6.4704	PSMB9
negative regulation of DNA-binding transcription factor activity (GO:0043433)	1	143	0.216649	0.242385	4.23047	6.4704	NLRC5
regulation of mRNA stability (GO:0043488)	1	146	0.220667	0.246348	4.14232	6.25947	PSMB9
positive regulation of cytosolic calcium ion concentration (GO:0007204)	1	147	0.222001	0.247305	4.11374	6.19148	P2RX7
positive regulation of hydrolase activity (GO:0051345)	1	149	0.224664	0.249199	4.05774	6.05882	CD40
regulation of G2/M transition of mitotic cell cycle (GO:0010389)	1	149	0.224664	0.249199	4.05774	6.05882	PSMB9
cellular response to organic cyclic compound (GO:0071407)	1	150	0.225992	0.250136	4.0303	5.9941	P2RX7
positive regulation of Wnt signaling pathway (GO:0030177)	1	153	0.229962	0.253988	3.95016	5.8061	PSMB9
positive regulation of NF-kappaB transcription factor activity (GO:0051092)	1	155	0.232598	0.256353	3.89847	5.68568	CD40
positive regulation of intracellular signal transduction (GO:1902533)	2	546	0.237426	0.261119	2.23139	3.20851	CD40;APOL3
negative regulation of cellular macromolecule biosynthetic process (GO:2000113)	2	547	0.238059	0.261259	2.22718	3.19653	CIITA;IRF1
negative regulation of canonical Wnt signaling pathway (GO:0090090)	1	165	0.245648	0.269019	3.65891	5.13657	PSMB9
regulation of MAPK cascade (GO:0043408)	1	166	0.246941	0.269864	3.63655	5.08609	P2RX7
negative regulation of cellular process (GO:0048523)	2	566	0.25009	0.272729	2.15004	2.97982	IRF1;APOBEC3A
regulation of mitotic cell cycle (GO:0007346)	1	178	0.262291	0.285435	3.38795	4.53409	PSMB9
regulated exocytosis (GO:0045055)	1	180	0.26482	0.287582	3.34975	4.45084	SERPING1
regulation of mitotic cell cycle phase transition (GO:1901990)	1	188	0.27485	0.297851	3.20515	4.13955	PSMB9
regulation of GTPase activity (GO:0043087)	1	189	0.276095	0.298574	3.18794	4.10292	CD40
regulation of gene expression (GO:0010468)	3	1079	0.277201	0.299146	1.69894	2.17977	P2RX7;BTN3A3;PARP14
negative regulation of Wnt signaling pathway (GO:0030178)	1	191	0.278578	0.300007	3.15407	4.03108	PSMB9
negative regulation of macromolecule metabolic process (GO:0010605)	1	194	0.282286	0.30337	3.10457	3.92676	PARP14
proteasomal protein catabolic process (GO:0010498)	1	205	0.295726	0.317156	2.93553	3.57642	PSMB9
positive regulation of GTPase activity (GO:0043547)	1	214	0.306541	0.327399	2.81021	3.32281	CD40
positive regulation of protein modification process (GO:0031401)	1	214	0.306541	0.327399	2.81021	3.32281	CD40
transcription, DNA-templated (GO:0006351)	1	221	0.314841	0.335571	2.71983	3.14328	ETV7
apoptotic process (GO:0006915)	1	231	0.326531	0.347316	2.60026	2.9103	IRF1
regulation of transcription, DNA-templated (GO:0006355)	5	2244	0.33253	0.352973	1.36506	1.50297	ETV7;BATF2;CIITA;STAT1;IRF1
regulation of ERK1 and ERK2 cascade (GO:0070372)	1	238	0.334598	0.354441	2.52257	2.76177	GBP1
positive regulation of DNA-binding transcription factor activity (GO:0051091)	1	246	0.343703	0.363343	2.43921	2.60502	CD40
regulation of canonical Wnt signaling pathway (GO:0060828)	1	253	0.351571	0.370904	2.37061	2.4781	PSMB9
cellular component assembly (GO:0022607)	1	261	0.36045	0.379499	2.29674	2.34359	CD40
regulation of apoptotic process (GO:0042981)	2	742	0.361258	0.379577	1.62382	1.65331	CXCL10;STAT1
regulation of protein phosphorylation (GO:0001932)	1	266	0.36594	0.383718	2.25283	2.26474	CD40
protein deubiquitination (GO:0016579)	1	267	0.367032	0.384086	2.24425	2.24942	PSMB9
positive regulation of MAPK cascade (GO:0043410)	1	274	0.374628	0.390458	2.18593	2.14619	CD40
inorganic cation transmembrane transport (GO:0098662)	1	274	0.374628	0.390458	2.18593	2.14619	P2RX7
protein modification by small protein removal (GO:0070646)	1	276	0.376782	0.391914	2.16981	2.11792	PSMB9
plasma membrane bounded cell projection assembly (GO:0120031)	1	278	0.378929	0.393357	2.15392	2.09018	P2RX7
proteolysis (GO:0006508)	1	287	0.388501	0.402487	2.08519	1.97146	CTSS
regulation of cell cycle (GO:0051726)	1	296	0.39793	0.411433	2.02065	1.86198	IRF1
extracellular matrix organization (GO:0030198)	1	300	0.402075	0.41489	1.99321	1.81605	CTSS
MAPK cascade (GO:0000165)	1	303	0.405166	0.417248	1.97311	1.78262	PSMB9
protein polyubiquitination (GO:0000209)	1	314	0.416366	0.427932	1.9027	1.66713	PSMB9
transcription by RNA polymerase II (GO:0006366)	1	320	0.422389	0.433262	1.86634	1.60847	ETV7
proteasome-mediated ubiquitin-dependent protein catabolic process (GO:0043161)	1	321	0.423387	0.433428	1.86042	1.59897	PSMB9
negative regulation of gene expression (GO:0010629)	1	322	0.424383	0.433591	1.85453	1.58955	PARP14
post-translational protein modification (GO:0043687)	1	345	0.446841	0.455637	1.72851	1.3924	PSMB9
ubiquitin-dependent protein catabolic process (GO:0006511)	1	354	0.455395	0.463447	1.68366	1.32435	PSMB9
positive regulation of protein phosphorylation (GO:0001934)	1	371	0.471204	0.478595	1.60491	1.20764	CD40
negative regulation of cell population proliferation (GO:0008285)	1	379	0.478489	0.485043	1.57031	1.15751	IRF1
positive regulation of macromolecule metabolic process (GO:0010604)	1	384	0.482992	0.488652	1.54941	1.12759	P2RX7
cellular protein modification process (GO:0006464)	2	1025	0.525982	0.531109	1.15732	0.743564	PARP14;PSMB9
regulation of intracellular signal transduction (GO:1902531)	1	437	0.528465	0.532578	1.35738	0.865709	GBP1
positive regulation of cell population proliferation (GO:0008284)	1	474	0.557884	0.561134	1.24883	0.728824	STAT1
positive regulation of gene expression (GO:0010628)	1	482	0.564006	0.566192	1.22756	0.703009	P2RX7
protein ubiquitination (GO:0016567)	1	525	0.59553	0.596682	1.12433	0.582746	PSMB9
positive regulation of cellular process (GO:0048522)	1	625	0.660526	0.660526	0.939297	0.389543	P2RX7

## Sheet: SD6
baseMean	log2FoldChange	lfcSE	stat	pvalue	padj	gene_id	gene_name
619.691	0.224139	0.0664222	3.37446	0.000739617	0.0258866	ENSG00000168062	BATF2
121.18	0.545283	0.174433	3.12604	0.00177179	0.0310064	ENSG00000131203	IDO1
2669.22	0.122953	0.0432076	2.84562	0.00443244	0.0517118	ENSG00000115415	STAT1
125.124	0.211358	0.0822771	2.56885	0.0102036	0.0892818	ENSG00000240065	PSMB9
1107.01	-0.130199	0.0615334	-2.11591	0.0343522	0.240465	ENSG00000204287	HLA-DRA
180.816	0.240678	0.14695	1.63782	0.10146	0.529416	ENSG00000162654	GBP4
233.601	0.211518	0.135255	1.56385	0.117852	0.529416	ENSG00000149131	SERPING1
637.158	-0.103446	0.0667156	-1.55055	0.121009	0.529416	ENSG00000179583	CIITA
448.391	0.073644	0.0574811	1.28119	0.200128	0.668366	ENSG00000111801	BTN3A3
285.939	0.232272	0.189681	1.22454	0.220748	0.668366	ENSG00000154451	GBP5
249.206	0.0911802	0.077482	1.17679	0.239279	0.668366	ENSG00000168394	TAP1
43.6695	-0.218773	0.195894	-1.11679	0.264084	0.668366	ENSG00000166278	C2
34.9316	0.337053	0.30362	1.11012	0.266949	0.668366	ENSG00000169245	CXCL10
2948.09	0.0428483	0.0386301	1.10919	0.267346	0.668366	ENSG00000204592	HLA-E
1411.13	-0.0588802	0.0558237	-1.05475	0.291539	0.680257	ENSG00000163131	CTSS
6.39855	0.489733	0.499913	0.979637	0.327265	0.715893	ENSG00000169248	CXCL11
60.2266	-0.0967326	0.109256	-0.885377	0.375954	0.774022	ENSG00000182108	DEXI
39.9706	0.196581	0.243581	0.807045	0.41964	0.815967	ENSG00000128383	APOBEC3A
611.53	0.0747104	0.106648	0.700534	0.483594	0.873377	ENSG00000117228	GBP1
113.364	-0.0973736	0.153285	-0.635245	0.525268	0.873377	ENSG00000089041	P2RX7
314.116	-0.0430448	0.0734251	-0.586241	0.557713	0.873377	ENSG00000109519	GRPEL1
57.4694	-0.0878818	0.150693	-0.583186	0.559768	0.873377	ENSG00000101017	CD40
28.7268	0.105118	0.199027	0.528163	0.597386	0.873377	ENSG00000010030	ETV7
24.0232	0.113615	0.233806	0.485937	0.627012	0.873377	ENSG00000152766	ANKRD22
549.591	-0.0274474	0.0619132	-0.443321	0.657534	0.873377	ENSG00000140853	NLRC5
284.431	-0.0320078	0.0747274	-0.428327	0.668413	0.873377	ENSG00000125347	IRF1
3485.71	-0.0117679	0.0309281	-0.380493	0.703579	0.873377	ENSG00000173193	PARP14
6.00652	0.159732	0.441656	0.361666	0.717602	0.873377	ENSG00000225492	GBP1P1
163.128	0.0586865	0.176132	0.333196	0.738986	0.873377	ENSG00000026751	SLAMF7
214.954	-0.0254553	0.0823832	-0.308987	0.757332	0.873377	ENSG00000128284	APOL3
1631.12	-0.00877896	0.0305123	-0.287719	0.773562	0.873377	ENSG00000221963	APOL6
729.665	0.0122841	0.0660035	0.186113	0.852356	0.911416	ENSG00000186522	SEPTIN10
524.865	0.0105094	0.0689652	0.152387	0.878882	0.911416	ENSG00000204642	HLA-F
5309.59	0.00791605	0.0549122	0.144158	0.885375	0.911416	ENSG00000140105	WARS
127.292	-0.00378187	0.101186	-0.0373755	0.970186	0.970186	ENSG00000197536	C5orf56

## Sheet: SD7
beta	se	p	q	metabolite
0.811359	0.160179	1.33347e-06	0.000610728	KYNURENINE
0.754172	0.168539	1.62666e-05	0.00662232	KYNURENIC ACID
0.563858	0.171984	0.00133172	0.172683	5-HYDROXYINDOLEACETIC ACID
0.398134	0.134847	0.0037278	0.304329	6-KETO-DECANOYLCARNITINE
-0.491388	0.17404	0.00548241	0.356353	5,6-DIHYDRO-5-METHYLURACIL
0.183414	0.0698813	0.00968887	0.451625	PREGNENOLONE SULFATE
-0.39974	0.168487	0.0190991	0.554496	GAMMA-GLUCYS
-0.423276	0.186883	0.0251344	0.572935	QUINATE
0.223165	0.0985882	0.0252179	0.572935	9-DECENOYLCARNITINE
0.385363	0.170686	0.0255916	0.572935	DODECANEDIOIC ACID
0.322771	0.144956	0.027651	0.572935	N1-ACETYLSPERMIDINE
-0.37907	0.173451	0.0306064	0.572935	UDP-D-GLUCOSE
-0.402161	0.184721	0.0312358	0.572935	RHAMNOSE
0.367121	0.170089	0.0326918	0.572935	N-FORMYL-L-METHIONINE
0.135738	0.0629243	0.0327902	0.572935	PREGNANOLONE SULFATE
0.311037	0.144738	0.0334481	0.572935	DIMETHYLGLYCINE
-0.390565	0.183404	0.035052	0.572935	S-Methyl propanethioate
-0.328284	0.155578	0.0367236	0.583598	N4-ACETYLCYTIDINE
-0.375428	0.178459	0.037285	0.586319	PHOSPHOSERINE
-0.35635	0.1698	0.0377391	0.588408	UDP-D-GLUCURONATE
-0.342082	0.166497	0.0418765	0.60325	5-METHOXYTRYPTOPHAN
0.404103	0.200363	0.0457233	0.619366	2-HYDROXYGLUTARATE
0.289023	0.146764	0.0509965	0.635871	DECENOYLCARNITINE
-0.270967	0.137843	0.0514095	0.635871	P-AMINOBENZOATE
-0.314816	0.165278	0.0589695	0.666865	THIAMINE-PHOSPHATE
0.31507	0.172877	0.070624	0.709391	DEHYDROCARNITINE
0.29288	0.161778	0.0724938	0.713459	3,4-DIHYDROXYPHENYLACETIC ACID
-0.300501	0.169324	0.078234	0.731853	GALACTOSYLHYDROXYLYSINE
0.340712	0.192284	0.0786981	0.731853	N-ACETYLSERINE
-0.312922	0.17783	0.0807624	0.740111	ADIPATE
0.328843	0.188495	0.0833705	0.74198	1H-Indole-3-carboxaldehyde
0.191692	0.110493	0.08508	0.74425	3-HYDROXY-MYRISTOYL-CARNITINE
-0.289453	0.167197	0.0857335	0.746146	PROPIONYLCHOLINE
0.298282	0.173713	0.0882892	0.752463	2-AMINOOCTANOIC ACID
-0.222775	0.132202	0.094313	0.757234	GLUCOSE-1-PHOSPHATE
0.235729	0.140133	0.0948805	0.757234	GLYCOLATE
-0.290757	0.172952	0.0950825	0.757234	3-AMINOBUTYRATE
0.287095	0.172294	0.0980067	0.757234	NICOTINAMIDE
0.283961	0.170476	0.0981267	0.757234	OLEAMIDE
-0.311226	0.187613	0.0994977	0.757234	7-METHYLGUANINE
-0.259148	0.157823	0.102949	0.761954	GAR
-0.288941	0.176247	0.103491	0.761954	XANTHOSINE
0.128917	0.0794156	0.10689	0.761954	NONANEDIOATE
-0.259592	0.161986	0.111405	0.777835	GMP
0.25284	0.15804	0.112007	0.777835	FOLATE
-0.252243	0.158346	0.113536	0.777835	THYMINE
-0.266603	0.167813	0.114506	0.777835	IMP
-0.262076	0.1655	0.115674	0.777835	CYSTEINE
-0.266359	0.168399	0.116091	0.777835	ALLANTOIN
-0.235353	0.151558	0.122825	0.782108	PYRUVATE
-0.261756	0.17023	0.126506	0.7907	Hydroxyphenylacetylglycine
0.259374	0.168937	0.127078	0.7907	1-METHYLNICOTINAMIDE
0.198786	0.130027	0.128687	0.791075	DECANOYLCARNITINE
-0.269028	0.178309	0.133728	0.791425	UDP-N-ACETYL-GLUCOSAMINE
0.257766	0.171686	0.135628	0.791425	1,5-ANHYDROSORBITOL
-0.216538	0.148152	0.14621	0.800486	ADP
-0.271158	0.187866	0.151272	0.806783	DIHYDROURACIL
-0.237489	0.166637	0.156447	0.816305	OLEATE
0.233048	0.164253	0.158287	0.820316	HYDROXYPROLINE
0.235494	0.167495	0.162062	0.822572	FRUCTOSE
-0.239664	0.171251	0.163993	0.824493	SUCROSE
-0.217145	0.155578	0.165122	0.825384	AMP
-0.242153	0.17377	0.165786	0.825413	HYDROXYPHENYLACETIC ACID
0.258798	0.185801	0.165981	0.825413	NADPH
-0.23512	0.169012	0.166506	0.825413	CYSTINE
-0.240855	0.173367	0.16707	0.825413	METHYL SUCCINIC ACID
0.237896	0.171582	0.167917	0.825413	FURANEDICARBOXYLCARNITINE
-0.232438	0.168904	0.171087	0.825413	UMP
-0.235717	0.17266	0.174494	0.83248	N-ACETYL_L-TYROSINE
-0.189322	0.142629	0.186658	0.845572	SHIKIMATE
0.240354	0.183435	0.192354	0.845572	GLYCINE
0.124668	0.0958697	0.195717	0.845572	SUBERIC ACID
-0.219188	0.169352	0.197815	0.845572	ISOBUTYRYL-L-CARNITINE
-0.222574	0.172419	0.19898	0.845572	OCTADECADIENAL
0.182623	0.141945	0.200476	0.845572	P-HYDROXYBENZOATE
-0.165816	0.12894	0.200679	0.845572	GLU-ALA
-0.221743	0.173776	0.204169	0.845572	TRYPTOPHAN
-0.227443	0.178293	0.204294	0.845572	IMIDAZOLE
-0.212401	0.16854	0.209789	0.848548	SUCCINATE
-0.183309	0.145466	0.209821	0.848548	THIAMINE
0.231119	0.183597	0.210294	0.848587	4-OXOPROLINE
0.206459	0.165325	0.21393	0.850435	2-METHYL-3-KETOVALERIC ACID
-0.209025	0.168019	0.215668	0.850435	PHOSPHATE
0.202835	0.16308	0.21577	0.850435	N-FORMYL-GAR
-0.195022	0.158612	0.221035	0.858915	N-ACETYL-GLUCOSAMINE-1-PHOSPHATE
-0.224982	0.183226	0.221654	0.858915	PYROPHOSPHATE
0.160059	0.13125	0.224815	0.861721	TRIDECANOYLCARNITINE
-0.223689	0.184108	0.226524	0.865466	INOSINE
-0.217022	0.18031	0.230881	0.866204	OROTIDINE-5-PHOSPHATE
-0.199009	0.16578	0.232101	0.866204	RIBOFLAVIN
-0.221036	0.185522	0.235608	0.871107	IDP
-0.18476	0.156692	0.240453	0.873724	N6-ACETYL-L-LYSINE
-0.224405	0.1907	0.2414	0.873724	PUTRESCINE
0.193744	0.167205	0.248647	0.873999	AICA RIBOSIDE
-0.185508	0.160619	0.25018	0.873999	DIHYDROXYPHENYLALANINE
0.188276	0.163593	0.251847	0.875872	2-OXOGLUTARATE
-0.206613	0.180143	0.253465	0.875958	3-HYDROXYBUTYRIC ACID
0.18182	0.15871	0.254012	0.875958	BETAINE
-0.194163	0.170172	0.255928	0.875958	DECANOATE
0.0537607	0.0471806	0.256557	0.875958	DEOXYINOSINE
0.166545	0.146228	0.256774	0.875958	LACTATE
-0.207508	0.183386	0.259866	0.879122	ADP-RIBOSE-CYCLIC PHOSPHATE
-0.200361	0.17935	0.265944	0.87944	INDOLEACRYLIC ACID
-0.194927	0.174883	0.267027	0.879845	METHYLIMIDAZOLEACETIC ACID
-0.184161	0.166002	0.269264	0.881021	ETHANOLAMINE
-0.185657	0.168054	0.271262	0.884144	4-CRESYL SULFATE
-0.185265	0.167842	0.271668	0.884144	3-HYDROXYHEXADECANOATE
0.188814	0.172452	0.275549	0.887179	CARNITINE
-0.22028	0.2014	0.276045	0.887996	N-FORMYLGLYCINE
-0.196419	0.18141	0.280885	0.893262	3-METHYL-2-OXOVALERIC ACID
-0.170982	0.159529	0.285754	0.893262	CRESOL
0.147902	0.138039	0.285906	0.893262	N-ALPHA-ACETYLARGININE
-0.189226	0.176693	0.28614	0.893262	2-AMINOADIPIC ACID
-0.17013	0.160867	0.292163	0.893262	FRUCTOSE-6-PHOSPHATE
-0.194431	0.184083	0.292786	0.893262	D-GLUCOSAMINE-6-PHOSPHATE
-0.181021	0.172778	0.296673	0.893262	D-RIBOSE 5-PHOSPHATE
-0.135901	0.130658	0.300166	0.893262	THYMIDINE
-0.182409	0.17626	0.3026	0.893262	DEOXYCYTIDINE
-0.179201	0.174721	0.306922	0.893262	2-ISOPROPYLMALIC ACID
0.197215	0.194594	0.312676	0.893262	CINNAMOYL-GLUCOSIDE
0.16975	0.168591	0.315823	0.893262	S1P
0.155281	0.154236	0.315872	0.893262	5-HYDROXYMETHYL-2-FUROYLCARNITINE
0.164734	0.16403	0.317061	0.893262	GLYCEROPHOSPHOCHOLINE
0.152642	0.152017	0.317145	0.893262	N2-METHYLGUANOSINE
0.18115	0.180805	0.318208	0.893262	D-ERYTHROSE-4-PHOSPHATE
-0.170195	0.17052	0.320047	0.893262	FAD
-0.158328	0.158842	0.32069	0.893262	MEVALONATE
0.186206	0.18696	0.321077	0.893262	ACETYLHISTAMINE
0.166079	0.167078	0.322017	0.894244	ACETYLCARNITINE
-0.153143	0.155437	0.326294	0.900006	2-HYDROXYVALERATE
-0.167104	0.171012	0.330271	0.904177	OROTATE
0.146999	0.150906	0.331772	0.905238	7-METHYLGUANOSINE
-0.171535	0.1763	0.332334	0.905238	SPERMIDINE
-0.145604	0.151344	0.337759	0.910631	XANTHINE
0.166909	0.175233	0.342574	0.911905	3-KETOSUBEROYLCARNITINE
0.150137	0.158588	0.345502	0.913824	BETA-N-ACETYLGLUCOSAMINE
0.17026	0.180423	0.347048	0.91481	QUINOLINATE
-0.163814	0.175412	0.352059	0.91768	TIGLYLGLYCINE
0.165801	0.177926	0.353099	0.91768	CITRATE
-0.133616	0.144003	0.355159	0.91768	D-SEDOHEPTULOSE 7-PHOSPHATE
0.161398	0.174188	0.355827	0.91768	4-HYDROXYBENZOIC ACID
-0.144658	0.156706	0.357617	0.917835	N2,N2-DIMETHYLGUANOSINE
0.152941	0.169768	0.369278	0.920162	SCYLLO-INOSITOL
0.12045	0.133989	0.370301	0.920162	(2E,5Z,7E)-DECATRIENOYLCARNITINE
-0.16435	0.183629	0.372397	0.92069	3-METHOXYBENZENEPROPANOIC ACID
0.171082	0.191834	0.374098	0.922067	TAUROCHOLIC ACID
-0.142992	0.160394	0.374269	0.922067	CARBAMOYL PHOSPHATE
-0.153391	0.173141	0.377252	0.923941	2,3-DIHYDROXYBENZOIC ACID
-0.119747	0.135836	0.379606	0.923941	GLUTACONYLCARNITINE
-0.145144	0.164699	0.379764	0.923941	P-CRESOL SULFATE
-0.138147	0.157511	0.382036	0.924996	VALINE
-0.140094	0.159909	0.382562	0.925216	5-METHYLTETRAHYDROFOLATE
-0.154133	0.178204	0.388639	0.927371	HEXANOIC ACID
-0.144186	0.167694	0.391437	0.927371	N-ACETYLASPARAGINE
-0.147874	0.172298	0.392302	0.928124	TETRADECANOATE
-0.142954	0.169219	0.399746	0.931723	STEAROYLCARNITINE
-0.134921	0.165653	0.416828	0.940394	ASPARTATE
0.150996	0.186053	0.418485	0.940394	2-OXO-4-METHYLTHIOBUTANOATE
0.145068	0.179567	0.420604	0.940394	GLUTARIC ACID
-0.149008	0.18459	0.420969	0.940394	N-ACETYLALANINE
0.114123	0.141896	0.422676	0.940394	OCTANOYLCARNITINE
-0.136762	0.17096	0.425158	0.942395	RIBITOL
-0.13656	0.171157	0.426371	0.942665	IMIDAZOLEACETIC ACID
-0.139432	0.176504	0.430954	0.944131	5-HYDROXYINDOLE-3-ACETIC ACID
-0.140485	0.180139	0.436852	0.945469	3-INDOLE-ACETIC ACID
0.099128	0.127129	0.436926	0.945469	DIHODE
-0.120139	0.155047	0.439799	0.947643	O-ACETYL-L-SERINE
-0.129842	0.168471	0.442246	0.947643	CDP-CHOLINE
-0.121622	0.1583	0.443673	0.947643	HISTIDINOL
0.0979191	0.12752	0.443923	0.947643	5-OXOPROLINE
0.138944	0.181151	0.444438	0.947643	CHOLINE
0.11916	0.155526	0.444933	0.947643	GLYCEROL
-0.13643	0.178445	0.445893	0.947643	N-ACETYLPUTRESCINE
0.118284	0.15498	0.446685	0.947687	2-NONENOYLCARNITINE
-0.134716	0.178459	0.451653	0.949063	N,N-DIMETHYL-L-ARGININE
-0.133361	0.177539	0.453881	0.949063	ATP
0.14127	0.188163	0.454109	0.949063	SULFOPHENOL
-0.127959	0.170517	0.454328	0.949063	DODECANOATE
-0.117681	0.157594	0.456542	0.952602	PYRIDOXINE
0.0997004	0.133686	0.457117	0.95326	2-OCTENOYLCARNITINE
-0.113512	0.152635	0.458378	0.953296	CMP
-0.116325	0.157031	0.460134	0.953463	PHENYLLACTIC ACID
0.110202	0.149872	0.463448	0.954338	UNDECANEDIOIC ACID
-0.125797	0.172251	0.466484	0.95498	CYTOSINE
-0.122807	0.16818	0.466543	0.95498	1-HEXADECYL-GLYCERO-3-PHOSPHATE
0.132169	0.181548	0.467888	0.955661	DCMP
-0.119642	0.164569	0.468504	0.955661	GLUCOSE-6-PHOSPHATE
-0.0876033	0.120549	0.468684	0.955661	OLEOYLCARNITINE
-0.127331	0.176529	0.47199	0.957569	MALTITOL
0.129726	0.180918	0.474604	0.95875	SPHINGOSINE 1-PHOSPHATE
0.122978	0.171633	0.474927	0.95875	BUTYRYLCARNITINE
0.0915404	0.128624	0.477904	0.959752	8-HYDROXY-2-DEOXYGUANOSINE
-0.0844395	0.11943	0.480791	0.960619	N-ACETYLASPARTIC ACID
0.10087	0.142902	0.481502	0.960688	DODECANOYLCARNITINE
-0.114278	0.162071	0.481974	0.960688	SN-GLYCEROL-3-PHOSPHATE
-0.123878	0.176638	0.484334	0.960882	1,3-DIMETHYLURIC ACID
-0.129775	0.185097	0.484454	0.960882	4-OXODECANEDIOATE
0.0739047	0.10574	0.485818	0.960882	TETRADECADIENCARNITINE
0.117288	0.169828	0.491003	0.960882	DOCOSAHEXAENOATE
0.108729	0.15762	0.49151	0.960882	PHENYLGLUCOSIDE
-0.117938	0.171169	0.492013	0.960882	PHENYLALANINE
-0.119817	0.173974	0.492206	0.960882	LINOLENATE
-0.117574	0.171431	0.49401	0.960882	NAD+
0.117427	0.171514	0.494756	0.960882	2-OXOBUTANOATE
-0.120826	0.17741	0.497018	0.960882	BIOTIN
0.109594	0.161625	0.498904	0.960882	ADENOSINE
-0.0986932	0.146593	0.50196	0.960882	HYPOXANTHINE
-0.106334	0.157944	0.501964	0.960882	PIPECOLIC ACID
-0.113249	0.169992	0.506436	0.960882	DIHYDROOROTATE
0.0883294	0.133304	0.508724	0.960882	MANDELOYLCARNITINE
-0.106619	0.161084	0.509191	0.960882	NICOTINAMIDE RIBOTIDE
0.106271	0.16077	0.509747	0.960882	NADP+
-0.120011	0.181822	0.510366	0.960882	PANTOTHENIC ACID
0.115266	0.174887	0.510977	0.960882	ORNITHINE
-0.101002	0.154447	0.514265	0.961361	D-GLUCARATE
0.112489	0.17236	0.515116	0.962269	CHOLATE
-0.116928	0.18003	0.517139	0.962685	3-PHOSPHOGLYCERATE
-0.110578	0.171891	0.521138	0.962685	GLUCONIC ACID LACTONE
0.094623	0.14939	0.527562	0.962685	3-HYDROXYDODECANOIC ACID
0.10507	0.166155	0.528236	0.962685	N-ACETYLGLUTAMINE
0.107123	0.171237	0.532661	0.962685	2-HYDROXYHEXANOATE
-0.0996556	0.160059	0.534601	0.962685	BILIRUBIN
0.102808	0.166137	0.537097	0.963284	TETRADECENOYLCARNITINE
0.111535	0.180715	0.538167	0.963284	SULFOLITHOCHOLYLGLYCINE
-0.111851	0.182965	0.542026	0.965946	FUCOSE
-0.102865	0.16938	0.544685	0.966921	6-HYDROXYDOPAMINE
-0.0914966	0.15155	0.547046	0.968766	2-HYDROXYBUTYRIC ACID
-0.104665	0.174582	0.549849	0.969978	1-METHYLADENINE
0.111965	0.187538	0.551504	0.970387	2-PHENYLLACTIC ACID
-0.0828199	0.139103	0.552596	0.97058	2-OCTANDIOIC-CARNITINE
-0.102766	0.173905	0.55557	0.97185	TARTARIC ACID
0.109784	0.18695	0.55804	0.972259	DEOXYADENOSINE
0.105048	0.179437	0.559252	0.972635	S-2-HYDROXYETHYL-N-ACETYLCYSTEINYLCARNITINE
-0.0884902	0.15118	0.559318	0.972635	3-OXOOCTADECANOATE
0.105977	0.181526	0.560336	0.97302	5-AMINOVALERIC ACID
-0.0982121	0.168522	0.561026	0.973294	3-AMINOISOBUTANOIC ACID
-0.0918911	0.158495	0.563048	0.973801	ACETOACETATE
0.0970646	0.167604	0.56348	0.973801	PROPIONYLCARNITINE
-0.0874692	0.152502	0.567233	0.974714	DIHYDROXY-ACETONE-PHOSPHATE
-0.0950183	0.166171	0.568416	0.974714	METHYLMALONYLCARNITINE
0.097992	0.171753	0.569274	0.974714	ALLANTOATE
-0.0961222	0.168572	0.569495	0.974714	4-HYDROXYPHENYLPYRUVATE
-0.107594	0.188951	0.570027	0.974714	DAMP
-0.0976391	0.171857	0.570896	0.974714	HYPUSINE
0.0895688	0.15835	0.572592	0.974714	ACETYLCHOLINE
0.0902606	0.159671	0.572827	0.974714	DIHYDROXYCHOLESTANOYL TAURINE
-0.0940243	0.166775	0.573855	0.974714	N-ACETYLORNITHINE
0.100934	0.181232	0.578509	0.974714	AICAR-CYCLIC-PHOSPHATE
0.0926678	0.167328	0.580639	0.974714	ALANINE
0.0975201	0.178257	0.585244	0.974714	CHOLESTERYL SULFATE
-0.0990909	0.187382	0.597813	0.974714	DEOXYCHOLATE
0.092449	0.175544	0.599319	0.974714	HOMOCYSTEINE
0.0902977	0.171562	0.599538	0.974714	TRANS-CINNAMIC ACID
0.0640396	0.123071	0.603688	0.974714	DHEA SULFATE
-0.0983113	0.190122	0.605949	0.974714	GLYCERATE
0.0919825	0.178211	0.60661	0.974714	ISOCITRATE
0.0868948	0.16846	0.606837	0.974714	UREIDOISOBUTYRIC ACID
-0.0834557	0.162808	0.609081	0.974714	S-ADENOSYL-L-METHIONINE
0.103486	0.202395	0.609982	0.974714	D-Glyceraldehyde 3-phosphate
0.0816831	0.160294	0.611187	0.974714	HEPTANOYLCARNITINE
-0.0780803	0.153297	0.611358	0.974714	2-FUROYLGLYCINE
0.0491444	0.0965675	0.611657	0.974714	2-OCTENDIOIC-CARNITINE
-0.0918748	0.180897	0.612375	0.974714	HYDROXYPHENYLLACTIC ACID
0.0872784	0.17263	0.613987	0.974714	5-AMINO-3-OXOHEXANOIC ACID
0.0857032	0.169819	0.614623	0.974714	3-METHYLGLUTARYLCARNITINE
0.0900899	0.179596	0.616761	0.974714	SHIKIMATE-3-PHOSPHATE
0.0263521	0.052768	0.618326	0.974714	NICOTINATE
0.0818078	0.164844	0.620521	0.974714	ADENINE
-0.0851091	0.17244	0.622432	0.974714	HIPPURIC ACID
0.0862158	0.174741	0.622549	0.974714	LEUCINE
-0.0826311	0.16849	0.624644	0.974714	5-HYDROXY-L-TRYPTOPHAN
-0.0780038	0.15907	0.624677	0.974714	3-HYDROXYISOBUTYRATE
0.0814027	0.167761	0.628312	0.974714	4-HYDROXYPHENYLLACTIC ACID
-0.0860489	0.177696	0.629006	0.974714	GLU-LEU
0.0804867	0.168435	0.633541	0.975255	UREA
-0.0834074	0.175749	0.635863	0.975255	OCTOPINE
-0.081523	0.172058	0.636411	0.975255	HISTIDINE
0.0730756	0.154698	0.637433	0.975255	GUANIDINEACETIC ACID
0.0812469	0.175127	0.643455	0.976887	N-ACETYL-L-TYROSINE
0.0906166	0.195417	0.643615	0.976887	EPINEPHRINE
-0.077789	0.16849	0.645062	0.97727	GLUCOSAMINE
0.0825312	0.179062	0.645617	0.97727	MYO-INOSITOL
-0.0865798	0.18803	0.645941	0.97727	HOMOCYSTEIC ACID
0.0738622	0.161772	0.648717	0.97727	GUANIDINOSUCCINIC ACID
-0.0749432	0.166797	0.653941	0.97727	ASPARAGINE
0.0603232	0.134481	0.654476	0.97727	N-PHENYLACETYL-GLUTAMINE
0.0769392	0.173755	0.658629	0.97727	TYROSINE
0.0739912	0.167469	0.659337	0.97727	HEPTADECANOATE
-0.0715264	0.163029	0.661567	0.97727	2-METHOXY-PHENOL
-0.07124	0.165356	0.667291	0.97727	PHENYLACETIC ACID
-0.0639181	0.1484	0.667372	0.97727	1-METHYL-HISTIDINE
-0.0719633	0.167198	0.667595	0.97727	ISOBUTYRYLGLYCINE
-0.076885	0.178944	0.668139	0.97727	ANSERINE
-0.0732415	0.172812	0.67238	0.979618	2-PYRROLIDINONE
-0.0705987	0.166937	0.673047	0.979618	PHOSHPATIDYLGLYCEROL
-0.0728053	0.173289	0.675062	0.979618	METHYLMALONIC ACID
0.0725424	0.172709	0.675144	0.979618	COUMARIC ACID
-0.0718595	0.173178	0.678849	0.979618	ISOLEUCINE
0.0578742	0.139609	0.679144	0.979618	2-AMINOISOBUTYRATE
-0.0626472	0.151382	0.679661	0.979618	URIDINE
-0.0722167	0.182218	0.692504	0.979618	N-ACETYL-GLUTAMATE
0.0698662	0.176747	0.693262	0.979618	PYRIDOXAMINE
0.0695282	0.176221	0.693807	0.979618	CYSTATHIONINE
-0.0643451	0.16581	0.698587	0.982496	OCTANOATE
0.066977	0.172773	0.698888	0.982496	DOCOSATRIENOIC ACID
-0.0647673	0.168553	0.701404	0.982496	BETA-CITRYL-L-GLUTAMIC ACID
0.0395608	0.103651	0.703313	0.982496	PHOSPHORYLCHOLINE
0.0672922	0.177163	0.704676	0.982496	2-DEHYDRO-D-GLUCONATE
-0.0638578	0.171358	0.709996	0.982496	PHOSPHOTYROSINE
0.0627559	0.16849	0.710143	0.982496	INDOXYL SULFATE
0.0499592	0.136503	0.714951	0.982496	LYSINE
-0.0410198	0.11227	0.715417	0.982496	GLUTARYLCARNITINE
-0.06732	0.188592	0.721686	0.982496	2-PHENYLGLYCINE
0.0603763	0.172052	0.726204	0.982496	GLUTACONIC ACID
0.0638955	0.182775	0.727203	0.982496	GLUTAMIC ACID
-0.0303049	0.0882367	0.731802	0.982496	CORTISOL
0.0577029	0.168362	0.732342	0.982496	S-METHYL-5-THIOADENOSINE
-0.0621911	0.183829	0.735664	0.982496	SALICYLURATE
0.0511867	0.152345	0.737406	0.983208	HEXANOYLCARNITINE
-0.0574435	0.174488	0.742514	0.984353	METHIONINE SULFOXIDE
0.0509398	0.156231	0.744896	0.985114	HEXADECANEDIOATE
-0.0531657	0.163147	0.745031	0.985114	MYO-INOSITOL 1-PHOSPHATE
-0.0545548	0.168788	0.747041	0.985386	PHENYLPYRUVATE
0.0542936	0.170934	0.751264	0.985386	D-GLUCONATE
-0.0483419	0.152372	0.751542	0.985386	GUANINE
-0.053133	0.167908	0.752164	0.985386	2-METHYLGLUTARIC ACID
0.0539011	0.171959	0.754428	0.985386	SUCCINYLADENOSINE
-0.0523052	0.168171	0.756269	0.985386	STEARAMIDE
-0.0564649	0.182188	0.757102	0.985386	2-FUROIC ACID
0.0403917	0.130823	0.757995	0.985386	GLUCOSYLGALACTOSYLHYDROXYLYSINE
0.0538604	0.177183	0.761617	0.985386	PHOSPHOENOLPYRUVATE
-0.0514391	0.169968	0.762637	0.985386	5-HYDROXYLYSINE
0.0324867	0.108079	0.764202	0.985623	HOMOSERINE
0.049521	0.1648	0.764271	0.985623	HYDROXYBUTYRYLCARNITINE
-0.0249776	0.08346	0.765197	0.985623	DEOXYGUANOSINE
0.050498	0.169137	0.76574	0.985623	Gluconolactone
-0.0578122	0.194797	0.767096	0.985623	SUCCINYLACETONE
0.0537039	0.181802	0.768151	0.985623	ACETYLCYSTEINE
-0.0482251	0.164888	0.770381	0.985623	N-ACETYL-NEURAMINIC ACID
0.0446204	0.153998	0.772461	0.985623	URACIL
-0.0485881	0.168425	0.773425	0.985623	TETRADECANEDIOATE
0.0556038	0.195678	0.77673	0.985623	GLYOXYLATE
0.0470424	0.169366	0.781632	0.985623	SERINE
0.0437743	0.157723	0.781797	0.985623	ARGININE
0.0461738	0.168221	0.78414	0.985623	3-METHYLPHENYLACETIC ACID
-0.0434836	0.159746	0.785886	0.985623	3-Hydroxyisovalerylcarnitine
0.0473701	0.181972	0.795023	0.985623	CITRAMALATE
0.0429529	0.168769	0.799497	0.985623	TMAO
0.0297151	0.118123	0.801769	0.9864	N-ACETYLCARNOSINE
-0.0457286	0.182506	0.802541	0.9864	LACTIC ACID
-0.0411782	0.164527	0.802755	0.9864	DOCOSENAMIDE
0.0452182	0.181962	0.804128	0.986522	1,3-PROPANEDIOL
-0.0376477	0.154331	0.807653	0.987122	GLUTAMINE
-0.0416949	0.171204	0.807964	0.987122	ASSN,N-DIMETHYL-L-ARGININE
0.0394144	0.165592	0.812231	0.989403	1-METHYLHISTAMINE
-0.0346848	0.153467	0.821543	0.989403	BETAINE ALDEHYDE
0.0401844	0.180225	0.823903	0.989403	SARCOSINE
-0.0419082	0.190616	0.82632	0.989403	2,8-DIHYDROXYADENINE
0.0327355	0.149723	0.827265	0.989403	XANTHURENIC ACID
-0.0340149	0.158402	0.8303	0.989403	GLUTAMATE
0.0327225	0.156023	0.834201	0.989403	PROLINE
-0.0386233	0.184277	0.834306	0.989403	ACONITATE
-0.0361769	0.173647	0.835286	0.989403	LACTOSE-PHOSPHATE
0.034039	0.168041	0.839786	0.989403	EICOSENOATE
-0.0311298	0.156346	0.842482	0.989403	TIGLYLCARNITINE
-0.0331753	0.172022	0.847367	0.989403	PROLINE BETAINE
-0.0336774	0.174716	0.847444	0.989403	ARACHIDONATE
-0.0332468	0.173727	0.848524	0.989403	HOMOCARNOSINE
0.0299576	0.160572	0.852284	0.989403	FUMARATE
-0.0323884	0.17443	0.852977	0.989403	GLUCOSE-1,6-BISPHOSPHATE
0.0318253	0.171691	0.853226	0.989403	3-CARBOXY-4-METHYL-5-PROPYL-2-FURANPROPIONATE
0.0328022	0.179574	0.855338	0.989403	3-HYDROXY-3-METHYLGLUTARYLCARNITINE
-0.0326034	0.182013	0.858111	0.989403	CARNOSINE
-0.0308167	0.173475	0.859273	0.989403	4-GUANIDINOBUTANOATE
0.0265026	0.149423	0.85949	0.989403	NONANOYLCARNITINE
0.0274525	0.154964	0.859657	0.989403	3-HYDROXYSUBEROYLCARNITINE
0.0293734	0.166177	0.859966	0.989403	TAURINE
0.0284669	0.164477	0.862855	0.989403	2-KETOHEXANOIC ACID
0.0278433	0.162864	0.864515	0.989403	MALATE
-0.026304	0.154671	0.865218	0.989403	AICAR
0.0318666	0.188486	0.866001	0.989403	3-HYDROXYOCTANOYLCARNITINE
-0.0289506	0.176342	0.869844	0.989403	INDOLE-3-CARBOXYLIC ACID
0.0250196	0.155296	0.872252	0.989403	BENZOATE
-0.0280578	0.17454	0.872532	0.989403	CITRIC ACID
-0.0259514	0.161804	0.872819	0.989403	METHIONINE
-0.0274843	0.1717	0.873067	0.989403	ALPHA-KETOISOVALERIC ACID
-0.0239362	0.1544	0.877035	0.990279	L-ARGININO-SUCCINATE
-0.0261302	0.175022	0.881546	0.992899	TRIMETHYLLYSINE
0.0280965	0.190803	0.883155	0.992899	S-RIBOSYL-L-HOMOCYSTEINE
0.0170423	0.116533	0.88395	0.992899	MYRISTOYLCARNITINE
-0.0249561	0.171146	0.884286	0.992899	N-CARBAMOYL-L-ASPARTATE
0.0233824	0.160627	0.884482	0.992899	MALEIC ACID
0.0228652	0.160996	0.887276	0.992899	MALONYLCARNITINE
0.0235666	0.167878	0.888572	0.992899	GALACTOSE
-0.025787	0.184459	0.889031	0.992899	HOMOVANILIC ACID
0.0257137	0.185601	0.890021	0.992899	3-HYDOXYPHENYLACETIC ACID
-0.0220919	0.165068	0.893735	0.992899	FLAVONE
0.0208513	0.156613	0.894284	0.992899	3-DEHYDROXYCARNITINE
-0.0246478	0.186086	0.894826	0.992899	MEVALONATE-5-PHOSPHATE
-0.0217548	0.164823	0.895193	0.992899	INDOXYL
-0.0217363	0.166708	0.896459	0.992899	2-METHYLBUTYROYLCARNITINE
0.0134977	0.103538	0.896475	0.992899	PALMITOYLCARNITINE
-0.0186395	0.143431	0.896799	0.992899	CYTIDINE
0.0165715	0.128129	0.897289	0.992899	HYDROXYISOCAPROIC ACID
0.0172581	0.135911	0.899147	0.992899	PALMITAMIDE
-0.0219192	0.178588	0.902501	0.992899	PALMITOLINOLEATE
-0.0212064	0.173212	0.902743	0.992899	BETA-GUANIDINOPROPIONATE
-0.0216109	0.17869	0.90392	0.992899	2-AMINOETHYLPHOSPHONATE
0.0156332	0.133015	0.906618	0.992899	IMIDAZOLEPROPIONIC ACID
-0.0196177	0.16815	0.907299	0.992899	CYCLIC-AMP
-0.0190912	0.164301	0.907672	0.992899	URIC ACID
-0.0203393	0.182915	0.911629	0.992899	HOMOCITRULLINE
0.0187418	0.169326	0.912033	0.992899	THREONINE
0.0173572	0.156893	0.912076	0.992899	STEARATE
-0.0192604	0.176401	0.91322	0.992899	LINOLATE
0.0191042	0.181716	0.916429	0.992899	CREATINE
0.0180753	0.177088	0.918855	0.992899	ASCORBIC ACID
-0.014896	0.16031	0.926107	0.993633	GLYCERYLPHOSPHORYLETHANOLAMINE
-0.0161193	0.178146	0.928039	0.993723	FAPY-ADENINE
-0.0170273	0.189749	0.928632	0.993723	SPERMINE
-0.0148303	0.171332	0.931152	0.994731	GLUCOSE
0.0158746	0.185258	0.931843	0.994742	BENZOYLCARNITINE
0.0112391	0.131638	0.932088	0.994742	PIMELYLCARNITINE
0.0122043	0.153119	0.936592	0.994982	ARABINITOL
-0.0140737	0.179251	0.937537	0.994982	CREATININE
0.0127035	0.164806	0.938674	0.994982	GLUTATHIONE
-0.012817	0.170446	0.940171	0.995603	NADH
-0.0109428	0.154572	0.943668	0.996293	ACETYLPHOSPHATE
0.011474	0.16759	0.945519	0.996293	DOPAMINE
0.012008	0.177562	0.946184	0.996293	ETHYLMALONIC ACID
-0.00990855	0.151336	0.947895	0.996293	DEOXYURIDINE
-0.0105425	0.162332	0.948316	0.996293	PALMITATE
-0.0105545	0.162637	0.948354	0.996293	O-PHOSPHORYLETHANOLAMINE
0.0105963	0.1658	0.949138	0.996293	PANTOTHENATE
0.0104814	0.168456	0.950481	0.996836	1-PALMITOYL-SN-GLYCERO-3-PHOSPHOCHOLINE
-0.0112818	0.18192	0.950644	0.996836	INDOLE
0.0101753	0.169027	0.952087	0.996836	RIBOSYLIMIDAZOLEACETATE
0.00731737	0.152968	0.961919	0.99838	CDP-ETHANOLAMINE
0.00688331	0.146546	0.962607	0.99838	OXALATE
-0.00657478	0.15424	0.966063	0.99838	NOREPINEPHRINE
-0.00780268	0.183087	0.96607	0.99838	DECANEDIOATE
0.00740594	0.174037	0.966121	0.99838	(4-ACETYL-2-METHOXYPHENYL)OXIDANESULFONIC ACID
-0.00575523	0.151834	0.96982	0.99838	TRANS-2-DODECENOYLCARNITINE
0.00541937	0.158092	0.972705	0.99838	4-PYRIDOXIC ACID
0.00605967	0.176836	0.972716	0.99838	DHA
0.00575669	0.170208	0.97307	0.99838	S-METHYLDEOXYCYTIDINE
0.00553762	0.17162	0.974308	0.99838	CITRULLINE
0.00548185	0.176478	0.975266	0.99838	DIMETHYLSULFONE
-0.00484968	0.163482	0.976379	0.99838	1-METHYLADENOSINE
-0.00497444	0.171291	0.976875	0.99838	2-HYDROXY-3-METHYLBUTYRIC ACID
0.00480695	0.167233	0.977112	0.99838	GLYCEROL-3-PHOSPHATE
-0.00387642	0.167152	0.981533	0.998557	LACTOSE
-0.00164773	0.169547	0.992261	0.999064	ANTHRANILATE
-0.00107683	0.172351	0.995024	0.999064	GAMMA-GLU-GLN
0.000799899	0.146999	0.995666	0.999212	S-ADENOSYL-L-METHIONINAMINE
-0.000844701	0.189132	0.996443	0.999444	PURINE
0.000718581	0.184629	0.9969	0.999629	CYSTEINE-GLYCINE
-0.000179681	0.136465	0.998951	0.99974	GUANOSINE

## Sheet: SD8
est	se	t	P	q	PC	timepoint
1.68507	0.830998	2.02777	0.0447987	0.223994	PC1	1mo
0.474701	0.795213	0.596948	0.551667	0.689583	PC2	1mo
1.795	0.536204	3.3476	0.00108922	0.0108922	PC3	1mo
-0.22141	0.569876	-0.388524	0.698317	0.738769	PC4	1mo
0.149937	0.448569	0.334257	0.738769	0.738769	PC5	1mo
0.798618	0.917918	0.870032	0.386231	0.643718	PC1	6mo
-0.654068	0.61335	-1.06639	0.288649	0.577299	PC2	6mo
-0.742519	0.614394	-1.20854	0.229504	0.577299	PC3	6mo
-0.304535	0.486304	-0.626224	0.532501	0.689583	PC4	6mo
0.493647	0.424251	1.16357	0.247185	0.577299	PC5	6mo

## Sheet: SD9
beta	se	t	p	q	timepoint	PC
-0.0697408	3.03357	-0.0229897	0.981697	0.981697	mo1	PC1
2.90162	1.30319	2.22655	0.0278591	0.164062	mo1	PC2
0.400253	0.89526	0.447081	0.655629	0.981697	mo1	PC3
0.167207	2.33767	0.0715271	0.943108	0.981697	mo6	PC1
3.44631	1.77457	1.94206	0.0546875	0.164062	mo6	PC2
-1.24258	1.32716	-0.936268	0.351186	0.702373	mo6	PC3

## Sheet: SD10
taxon	neg1mo.ra	pos1mo.ra	est.1mo	se.1mo	p.1mo	neg6mo.ra	pos6mo.ra	est.6mo	se.6mo	p.6mo	est.both	se.both	p.both	q.both
s__Bifidobacterium_infantis	0.00158803	0.000370228	-0.572286	0.172329	0.00122468	0.0404915	0.0207474	-0.435994	0.20673	0.0375199	-0.451013	0.137412	0.00137223	0.0281445
s__Bifidobacterium_catenulatum	0.000120958	8.07021e-06	-0.629944	0.173507	0.000433863	0.000361434	0.000401424	-0.237899	0.191724	0.217657	-0.452573	0.141159	0.00174509	0.0281445
s__Bifidobacterium_kashiwanohense	0.000330824	3.2662e-05	-0.588787	0.167148	0.000627669	0.00356984	0.00318867	-0.294925	0.194501	0.132692	-0.420786	0.133598	0.00208405	0.0281445
s__Bifidobacterium_kashiwanohense_A	9.1582e-05	7.95976e-06	-0.568064	0.158034	0.000491196	0.00107687	0.000835435	-0.346114	0.195167	0.0792967	-0.412735	0.133343	0.00248376	0.0281445
s__Bacteroides_fragilis_A	2.56281e-05	1.94217e-05	-0.330497	0.178092	0.0662128	3.21046e-05	1.94841e-05	-0.304368	0.198861	0.129134	-0.461076	0.149385	0.0025129	0.0281445
s__Clostridium_tertium	1.81116e-05	2.61008e-05	0.286513	0.18617	0.126732	1.83076e-05	4.09169e-05	0.472033	0.19538	0.0175645	0.41264	0.13725	0.00327129	0.0305321
s__Bacteroides_fragilis	0.000447797	0.000292736	-0.307734	0.178394	0.0873835	0.000430855	0.00026823	-0.297896	0.191171	0.122426	-0.420811	0.146674	0.00486545	0.0389236
s__Bifidobacterium_reuteri	6.04743e-05	4.38661e-06	-0.470533	0.164105	0.00497913	0.00148507	0.00102821	-0.340023	0.202676	0.0966312	-0.383755	0.138609	0.00655875	0.0427774
s__Bifidobacterium_longum	0.00184607	0.000258815	-0.541762	0.180286	0.0033019	0.0451945	0.0315328	-0.364331	0.192414	0.0612751	-0.388806	0.141278	0.00687495	0.0427774
s__Bifidobacterium_pseudocatenulatum	0.000124079	5.47343e-05	-0.417355	0.156688	0.00891425	0.000478962	0.000564104	-0.288997	0.181491	0.11456	-0.352005	0.137104	0.0115569	0.0647187
s__Klebsiella_variicola	4.36469e-05	0.00015977	0.486384	0.183369	0.0091943	3.22341e-05	7.03303e-05	0.203997	0.194887	0.297818	0.31562	0.133269	0.0195373	0.0994629
s__Clostridium_paraputrificum	6.33275e-05	8.51822e-05	0.205685	0.187434	0.274919	6.14896e-05	8.95518e-05	0.366909	0.216773	0.0937429	0.32343	0.152268	0.0357334	0.161525
s__Eggerthella_lenta	5.39461e-06	2.52339e-06	-0.446137	0.172674	0.0111107	0.000582392	0.000471444	-0.168866	0.202257	0.405821	-0.288742	0.137249	0.0374969	0.161525
s__Clostridium_P_perfringens	0.000128986	0.000178056	0.418362	0.179034	0.0212955	3.41526e-05	2.31334e-05	-0.117098	0.216868	0.590469	0.206898	0.136561	0.132457	0.529829
s__Lacticaseibacillus_rhamnosus	5.50763e-06	5.19232e-06	-0.168357	0.169505	0.322817	5.2664e-05	2.98036e-05	-0.0945282	0.206257	0.64776	-0.178405	0.132897	0.182231	0.680327
s__Longicatena_innocuum	2.46037e-05	2.34645e-05	-0.0814393	0.192325	0.672811	6.58865e-05	2.37408e-05	-0.398227	0.187168	0.0359021	-0.161641	0.13823	0.244687	0.772005
s__Phocaeicola_dorei	0.000207083	0.000262908	-0.208893	0.182674	0.255349	0.000369553	0.000247699	-0.141689	0.206544	0.494349	-0.192344	0.168338	0.255499	0.772005
s__Klebsiella_A_oxytoca	6.62596e-05	7.62774e-05	0.233673	0.191296	0.224547	5.29652e-05	5.90734e-05	0.321038	0.217078	0.142404	0.17733	0.158896	0.266701	0.772005
s__Klebsiella_pneumoniae	0.000425868	0.000838029	0.229432	0.199831	0.253451	0.000312178	0.000178822	0.138961	0.195197	0.478235	0.156392	0.142073	0.273296	0.772005
s__Bacteroides_sp003463205	1.32779e-05	1.95454e-05	0.297379	0.17465	0.0914988	2.48589e-05	1.51421e-05	0.0786693	0.199869	0.694738	0.165132	0.153152	0.283091	0.772005
s__Bifidobacterium_breve	0.000898224	0.000374058	-0.260414	0.168434	0.125009	0.0220967	0.0263722	-0.0640163	0.210736	0.76195	-0.152445	0.147269	0.30269	0.772005
s__Erysipelatoclostridium_ramosum	4.86286e-05	2.43674e-05	-0.343031	0.169106	0.0449706	0.000143775	7.22928e-05	0.019862	0.200988	0.921483	-0.132275	0.12957	0.30944	0.772005
s__Bacteroides_ovatus	5.14563e-05	6.68711e-05	0.384493	0.159674	0.0177352	6.23062e-05	4.54076e-05	-0.0825651	0.198455	0.6783	0.140454	0.1413	0.322244	0.772005
s__Parabacteroides_distasonis_A	3.51083e-05	3.01715e-05	-0.0437562	0.172459	0.800194	4.26023e-05	2.94974e-05	-0.123	0.210405	0.560181	-0.164854	0.172212	0.340443	0.772005
s__Clostridium_neonatale	0.000117859	4.39978e-05	-0.183243	0.184249	0.322182	0.0003643	0.000332856	-0.1053	0.227742	0.644854	-0.138227	0.145703	0.344645	0.772005
s__Phocaeicola_sp900554435	2.98517e-05	7.61407e-05	0.0679368	0.177904	0.703306	3.579e-05	6.08862e-05	0.337464	0.206225	0.104999	0.145914	0.15867	0.359696	0.77473
s__Bifidobacterium_bifidum	0.000276615	0.000153235	-0.246919	0.180191	0.173428	0.00207193	0.00334342	0.00996883	0.20924	0.962099	-0.119562	0.153709	0.438241	0.908944
s__Phocaeicola_sartorii	1.72229e-05	2.35715e-05	-0.213977	0.190451	0.263705	4.55285e-05	4.66117e-05	0.0315373	0.207594	0.879567	-0.130223	0.178395	0.466849	0.921056
s__Veillonella_sp900556785	0.000186402	0.000459385	0.244949	0.176722	0.16858	0.000389436	0.000428727	-0.0505205	0.219546	0.818488	0.0888755	0.132747	0.504504	0.921056
s__Veillonella_parvula_A	0.000157631	0.000203068	0.233075	0.178657	0.194805	0.00175833	0.00234432	-0.0859203	0.212715	0.68716	0.0894061	0.134139	0.506407	0.921056
s__Enterococcus_faecalis	6.03427e-05	0.00013383	0.175247	0.182222	0.338336	0.000573067	0.000676413	0.0244037	0.218871	0.911452	0.0959512	0.149525	0.522327	0.921056
s__Veillonella_parvula	0.00014716	0.000162696	0.234485	0.178779	0.192439	0.00128822	0.00134	-0.106993	0.209685	0.611031	0.0842748	0.132596	0.526318	0.921056
s__Bacteroides_sp900557355	1.1796e-05	3.31417e-05	0.19525	0.17659	0.271326	4.70758e-05	4.32677e-05	0.0817146	0.205674	0.692018	0.0903425	0.151801	0.552888	0.938234
s__Klebsiella_A_michiganensis	0.000190916	0.000229131	0.117242	0.19125	0.541145	0.000138957	9.49047e-05	0.214178	0.20844	0.306727	0.0645324	0.147329	0.662259	0.980215
s__Phocaeicola_massiliensis	1.27762e-05	9.07019e-06	-0.126545	0.186204	0.498209	1.20085e-05	2.22888e-05	0.185848	0.206937	0.37136	-0.0646425	0.169226	0.703162	0.980215
s__Ruminococcus_B_gnavus	4.65823e-05	5.61598e-05	0.0854201	0.183436	0.642392	0.000244168	0.00026881	0.00814785	0.203082	0.968079	0.0544566	0.144184	0.706332	0.980215
s__Streptococcus_sp000187445	0.000105847	0.000176568	0.0923683	0.197718	0.641318	0.000405318	0.000611098	-0.0741398	0.212747	0.728228	-0.0530816	0.142619	0.710419	0.980215
s__Bacteroides_xylanisolvens	2.18338e-05	2.95623e-05	0.222167	0.181221	0.222885	5.67596e-05	3.78583e-05	0.122628	0.211397	0.563201	0.0591872	0.161115	0.713993	0.980215
s__Escherichia_flexneri	0.000149231	0.000152348	-0.132243	0.201741	0.513534	0.00159578	0.0018897	0.214276	0.197566	0.280797	0.0541806	0.154826	0.727	0.980215
s__Escherichia_dysenteriae	8.85773e-05	9.9265e-05	-0.097946	0.199076	0.623715	0.000953205	0.00113777	0.159862	0.197612	0.420511	0.052078	0.154019	0.735855	0.980215
s__Escherichia_coli	0.00116551	0.000754247	-0.249002	0.190754	0.194546	0.00822806	0.00802236	-0.0969102	0.215668	0.654183	-0.051697	0.162797	0.751389	0.980215
s__Escherichia_coli_D	0.000430682	0.000485268	-0.13636	0.198452	0.493479	0.00563235	0.00451705	0.121122	0.207186	0.560171	0.0472385	0.156706	0.763586	0.980215
s__Parabacteroides_distasonis	0.000140097	0.000151976	0.0200134	0.172306	0.907749	0.000181025	0.000176338	0.0589254	0.207875	0.777424	-0.0472083	0.168149	0.779408	0.980215
s__Veillonella_atypica	0.000105997	0.000294394	0.356539	0.177312	0.0468379	0.000163844	0.000122895	-0.234122	0.212309	0.272868	0.030427	0.1427	0.831518	0.980215
s__Bacteroides_caecimuris	9.70386e-06	1.51212e-05	0.069447	0.189138	0.714205	1.51412e-05	2.23791e-05	0.0526877	0.212169	0.804404	-0.0333438	0.167196	0.842264	0.980215
s__Escherichia_fergusonii	3.51681e-05	3.31287e-05	-0.214554	0.198593	0.282384	0.000351855	0.000228456	0.131225	0.200366	0.514065	0.0311014	0.157934	0.844215	0.980215
s__Escherichia_sp002965065	6.78198e-05	1.98732e-05	-0.181684	0.197756	0.360284	0.00027724	0.000315925	0.111851	0.206218	0.588792	-0.0271812	0.152122	0.85849	0.980215
s__Escherichia_sp004211955	3.35143e-05	3.4671e-05	-0.165014	0.195604	0.40075	0.000251355	0.000279255	0.219685	0.202187	0.279931	0.0246751	0.151982	0.871295	0.980215
s__Phocaeicola_vulgatus	0.00030921	0.000400319	-0.17656	0.184422	0.340519	0.000585998	0.000397666	0.14581	0.201912	0.471941	-0.0249241	0.173662	0.886126	0.980215
s__Escherichia_coli_C	4.90562e-05	7.54078e-05	-0.195127	0.197191	0.324613	0.00126844	0.000953138	0.139972	0.199624	0.484869	0.0183671	0.157225	0.907196	0.980215
s__Escherichia_sp005843885	1.28165e-05	1.19446e-05	-0.209646	0.198231	0.292605	0.000202545	0.00019174	0.0739272	0.203259	0.716867	-0.0147671	0.155421	0.924462	0.980215
s__43-108_sp001915545	2.29431e-05	4.36118e-05	-0.173762	0.187807	0.356914	2.42288e-05	8.49899e-05	0.30616	0.208685	0.145586	-0.0165123	0.174459	0.924754	0.980215
s__Veillonella_dispar_A	0.00015174	0.000458346	0.231278	0.178325	0.197412	0.000196798	9.34079e-05	-0.171063	0.204521	0.404981	0.00824569	0.138125	0.952498	0.980215
s__Bacteroides_finegoldii	6.03523e-06	2.45848e-05	0.0856201	0.185981	0.646176	1.57436e-05	2.38289e-05	0.0551708	0.206689	0.790092	-0.00937217	0.16829	0.955681	0.980215
s__Bacteroides_thetaiotaomicron	0.000169615	0.000217519	0.062016	0.168605	0.713729	0.000143975	0.000195427	0.109659	0.205397	0.59464	-0.00704373	0.150337	0.962711	0.980215
s__Bacteroides_uniformis	6.45298e-05	7.49438e-05	-0.0621577	0.195913	0.75165	9.9109e-05	7.49627e-05	0.094166	0.214213	0.661212	-0.0038076	0.163213	0.981427	0.981427
s__Klebsiella_quasipneumoniae	1.08816e-05	0.000120858	0.486395	0.188673	0.0112849	1.26591e-05	1.06642e-05	NA	NA	NA	NA	NA	NA	NA
s__Klebsiella_quasivariicola	2.62345e-05	0.00034323	0.466272	0.186953	0.0141448	1.75671e-05	1.63489e-05	NA	NA	NA	NA	NA	NA	NA
s__Enterobacter_cloacae_M	1.30428e-05	2.61667e-05	0.395533	0.190441	0.0401803	6.6586e-06	1.01966e-05	NA	NA	NA	NA	NA	NA	NA
s__Klebsiella_A_grimontii	4.86108e-05	0.000134815	0.340444	0.18583	0.0697052	2.03565e-05	2.24711e-05	NA	NA	NA	NA	NA	NA	NA
s__Veillonella_sp003463825	6.34387e-05	0.000153446	0.289592	0.18165	0.113806	0.000118151	5.38782e-05	NA	NA	NA	NA	NA	NA	NA
s__Schaedlerella_sp004556565	0.000119889	5.18584e-05	-0.266828	0.181307	0.144012	9.36077e-05	7.6954e-05	NA	NA	NA	NA	NA	NA	NA
s__Veillonella_tobetsuensis	3.1439e-05	6.73107e-05	0.252056	0.180547	0.165555	6.61496e-05	4.45767e-05	NA	NA	NA	NA	NA	NA	NA
s__Veillonella_dispar	6.36273e-05	0.000160443	0.243177	0.175062	0.167662	0.000129021	8.16459e-05	NA	NA	NA	NA	NA	NA	NA
s__Pseudomonas_sp002079985	0.000104081	0.000112915	-0.266554	0.217016	0.222017	4.51921e-05	5.0828e-05	NA	NA	NA	NA	NA	NA	NA
s__Klebsiella_B_aerogenes	9.0939e-05	0.000133589	0.259537	0.215744	0.231612	1.1892e-05	5.85712e-06	NA	NA	NA	NA	NA	NA	NA
s__Veillonella_sp900550175	4.04511e-05	0.00012212	0.220425	0.183938	0.233396	0.000172899	0.000116288	NA	NA	NA	NA	NA	NA	NA
s__Staphylococcus_epidermidis	0.000198023	0.000287608	0.229246	0.193812	0.239476	9.55385e-06	1.00937e-05	NA	NA	NA	NA	NA	NA	NA
s__Maridesulfovibrio_sp004923195	4.23848e-05	4.1643e-05	-0.253602	0.214977	0.240722	3.29023e-05	3.79393e-05	NA	NA	NA	NA	NA	NA	NA
s__Veillonella_infantium	6.06857e-05	0.000120205	0.200598	0.175526	0.255633	0.000126549	5.96519e-05	NA	NA	NA	NA	NA	NA	NA
s__Escherichia_sp001660175	5.3462e-06	5.87764e-06	-0.199204	0.199557	0.320398	9.97703e-05	9.86337e-05	NA	NA	NA	NA	NA	NA	NA
s__Bacteroides_sp900552405	8.70542e-06	9.17281e-06	-0.173924	0.184699	0.348468	1.68209e-05	2.28708e-05	NA	NA	NA	NA	NA	NA	NA
s__Haemophilus_D_parainfluenzae	1.91857e-05	2.07722e-05	0.170965	0.190595	0.37171	1.23358e-05	6.04373e-06	NA	NA	NA	NA	NA	NA	NA
s__Streptococcus_vestibularis	0.000143467	0.000132848	-0.169756	0.189681	0.3728	1.8458e-05	1.83878e-05	NA	NA	NA	NA	NA	NA	NA
s__Escherichia_marmotae	8.3369e-06	5.62375e-06	-0.163974	0.198124	0.409703	0.000108409	8.69187e-05	NA	NA	NA	NA	NA	NA	NA
s__Escherichia_albertii	7.95161e-06	9.66912e-06	-0.162919	0.19739	0.410982	9.06041e-05	7.58213e-05	NA	NA	NA	NA	NA	NA	NA
s__Escherichia_sp000208585	1.94493e-05	1.25958e-05	-0.1641	0.199329	0.412173	0.000152462	0.000170569	NA	NA	NA	NA	NA	NA	NA
s__Veillonella_sp900552715	5.5166e-05	9.58535e-05	0.140115	0.18321	0.446071	8.95178e-05	7.54456e-05	NA	NA	NA	NA	NA	NA	NA
s__Haemophilus_D_sp001679485	2.66137e-05	2.05623e-05	0.130179	0.175623	0.460156	7.16314e-06	8.45583e-06	NA	NA	NA	NA	NA	NA	NA
s__Veillonella_rogosae	4.33109e-05	0.000117509	0.122021	0.173257	0.482776	0.000136806	7.39945e-05	NA	NA	NA	NA	NA	NA	NA
s__Haemophilus_D_parainfluenzae_A	1.75811e-05	2.03651e-05	0.110274	0.17824	0.537431	8.91899e-06	5.91182e-06	NA	NA	NA	NA	NA	NA	NA
s__Haemophilus_D_parainfluenzae_N	2.16857e-05	2.32649e-05	0.113204	0.190603	0.553805	9.68919e-06	6.24801e-06	NA	NA	NA	NA	NA	NA	NA
s__Haemophilus_D_parainfluenzae_M	4.44823e-05	5.40047e-05	0.0862232	0.183119	0.638691	9.27038e-06	6.08158e-06	NA	NA	NA	NA	NA	NA	NA
s__Haemophilus_D_parainfluenzae_K	1.77429e-05	2.6753e-05	0.0621735	0.184108	0.736244	1.4098e-05	1.33858e-05	NA	NA	NA	NA	NA	NA	NA
s__Haemophilus_D_parainfluenzae_L	2.49644e-05	2.50424e-05	0.0555044	0.179866	0.758229	8.27547e-06	7.46368e-06	NA	NA	NA	NA	NA	NA	NA
s__Streptococcus_sp001556435	0.00039958	0.000544279	-0.0584654	0.191212	0.760374	4.39465e-05	3.42798e-05	NA	NA	NA	NA	NA	NA	NA
s__Streptococcus_salivarius	0.000451064	0.000404083	-0.0530875	0.185928	0.775788	3.52451e-05	3.315e-05	NA	NA	NA	NA	NA	NA	NA
s__Haemophilus_D_sp001815355	2.25076e-05	3.00897e-05	0.0452316	0.179655	0.801698	1.01843e-05	7.96654e-06	NA	NA	NA	NA	NA	NA	NA
s__Cutibacterium_avidum	5.98566e-06	6.308e-06	0.0396113	0.172107	0.818407	9.82158e-07	1.17971e-06	NA	NA	NA	NA	NA	NA	NA
s__Bacteroides_stercoris	3.50076e-05	2.73926e-05	-0.0307486	0.17188	0.858355	3.07448e-05	2.46236e-05	NA	NA	NA	NA	NA	NA	NA
s__Phocaeicola_coprocola	4.80626e-06	7.37656e-06	0.0283874	0.178226	0.873747	8.4519e-06	7.71399e-06	NA	NA	NA	NA	NA	NA	NA
s__Bacteroides_faecis	1.87117e-05	2.07731e-05	-0.00893918	0.174852	0.959321	2.65379e-05	2.18785e-05	NA	NA	NA	NA	NA	NA	NA
s__Collinsella_sp900544425	3.40876e-06	1.08034e-06	NA	NA	NA	0.000164605	0.000105042	-0.463124	0.197765	0.0212368	NA	NA	NA	NA
s__Bifidobacterium_sp002742445	3.60868e-05	1.41357e-05	NA	NA	NA	0.000391879	0.000357716	-0.252216	0.186616	0.179671	NA	NA	NA	NA
s__Clostridioides_difficile	2.96685e-06	2.85464e-06	NA	NA	NA	1.1627e-05	4.19283e-06	-0.268083	0.215573	0.216649	NA	NA	NA	NA
s__Bifidobacterium_angulatum	2.53016e-06	9.74446e-07	NA	NA	NA	9.30162e-05	6.43823e-05	-0.220309	0.210292	0.29741	NA	NA	NA	NA
s__Bifidobacterium_adolescentis	1.8812e-05	9.44036e-06	NA	NA	NA	0.000129304	0.000140458	-0.220196	0.210876	0.29899	NA	NA	NA	NA
s__Hungatella_effluvii	2.83899e-06	2.02575e-06	NA	NA	NA	1.36169e-05	2.72584e-06	-0.1992	0.201209	0.324632	NA	NA	NA	NA
s__Veillonella_A_ratti	1.00864e-06	8.69155e-07	NA	NA	NA	5.25781e-06	5.79049e-06	0.214778	0.218123	0.327239	NA	NA	NA	NA
s__Bifidobacterium_ruminantium	8.14859e-06	1.95257e-06	NA	NA	NA	0.000235415	0.000393642	-0.20164	0.211723	0.343273	NA	NA	NA	NA
s__Veillonella_A_sp000431435	1.93346e-05	1.08554e-05	NA	NA	NA	9.50409e-05	0.000114502	0.192623	0.20593	0.351914	NA	NA	NA	NA
s__Faecalimonas_nexilis	8.00845e-06	6.00992e-06	NA	NA	NA	5.81817e-05	3.73385e-05	0.167279	0.187298	0.374006	NA	NA	NA	NA
s__Faecalimonas_sp900550975	7.98961e-06	4.71877e-06	NA	NA	NA	2.94691e-05	4.45235e-05	0.171094	0.191691	0.374308	NA	NA	NA	NA
s__Bilophila_wadsworthia	1.81862e-06	1.4436e-06	NA	NA	NA	1.4865e-06	1.09505e-06	-0.140135	0.208616	0.503349	NA	NA	NA	NA
s__Sellimonas_intestinalis	2.06134e-07	2.64709e-07	NA	NA	NA	2.19848e-06	1.80166e-06	0.120911	0.2002	0.547285	NA	NA	NA	NA
s__Faecalimonas_sp900556835	6.71345e-06	4.65591e-06	NA	NA	NA	2.59317e-05	1.60692e-05	-0.0792937	0.206795	0.702232	NA	NA	NA	NA
s__Ruminococcus_B_sp900544395	1.79257e-06	2.15946e-06	NA	NA	NA	9.64586e-06	1.24596e-05	0.0748734	0.20255	0.712447	NA	NA	NA	NA
s__Streptococcus_sp900543065	1.60849e-05	1.60604e-05	NA	NA	NA	0.000855226	0.00111493	-0.0721624	0.201375	0.720862	NA	NA	NA	NA
s__Collinsella_sp900551655	3.48217e-06	2.0297e-06	NA	NA	NA	1.26591e-05	1.12426e-05	-0.0702253	0.21463	0.744227	NA	NA	NA	NA
s__Flavonifractor_sp000508885	3.74045e-06	4.01607e-06	NA	NA	NA	1.32075e-05	1.30529e-05	-0.0622939	0.209906	0.767277	NA	NA	NA	NA
s__Enterocloster_aldenensis	1.40168e-05	1.30521e-05	NA	NA	NA	2.49088e-05	1.35604e-05	-0.046567	0.196482	0.813154	NA	NA	NA	NA
s__Enterocloster_bolteae	2.69674e-06	2.91385e-06	NA	NA	NA	1.5745e-05	1.76147e-05	0.0358941	0.19008	0.850615	NA	NA	NA	NA
s__Veillonella_A_seminalis	1.54565e-06	1.99345e-06	NA	NA	NA	1.13502e-05	5.26534e-06	0.0348523	0.212533	0.870084	NA	NA	NA	NA
s__Flavonifractor_plautii	2.67175e-06	2.91215e-06	NA	NA	NA	1.58619e-05	1.34866e-05	-0.028042	0.210687	0.894392	NA	NA	NA	NA
s__Bacteroides_sp900556625	3.71762e-06	3.64219e-06	NA	NA	NA	7.88376e-06	4.98129e-06	-0.0211709	0.199473	0.915695	NA	NA	NA	NA
s__Bacteroides_rodentium	9.12134e-06	2.33241e-05	NA	NA	NA	1.3523e-05	2.0447e-05	0.0150655	0.212644	0.943664	NA	NA	NA	NA
s__Bacteroides_caccae	4.48767e-05	3.8705e-05	NA	NA	NA	4.78231e-05	4.6244e-05	0.00872142	0.200288	0.965357	NA	NA	NA	NA
s__Streptococcus_peroris	3.5857e-06	2.94746e-06	NA	NA	NA	0.000274156	0.000290015	0.00507895	0.207026	0.980478	NA	NA	NA	NA

[truncated: 3 more sheets: SD11, SD12, SD13]
