# Supplementary material for: Human cytomegalovirus in breast milk is associated with milk composition and the infant gut microbiome and growth
Source: Nat Commun. 2024 Jul 23;15:6216. doi: 10.1038/s41467-024-50282-4 (PMC11266569; doi:10.1038/s41467-024-50282-4)
Supplement: Supplementary file 5 — Supplementary Data 14 [file 41467_2024_50282_MOESM5_ESM.zip]

Archive with 16 entries (15 files):
- CMV_milkGenomics_extendedData/
- __MACOSX/._CMV_milkGenomics_extendedData
- CMV_milkGenomics_extendedData/infFecalMicrobiome_1month_taxonCLR.txt
- __MACOSX/CMV_milkGenomics_extendedData/._infFecalMicrobiome_1month_taxonCLR.txt
- CMV_milkGenomics_extendedData/.DS_Store
- __MACOSX/CMV_milkGenomics_extendedData/._.DS_Store
- CMV_milkGenomics_extendedData/infFecalMicrobiome_6month_taxonCLR.txt
- __MACOSX/CMV_milkGenomics_extendedData/._infFecalMicrobiome_6month_taxonCLR.txt
- CMV_milkGenomics_extendedData/metabolite_data.txt
- __MACOSX/CMV_milkGenomics_extendedData/._metabolite_data.txt
- CMV_milkGenomics_extendedData/milk_GeneExpr_counts.txt
- __MACOSX/CMV_milkGenomics_extendedData/._milk_GeneExpr_counts.txt
- CMV_milkGenomics_extendedData/README.txt
- __MACOSX/CMV_milkGenomics_extendedData/._README.txt
- CMV_milkGenomics_extendedData/milk_GeneExpr_TPM.txt
- __MACOSX/CMV_milkGenomics_extendedData/._milk_GeneExpr_TPM.txt
