# Supplementary material for: Human cytomegalovirus in breast milk is associated with milk composition and the infant gut microbiome and growth
Source: Nat Commun. 2024 Jul 23;15:6216. doi: 10.1038/s41467-024-50282-4 (PMC11266569; doi:10.1038/s41467-024-50282-4)
Supplement: Supplementary file 5 — Supplementary Data 14 [file 41467_2024_50282_MOESM5_ESM.zip › CMV_milkGenomics_extendedData/infFecalMicrobiome_1month_taxonCLR.txt]

indID	k__Bacteria	p__Actinobacteriota	g__Bifidobacterium	s__Bifidobacterium_bifidum	s__Bifidobacterium_breve	s__Bifidobacterium_catenulatum	s__Bifidobacterium_infantis	s__Bifidobacterium_kashiwanohense	s__Bifidobacterium_kashiwanohense_A	s__Bifidobacterium_longum	s__Bifidobacterium_pseudocatenulatum	s__Bifidobacterium_reuteri	s__Cutibacterium_avidum	g__Collinsella	s__Eggerthella_lenta	o__Bacteroidales	f__Bacteroidaceae	s__43-108_sp001915545	g__Bacteroides	s__Bacteroides_caecimuris	s__Bacteroides_faecis	s__Bacteroides_finegoldii	s__Bacteroides_fragilis	s__Bacteroides_fragilis_A	s__Bacteroides_ovatus	s__Bacteroides_sp003463205	s__Bacteroides_sp900552405	s__Bacteroides_sp900557355	s__Bacteroides_stercoris	s__Bacteroides_thetaiotaomicron	s__Bacteroides_uniformis	s__Bacteroides_xylanisolvens	g__Phocaeicola	s__Phocaeicola_coprocola	s__Phocaeicola_dorei	s__Phocaeicola_massiliensis	s__Phocaeicola_sartorii	s__Phocaeicola_sp900554435	s__Phocaeicola_vulgatus	s__Parabacteroides_distasonis	s__Parabacteroides_distasonis_A	s__Maridesulfovibrio_sp004923195	c__Clostridia	g__Clostridium	s__Clostridium_P_perfringens	s__Clostridium_neonatale	s__Clostridium_paraputrificum	s__Clostridium_tertium	f__Lachnospiraceae
p0157	5.88402251037964	-3.0007504506484	-1.74798748215304	-0.29436830664689	-0.443523139280777	-4.6101883630825	-0.843191129704615	-2.81842889385445	-3.79925814686617	-0.29938923769699	-1.97113103346724	-4.89787043553428	-1.66574938391606	-2.64657863692779	2.52619539744441	5.66056905843025	5.29750906547715	2.33666742952155	6.67833807529414	3.29562194957643	1.93641769156598	2.98952589082277	0.897173630400241	-0.0829797185641239	7.3317111955468	4.88208320169098	1.69950261658638	4.41030722344962	0.00987043539933865	2.4395004117883	-0.0497540709358035	4.86517619417162	4.40226493555811	-0.367064664835055	4.93600798423634	2.85789673456871	2.72853731441616	2.55482199684261	6.48612825735115	0.0293832496229205	-1.27352950255792	-0.795227070497489	2.92877220116927	-4.6101883630825	-0.0471431033950831	-1.30973255122188	-1.1328018430628	-2.10466242609177	4.76743395221048
p0204	4.97736720567307	3.38879568866669	4.59332699621854	0.850741275417381	3.17473107875779	1.54303630424276	4.5372969071853	3.00592458408302	1.94906959418439	6.63142169375567	4.38130180620756	0.233039697173516	-3.5783733953554	2.60341630840706	2.15195827167718	5.06861923359568	5.37326101240552	2.7432937753602	4.16129672360645	2.64193272418143	2.11511821428198	3.90430843279925	5.78628702985866	2.7834224221388	1.6780052819723	1.10309623730208	0.650543683999632	1.29682392784575	2.13606637377479	4.42482248112921	4.00196185896099	2.96368678832862	5.66662371925845	2.18927773327031	7.46992481885319	5.24807813206971	2.81402218694585	3.91071922484895	4.3772771529317	0.375613809171776	0.410610651208873	-1.92697128382227	1.05635559287423	-4.13798918329082	-0.144386190870256	-0.172425410934649	-1.2067954308744	-2.55386907884101	1.73834505656353
p0065	3.77360391439141	4.22551207938229	5.20102140534961	7.63970170545599	3.8691368361501	1.94485781289443	5.19691889042389	4.34522135210812	2.11812322977335	7.2939091634923	1.77702167998191	2.19530886965613	4.62064078537266	2.10851340543858	3.76851188981026	2.70037403398227	3.51566734711248	-0.777159095689493	2.959103062826	-1.44942869122788	-2.84402185516247	1.10722186341896	0.110888423871267	-2.81123203233948	-0.342585903423258	-0.0366292107279953	-3.02634341195642	0.0898350146734349	-2.1847762262782	0.830589627153763	4.47469451243162	-2.01111273222736	-0.807139927901429	-0.596244998663418	0.168239720342733	-2.6343013241804	1.62951988834719	-2.91301472664942	-0.302419861697923	0.276873561345528	-1.85077008215219	-1.68087104535679	-2.91301472664942	-3.84732396402625	1.08387449942197	-0.922209257686216	0.265039103698526	-1.90141381497094	-1.98253935978331
p0239	3.84738790662994	2.47320032798247	4.40807480856864	1.76041626985738	7.33921330575191	0.602194773444366	3.95894039253569	2.92932097535453	0.455264341590594	5.30815604491628	0.112537574115853	2.71297246717315	1.09547608755945	-0.0765636696634802	3.46350794903369	-0.0724903442758443	-0.207183852080544	-3.01287252274667	0.224296495168856	-2.869771679106	-2.39976804986026	-3.17992660740984	0.268616894849517	-2.80523315796843	0.438335279490146	-1.74918048371911	-4.19152751908832	-2.21052605022173	-2.28198501420388	1.05943615107625	-0.629061989830039	-1.84015226192484	-0.798698387096678	-4.19152751908832	0.786928876643704	-2.245617370033	-2.93876455059295	-2.63338290104177	0.668284885273356	0.215191728175937	-1.68600158209758	-0.580609606444092	0.526971352206778	0.814095233184395	3.92444155847701	0.927962179920021	5.1857669325507	3.6349156163677	1.1918200966443
p0096	5.03806190921085	-2.97873112392298	-1.41848345567965	-0.826968920663513	-0.244363614503392	-5.50445976823123	-0.904302124066684	-3.01955311844323	-4.81131258767129	0.0249693192801926	-3.10656449543286	-5.50445976823123	0.414434086041916	-2.36896555230208	-0.276028529147361	4.66300613005744	5.21159000141635	2.77053446533564	4.50368054956649	2.25728521642768	-1.3377945444295	1.33394543261611	-0.470759201203979	-3.55854961917592	-0.664217460063656	-2.8303111188047	0.556997150696786	1.38614935191594	1.7206577373041	1.50720497414142	6.35272893312072	1.15355127763952	4.94509506140909	0.291597982534141	4.47376413041891	2.99344866177314	2.82495701570809	3.42814886214634	7.16545066173188	1.03729147152366	-0.152601634755164	-0.940111576763395	1.53168872551931	-2.13716393824476	0.259162706780987	-1.08561916043463	-0.362796211728571	-0.914403220053188	-0.292245100736606
p0040	4.15300967970212	0.873468997658122	-0.653926492109536	0.167601855098616	1.23200095234407	-4.25123875269798	-0.444576262927662	-2.30532860364267	-3.69162296476256	0.475042259039168	-2.5240178046075	-3.15262646402987	5.22460518175847	-2.3603883808257	-3.55809157213804	-0.781604209482598	-0.766159887055124	-3.4974669503216	-0.387880919251117	-4.1334557170416	-3.28615785665439	-3.44030853648165	-1.51039872877278	-3.84577364458982	-0.531587639917292	-2.71976238173359	-4.94438593325793	-2.86494439157809	-3.2396378410195	0.194349363465645	-0.18435103670892	-1.63933241214867	-1.07318492235004	-4.53892082514976	-0.225887061962832	-2.92948291271566	-3.2396378410195	-3.33494802082383	0.664169691455253	-0.285674980341806	-2.23633573215572	1.15368834890831	2.67177452867314	0.85999573995439	8.65921832333435	-0.883942922711508	-0.374842924912987	-2.15629302448218	-1.61218142308272
p0090	6.10899510611422	-1.91884149316315	0.0561969288151858	1.29727189900914	0.664505229438102	-3.08891274581341	1.06823271764773	-2.34169834398318	-3.49437785392157	1.04536452674407	-1.12725423978995	-3.08891274581341	-1.95393281297442	-1.22569431260321	-3.49437785392157	-0.00802266391910809	-0.344494900540321	-2.80123067336163	0.551593124016315	-2.45292397909341	-2.02804078512814	-3.34022717409431	0.337880183037713	-2.98355223015558	0.754117388127789	-1.24308605531508	-3.67669941071552	-1.8204014203499	-2.06726149828142	1.24035753642116	-0.395788194927871	-1.41493631224173	-0.968649209613315	-4.59299014258968	0.627365682488645	-2.34169834398318	-3.20669578146979	-2.51354860090984	0.539862784230825	0.814181628870439	-1.03764208110027	0.557407093881735	0.554504334223773	0.667106011138159	6.43892736702374	4.7744821751068	0.259040121329937	-1.6752194105054	-1.70261838469352
p0171	5.00659836292952	-2.77251812997137	-0.861975124753345	0.286062047242288	0.517294621429582	-3.67538584151338	-0.557435935235141	-2.49161574450496	-3.55022269855938	0.0606952140848496	-1.19047919172538	-3.81848668515405	-3.05123153244039	-2.19378130058917	-3.98554076981722	-1.08013113455652	-1.16850028500661	-4.08085094962155	-0.941018332093797	-3.3877037690616	-2.77251812997137	-3.81848668515405	-0.362412693266065	-4.08085094962155	-0.815091538854494	-3.16456021774739	-4.77399813018149	-3.67538584151338	-2.85707551799943	0.475128992175774	-1.6472375942211	-3.08759917661126	-1.85083654946233	-4.77399813018149	-0.0735177643890744	-2.98223866095344	-3.61084732037581	-3.01614021262912	-0.389474615309022	-0.536997267557867	-2.5122350317077	-2.5122350317077	1.72909172086305	-4.59167657338754	0.542159154494877	-1.47816126417716	-0.653336259642016	-2.34038477478104	3.18681403580925
p0020	5.37273309973476	4.45297913342703	6.26629085565604	0.385669609147554	4.83757162541002	1.54614490988325	6.65813971521737	4.14526906693193	0.778665727775985	7.70054290452493	-2.09552646124391	3.09384371831014	-2.18861688430992	-0.146446737427318	-4.80357666234612	1.01848255323445	0.832402708958718	-1.33784075954639	0.999548255642344	-2.34684088952482	-1.49546970374998	-2.85766651329081	3.09508195521922	-0.205095464508825	-0.345360889314692	-2.11799931709597	-1.58470083747792	-2.85766651329081	-1.89485576578176	2.5603368390597	0.314417150070635	-1.59812385781006	-0.270977169192864	-2.40568138954775	0.425747832714965	-1.50773979634179	-2.09552646124391	-1.87683726027908	1.47369319720078	1.5063416158804	-0.103096296553704	2.9775618474989	2.94632034987385	-4.11042948178618	0.279895955702402	-0.508561404661868	-0.754694474200777	-0.953429060636062	5.43336667713598
p0263	4.81688812567869	1.3633000912769	-1.39554519583649	-1.05334228450629	-0.328063825763556	-4.94516258261692	-0.902111314782371	-3.33572467018282	-4.94516258261692	0.089189238096651	-3.98965113758948	-4.25201540205698	-3.15340311338887	6.12649752463108	-4.76284102582297	4.93389907175738	5.04098271693342	2.53729412171868	3.72464868621983	-2.99925243356161	-1.91987150682139	1.04630196449106	1.926758243356	0.132508112815493	0.166825205739623	1.02047120445654	-1.32349187819643	-3.91554316543576	-1.60584060467285	0.925263636114005	-1.03714759858631	-1.66425136682927	4.99388514531776	0.164412659334239	7.51262707681236	-0.690969319452924	2.55359640325646	2.61689509310159	4.37823858164328	1.69966827503916	-2.22386715476469	-0.452041900437452	1.77070553470156	0.526267401639761	0.165619660084274	-1.79242656025326	-0.986255991289924	5.15003564400985	0.166825205739623
p0213	3.74999645584109	-0.598555302932664	2.54508472438374	0.550469804609369	5.66389327106655	-1.25604230309372	2.13201175745388	0.463077982494359	-0.495176948478829	1.88125035006361	-0.63896484127054	0.0821384165559951	1.04940493209905	2.43212033365847	0.214206751128757	0.899268624871768	1.05510475753666	-1.46025784452242	0.165453189510527	-4.2328465667622	-4.06099630983554	-2.49457578248513	-1.54584977485782	-4.60754001620361	-1.25286265017635	-2.71497584785359	-4.60754001620361	-4.11506353110581	-3.91439283564366	-0.749685247248611	-2.39031477216072	-4.00970301544799	0.826975638185942	-3.86994107307283	3.29783458850682	-3.45008722751256	-1.6775591202124	-0.715719718092981	0.608876857450022	-1.15611050905512	-3.53969938620225	-1.62094022621289	-1.25286265017635	0.38782780576186	-0.356450738977202	-0.925502093906388	4.18862010819364	4.24358973218127	-2.01500270222324
p0284	4.80818427291526	4.11197932810536	7.08324570559869	4.2386198761447	6.00999150524878	2.46521612645885	8.75739064080911	3.9012785837768	3.66851027449813	6.89234324250672	1.345051279405	3.70580437744035	-2.15145628206148	-1.8637742096097	-3.08754964123181	0.629674285891266	1.3050459447913	-0.831008486739174	0.738915475834687	-1.71383406231878	-3.03875947706238	-2.90522808443786	2.17901902700164	-0.989531713979041	-1.58347224445554	-3.31069319254602	-2.7510774046106	-2.47236400214158	-1.4104530803239	0.139294353285565	1.74036401604915	-2.29909228086754	1.12383694142195	-3.68538664198743	0.542110453222152	-1.20808459158465	-1.09284932800707	-0.362970138178392	2.98145448333159	-0.676110143325685	-2.34561229650244	1.09754928425875	1.12086737725014	-3.37523171368359	0.0259656679785618	0.416505125870051	-1.84917541018854	-1.77921682158163	1.9709229822786
p0164	5.82161059127234	-3.05164431261638	-0.493406389742832	-1.80511189387165	-0.0133524246435953	-3.41454980630575	0.361080574216841	-2.60361959008942	-3.29676677064937	0.382342891868764	-0.415697405415516	-3.88455343555149	-3.35392518448932	-3.622189171084	-4.1076969868657	-0.878870831144327	-0.903934799807543	-3.14261609082211	-0.109496285196498	-3.29676677064937	-3.98991395120931	-3.88455343555149	1.3117312054314	-2.17980534331306	-0.548783859211786	-2.69063096707905	-3.622189171084	-3.09609607518722	-2.72140262574581	-0.844804276580721	-1.408015035434	-0.79351098219317	-1.70980171406733	-3.98991395120931	-1.1182343263253	-3.70223187875753	-3.24269954937909	-3.622189171084	-0.0322804345291141	0.154982890175619	-1.35882479124323	-2.96826270367733	-2.21684661499341	1.903876513165	2.0332645713882	7.37963627350257	-2.40294889462727	-1.61242755004215	-1.84333310669185
p0249	5.40918114278238	0.672427663014368	4.28936109767456	1.4504742873608	7.44911177878495	0.619255067658447	3.6512162795089	4.88795058983791	0.85589930619156	2.69565801690613	0.233021321478171	2.74740008459084	-3.38686526114881	-4.48547754981692	0.886090278470705	4.93405348305524	4.97928796270959	3.71777172595861	5.05744177549332	0.0705023919803954	1.5651988569229	1.45311350768399	2.47373101075413	1.29341239732608	-1.19707566230011	1.00758389352362	0.660853459733231	0.321816820261302	0.599646596270071	2.56395088748136	3.18158711197883	2.28943181583178	5.07772852012403	-0.0738921129014981	4.67586163572619	3.38001745895191	3.43996914690951	3.81231507656394	7.08024527786279	6.36247994485867	4.87257568075663	-1.89022284286006	2.83967140813865	-3.8976908849148	-1.81824934323497	0.377430832249876	-2.7990785962467	-2.69371808058887	5.03872420639434
p0255	4.35988959084026	-0.0657736390473731	2.37344982924384	-0.879873430024981	0.533047406210232	2.39565274313178	0.539210753917901	0.0865670855346457	-0.702856925460719	0.434020901286344	-0.215713786338288	-3.99338873923536	-2.84825643493235	-4.43522149151439	2.07503684900876	-1.35944651028687	-1.56354186663038	-3.45439223850267	-0.830327693473551	-4.55300452717078	-5.5338337801825	-5.5338337801825	1.67056331262289	-1.56985103582365	-1.45629633627678	-4.14753941906261	-3.68800708968417	-4.32986097585657	-2.66215415529849	-1.11901732268563	-0.873544294973333	-3.33660920284628	-2.41293836367451	-4.84068659962256	-1.32417837144941	-4.84068659962256	-3.9243958677484	-0.444181945768024	-0.623632883408019	-1.70519238369341	-3.26515023886414	-3.16671016605089	4.33957250031517	0.65579833216951	1.37758145963112	6.27281546928565	-1.29972727558524	-2.62511288361814	3.53663130966248
p0261	4.50110935033135	-1.57904175716431	0.799180750035352	-0.784111882294426	1.32316445837885	-2.83180472565968	1.65963669500007	-1.34641946189556	-2.09783555057948	1.70169042362152	0.204749542414564	-2.42633961755152	-1.88272417096254	-1.02625193429929	-2.67765404583242	0.353169547532837	0.442190398429598	-1.65314972931804	0.618182820171905	-3.01412628245364	-2.48349803139147	-2.67765404583242	2.44588467309239	-0.607181174135348	-0.186812660524609	-1.40468837001954	-2.83180472565968	-2.27218893772426	1.30602494850216	0.602182478825464	1.52490410102991	-2.0586148374262	-0.554537440649926	-3.23726983376785	0.526833041583677	-2.67765404583242	-3.23726983376785	-2.37227239628124	1.18907268468055	-0.773416593177678	-2.13865754509974	-0.909992128183429	-1.12705663342126	-2.48349803139147	4.37852123826799	1.4597956169245	-0.653272281335615	-0.607181174135348	1.18307566520817
p0210	5.85338126029103	-1.72102622809375	0.572696177642452	-0.443365707976653	0.947018638394762	-2.30294777354347	1.59955638687547	-1.58382510658026	-2.11189253678076	1.20781181063021	0.270066143754797	-3.05016217537369	-2.35701499481375	-2.06933292236196	-2.41417340865369	-0.476702128244246	-0.172212937476083	-3.16794521103007	-0.123422773306651	-4.1487744640418	-1.29614303412848	-4.1487744640418	2.20791173297338	-0.984706875668595	-0.998891510660551	-2.94480165971586	-3.45562728348186	-4.55423957214996	-2.25165447915592	-0.443365707976653	-0.459895009927864	-2.60832942309465	-1.1365128885366	-5.24738675270991	0.432785856307157	-3.86109239159002	-3.16794521103007	-3.05016217537369	0.557748216206578	-0.998891510660551	-2.47479803047013	3.52475868653519	1.77458967036225	5.04526713496488	5.78399677198803	2.64767674538166	4.47349920382494	1.29796290762451	-1.15304219048781
p0166	4.57074239049087	4.81810179150495	5.71006855972703	3.49191744222211	4.47806387994047	2.13135355329833	5.86510637876684	3.97535937869682	0.40140989125686	7.93463703832074	-0.280041249539894	1.38685034506139	-2.22595139859521	1.45592686005975	-2.43180345279936	-0.851353077238508	-0.95019891187514	-2.99141924073478	-0.359530400598132	-3.50224486450077	-3.42220215682723	-5.29400433372882	1.64282419273902	-1.3427606151474	-0.875163725932226	-3.27910131318656	-3.68456642129472	-3.34809418467351	-1.94410024645422	-0.905747149304306	-0.445887969130343	-1.73865627223941	-1.71048539527271	-5.29400433372882	-0.839657037475316	-3.27910131318656	-3.5892562414904	-2.07512850886062	0.188715755816992	-0.616513486161106	-2.29827206017483	-1.24221938592552	1.70906112505764	1.80931772879729	0.486739182063505	7.84395577977478	0.368956146407122	3.70196638348451	0.986391505231371
p0003	4.6663582520672	4.62522870718315	7.46954417964962	4.26118830334725	6.22871229286395	1.5491460809755	9.39247170656375	3.98946206965782	4.20707189489514	7.45315369730405	2.30213326189146	4.05738941094274	-1.21019741451426	1.49433784448051	-1.75674112088233	0.849309912264759	0.689550692777891	-1.21019741451426	1.43635058683016	-3.05602410501259	-1.75674112088233	-2.36287692445264	3.4704707545582	0.399240497919841	1.16348360016352	-1.01914217775155	-2.07519485200086	-2.07519485200086	-1.44658619257849	1.51179029443173	0.945230034143499	-0.976582563332754	-0.370446759762438	-3.46148921312075	0.420074584822683	-2.36287692445264	-2.5451984812466	-1.58968703621916	1.447482427199	1.35475194294728	-0.11158512584615	-0.262816095570073	1.94118816875153	-2.20872624462539	-0.12928470294555	2.06793987439067	-0.0275020086356081	-0.599288332191286	1.447482427199
p0107	4.10880481614025	2.67122732438784	5.37252959976541	6.08539850725607	1.70060884535613	4.01235204626808	1.71875764917827	3.87777703114561	4.25950848409166	2.35398572694201	7.17678619236296	0.567645922785733	-3.54056600547677	0.56586735406433	-3.56796497966489	-0.498620888767652	-0.919035901570477	-2.80767849626732	-0.580600955781415	-4.31827057406478	-2.4152854697265	-3.97343008777305	1.72631647576158	-1.2878527425229	-2.02158520319793	-3.62512339350484	-3.56796497966489	-3.46260446400706	-2.21700998499031	0.65521245440018	-2.12104599672856	-3.28028290721311	-1.12079865785974	-4.20704493895456	0.945028999380593	-4.75358864532263	-3.43791185141669	-4.31827057406478	-0.607572072556207	-0.816429666622941	-2.46013603589186	-2.61888442496774	-3.12613222738585	-4.06044146476268	-1.77620551043683	-0.837935871843904	-3.14415073288853	-3.28028290721311	-2.13420408130608
p0123	3.95763535392248	0.720755149275251	2.48900373982272	-1.96900584184365	1.13453540376161	-2.18489422227668	2.8713132122948	0.342760277224787	-2.65249111149185	3.89813582407825	-1.69846005163485	-0.698372982018711	-4.16138779470408	-4.81197536084523	-5.50512254140517	3.05873156481011	3.32855881430452	0.052348813980108	3.23099196689205	-0.377198160785816	0.717453726666197	-0.187819874946054	0.344682430627746	-2.72217103212984	0.400239306649399	1.62497596872041	-1.28561483622906	-0.363458984902512	4.77696695826759	3.82483621797554	4.96422791182685	-0.138368013303906	1.79703689832571	0.0458971786986195	0.825489232773327	0.649735552611246	-0.125225187864712	0.547358707508585	3.76347101530094	-0.641441660265579	0.151451850264249	-3.92958618064675	0.222810393483313	-4.81197536084523	0.632244476673573	-1.28316685459042	-4.03878547261174	-0.47250834059014	5.10454357978959
p0036	5.1459516421315	2.68892634116937	4.43370285728696	-1.18330495478479	3.04432682962966	-0.160404487852375	4.84640326582865	2.31004104856296	-0.929389744803825	5.91849971530718	-0.164156837470926	1.34033818303245	-3.30530611088342	-3.34975787345425	-5.1880373583172	4.53064269288088	5.15641113801193	3.07864108498869	2.98255244927836	1.56706611696141	0.0886185114496552	-1.53923612777068	1.95388619011087	1.31410994520886	-2.76449965490549	-3.63743994590604	1.11849858287444	-0.0522389212669404	-0.463181186526641	2.02825248927573	1.64360794584054	-4.13821523381852	4.66874036465214	1.62728929946567	5.92459815571724	1.70706680311138	2.23936169288181	2.73949312381132	6.51053270744391	-0.582867172329111	-1.7773612327005	-1.32580501739207	-0.613326379813819	-0.672479331018798	-2.92925488798155	-0.0530796106817336	-1.7773612327005	-3.44506805325858	-2.29766560042104
p0264	3.88697686409794	0.658923202617368	3.76356510150142	0.586077458463354	-0.517642093604538	2.06029903336336	0.430595729601414	1.8873498485101	2.63810469593814	2.69513220544715	5.66713792925413	-0.903334694444837	-5.60985737469322	-2.42833733636878	-2.80649699378668	3.80438256523042	3.84102104992593	2.15694786599076	4.57620548292653	-0.227275455782088	-0.623970250286155	-0.360642721152911	-1.09078988775854	-1.78121597820412	2.38998897596676	0.759615434289891	-0.910893309418764	0.481263952655913	1.00665394027078	-0.0791064099238772	1.67764626444797	0.176784350274298	2.73962697229691	0.635926341197425	2.13838692274679	0.394441130394852	1.18407576391966	1.32664731757491	4.69215458827174	5.99092938376305	4.55809160071004	-5.15032504531478	-1.33203451754934	-7.40161684392127	-3.00101382367445	-3.43132493036915	-1.66827556702353	-3.10433143770248	0.570331796858516
p0170	4.23991233207326	-0.264610071335171	2.15604948677883	-1.46903526200676	4.66355432191133	-0.545231346781817	1.11259744852274	-0.59432095697834	-0.565800735029925	0.418537025890191	-0.757950380760143	0.0014699267495823	-6.35637233975852	-2.8010242782691	-0.112982439910873	3.44221014894141	4.34070483507141	1.6589549692632	3.96729814703939	1.82293962287309	3.04895899211228	1.2345807889299	-0.440170277151082	-1.30395551164731	-1.89970216208887	0.206354199919286	-0.192636571710082	1.07575637553488	1.62529261525136	6.18660244996936	3.59703806854298	1.21520429040174	3.64716867088458	1.72707971819782	3.09065150369763	0.122137302450052	1.8156226543362	1.55656328309918	5.65798880108067	4.03611231851588	2.58572250699104	-2.5586384807325	-0.537477058001812	-2.81831577537916	2.76949887559122	-2.31332107192397	-1.6558919739661	0.450235757218662	-1.42622429657495
p0084	4.50417391974842	0.596993201394279	2.70902135587885	5.05277401596873	5.60084620798285	-0.0281462437940837	2.60346226180818	1.10503476211265	-0.263129084245014	2.5745434416503	0.871777510615866	0.961370810098959	-3.27333937697966	0.0838480636860551	0.913153806928039	3.72456125185383	4.39901127062444	1.76766345373299	3.97634938928618	-0.942004870699626	-0.46243179043774	-1.59936294340799	6.34002145070887	2.9956779894713	0.213015813022804	-0.906215762848041	0.727152276436096	-0.457431780021034	-1.43411337051268	3.49740226291307	3.06731382829319	-0.827375701140265	3.77714445412904	0.601327841904719	6.32670081477628	1.8023551360009	1.98458992866309	1.49274428378651	4.05334551106393	5.35666153072946	3.26534299133518	-1.72400538861526	0.315949917937788	-5.06509884620771	-0.813038537993858	-0.958331763987055	1.17029179139701	-1.51691927419691	1.95016464048971
p0121	5.54163842816988	-0.368946861148255	1.92488443256954	0.0456507305231821	1.01390120132805	-0.77670818151677	1.89862882217914	-0.600150329439565	-2.49534538591586	2.80258729126409	-0.0904814438013979	-1.40963650208366	-0.571658373645259	-0.86309279571559	2.77429548135456	-0.285381782802213	-0.306704552271034	-2.86307016604118	0.151919924117226	-3.35554665113897	-2.70891948621392	-3.55621734660112	1.43572581448298	-1.74610873870487	-0.893629519575672	-1.96925229001908	-2.66239947057903	-2.86307016604118	-0.710016807018097	0.314983664306766	-1.57905465404171	-2.49534538591586	-0.999851732830979	-3.4508568309433	0.479006092613179	-3.96168245470929	-2.92022857988113	0.440963467167328	0.146455429645148	0.314983664306766	-1.32262512509403	-1.56378718191092	5.42712483224321	-0.506417851776858	3.55175397905152	3.4619854870874	6.69663516357437	-0.870640001350973	5.98918156478439
p0200	5.76460361667338	-1.45171044565584	0.352788049349647	0.70183906817772	0.873689325104379	-2.91804751444926	1.36477247014117	-1.97977787585633	-2.07074965406206	1.46258926593556	0.494199703399476	-3.50583417935138	-2.63036544199748	-0.0783194893718549	-3.72897773066559	0.142223280242298	0.183045274762553	-2.47621476217023	0.390059444146879	-3.03583055010565	-0.490299278501213	-3.03583055010565	1.7984652588742	-1.30860960201516	-0.824812650637093	-1.55992403029607	-2.81268699879144	-2.28205874772927	-0.442443257323578	0.913006428445214	-1.14498017823336	-1.93721826143754	-0.745824239318463	-2.3426833695457	1.26992230721224	-4.01665980311737	-2.07074965406206	-2.63036544199748	0.656169031344532	0.683820562675042	-0.660924795531976	2.68242994373121	2.03464474434662	3.20930675335137	8.0489258872794	-0.0979922549705597	1.29654617592441	7.40135773446751	-1.45171044565584
p0211	4.44012669505241	1.84812061474783	2.31295176494504	6.59395606016113	1.41492496746178	0.0224767407675073	1.43541904337029	0.0528742179518782	1.33845460346994	2.55925522126235	1.36701631648589	-2.7137443373014	-3.05021657392261	1.10449113802658	-3.36037150222645	-0.209190690129602	-0.328921146070381	-3.19331741756329	0.125055613463457	-3.96650730579677	-2.12068061529844	-3.81235662596951	1.63253174671085	-1.48160065600877	-0.721314172611193	-1.8664464769142	-2.7137443373014	-2.66722432166651	-1.03087895631248	0.894596254328525	-1.66392221280272	-2.39097094503835	-1.20438988342428	-4.14882886259072	0.578558956121619	-4.65965448635671	-2.76253450147083	-2.86789501712866	0.0677333323556281	0.587369585803774	-0.929953037722521	0.105364400573275	0.997502146959433	-3.36037150222645	2.80256045341148	2.22278298464113	0.819594582696225	-0.838285849196697	3.6505145356252
p0181	4.09550448805606	-2.28177175949933	-1.54350414365892	-0.452271962288433	-0.782835762223479	-4.51024888033966	-0.546718317765581	-3.32066481346582	-3.68357030715519	-0.377370654115315	-1.28000929682114	-5.2033960608996	-4.75141093715655	3.54932087289122	1.19638666329895	4.14561248780625	3.91531449328103	0.886296482963665	4.18281654419063	0.686668371766649	0.219033476356464	-1.18572686633647	7.72147306286888	4.26092185677697	-2.08671117692795	-2.50491531081354	2.3382112498279	1.4069153684288	-0.167371532798529	4.13058949579201	-0.631634937042642	-1.05573643990978	-0.568667072669968	0.686273036715048	-0.0871145776683612	-0.376225834299382	2.45900458836717	1.40170852993683	1.35743252355746	5.77168978491273	3.60855411664038	-2.32902464434988	-2.97491894005928	-5.76301184883503	-1.41273391247573	-2.76727957528104	-0.77940522712669	-2.51457722172528	-3.21748057723059
p0025	4.69390347594502	1.22803156498459	4.44668973831205	0.766911105408714	7.41425026419805	0.221856602592112	4.3505019423442	3.54299887571019	1.1315781857308	3.85303915757278	0.278270691872203	3.05725593099277	-4.90210737681115	-1.63444138777351	-5.59525455737109	5.51201578143869	4.55860253273284	0.0431001119626534	5.09431253074334	-0.342981129324462	-0.96539175879263	-1.11791774289289	8.33955743844882	5.14451685205699	-0.635912557662387	-0.95086365822972	3.02764908846726	-0.766940820068791	1.9437724984529	0.0413191675916585	-1.7240535464632	-2.50421210401278	0.986770581521734	-0.0345729263555647	0.6747882479392	-2.95619722775583	-0.577974720556168	-2.31810982437892	1.76612087160626	-0.0384264956715547	-1.2979691511523	-2.5995222838171	-0.192577175498813	-6.28840173793104	-1.02054357886771	-1.03612830988441	0.162068684213138	-1.54346960956779	1.23777717541511
p0068	5.09910190375067	-2.55179129768021	-0.924334879743435	-0.480909009396048	-0.101570205880104	-4.03339583860443	-0.00626002607577894	-3.44560917370231	-3.85107428181048	0.476364162579004	-1.01297095246007	-4.13875635426226	-4.03339583860443	-1.499699024647	-5.64283375103853	5.3669200570192	5.79212476704197	0.875575801715326	6.52297403640872	1.97246458878728	0.94815387459673	2.22427174927821	1.44306771332708	-1.29255581467923	4.67049266411479	5.69365878508574	4.68595421610653	3.68985698821511	7.06357772353345	1.56391439154125	0.0373388579785373	2.85006674780866	1.67504244758797	2.98446866305774	0.680628752295744	1.6274791350405	1.34650151493603	0.741517121970756	1.26191701892331	-0.137502215106167	0.404538428007748	-0.143618442123603	2.4035554909612	-0.884942478032774	5.69104279620797	-1.6915900324571	0.373323408659823	-1.41600000577035	-2.24163636937637
p0136	5.81688797982318	-1.92489213318193	-0.142182499473798	0.301920401339781	0.595416443656981	-3.23322495283211	0.530298044277589	-2.35775621547821	-2.59137106665972	1.18922359634068	-0.10208804227192	-2.82775984472395	-5.53581004582616	-1.19200462397248	-4.84266286526621	-0.128638274366041	-0.288785973665673	-2.35775621547821	-0.00638095831473593	-4.43719775715805	-2.70259670176994	-4.14951568470627	1.41020394527307	-1.7746099301326	-1.15378341115228	-2.10182284134101	-2.64543828792999	-3.05090339603816	-0.699528138874681	0.187775056126221	-2.40031582989701	-2.31693422095796	-0.981933154225618	-3.23322495283211	0.625397275868917	-4.14951568470627	-2.54007777227217	-3.45636850414632	0.571212841916095	0.241842277396497	-1.3017035412289	3.38538051042321	1.85929750073633	2.29382034332403	-0.49885744341253	0.0954017359952064	8.75141330493133	-0.826279844513825	-1.70716864933706
p0057	4.26385758041073	-0.586459644657135	2.75253649016498	1.3878176714823	5.86543324093112	-0.678946957378755	2.62004312895357	2.05360676677937	-0.232969980353689	1.75289684743403	0.0707124334445325	1.2017599978658	-1.18848142538113	-1.80108974345706	1.49342349561676	-0.518173736791003	-0.57591473148052	-2.93606967629604	-0.678946957378755	-3.18738410457695	-2.83070916063822	-3.66695718483884	0.376094082995715	-2.56834489617073	-1.37987627838076	-2.494236924017	-4.62246862986627	-2.44771690838211	-2.51833447559606	0.606498658546971	-1.67802965069983	-1.6469390636298	-0.923638844899168	-3.834011269502	1.14146776760968	-4.28599639324506	-2.93606967629604	2.76635385071758	0.209039998332548	-0.291735289579941	-2.34008624418975	-1.29743260916968	2.53464360724598	0.863986678797159	-0.142861666853526	1.32452142713988	-0.140596660222674	0.273877517827856	4.12494699832847
p0174	5.15858793077294	-2.39213172866562	-0.15457910594243	0.868809761488092	1.58095153352377	-3.49074401733373	0.770369688674839	-2.13262053318054	-2.85475525061373	0.432328824281	-0.760714909512746	-3.3853835016759	-4.58935630600184	-2.509914764322	-3.74205844561464	3.92155050077169	4.8789540744406	1.89068825592481	3.14811459632226	-0.0784967994849906	-1.90377896075169	-0.420110435606622	6.07780678578377	2.78902740699487	0.614650381074955	-0.9430364663067	0.498240029230543	-0.9430364663067	-0.43569516662332	0.743362487263528	1.50195357607586	0.275610748948496	4.44567784407429	1.65091953916893	6.92825814845452	1.43004760979538	2.8051368012172	-0.892178049073209	3.83191318411091	1.42027554506159	0.0124749787207361	0.270456098359831	4.65128692790439	-4.58935630600184	-0.96058077595761	1.48445598245489	-0.534677000172171	-1.12362040320211	5.65527114408589
p0134	3.83179902483231	2.03747950601693	4.97845238742915	2.10143356809241	6.49112874400158	3.22362240422714	3.49118728526905	3.19095230162734	3.77528623162865	4.56720497745017	6.47160448638993	1.63261735240397	-2.85015918537006	2.90050687518499	-3.02451257251484	3.40605140290665	2.5742620579737	-0.406074530102313	2.41831733916696	-2.06170182500579	-2.17721471212763	-0.80117685117493	5.24550048975895	1.99936794833144	1.73153764443239	0.37668480914732	0.123327479236614	0.4662062607754	-1.62638375374794	0.13955501585837	-0.500690506477162	0.476314650096161	1.32176351149742	-0.993861195004432	1.48582351080242	-0.395711743066766	-0.319642024330005	-0.139445866848364	2.85468938746814	4.90762735770243	3.02634334326824	-2.6678376285761	-0.216832530463784	-4.12312486118295	-0.975284809431496	1.51726129691446	0.117173613662235	-2.15701200481011	-0.319642024330005
p0010	5.16195085864483	5.593296439228	6.67158952756888	2.7245181820849	4.76889995317815	2.62637714405605	6.41863605999387	5.16268043748573	2.76943073876572	8.78615404727448	4.09118657874804	2.00236456838277	-1.95152815837023	1.53869007418868	-4.62567680779676	4.48511943384303	4.74012766680349	1.01089691716599	5.22477909818756	-0.852915869702125	-3.01623889536266	-0.664863638199186	7.53182777389787	4.67290335302883	2.02976354257088	-0.764947096756168	3.59459172980076	0.742632930571308	-1.08471748375945	0.55891179342293	-0.531332245574663	-1.27577272052216	2.89320181626673	1.05620083147139	5.523947905179	-1.05614411131539	1.27147705983998	0.26467232042499	2.63026751147381	4.47272591093855	2.97497562049011	-0.539700495245179	2.47021641330077	-4.2202116996886	-0.231227653124325	-5.31882398835671	0.106126029124694	-4.62567680779676	0.777000574075516
p0050	4.89733784387602	-2.05028318309467	0.477548511410364	-2.23788179698947	-1.49066739515925	0.312307144888947	-1.42518946577974	-2.17632390399004	-2.2866719611589	-0.820334892365474	-1.9036797089028	-8.57281148560536	-4.99472216226111	-3.54780317932479	-0.831940438485782	5.12153532116167	5.78626331743002	3.38395580929838	3.07093580419243	-0.352738003150303	-0.303374280031967	0.9546174585462	0.213396936368777	-3.0488120132058	-1.411203223805	2.12653029098343	0.398905384091251	-3.54780317932479	-0.960481524108716	3.96468585129332	-0.104373034039357	2.05474966933951	5.39712298772274	2.79099873427351	6.9772755262551	2.71245289686377	3.60727163084759	2.62867537510834	7.4079621565808	4.27852258386147	2.69499213579989	1.24017863942884	-0.650916740407427	-4.43510637432569	-1.47574174494257	-3.896109873593	-1.39740990167267	-6.381016523381	0.270555350208726
p0165	3.59445164143114	-2.76559396244929	-0.663679564917395	-0.490660400785754	0.353963661217048	-3.77719487412777	0.601701867537185	-2.5244319056324	-2.96626465791144	0.357971682614586	-2.59853987778612	-3.77719487412777	-4.47034205468771	-2.33027589119144	-2.96626465791144	-1.12043796741311	-1.19319732169554	-4.47034205468771	-0.427290786853165	-4.06487694657955	-5.16348923524766	-4.06487694657955	0.513264567020622	-2.16775696169367	-0.303676830885988	-2.59853987778612	-4.06487694657955	-2.86090414225361	-4.47034205468771	-1.08595179134194	0.230138311104701	-1.86765236924333	-2.33027589119144	-4.47034205468771	-0.384365742136131	-5.16348923524766	-3.77719487412777	0.784545753932986	-0.120064118328413	-1.47460978113372	-3.21757908619235	0.589083403577973	0.442312831048337	2.38717200785768	-0.85942414204349	0.119714493490328	0.353963661217048	-3.3717297660196	-3.08404769356782
p0227	5.67797623678011	-2.46950501623378	-0.400534774421237	-0.749719046630812	-0.523594867178464	-3.56811730490189	1.22973722491571	-2.24636146491957	-3.85579937735367	0.538649777318771	-3.56811730490189	-4.26126448546183	-2.87497012434194	-3.56811730490189	-0.663952224873387	6.89175940702665	5.92186036694297	3.28965960427401	7.76706510591655	3.2540800857186	0.83248571534493	0.260524091587208	0.378307127243591	-0.780024396126141	-0.290972571909711	2.780584528001	1.62205790302645	4.83618710443573	3.34338096035908	4.30994329426064	9.38405069550633	0.926121320378922	4.47674956189897	-2.31535433640652	2.46076344359152	1.65762936881131	3.53005170077154	1.29363120848665	3.65390111876194	4.44968464037402	0.791791524518375	-0.547692418757525	-2.181822943782	-0.663952224873387	-0.290972571909711	-3.85579937735367	-0.134130100416741	3.0879663391515	-2.06403990812561
p0256	5.17751505702599	3.46377567490398	6.29827096446024	7.20126526246262	7.24441159324593	1.1298368681034	7.99866699308722	3.01067413572061	2.8906030228952	5.74433159470444	1.50895314651481	2.36297403809962	-1.75091017641856	0.0876305073488405	-5.11820600640503	-0.0535034910384996	-0.45791652119586	-3.73191164528514	0.228901524312438	-3.73191164528514	-1.91275320186897	-5.11820600640503	2.90392554309129	-0.0987210970317927	-3.38360495101692	-2.69045777045698	-2.13928085116742	-3.9142332020791	-1.06352670057536	0.794395692277226	-1.42932655229109	-3.73191164528514	-2.02716355304672	-4.27090814601783	-2.10594443089983	-3.73191164528514	-4.42505882584509	-4.1373767533933	-0.225353747965159	-2.08968391002805	-3.44422957283336	3.35552281359712	0.328531365261279	-5.5236711145132	-1.6950297180241	-2.15637528452672	-1.06932381825969	-8.0568074486576	-0.480245997593949
p0182	2.54160318190143	-2.50407745393763	-1.4393667169452	0.683514080890804	-0.437214694464654	-3.55389957843631	-1.8311329806952	-3.61274007845924	-4.11351536637173	-0.0730991461751856	-1.32850412413339	-4.9120230625895	-1.20388579187115	0.0593322573383136	3.33813274008059	2.2192312600675	1.97824690205162	-0.636901345424821	2.74919024405668	-0.795699593648626	-1.18232161395531	-1.7717095602244	2.674047727282	-0.437214694464654	0.399539530708555	-0.226810168927874	-2.16048774954755	-0.155563429055185	0.353541517486726	2.32767038009895	3.80278160418867	1.237868721113	1.48804979573218	-1.26570322289436	2.5742787919875	-1.42907503090865	-0.279453902413297	-1.48162652623508	2.98898398940292	2.84450517875796	1.05355371356635	-0.712317984709575	1.15305330186173	2.18405425276481	-1.54472723260303	1.34308697914202	5.35729131625037	0.444038965674698	1.09760878847393
p0060	5.12548436940352	1.29523826542912	5.43762494690308	2.37475431536552	8.37278872142369	1.20569302098885	5.61789501138993	4.04357927074445	2.99530342228027	3.79975858398913	3.85324544624963	3.64814187379947	-3.75247870357167	-2.28614163477824	-3.46479663111989	-0.141560790927445	-0.334752019958304	-3.24165307980568	-0.0761780316645933	-2.65386641490356	-2.97928881533819	-3.59832802374441	1.22540380405278	-2.14304079113757	-0.700051086341133	-1.67303716189183	-4.85109099223978	-2.11025096831458	-2.07850227	0.648124316675147	-0.919265359515453	-0.890277822642201	-0.890277822642201	-4.44562588413161	1.54249976171085	-4.44562588413161	-3.24165307980568	-3.14634290000135	0.156205400590962	0.208334466025909	-1.31013166820247	0.101208724843513	-1.83066610609542	-3.75247870357167	0.991003098213934	2.26489722532081	-0.187651898127712	-1.46670072889401	-0.0108486840722044
p0076	5.27286643061719	-2.70381855901567	-0.36704210127334	0.78209287681932	1.30193234740568	-4.22987486251071	0.577419507567511	-2.54347590894049	-3.20025544532956	0.167040384656918	-1.69617804855328	-3.8934026258895	-5.83931277494481	-2.62043695007661	-3.75987123326498	-0.733367301044234	-0.629826622103394	-3.27436341748328	-0.506593981679446	-3.35440612515681	-0.686021180447036	-4.22987486251071	0.291913714538326	-2.40532557045967	-1.17587368083275	-2.2839647134554	-5.14616559438487	-2.37357687214509	-2.84358050139082	0.154648652361754	-0.427666723089775	-1.29601799267481	-1.06862815047915	-3.75987123326498	1.01504172731021	-4.22987486251071	-3.27436341748328	-0.482726500272802	-0.122285073538593	-0.244601395342976	-2.10164315666145	3.27010167844141	1.33923270881888	2.85334518580216	1.78823161554369	7.41781922939392	7.87517672716073	1.59080136361699	2.26115211608455
p0105	4.92644978628339	0.495802313944308	1.44273001528035	0.369987106590661	1.17552647417211	-3.48521356297079	1.38852868540106	-2.19900266040788	-3.09574879620907	3.65539040074641	-1.34795245040213	-2.79206638241084	-3.53400372714022	-2.16028814822719	-3.89067867107895	5.44497189186268	4.81468796898293	2.32221367055973	6.06768930582275	3.91967401264534	1.67027764748122	2.81110617934613	0.255851644313717	3.25084918474058	5.01766818269226	3.69937948670845	0.300057736818213	3.6519891654657	5.43842837960226	2.60091160237272	0.869050274725736	6.5933531132996	3.53871499108966	0.467859982287714	3.1487938559621	3.05306407777615	1.83779641616762	1.7740164148692	5.55474511606772	7.54610290450998	5.17744782642045	-2.16028814822719	0.993745311879285	-5.83658882013427	-0.407243191179826	0.847397712139742	-1.43598579988745	-3.16244017070774	-0.000317162431986922
p0236	4.17436744184256	0.882729427324699	2.06324748894674	0.883234350334669	0.993981643687168	-0.202338636235654	1.71519927944228	0.460457200900153	0.251275815770094	3.53895456056232	2.999410797647	-1.85609243244426	-5.32182833524399	4.09079960616702	-4.22321604657588	4.34127413128251	4.00665056474923	0.346326961769059	5.67840309490022	2.29801854029903	3.97156559186748	2.02916941618034	7.09425702830719	3.69422922853896	5.39944366726471	4.4565352402378	1.76699771863045	4.14014585844603	-1.03824177338336	7.37698208069044	-0.080081320184349	3.85127735012197	1.83998759768708	-1.10970073736551	1.21413836198937	0.58625460292494	0.73084889603198	0.247469912032415	3.89680257504993	3.66139183903025	0.805586551475823	-3.76368371719744	-1.56645913986122	-1.85609243244426	-2.40405760315971	0.219435209914435	3.33142430057934	-3.87490935230767	-0.924297514034144
p0139	3.62758874663758	1.53794688035311	2.05986229954727	6.27047210124415	1.25791225913852	-0.282087367343108	0.46032486757684	0.69044697935506	0.839127075181433	0.0929956570769336	0.698897733872783	-3.9246735374862	-2.39448499670624	0.487836113912758	-4.57130070241125	-0.162366614817446	-0.333249419522976	-2.49185916073142	0.704492154058108	-2.76450335581866	-1.31670679494097	-3.5034600724099	1.82380911608791	-1.35606786882155	-0.203004260549272	-1.1141240530072	-3.3582780625654	-1.18537079287988	-2.44740739816058	1.77910893717	0.495886761189925	-0.882421248297315	-0.78917932155705	-3.41384791372021	0.391543927848655	-3.5034600724099	-2.46938630487936	-3.25562390850531	0.486680712282202	0.590884489812205	-1.32022173704842	-0.0406581570449569	-0.0367480836371139	0.086979308890788	5.82058279892468	0.764487595566278	-0.489151413282969	-3.9246735374862	-0.203004260549272
p0017	5.19335080426682	1.65294400077315	2.58079226940615	6.25408033517424	5.1987386443938	0.20626319814044	2.35957772195999	1.13342579067235	-0.282539513538114	1.21749598907116	1.08417496775277	0.562634452245386	-2.92821938391387	-0.854608762544823	-4.89766003037937	-0.372254812860144	-0.0339791492397806	-2.38535440640326	-0.725840155988982	-3.28822211794527	-2.66406780887228	-4.20451284981943	-0.158541871881543	-2.97584743290312	-1.73359244200617	-2.68208631437496	-5.30312513848754	-2.7975992014968	-2.53053641624776	0.509511741080746	-1.51893550456928	-1.56545552020417	-0.478819422582775	-4.05036216999217	1.55989424665321	-3.644897061884	-2.23507220335392	-1.09099754060905	0.43827419973997	-0.738776947019701	-2.53053641624776	-3.10590056115132	4.15298096283913	-5.59080721093932	-1.65898157821499	0.655945340809441	-1.26446948212603	-2.33271067291784	6.30974520400919
p0241	5.161753667031	-2.84094827568904	-0.809134782998454	0.131253500454762	0.80698805253753	-4.81038892215454	0.407260541326039	-2.88857632467829	-3.60641611782861	-0.126715674678508	-2.38264068620649	-3.34405185336112	1.34021384629174	-2.28466027784629	-3.51110593802428	5.38240438394946	5.86250830568179	2.98813413147066	4.2489347428561	2.83077537504923	3.6671274521088	-0.0104746593739396	2.08630540946817	1.73854625654247	0.139552303269457	-0.5738698711519	-4.40492381404638	-0.588433235339796	0.587019347037725	6.63539552701363	-0.561893680105184	1.25455840171324	5.5560356834206	2.87147889621064	8.14637077279009	-0.625797482084664	3.42041025579455	1.38163267759485	4.89786405831593	0.666074629776968	-1.7738346540803	-3.46665417545345	-3.13641248858287	-4.03719903392106	-2.19542914411834	0.791729898725158	-1.34465301935482	-2.44326530802293	-0.648905057094813
p0056	3.80239890107759	1.99414664157294	3.72838080141733	1.36107368902188	2.67044895443465	-0.678889041684168	4.07547948937365	1.56593024241671	-1.6447767146977	5.16622497037766	-0.361021992893989	0.745384567500939	-2.67779172087999	-2.28832695411827	-2.94972543636363	-0.50195833352509	-0.592415443680341	-3.15736480114188	-0.351676130475752	-3.7764040095481	-3.08325682898816	-3.32441888580504	0.704174298854276	-2.22580659713693	-1.01278395729108	-2.42647729259909	-4.33601979748352	-2.46421762058193	-2.25657825580369	0.138472064862451	-1.4048260450671	-1.15796596713558	-0.894000421301113	-4.33601979748352	0.877556340609422	-5.02916697804347	-2.77787517943697	-3.64287261692358	0.472091232501258	-0.0152038938545388	-2.25657825580369	0.818715840586489	-1.15796596713558	3.33580700039526	2.28970408055565	9.43414212993495	0.633793502092477	-2.42647729259909	-0.512828005761993
p0235	4.32262864321091	-1.53360314457715	0.857412243777662	0.336478601792557	0.11955757887078	0.811366966589066	0.122760998588318	-1.33649388762882	-2.06702860026038	-0.114338764219691	-1.55334990751199	-4.23608230062991	-3.91762856951137	1.57468437080022	-3.7505744848482	4.40368981516904	5.29289057436295	2.73683630425864	3.93659976201516	1.08244610653426	3.67170725365925	1.24750366480341	0.717982641977955	2.59901267576779	-1.49524227670471	0.470816814781962	0.384386922647354	-0.536840059480423	-1.29164332146347	6.6243139574898	-2.42370354419912	-0.90536699400617	4.69348540719543	1.86554371907694	3.84109315703085	0.803842072172881	2.4695567942301	1.63203689478442	6.74023167434992	0.696591451996638	-2.07180187901304	-2.68674831226551	-0.569320651769589	-4.64154740873807	2.93966241745828	-1.79736503331128	-2.34523192875762	-4.2786419150487	-1.44798939185416
p0154	5.08808701186527	-2.91050166052996	-1.12388359080233	0.335090993236236	-0.555470092163374	-3.58838136895912	-0.463483278661464	-3.82679239240412	-3.19306863231497	-0.271444330914703	-1.15796290445519	-5.00544738874576	-4.44583160081034	-3.58838136895912	-4.19451717252943	5.44764529762464	5.32763675147346	3.66298510569301	4.74190522495599	1.60844005869751	2.0634696491947	1.2858902425351	0.428274614808476	-2.9905443682035	3.82542451514793	2.63377393509846	0.936695603029508	2.16332509397867	-0.671429973258242	4.61989579581907	2.50655554874581	3.10760481752444	5.31449054556144	2.20389286785715	4.65020360926071	3.23730895696871	3.60780570136535	3.7484963573909	7.2216685357226	7.35918335252631	5.86428704647392	-1.33231629159997	2.81649641401866	-3.37131686372129	1.91805820032761	-1.92010295650209	-4.04036649270218	-2.49992145175503	1.64741564060758
p0126	4.63330645204677	-3.21135018291767	-1.40607699452289	-0.0139273260007817	-0.630824186527395	-4.15873150186186	-0.542139815131723	-2.61453411129616	-3.66918327654315	-0.578140823184834	-2.69645123376404	-5.4937325685942	-4.53822112356676	-3.49225256838407	-4.53822112356676	4.93011897252662	4.43687391892273	1.4520889111944	5.09694445252763	1.37257552047377	3.08891122788458	-0.148531616147309	8.03555804748425	5.00329175193573	0.298671097715534	-1.59378214440032	2.81308521078551	0.521936667210604	-2.54929358942776	5.99264766875369	-1.70500777951054	-1.85614640886781	2.33645454701886	-2.11273789424956	1.57563122558435	0.762401276656494	1.29928503291752	0.384003213185444	4.19479039355092	2.84552941432938	1.37299236082995	-3.36550086274493	-3.43960883489865	-6.00455819236019	-1.27128800374478	-0.059137583753611	-2.33248585656263	-4.53822112356676	-2.15441059065013
p0132	3.98755773880873	-0.995270248584784	0.30813645272934	1.58872730384745	1.29818236084599	-2.21451052504151	0.973112756322589	-1.64396566657389	-2.14040255288779	0.963543305306438	-0.668586018329733	-2.83354973344773	4.9336537800483	-2.70001834082321	-2.21451052504151	0.23781995431188	0.257492719910585	-2.21451052504151	0.623217499369235	-3.39316552138315	-1.3454726780179	-3.68084759383493	1.40055677114953	-1.68841742914473	-0.620576799143373	-1.88908812460688	-3.39316552138315	-1.64396566657389	-2.14040255288779	1.23669727719531	-0.360619274706447	-0.887639584392418	-0.246860389349789	-4.0863127019431	0.508807148191491	-2.83354973344773	-1.88908812460688	-2.21451052504151	1.54668959065205	1.18154545712023	-0.685115320280944	-1.25309935788688	0.907515473836775	-1.6014060521551	5.43151236978104	-0.754108191767895	4.09134356147908	-2.29455323271504	-0.950818486013949
p0117	5.17382362303507	0.134525437059726	2.83174089806935	1.80918656767971	1.4752777777327	2.9467299471929	1.47096742623158	-0.507876544494984	-1.62223719013123	1.17967914720307	-0.606316617308237	-2.8750001586266	1.59154632583325	-2.2390113919066	-2.99278319428299	0.0694388205398392	0.0925612379606935	-2.46953505051844	0.195633423100507	-3.46278682352872	-0.890174593321614	-3.20042255906123	1.5780543126246	-1.53126541192551	-0.761425610577307	-2.54649609165457	-3.56814733918655	-1.87355161841214	-3.20042255906123	0.604529066305461	-0.734933995130331	-2.05179984981846	-0.228037649504229	-3.81946176746745	0.420836707377728	-2.54649609165457	-2.0277022982394	-2.62987770059362	1.65400866639593	0.758190389626746	-0.788638174102192	-1.43463857623643	2.97095680481014	1.35183358664158	8.96541846251748	0.689826646817356	-1.37092276185033	6.0122305211578	1.96128174832488
p0225	3.98535210763558	-0.475414124208863	1.534863181062	-0.0688073331361827	3.4674777374801	0.0206352865036908	0.978295442330095	0.18357149120051	-0.42203253889277	2.6238195012281	2.475712159666	-1.06388642506516	-3.79062875917953	-3.37889403805777	-0.46044785846385	3.57560168680818	4.14971322833037	0.839141996506883	3.64808767881881	1.00297633440781	5.6083840293036	-0.212364693561776	5.15793264870559	2.3364051967261	3.01959689772533	2.00508483648322	-0.506035862654311	1.87964245847842	0.460289421193421	2.05171176146039	-1.81812129760495	1.44911965423553	3.5980724219134	1.43095018296087	6.22197714515598	0.323333433575669	1.42060861739041	-1.24177338479125	3.60667839697101	3.64804329749446	2.14471457186194	-3.68338322882593	-0.0137557062113147	-5.4583355797376	-1.28548795602756	-2.19257616897055	-1.87481664128149	-3.18620969422827	-1.49561945999394
p0275	3.41712272299167	4.21687892787807	4.64504577401098	8.84652550185783	3.42531226101453	1.97295155853334	3.407461426207	2.74791343742273	3.83242813794072	2.15348420608457	2.90772985478566	-1.00418788194403	3.28951071985547	1.7094606542836	-3.2066895163811	-0.257250526797951	-0.0629478310219306	-2.81722474961937	0.0273094700613242	-3.68626259664298	0.27528290546627	-4.30530180504921	1.0593382044299	-1.92047861381819	-0.479770830974505	-2.09232887074485	-3.47862323186474	-2.14033808993121	-4.45945248487646	0.579662280541659	-1.34593717566609	-2.15686739188242	-0.486020851319676	-3.61215462448926	1.01211766337232	-3.25547968055053	-2.42257055761543	-3.2066895163811	1.12592175872943	0.616762454865772	-0.978212395540774	-1.8085606976142	-2.31938632138019	-6.25121195410452	-0.109174548517164	-1.89450312741493	-1.48903801930676	-3.54316175300231	-1.42289821680222
p0094	3.64818795861987	2.96031857131797	3.19105772747765	7.40122695663812	4.61739758317787	0.898984974208854	2.25597828816938	0.252639324499902	0.0549005036786199	3.80060875045842	0.955130750243539	0.617900389598283	-3.99794432763673	2.74556887380495	-2.58161767941796	2.39020707380312	2.30293096850335	0.593473185799326	2.60278858372987	-0.50439753813328	-0.73703748331599	-1.46347351983261	2.64517826228868	-0.126743316728837	1.37891368096259	-0.0448261942609503	-1.91242373988051	0.333430655276686	-0.629807808235461	1.34707042240761	2.62212887889363	2.18015158138975	2.20444305969041	-1.8034334561721	1.50867529368552	-1.56091362589476	0.366861709285483	0.0111611221269677	3.93248996322955	3.28914908532502	1.99248309647923	-2.56985283783838	1.63579943266222	-7.71151639434104	-1.07425836305658	-2.63634257910721	-0.846668616370175	-4.82114463644487	2.4381278638183
p0030	5.05797377830862	-0.862610857005811	2.7264672148603	0.415555679089697	5.80120727224176	-0.705768385512841	2.2945720225899	0.188582539562389	-0.463454918090911	1.61411490754325	-0.441826300364133	1.19821945715621	-4.39758469930009	-2.86135019088928	-0.493831085354448	4.67475717451881	5.4987005079156	3.60676121834907	3.18656049113178	-0.583109669792974	0.855304492312797	-0.587008310208631	1.28599506803859	0.75944014236406	-2.22016274926005	-1.42265555337586	1.68691471377508	-1.82362627189618	-0.121735907669131	-0.149930146665521	0.318284667455983	-2.33295824340539	5.55246364344071	2.41151953126815	4.85055569386637	2.75440773546468	3.63954026666568	3.7243150066236	7.58103623103147	0.934281215448765	-0.138224327381624	-1.99435608052635	0.0656152254176171	-0.879912326641563	-0.577935014002956	-0.691212087738633	-3.54191858924237	-2.58640714421493	-1.28015549076858
p0131	5.33331284459525	4.10182020587165	4.95265337796338	7.56715094526344	3.52854948901839	1.50620248015051	4.86156362762596	3.40086506060076	2.08267916841555	7.05297034581644	1.78625342432379	1.92318513567551	-3.46274238689154	2.07015290859637	-3.34495935123515	-0.45458759333899	-0.35759532735168	-2.52175904242701	-0.505231326157745	-3.93274601613727	-1.36013378593017	-3.93274601613727	0.802574854315863	-1.94487166798293	-1.2381188353672	-2.80134390464617	-3.67038175166978	-2.80134390464617	-4.44357163990326	-0.0511822181938363	-1.8658832566643	-2.428668619361	-0.666986605370223	-3.46274238689154	0.0800268923910155	-3.23959883557733	-2.70897058451516	-2.67998304764191	1.20187525773997	0.129419647720592	-1.45620761601979	1.19537597341465	2.17360849684466	-4.62589319669722	0.151548210231326	0.825145256868482	-0.180891762861949	-2.90312659895612	0.255392425371188
p0066	5.52451364480675	3.65901495805381	4.82622060080844	0.98930747062725	5.76951854740486	-0.735331879127364	4.6878520313074	5.04273942478128	1.09791234836994	6.82987183464226	-0.306207796702553	1.83279982959315	-4.5475345492733	0.0675859675679603	-0.789245643787195	4.9228982777953	5.09948693518607	3.56951684006612	4.07723420277631	0.422278750302702	0.771810184466813	0.599959927540154	7.65888990936339	4.39940977613126	-0.189224441216734	-0.795093613669618	2.32847203139426	1.69298493093339	5.04559066708783	3.36795052189977	2.71789517398065	-1.74417416836676	5.22255731571567	0.676193960283665	4.58766462464738	2.09364762046729	3.32115016320137	3.44528330082986	7.29883177662371	5.28566465014465	3.01248080946249	-2.10518751390409	0.823103478854364	-4.68106594189782	-0.721614242898565	0.104042009528948	-1.89077764255864	-0.985069020015022	0.0613786229936266
p0148	5.55492851532899	-2.9711385201456	-0.692163292790692	-0.363522716365164	0.538414886154177	-3.80738654434622	0.37642364568392	-2.16764328241679	-3.48196414391159	0.201344265152887	-0.781348921296902	-3.80738654434622	-5.67918872124781	-4.98604154068787	-4.06975080881371	5.54186591064918	5.00256810526508	2.9533846212085	2.87799411838458	1.01784552641867	0.708531994883023	4.30703022888578	1.67164852941379	-1.91798860555425	-0.12043201864187	-1.68098801957862	-3.42789692264132	-2.22920117541623	-1.50480145135218	-0.365982742206026	0.798552576704746	1.67261114780996	0.603078025648193	1.67549345565008	0.432278618254865	-2.8459753771916	-0.960689849952719	1.26345095958783	0.852417503960212	7.70053797517698	6.1048281998433	-1.2306723453051	-0.388399621120568	0.191519624724368	5.97324213145111	0.0906935551129112	-2.78881696335165	-0.395984992509825	-2.19794863191212
p0180	6.48650125508624	0.0597400117778628	3.07846180355655	0.153992550024052	1.93733930636378	-0.818057015335628	5.07113083434408	1.00694333671404	-0.711997443375304	2.96692696289321	-0.985111099998795	-0.201171819609313	-7.71378553451358	0.354663245486203	0.782953880936592	5.7875625889654	5.92489783593683	3.24371137645186	6.002577535478	3.57232621392919	5.80571098871761	1.07556033899905	2.73047466049914	1.52831072009723	0.172341688692249	2.74742929023116	-0.267472899430553	3.40678403581584	0.195449263702398	8.59821444496325	5.77585887007872	3.59833726284246	5.57160855796772	2.82631504846829	8.12922794429448	1.23750015347366	3.82747631866002	2.47674331261269	5.18304624445912	4.88640122161778	3.53604846143891	-1.67002778142222	1.21760799665507	-4.39460728447564	0.0798845778703301	1.28300231587653	-1.54679514099828	0.614359952519914	-0.186190265993697
p0037	4.62335546811191	1.55216581554149	3.86382548018281	5.91047855950891	6.55155006135303	0.278454588476657	3.33616137761815	2.54130067897473	1.35423710150664	2.39285208159638	0.946258797805749	0.684900569640413	2.67116201421929	1.0652154441258	-3.70368346557963	5.39924750958879	4.91853334264513	1.09514725608294	5.44696277259448	0.820961440175167	-0.793050522543641	1.12925115791179	7.37757853378487	4.37404142749391	-0.0899246419337992	-1.86899895163454	3.41236885659972	2.66341980773908	2.53925631559277	1.24470308150505	6.79676491451078	1.01246301695719	2.30279932005119	-0.710586239663642	1.75433306919975	0.203062482747675	1.10978376360568	0.415781516726	3.91492965133288	-0.137864104222918	-0.550048162579828	-1.47197271217224	1.68105299733133	-4.2502271719477	-0.575077910645663	0.203062482747675	-0.947678871355381	0.71261745831221	-3.15161488327959
p0207	5.64954411512291	-1.8533750638122	0.0279965641055463	0.167758506480705	1.34657275117049	-3.81503356983565	1.22264027314296	-1.49046957012283	-3.17904480311565	0.746997123491825	-2.0049249619394	-2.75416160915039	-7.98855259498249	-4.22049867794381	-3.81503356983565	4.42836584392005	4.75481532080639	2.44050318408498	3.97603000705673	0.435047715369346	-1.79275044199576	2.23574755442875	7.65227834684088	4.90288486100974	-0.315164660666463	-0.142961234038093	2.31377453878321	1.50797640930276	-0.349297667035922	-0.00590498757013518	-0.0486788035534214	-2.37467198744548	4.23761661153451	2.05677118160309	6.81655799126946	-1.49046957012283	2.86582110895457	0.719952559295338	3.74174283166388	0.35421230055957	-0.247067044387023	0.222152578546504	1.59958425240855	1.8137858663471	2.51942949039482	8.61005991808883	-0.988377626325592	-0.988377626325592	-0.482829059660444
p0222	5.01971922922324	-1.97648891603908	-0.0656700867950354	0.576452291794062	0.827915851385363	-3.83970734924928	0.93191845175645	-1.74647248543711	-3.20371858252928	1.02697203488657	-1.69312650473181	-3.20371858252928	-2.70472741641029	-3.09249294741906	-4.09102177753018	-0.560468374653987	-0.69939384688418	-2.99240948886208	-0.329821661836622	-3.83970734924928	-2.74109506058117	-3.32888172548329	1.05314490919059	-1.95939448267978	-0.912967947182239	-3.26434320434572	-3.83970734924928	-3.04119965303151	-1.84727718455907	-0.661653518901333	-0.00145049406074155	-1.0671186270095	-1.30954410787316	-5.34378474602555	0.167625835983192	-3.63903665378713	-3.09249294741906	-1.35480069946128	0.446175424871701	0.602943907241038	-1.3184330552904	2.99092687579536	2.63863160080218	-5.34378474602555	0.895515964987011	0.593751459056874	-2.10510629386117	-1.46222094808212	3.16708851664587
p0111	7.18318549197341	-1.13612570453082	2.14101902846136	0.386300830913654	4.08423012054751	0.250168656589074	1.71890668692004	-0.0656842928294031	0.196679971638088	1.22315473213977	3.11117835214839	-0.5529794191852	-1.60612933377655	-6.81217866308887	-3.21556724621065	-1.05608299685728	-0.600607468174454	-3.21556724621065	-0.787819010262601	-6.81217866308887	-6.81217866308887	-2.92788517375887	-2.01159444188472	-3.21556724621065	-0.422359236768136	-3.21556724621065	-4.31417953487876	-4.31417953487876	-2.92788517375887	-2.01159444188472	-1.01834266887443	-3.21556724621065	-0.730660596422652	-6.81217866308887	-1.60612933377655	-2.92788517375887	-2.36826938582345	-1.6751222052635	1.02815471708605	0.85630446015939	-1.36974055571232	5.93788526355848	2.17957430497292	0.648665095381145	8.24831852345984	-0.912982153216607	2.47928659770125	0.583660265072149	-2.92788517375887
p0178	4.16250351260915	2.66204007793916	3.37177036521031	0.274996735714058	1.70172691641216	-0.523940052979724	3.60928470552904	1.60737803570956	-1.24097544871437	5.40969020184556	0.347586733381859	-0.504810883070729	-5.75183495523122	-0.455519591353852	-0.36002724559584	4.91079348969868	3.83390986336797	2.37562867246292	5.56100653101382	1.56058511168832	0.547481871117931	1.43309741155756	-0.0367828883167834	-3.18688559776968	5.83120222175707	3.31645786435211	-1.80444480596578	2.37000186222515	0.25697823021138	2.04249384083693	5.47690896993414	3.52735961195014	2.81227998929443	-1.74087200194817	2.2433368396583	1.13816360216166	0.565690677197663	0.298841451508613	4.81523707561571	6.40772662700495	4.92645810280261	-0.974393548302671	-2.22547443061505	-5.41536271861	-1.785323764519	-1.36233630571863	-2.87263649793318	-2.86146319733505	-1.41063031507759
p0186	4.45516978796859	-1.94224362118749	-0.054848186193604	0.949322166701282	0.948725329918421	-2.69065348042249	0.942136507040408	-1.15672312049653	-2.62469551263069	0.713569622156207	-0.198199624999102	-3.38380066098243	-4.52893296528543	-3.14263860416554	2.04892839243561	-0.483378567232765	-0.614056890874881	-2.50455120078862	-0.272307597152824	-4.1722580213467	-2.64620171785165	-4.07694784154238	2.20242602492213	-1.01101130931514	-1.13250886237594	-3.64162977028453	-2.73717349605738	-2.86392520169652	-1.01952199898305	0.256174986141337	-0.3263748184231	-2.54301748161642	-1.21215292543586	-5.7816959337808	0.382670948204644	-3.14263860416554	-2.48585906777647	-3.21674657631926	0.700646599283475	0.293650097307883	-1.40593891212052	-0.219093072587379	1.38842360966883	-0.334958562114491	7.36652717973824	0.00979212129450537	-1.13730503463943	-1.35684930192399	-0.177733794406811
p0267	4.30787536680748	2.24176780270977	3.3048798183385	0.905328001815093	2.42891440593783	0.56885576519388	3.3109304418584	2.98096291537337	-2.27576997091408	5.39534088123235	-0.546924327096595	-1.22716810282063	-4.37990412518429	-1.65860869733206	-4.37990412518429	-0.292248551112984	-0.0104562727172663	-1.59489288294595	-0.0518058325359619	-4.04343188856307	-3.28129183651618	-3.42439268015685	1.59492278077067	-0.614063629934223	-0.0731399750109529	-1.72666216057707	-3.59144676482002	-3.15612869356217	-1.76983433244228	-0.467881119756142	-0.383539971322391	-1.96399034688324	-0.0624160116479774	-3.28129183651618	2.05720731966469	-4.19758256839033	-1.71267591860233	-0.368941171901238	1.36438029278124	-0.233599824031476	-1.53499474136488	-1.57050142982179	4.0364958821952	2.12916302996871	5.07570130335288	7.7490379848464	5.55857405243839	7.15412703928328	4.05425522290238
p0233	5.4732988667993	-1.72465763034949	0.195411287521934	0.503819490490832	1.23378064417349	-3.35211404828627	1.25396481563804	-1.63913545691133	-3.04195911998243	1.04793109189029	-1.87880831017675	-2.85963756318848	-3.95824985185659	-1.3555601664122	-3.6705677794048	-0.108102250146527	0.113621854513456	-2.41780481090944	0.0935350959467187	-3.26510267129664	-1.98880920539108	-3.04195911998243	1.55450662537551	-1.62287493603955	-0.859660192862887	-1.575622051189	-2.75427704753065	-2.75427704753065	-0.471894661854124	0.640231345980709	-0.451691954536604	-2.61451510515549	-0.29468820572694	-3.1850599636231	1.49564574650989	-3.55278474374842	-2.16649038262853	-2.22364879646848	1.09587055417941	0.327632922264393	-1.23914981456779	1.90111085461806	-1.31919252224133	2.34711260983407	0.0430042872995028	1.00924594957905	5.44467863938839	6.4426842220679	0.17691670488577
p0029	6.72864152746179	2.51585870097036	3.4682573030173	1.33122627940501	2.23395116950929	-0.09963994276661	3.70148236662809	-0.535963039234679	-1.38611396860429	5.62470318618617	-1.22059953012672	-0.606789091803292	-3.2186954323526	-0.198270546208237	-2.65907964441718	1.75458407519989	2.15947231568317	0.0199830198117807	1.26994093737954	-2.07926114916423	-1.96593246385723	-2.65907964441718	3.90427202761747	0.890127149050154	-0.342309916431175	-2.59008677293023	-1.22059953012672	-3.91184261291255	-0.616005746908216	0.174133699639039	0.100025727485317	-2.12008314368449	1.73536951025526	-2.46492362997622	4.26749738880555	-1.86414976954729	0.182501949309556	-2.65907964441718	2.06260292902584	0.730141546198263	-0.6634079858028	4.60754816204718	1.24289302515747	-0.502346428435695	7.47306764583505	1.81174248903984	0.79090790141441	-0.241891168684128	-1.07862926885633
p0268	3.52227840346641	2.987072143171	4.83351825637827	0.955343342413559	2.44946610169518	4.3357401830085	3.3618926278225	3.59656702073621	3.11236481206026	5.83717580297538	6.06577330393462	1.12596885944432	2.44845065227159	-0.180785685639485	3.5299851899563	2.68834713562523	0.817743144471642	-1.9585589128928	0.0952595238991382	-2.86301518711995	-2.95538850725097	-1.38542940579065	0.520377569908696	-1.80440823306554	-1.35242310932248	-2.29503114951401	-3.99148043893774	-1.13188033970833	-1.9467244552458	0.0419553701973651	-0.82485530441342	-0.122175163194751	0.082970582764787	-3.49900395383995	0.305186346784982	-0.0211885253856213	-1.83549882013557	-1.81466473323273	1.8999126112642	-0.188866537693423	-2.09891627058772	-2.05864237144978	2.7849228888928	-4.77993779930201	1.3736455972824	-1.19087868047029	-2.16986800656001	-1.44061582135795	3.49849045989706
p0175	5.19918920760123	-2.81788949793292	-0.820831837710666	-0.33298284814492	0.937121595386935	-4.07065246642829	-0.525560905106064	-2.47560329144629	-3.09879188339932	-0.0568467666901997	-0.960316810135293	-3.5742155801144	-6.0165626154836	-2.58257541099846	-4.31181452324518	5.42578479368721	5.51963005642497	-2.52005505401712	7.12678406449448	4.88034336284213	2.11467393421251	3.42952158978253	1.20782655790008	-0.812555928406806	6.07036606875085	4.78788881041717	-0.662337616997269	5.07663399611451	-2.75846607746212	0.638877734884046	-1.14902816502802	7.79061280150575	0.917834594444957	2.63481175739866	0.109214269231974	-2.55082671268387	-0.134633955443926	-2.55082671268387	1.07559538649631	0.32291446498446	0.612139917744809	-3.5742155801144	-1.21254157075034	1.86688373865414	-1.95611960493718	-1.16453235156398	-2.29086918824695	6.37631319607764	-0.19647968513124
p0273	4.74433313228559	2.15107164195683	4.29258057209157	2.2093181413683	6.89497049889109	0.0237896037952677	4.27078871058092	4.55778133278251	0.591441360288331	5.37249370775282	0.0221270930216544	1.51859565657802	0.522246692816435	-0.308042253269443	-3.2409736255844	1.3493036000744	1.56695992636282	-1.35258732066728	2.48629890077024	-0.289693114601246	-1.80175686301017	-0.770665775217556	3.55200496371648	0.837300466605088	0.873457695204435	-0.124563958347665	-2.42522412293213	0.424815192958067	-1.15611201643523	0.521237101615082	0.191610069898422	2.88190049947321	0.613788658980328	-2.79294890305744	1.93123812503596	-3.54325449745734	-1.81211965004572	-1.38603525473482	1.74054624622376	-0.0151653639405581	-0.796738015527331	-1.40665454193755	3.20660781394787	-3.2409736255844	-2.52632023980349	1.42696721543861	-0.679374355008149	3.82382256242368	4.56996071482022
p0282	4.5715590378516	-3.19007951287607	-1.35749804912776	-0.569040688763494	-0.147390256234312	-3.53040531881328	-0.460468552667286	-2.90721672686024	-4.30810988740128	-0.293317956881138	-2.22866834572145	-4.36873450921772	-5.75502887033761	-3.33466074168718	-0.737749033522686	4.8507018683837	5.34689368114602	2.70955437080633	5.25144472537566	1.53951825148707	0.541619938420791	1.74522418105454	-0.363676637822385	-2.98244014809783	5.27563008264562	2.71160759746147	0.984011855256789	3.15922756550595	1.93445664712299	0.700169693002511	5.67708504981287	2.90440145849911	4.87851019324461	2.09536691584146	4.29029455943978	1.64681270840622	2.88650359533423	3.25874902255428	6.92780188523607	0.765224000910535	-2.25852130887113	-2.15089064467877	1.79904400184767	-4.25095147356134	3.38700589393176	-0.914786562170036	-2.28929296753788	-2.4684943969956	3.42619160306472
p0145	5.83220429916267	0.0981441149730025	1.47246228504618	1.59158311354422	1.62489031156199	-1.30415058749333	1.9108467580463	-0.0376574261860593	-1.79369881281203	3.31192763093749	0.224706838281432	-2.79222764292316	-2.94637832275042	-0.931475302208156	-1.69361535425505	4.77193673347363	4.70466259794927	-0.643793229756375	4.24467443036567	-1.12721987933425	1.18611800543606	-1.30415058749333	8.19458934141656	4.75323760972769	-0.343688637306037	-0.846317493867849	2.90917104037776	0.704279918543318	-1.10055163225209	-0.0937468928371029	1.44601109895901	1.98328790881217	1.92115612770516	-1.90492444792226	1.7123326301657	-1.69361535425505	0.0821437736265613	-1.04925833786454	3.2568317307194	1.00486539583101	-0.194843009708472	5.03655001316606	0.539976867252042	-1.40593328180327	1.0301832038153	2.88843241431218	1.27557736406433	2.48223604474547	0.245468829729861
p0053	4.27534272856315	2.38980804027446	3.39796537105139	-0.0739612654491154	2.03535499340762	-0.402574915457807	3.25655119694506	1.58464243328298	-1.18148891777518	5.45108296825141	-2.34643237819538	0.47886908508618	-4.64424419243677	-0.658793718453803	-1.69480520285362	4.54054391183716	4.94167138297863	2.36727032083622	4.43547212114585	-3.03480628000267	-1.99167314365478	1.20136847765865	0.520813853315389	-0.67665133585381	-1.38431782773821	-3.92756651446663	1.41164726243739	1.79784091145248	-0.328026727101911	-1.40276853565132	5.9979874030466	0.622631648276452	4.45584010226725	-2.85248472320871	3.81471437598204	1.87082116992593	2.36081062824783	1.61642927282867	6.55536029863136	1.90765213612397	0.00562617246923194	-2.07563852377212	-0.248619949497501	-6.59015434149208	-0.997924352741626	-2.31348822247602	-2.96137881144785	-3.06379381687592	-1.17257355411723
p0100	4.99803619018602	3.40919691352926	4.39290530431323	0.805672871623257	2.48089611292577	-1.60062852891613	5.52908102304043	2.57683094001648	-0.0187086453759177	6.35935597517211	-1.17629493650358	-0.591628398937703	-4.14437567872706	-0.511585691264167	2.78442922156695	-0.746213200760058	-0.645117083888689	-2.85339149741149	-0.150353838132828	-3.14107356986327	-2.27959107448411	-3.54653867797144	0.160917161715433	-2.71362955503634	-0.865517149257148	-2.6104453188011	-4.14437567872706	-2.53493776629296	-2.67106994061754	-0.970116919347666	-0.896824053882192	-0.428588771693199	-0.815423203938233	-3.90321362191017	-0.349908462050558	-4.05736430173743	-2.82869888482112	-2.87870930539578	0.885467889007463	-0.305901361321726	-2.16024431685155	0.954381486642853	-1.636996173087	-0.0128521132632049	-2.19846552967175	-4.46282940984559	5.32112826970183	-1.34931410063522	-0.591628398937703
p0265	3.57083965278445	2.78528686983463	3.64516442710704	7.67452456173685	1.99185594415318	2.76942932620249	0.767012153655149	1.82018768004842	1.87257526599146	1.13469457436078	1.73586189838097	-4.17243004804455	0.547441507062514	1.75346981057055	-4.02932920440388	-0.821177342898654	-0.706694145244826	-2.65984196160037	-0.664334871405685	-3.44154253950176	-4.94561993627803	-3.33618202384393	0.295244855521917	-2.47469952846477	-2.02784920419376	-3.21101888088993	-4.17243004804455	-2.78613568692466	-2.610245020461	-1.28634095194039	-1.12790761032113	-0.920268245542885	-0.682940059236719	-3.47928286748461	-0.320647122993763	-4.02932920440388	-2.73004622027362	-2.62650554133278	1.0974087018821	-0.438430158650147	-2.62650554133278	0.515383012547098	-2.4469199643577	-6.73737940550609	-0.723664249463288	-4.02932920440388	-2.84555910739546	-2.02784920419376	-1.99244727714284
p0228	5.27591831518902	1.95140067560395	2.93886378904163	0.863928599446379	1.16014587229297	-1.82826150292935	2.89358689882647	1.32529702972889	-2.75078278455414	5.18192142362597	-2.36637108564381	-1.13046675397286	-7.60281304847376	-1.8006946730967	-5.52337150679392	4.76176648908433	5.35103699826747	4.20837086142023	2.33946243126963	0.320897285495477	-1.93985256833781	2.77516803858096	-0.680169156997873	3.93077741694005	0.199805014968911	0.424663482386722	1.02645804634783	0.975098877977183	2.3776355451985	1.67387670404396	-0.754807773897397	3.12287431253693	6.18711710292767	3.2690642056805	5.39454250724692	2.80959832053876	4.23012856277215	4.45805461819813	8.14421616746675	2.38064028570025	0.637308249602712	-3.05951826620376	-0.083663090803937	-2.13475290733863	-2.39332689563234	-2.0118260679629	-3.54237003792734	2.38478584668102	-1.83762194568892
p0113	5.35064213415938	3.48211118577415	4.46345992471429	0.499484105011715	3.37620857787345	1.43269865152937	4.3164025987623	3.07930300383874	0.61507655928828	6.65410058691661	0.572262653704731	1.18494316423265	-0.404843460804165	-0.694328960255097	-4.01576137344839	5.93844305737945	6.13512907841507	4.73140002822916	3.82029225653218	0.335806053740783	0.460438431242742	1.22068058938156	0.228438944318089	-2.12869172441601	-1.23694210145797	-1.87569520995212	2.21196036411919	-0.426702254616664	1.2674423552896	0.395824063467036	0.334516562910912	2.01732484835041	5.98509786888305	0.415055425394924	5.25865178622838	2.50838813177848	3.69291867826712	3.29472193793203	8.14146183115552	1.20351278575919	1.33562271403634	-2.05566658940112	2.39589267716614	-4.52658699721438	-1.12538961555222	-0.101740365357571	-0.270974287396157	-1.51432542170918	4.77135207924087
p0012	3.92590716696468	-2.31527794630796	0.269976677314318	0.0704220533965877	1.06798173466752	-3.41389023497607	1.82148733179809	-1.76523160938869	-2.13295638951401	0.453135404521336	-1.21666565763986	-3.23156867818212	-4.33018096685023	-1.49696762279401	3.15221944861085	-0.490728654256919	-0.428208297275585	-3.92471585874206	-1.30975608070587	-3.63703378629028	-3.41389023497607	-6.77553613915702	1.34828369982168	-1.43980920895406	-5.02332814741017	-3.63703378629028	-3.41389023497607	-3.63703378629028	-3.41389023497607	-0.0535148478341741	-4.33018096685023	-3.92471585874206	-0.692594807123844	-2.94388660573034	1.7857111586328	-3.63703378629028	-2.72074305441613	-4.33018096685023	0.328529986065892	-2.02759587385618	-4.33018096685023	-0.997976456675025	-1.84527431706223	-1.43980920895406	3.76511280999442	-0.295940328697834	-2.94388660573034	-1.52682058594369	-2.07888916824373
p0007	4.70086082055025	-4.43549657146037	-1.98233861998695	-2.31024549374924	-1.19681811929599	-6.5149381131402	-0.446512524896091	-3.04920221034048	-4.9055002007061	-2.0960975053436	-5.82179093258026	-5.41632582447209	-8.24273656378682	-4.72317864391215	-4.56902796408489	-2.04902999448562	-1.74425348867454	-4.21235302014616	-2.18420477285387	-5.41632582447209	-2.66479051143014	-4.31771353580398	-0.585348969750307	-3.33688428279226	-4.56902796408489	-5.82179093258026	-6.5149381131402	-4.9055002007061	-5.41632582447209	-0.958110051440664	-3.296062288272	-5.12864375202031	-2.14549026067318	-4.72317864391215	0.124937720686334	-4.11704284034183	-3.94998875567866	-3.33688428279226	-1.62458898491845	-2.22447867199181	-3.42389565978189	-0.341152009238265	-0.493914763790675	0.301797767454767	5.99467026876492	-1.04687797200507	-3.74234939090042	-1.25744274111242	-3.80688791203799
p0197	3.66382410000751	0.114098908585575	3.32124677738464	0.522925364396444	6.51046563482416	0.0423192261914445	2.67203069338847	2.48876972835257	0.296901350216881	2.93424017107444	0.732360814193237	-0.0795418809483179	-3.65434236836455	-3.02573370894217	0.310035867397527	2.03981055731581	2.52399067419293	-1.67334089949796	3.29515448219723	-1.87305419900379	-1.84196361193376	-2.87158302911491	7.27830244100167	4.506711449955	-0.267835702112395	-1.16424090169944	2.30682404076056	1.01673259251126	-4.02903581780596	-2.55573007969644	-1.53658196238257	-1.04243602781524	1.24722183067735	-4.02903581780596	3.72216575796167	-4.48102094154901	0.0728559500515261	-0.65237954505992	0.375463672719983	-2.33258652838223	-2.93042352913785	-1.41629579650807	-2.34939364669861	-5.73378391004438	-0.0366904235389783	0.705566461055716	-0.901478151472544	-2.17843584855497	0.311221403991629
p0223	4.54242117994921	-3.06414701712855	-1.5237019761814	-1.21354704787756	-0.328206562044504	-6.56065457859503	-0.633728552624616	-3.72744123453881	-4.95121666616093	-0.306825767019554	-3.06414701712855	-4.76889510936697	-3.78806585635525	-2.73201318210593	-3.99570522113349	5.37738828368195	5.20548572994473	2.57808237452146	5.7678524903179	2.5542756085765	4.87987222175342	1.31484471385018	0.799449394394125	0.294754220014901	-0.293454030053665	2.67778722349203	-4.48121303691519	1.74729796667599	2.4506249125829	7.97554244859709	-1.63340089343782	-0.655292730540457	-0.122902928858626	1.43935951508304	-0.581768813693905	0.556550924569317	-4.76889510936697	-1.63340089343782	-1.46690437778826	1.8036205063965	-0.204546917899136	-1.39586860467151	-0.655292730540457	1.29178450676248	4.85887187911662	-1.92592559036539	0.733722720693794	0.133907479926068	-3.00530651710561
p0232	3.48349710553273	2.81669933911095	5.7810758682113	6.74538505881867	8.74368443709851	2.09547071379303	5.28941219304202	3.69685248837009	2.50538356829943	5.18032539193726	3.08093260735162	3.55619140012287	1.57602291756018	0.231316286020349	-2.80683670341759	-0.226619873825269	-0.333103354227719	-3.21230181152576	0.27812670386434	-3.11699163172143	-2.11368952285765	-3.31766232718358	1.39486637712501	-1.62306660640918	0.351581152413493	-1.68624550803071	-2.80683670341759	-2.33683307417186	-2.04915100172008	1.14312414135094	-0.880157916290168	-1.70822441474948	-1.14543905205278	-3.72312743529175	0.52536780675761	-2.37939268859065	-3.72312743529175	-0.670699818061212	0.0761000759910529	0.244014869357477	-1.64368589361191	-1.52590285795553	0.60100522096323	-3.11699163172143	2.41243745578999	-0.310880217443008	0.218454372377942	-1.85132525839016	0.954363412275969
p0257	5.59137355994757	-2.70607937328617	-1.15273092750311	-0.450014295927013	0.362678035282715	-4.25667678569733	-1.26094451214334	-2.61906799629654	-4.25667678569733	0.282048300882606	-2.2905639293245	-4.59314902231855	-3.0245331044047	-2.07545254970755	-3.71768028496465	4.23282214984421	2.85495184696557	1.81472057293593	2.49875946828652	-0.860252682787835	1.2334408815992	1.30674833126395	0.0396363307025186	-2.64723887326323	-0.615338276352397	-2.70607937328617	-1.60746708461806	-0.522414325735579	5.40997569872578	0.197670510556175	-0.5396264546167	-1.03210293971449	-0.216134929468209	0.579605121254145	0.484521673113868	-0.768864931198407	1.60532969417376	-0.472487151779072	-0.327656203900616	6.56364991973122	5.09153554500179	-2.64723887326323	-1.44899674364628	0.937073401212273	3.02824210365085	-1.31978501216628	-1.04929534025487	-2.59166902210842	-1.43190231028698
p0024	3.93655504831824	-2.13428308633125	-1.02128206021104	-0.58764607513618	0.273445107383359	-4.17116501359229	-0.900329449793379	-2.91840204509692	-4.01701433376503	0.137394469199719	-1.88538703891463	-4.35348657038625	-2.7848706524724	-2.63071997264514	-4.57663012170045	-1.26244411702793	-1.32819549459071	-3.88348294114051	-0.945644646005421	-4.01701433376503	-3.19033576058056	-4.57663012170045	0.259651785251023	-3.56502921002197	-0.913068475570808	-2.70482794479886	-5.2697773022604	-4.01701433376503	-3.56502921002197	0.259651785251023	-2.07110418470972	-2.8274302668912	-2.11277688111029	-5.2697773022604	-0.310435302551695	-3.6603393898263	-4.17116501359229	-3.76569990548413	-0.520506772298552	-0.945644646005421	-2.91840204509692	-0.815430006006892	3.03199246085677	3.69357498359156	6.87235664220417	-1.14264291721531	7.66548390942691	-0.70023429391546	1.80009682619817
p0091	5.54110450204815	-1.43952942234656	0.304439383045148	0.169908490087542	1.09733696637215	-6.93602274636134	1.32048051768636	-1.88581652497498	-3.55979295854665	1.37468097458404	-2.71249509815945	-2.71249509815945	-2.0193479175995	-0.59796223666834	-3.96525806665481	0.325201374493577	-0.0734377685441875	-2.8666457779867	0.712232780912904	-2.46118066987854	-2.09345588975322	-3.55979295854665	1.25239139682577	-2.17349859742676	0.50065005199977	-1.02081908748837	-3.55979295854665	-1.76803348931859	-1.56736279385644	1.50911124367358	-0.499522163855088	-1.2572078655526	-0.944833180510452	-3.55979295854665	0.850983089413218	-1.95035504611255	-2.71249509815945	-2.57896370553492	0.523378303077326	1.18803352784296	-0.808257645504701	4.02039645939789	1.04870501753412	-1.95035504611255	7.31821020786124	-0.276378612540878	0.268848437942445	-1.71396626804832	-1.48035141686681
p0119	2.30289989742028	0.331347317751626	1.68295612088363	3.36498825528751	3.27578629691807	-2.06654795504674	1.92243609151753	0.0128935866330914	-1.66108284693858	3.26617083821862	-0.813784986551377	-1.66108284693858	0.284827302116733	0.73681242585979	-1.15025722317259	1.8354247145279	1.8454750503814	-2.06654795504674	2.31547867962714	-2.06654795504674	0.0735182084495263	-0.813784986551377	3.28767704343959	0.184743843559751	2.09233512831293	-0.120637805991431	-2.75969513560669	-0.120637805991431	-0.194745778145153	3.06038779474567	1.31784230829903	-0.680253593926854	1.04696735416363	-2.75969513560669	2.62020221793377	-0.457110042612644	-0.967935666378635	-1.3734007744868	2.18906475477148	2.31547867962714	0.498401402414792	-1.66108284693858	-0.680253593926854	-2.06654795504674	2.91705866666159	1.09045246610337	2.10011726875498	0.184743843559751	0.130676622289475
p0254	4.00731869260337	-2.47977323451271	-0.533863085457392	-0.326719875489623	0.482057487365604	-5.37014499240887	0.147307904055838	-2.42570601324243	-3.76070707997477	0.732413602204699	-1.58595535849061	-4.67699781184893	2.07058871498039	-2.0028491624224	-3.42423484335356	-0.566123947675613	-0.706705898296803	-4.67699781184893	-0.0135587177368575	-3.42423484335356	-2.47977323451271	-2.9722497196105	0.422868615975274	-3.17292041507265	-0.139036375554283	-1.90440908960914	-4.67699781184893	-2.42570601324243	-2.11204845438739	0.532488340992496	-1.1654523730179	-2.59755627016909	-1.34479330167372	-3.98385063128898	0.135186543523493	-2.88523834262087	-3.76070707997477	0.398176003384902	-0.188361442116785	-0.313899187060562	-1.84378446779271	-0.725754093267497	1.51740757925575	2.60197613651279	1.09755373369548	-1.09347887339281	7.6659587253955	-1.81479693091946	1.96548898951833
p0106	3.80856213337628	1.27556995546705	2.33602396053782	-0.96832767140137	0.736289230282587	-1.035466974239	2.33310518010708	-0.777146964124067	-2.04552586556566	4.40555352312759	-0.589673820743863	-1.89988587540631	-5.31213309325505	-1.41353310815905	-1.14288722285984	4.02155504939334	3.92861792947142	0.792908124282095	4.08397658888068	1.20750571595353	-2.00402613465891	1.50265370644514	-1.47867241033001	-4.29048184572307	4.19420468277662	3.10100736895306	-0.630001866130834	2.94190440948905	-0.895973452211714	-1.05258801501911	3.80373785649219	2.52234717974561	3.00801738151917	1.02704973974877	2.44980107931532	0.306656168567754	1.42864890587993	1.09070499864726	5.01479409044322	5.73924356617009	3.71557900822867	-4.73676894835149	-2.05831921702557	-3.70269518082095	-1.88895680487412	-3.21889822944288	1.33627558574891	-3.68071627410218	-2.19123767674706
p0259	4.95299525304346	2.38922703634225	4.25337944367997	0.0311275907088215	1.58352786954347	2.89373906495139	0.061463587317961	1.67289155016007	1.23489503514082	0.435908001768669	1.7560186535543	-3.38454781013399	-2.75593915071161	-1.00384493787599	-4.07769499069393	0.60327815870966	1.39615007322665	-4.07769499069393	2.29027776443455	-4.07769499069393	-2.82493202219856	-3.67222988258577	6.33763142211066	2.63023645635811	-0.745490480518728	-2.46825707825983	0.686613416632457	-3.2667647744776	-2.51955037264738	0.532462736805198	-2.04626266820046	-1.59278834090593	-1.89445665533245	-4.77084217125388	-0.216965279653337	0.0534635446508848	-2.78984070238729	-3.21269755320733	-0.749964760913649	-0.732186514892366	-2.49357488624412	3.64099050450453	-3.59218717491223	-5.05852424370566	0.429035122480907	-0.290668475440471	-0.627707444862345	-2.13178484163862	-2.4194669140904
p0118	5.51373011722191	4.3576745753845	5.42172550754661	1.11519669931551	3.95095653614892	1.7573076053441	5.42556961265408	2.271532520457	1.11152697042655	7.4948048347752	0.607621789505129	1.226582979577	-2.78952700363103	0.352533224069014	-3.98344947210346	-1.56753569380241	-1.58555419930509	-3.34159558593107	-1.23617855784797	-8.752740326838	-3.88813929229914	-5.1874222764294	1.04043104874282	-2.26068287436236	-2.14289983870597	-3.80112791530951	-4.20659302341767	-4.89974020397762	-3.39566280720134	-0.112248461195569	-1.64164366595613	-3.45282122104129	-2.41483355418961	-4.49427509586945	-1.71132358659412	-4.49427509586945	-5.1874222764294	-3.80112791530951	-0.585590991706819	-1.53244437399114	-3.15054034916836	4.10989058289133	-0.672906458709436	-4.34012441604219	-3.19499211173919	-0.430962642895079	-3.45282122104129	-2.50184493117925	-1.31622126552151
p0102	3.71546322245901	-2.4540565471907	-0.273884758237199	-0.884535242162041	0.587355468118332	-3.57464774257758	0.698307797041936	-2.27536475844732	-3.23817550595637	0.529647150497685	-0.64079087274168	-3.44948459962358	-2.91540211369332	-3.51010922144001	-3.71774858621826	4.82207881555307	3.53255930746192	0.696447331389016	6.2247007702174	2.09707057182477	0.861709236641345	2.29106459922434	1.33210742103128	-1.91325009121277	6.86232085068908	4.4236876533754	-0.737520499200231	3.11594605676789	-1.34105552107049	1.55800850806961	6.54844644709294	4.62053874672057	1.18752619222017	-1.28548566991568	-0.777366407747431	-1.35544425852259	-1.9259891169902	-1.5641990723847	0.0751443228283056	-1.69773046500922	-1.21379374145956	-1.37742316524136	-1.13520346686634	0.243796915890996	4.6831354827976	0.124182042389521	-1.88824878900736	3.56406051461024	-1.70798696517641
p0049	3.49174549006541	1.48993942504701	3.58208276172932	-0.724629265747178	1.53563639536796	2.17125214795996	3.0506052726954	2.49114784039539	2.09434605036935	4.36978166646243	5.12931013108007	-1.05559184655742	-3.72590171967678	-1.42331662668274	1.47382230560801	4.62287282011449	3.63119377421736	2.18594826882951	5.13201655692844	1.16944741896168	1.05834401979141	-0.609920317971217	7.97792918822892	4.93722755155607	-0.602558321530147	2.20531139985802	3.09985987564115	0.36473226314878	0.856795610459248	-0.463540782868845	3.52149537068784	0.115937228894257	0.0658351198768595	-1.59239295672667	0.068338250094978	-1.35877810554517	0.410153331126687	1.29614964390076	0.974073468029617	-0.995872611855799	-0.713640144171583	-3.438219647225	1.316447549909	0.554615000939556	-3.4807792616438	5.42443501818574	-2.41158085818198	-3.57175103984953	2.97905714932201
p0146	3.00462469520237	-0.539158492342228	1.82376423724602	1.671525238368	1.53875749602877	-1.85483528624817	3.42095757022119	-0.786994656246809	-1.23230567290217	2.520349816609	0.837947442723256	-1.13921524983616	-1.687781201585	-0.885434729060062	-1.23230567290217	0.00288215077168702	-0.0258968137783564	-3.33643982717238	0.610950322093056	-4.94587773960648	-2.1732890173667	-2.00143876044004	3.86532744795641	0.681743374084156	0.285230877248105	-1.54468035794433	-1.85483528624817	-1.81038352367733	-1.48014183680675	0.110368065741827	0.301146332554005	-1.41951721499032	-1.3082915798801	-4.94587773960648	0.327121818957266	-2.74865316227026	-3.33643982717238	-3.33643982717238	0.357427168452594	-0.141856694873225	-2.46097108981848	-1.01405210688216	1.93347806485396	3.04469914213744	-0.756222997580056	1.48222753307811	7.27782851593503	7.11490320256308	1.85540529486514
p0059	3.87951005283328	-2.21823013162146	0.104422524423399	0.488016642481604	0.434250218325944	-3.52656295127163	1.19193592002346	-1.89732241154135	-3.57785624565918	1.10913643975128	-0.977117780346063	-3.19009071465042	-3.34424139447768	-2.5520033112735	-3.74970650258584	-1.81276502351329	-1.80379635353053	-4.32507064748941	-1.24929566626188	-4.73053575559757	-4.44285368314579	-3.57785624565918	0.995225625777406	-2.16558639813603	-1.68601331787415	-4.12439995202725	-4.32507064748941	-4.91285731239152	-3.88323789521037	-1.96841833322508	-1.27527115266514	-3.81424502372342	-2.42795066260352	-5.82914804426568	-0.923873265827251	-9.20544520655866	-4.32507064748941	0.429476939573286	-0.920176403945924	-2.03365885509349	-3.74970650258584	-0.530830677717643	1.3505409502001	-2.630474926715	3.37426841263768	-0.828563086022926	-1.67026496090601	-3.38680100889648	2.1757183972583
p0158	5.26425103319319	3.78787472427947	5.62423442837683	0.251488373914099	4.16212152505319	2.43263793567019	5.96490026251527	3.44978349108228	0.925943421461891	7.00015565020437	0.352673518161444	2.3844487409086	-2.12805776021608	-1.5974295091539	2.20661517807434	5.37434945257691	4.89725830750521	-1.65805413097034	5.36417315269433	-4.02517774510196	-3.17787988471475	-3.17787988471475	9.5125253808305	6.10746193769555	-0.669442737516558	-3.17787988471475	4.30568586812279	-0.704949425973468	-0.31976898903681	-0.263977629408394	-0.0999095129237899	-1.94573620342212	0.552963768498215	-3.73749567265018	0.566569420553994	0.112651929059883	1.35164268293402	-0.55944184230223	0.96525484167678	0.352673518161444	-1.06334702322365	-2.35120131153029	-1.82795316776574	2.15207456677647	-1.33960039985181	6.77682345920565	-2.7258947609717	-2.29057668971385	-1.02944547154797
p0244	6.00968355627002	1.12790731937486	4.72785528905112	1.74853313014123	7.48735816851277	-0.0669330013878075	4.48094507198348	5.32690113519357	1.90987997968002	3.54521265849474	1.25280059321374	2.07935264017548	-2.75251034663796	-2.64714983098013	-3.85112263530607	5.50596968468769	6.4696597770918	0.168258888442577	7.33124109158266	1.36742976277311	3.91966323590934	0.470800075298108	10.1356232537146	7.02238597152518	-0.0669330013878075	-0.855390361752078	4.78509726253181	2.3364567907282	0.567717972490529	6.39234290627572	-0.145713879240922	0.522535749697296	-0.385386732506342	-2.24168472287197	2.82385954338602	-0.0745376007730268	1.59848417878819	0.0609003701220775	1.45383927396064	4.97795731725877	3.66021974752337	-2.64714983098013	2.86264328201443	-4.94973492397418	-2.1771462017344	0.614785483348515	-1.77168109362623	-2.38478556651264	3.60783216158033
p0128	3.87493067741318	2.80093613041789	4.28555950481149	-0.807704639724695	3.10015127960601	2.85051144193853	3.61631162435012	2.89591709612644	2.19714436569335	5.91406097704438	5.22883029045019	0.220853394020541	-2.82013547112157	0.389811723002328	-4.72967797600601	4.69290676641538	3.99907189747252	2.78702732473532	4.2695709256801	0.651370788139492	-4.72967797600601	-5.01736004845779	8.43527543202121	4.83188248922594	-1.85329246008458	-2.50505442448168	2.8679691908154	-2.71477495546374	-1.53100485845533	-1.66162504087239	-1.04706813490567	0.0702362867745936	1.43573987822541	-5.42282515656595	-2.37830271884253	-6.1159723371259	-0.474065266187787	-1.81190724392173	0.70622505349459	-1.74652448465888	-0.842972778562153	-1.46201198696838	-0.66923496545959	-4.17006218807059	-3.40792213602369	-0.117035775179217	-1.55162414565806	-3.22560057922974	-1.44314350266399
p0260	4.06844187340967	-1.20967278582085	0.756440070551984	-0.404047621834213	1.19254214812204	-2.30828507448896	1.88568932868198	-1.30975624437783	-1.76928857375627	1.41912804362722	0.507978711253485	-2.64475731111017	-0.852997841882116	-4.25419522354427	2.33884931059817	-0.0200887189470121	0.0362642176041195	-2.64475731111017	0.360925293296988	-4.25419522354427	-4.25419522354427	-3.15558293487616	2.68602724557537	-0.516525605260903	0.299681668056269	-1.25846294999028	-2.64475731111017	-1.20967278582085	-1.36382346564811	-0.228843532809122	-0.322369590819946	-1.25846294999028	-0.616609063817886	-3.56104804298433	-0.111060497152739	-3.15558293487616	-2.64475731111017	-2.64475731111017	0.687447199065033	0.399765126613252	-1.30975624437783	0.437152658684872	2.28971662202052	-3.15558293487616	4.373107190552	1.15297654791585	1.32553460244195	-0.425553827055177	0.360925293296988
p0011	4.7713970795483	0.593231531243215	3.32725721874869	0.614065618146057	1.45656553613112	2.83520022607122	1.02723294661631	0.919311610096814	0.505262758297258	0.61019214655026	0.351830211355441	-3.64219162923879	5.34038087939087	-2.06979498848504	4.83017534934357	-1.20380499508568	-1.2360658573039	-3.64219162923879	-0.660189548496702	-3.84286232470094	-5.34693972147722	-4.65379254091727	1.58794422489317	-1.72259878850085	-0.787813473990532	-2.86203307168922	-4.43064898960306	-3.64219162923879	-3.20687355798095	-1.10561296890647	-1.22790254666474	-2.45656796358105	-2.05110285547289	-5.34693972147722	-0.555289968546506	-4.65379254091727	-3.96064536035733	-2.40250074231078	-0.641924200519409	-0.916122922633903	-2.78199036401568	3.17414588465437	2.0943806682404	-2.60609969755202	-2.37652525590752	0.0933111409594869	2.22401886169179	-2.2788867863436	2.18728860479687
p0067	3.79632752181899	2.98731933419363	4.81868567417697	1.39133557970435	7.44619131662988	1.30222732629114	4.60744259800442	2.71891162297508	1.36329635963996	6.07261305453562	1.62638948711348	2.76487614476167	1.4005099559804	-1.12636089290664	2.09137142125948	-0.0865891042614609	0.238271971432074	-2.48448437705983	0.886635549365046	-2.73579880534074	-2.48448437705983	-8.85647416790669	3.58753556678701	0.430278833960492	-0.170849447879201	-2.37912386140201	-1.90912023215627	-2.28381368159768	-1.5462147384669	0.924093111899946	0.00963892783309298	-1.59066650103773	-1.04412279466966	-4.68170895439605	0.230945931340001	-2.60226741271621	-2.28381368159768	-2.37912386140201	0.64616721439353	-0.325000127706459	-1.59066650103773	0.616608412151986	-0.250892155552737	1.71688598013916	-1.42361241637457	7.06607517123719	-1.42361241637457	3.31359766589477	0.711918591956311
p0058	4.45218192093366	1.74316553618141	4.08540809863031	1.40407993118514	7.01638070893043	-0.039452661789663	3.4874993038475	2.87940477380915	1.33164053799818	2.50449972147504	0.452225292562194	2.61265542402109	-3.3267057841026	-0.0139193597844983	-3.8122135998843	-0.986380363125708	-0.921841841988137	-3.40674849177614	-0.568645162425729	-4.09989567233608	-2.89592286801015	-4.28221722913004	0.592980094071115	-2.59581827555981	-1.52220728909712	-2.67277931669594	-3.8122135998843	-3.40674849177614	-1.24726424242276	0.0352708844062734	-1.94041142298271	-2.9472161623977	-1.84860387372959	-3.94574499250882	-0.0423303616172783	-4.28221722913004	-3.3267057841026	-0.726869167640623	-0.623796982500809	-0.415191589632627	-2.02045413065625	-0.588350233505062	-2.84713270384071	-4.50536078044425	-1.52220728909712	-1.61498902254808	-0.0111221551634371	-1.88432195633167	-2.36529461694798
p0140	5.97113140841044	-1.54835918954024	0.452492077546377	1.05346879830667	1.33683120961393	-4.21094701656569	1.23002665038387	-1.69864139258958	-2.47634596117758	1.57390328117929	0.394223169422402	-2.67050197561854	-2.8246526554458	-0.538874680768135	-2.91166403243543	-0.0162544805093071	0.0422988282422672	-2.47634596117758	0.433443882575683	-3.51779983600574	-2.36512032606736	-3.23011776355396	1.93323861755996	-1.18242492018871	-0.396904419497747	-1.50289681546348	-2.41918754733763	-2.17406508930465	-0.434361982032648	0.47118421055853	-1.52536967131554	-2.17406508930465	-1.00549421202963	-3.23011776355396	1.01120898901678	-3.92326494411391	-2.74460994777226	-3.23011776355396	0.262594726943965	0.525251431828806	-0.832222490755593	1.1627869892671	0.219869782277624	-1.62067985111986	-0.382305620076595	-1.04687942819248	3.72618955601034	-0.927532670559918	0.821667184249341
p0212	5.59526990903257	5.44596871294943	6.50643598798205	3.51155964908111	4.91940803725325	2.99962165124931	6.45368339674095	2.49209729059665	1.60726004666614	8.7006719510703	0.285990943125649	1.88294246490837	4.80436207198478	2.39288077716982	3.13981481171707	5.75583580994837	5.99526923696866	1.93057051389762	4.26184510277805	2.98229357887791	1.26453656874624	2.96064286382601	2.64256642001623	1.78681894630361	-1.02307207005825	-1.23279260104032	-0.682746264121049	0.544980626212994	5.92477412546093	0.383289854112448	3.37387646107151	0.766432606782714	5.49035851799031	3.93532116297587	8.1183931841155	3.15856536106245	3.80014763357644	1.15443996601401	5.01811528210749	0.575496170138945	1.93478992944033	-3.24769562158259	1.63036020761453	1.76043654229555	-1.09303065866516	7.00009946275025	0.743600564740068	-1.3953115305381	-0.134180312372211
p0055	4.07058992080177	4.11215643546941	5.06670006471565	1.91137945652882	3.69395293301155	1.71724462471388	5.08724376231623	3.39185103625716	0.753198483008484	7.30952337126978	1.85212548450374	0.374289792261753	-4.13244032091309	1.24975852961565	-4.60244395015882	-1.08791788318966	-1.42439011981088	-4.0146572852567	-0.514788376087518	-4.60244395015882	-3.64693250513139	-4.0146572852567	0.85116630079525	-2.22289781602865	-0.748050057567312	-2.47421224430955	-4.60244395015882	-3.72697521280492	-1.66858708032292	-0.613459903594547	-1.49338299129783	-2.42769222867466	-2.36173426088286	-4.60244395015882	-0.320237650767151	-4.42012239336487	-3.43929314035314	-2.6009639499487	-0.949191673688036	-0.243174302607556	-1.81743270792048	-0.678492373865402	-2.65653380110351	-3.81398658979455	2.32177505485398	-1.5297506354687	0.375668152231874	-1.88114852230659	-1.61676201245833
p0278	4.31462595291173	2.29646883928736	3.27054150165548	0.434632680515324	1.9138839282304	-2.93997312354259	3.2138454458497	1.45631306090772	-2.61573345535701	5.44942054492049	-1.73387491990434	-1.59162369398682	-2.61573345535701	0.282301175284724	-5.40382636413276	4.19447684081545	4.36265232781833	2.92914346319993	4.89164415281002	1.38147875509282	1.50442878989103	1.18819024461507	1.05842275720403	-3.126559079123	5.53316590516634	3.0869201772685	-1.49180335870461	2.5369354464195	0.826655083445725	0.772040905973005	-1.22177622149155	3.06138908819077	3.94831734341779	0.686917747067049	6.48579429544952	-0.220639304838351	2.75526229053515	1.29259040898493	4.55091260691414	0.969919955627733	-2.32421260659806	-0.270973437312252	-3.32438482245292	-6.0969735446927	-1.97793636988023	-3.53202418723117	-0.776405569209845	-2.81982881170053	-2.91891971434476
p0125	4.24730652915273	1.93118449552341	3.27690895564262	1.63348927889639	4.40695270051405	0.272468970701602	3.11968737807722	1.87900164311908	-0.289709825898711	5.23770340164774	2.33274334866451	0.0106165206272673	-4.71455645775552	-1.06389821646178	-5.18456008700126	-2.13055890532329	-2.28313849291851	-5.40770363831547	-2.04040780832899	-5.18456008700126	-4.30909134964736	-6.79399799943536	-0.500578720588875	-3.79826572588137	-2.75094673160081	-3.74947556171193	-5.18456008700126	-4.59677342209914	-2.58930538004439	-1.17359713371821	-4.02140927719558	-4.1549406698201	-3.05632838115199	-5.0022385302073	-0.85646179435293	-5.0022385302073	-4.30909134964736	-5.18456008700126	-2.10265011720621	-1.74414199218582	-3.57512217456716	-2.29418832910509	0.23597491227103	0.360617357478307	2.18981811306714	-3.65850378350621	5.95757122546936	-2.98733550966504	0.0183470947421225
p0277	3.85903251822439	-2.83251164621918	-1.30456676803626	-1.08520393956196	-0.753070104539342	-4.02209571309301	-0.312014051328475	-3.32894853253307	-3.48309921236033	-0.0902700803686884	-1.17221531655159	-4.86939357348022	-4.86939357348022	-2.47149830068185	-3.07763410425216	-1.40365767068049	-1.32361496300695	-4.17624639292027	-0.763999175071532	-4.86939357348022	-3.32894853253307	-4.35856794971423	0.329103457785608	-2.9234834244249	-1.1888823690368	-2.18381622823007	-4.35856794971423	-3.32894853253307	-2.036180229424	-1.12381877568974	-2.41265780065891	-2.672168996144	-2.30444421601868	-3.88856432046849	-0.491542310216817	-5.96800586214833	-4.17624639292027	2.06694916235383	-1.16398481741507	-0.388276036162105	-1.96067267691586	1.79075468200934	1.72547577868685	3.1411873278229	0.518154926795762	-1.62420044029464	8.48312498289095	6.573924545538	-1.32361496300695
p0023	5.27331019832895	-1.50539343488095	0.127574974963346	0.609139426610158	0.753389035454704	-2.47047433092454	0.951342337940355	-2.29862407399788	-2.67811369570278	1.24917678185615	0.168582998690723	-4.14445076449621	-2.53501285206211	-0.699768270894313	-1.25407900660004	5.2883128994697	4.48291136357016	0.38455806052632	6.82547591556199	3.56261189087427	1.40979997618903	3.59519862972133	1.76544212891796	-0.315809368007112	6.77853972961425	5.45072107643056	-0.360261130577946	5.25278402611906	0.855011229001923	2.33712636478022	4.73372142843327	6.03655488181746	0.898974352423039	1.56707939695082	2.23340932799959	1.2042428093769	-1.94722618715999	0.207975400401384	1.15386660205183	0.659570280237049	0.735822711736805	-0.710463560011061	3.69625568725319	-4.14445076449621	-0.721274476115277	-1.21771136242917	1.00110384749942	-0.912329712877986	6.07757536404387
p0243	4.74852860640836	3.27719397778038	4.30835795071067	-0.368311766388031	2.69400406146549	-0.536825350215651	4.12831399337759	2.28081690726342	-0.0178055425606241	6.51217123863824	-0.174470365761215	0.04602651440062	1.47765564035622	0.840728391093505	2.14666408614396	0.176682752993209	-0.626140875690131	-3.80766091401456	-0.724223060041466	-4.50080809457451	-3.24804512607914	-4.21312602212273	0.581630931650731	-2.48590507403224	-1.71785658529918	-2.68164965115834	-3.45935421974635	-3.51997884156278	-1.48038320843015	-0.323860003817197	-2.92527173381609	-3.98998247080852	-2.34132384522114	-3.98998247080852	-0.0215791319442636	-4.50080809457451	-3.98998247080852	-4.90627320268267	-0.771106645940317	-0.559226286904818	-2.0878749444116	0.788300332888219	1.2916972545865	-5.59942038324262	1.10499397172149	-2.21503011989684	-0.0464607983210003	-1.7927578934723	1.24539509596565
p0221	5.17191739847308	5.59051752713536	6.59031241648213	2.38223193246874	4.93264786977985	0.708618937025731	6.4693622392502	4.63030441239945	1.98842165204482	8.74494129232673	0.389438197514579	2.32095960911779	-7.87370147148122	2.65825966035582	-4.43887553978772	0.992660670546537	0.823814649117164	-2.42397251924546	3.18452199758173	1.04799393330491	-2.2416509624515	-0.272210315985995	0.844328188950267	-1.26082170943978	1.89084536573497	1.50392383533898	-3.74572835922778	1.30572892938873	3.33345603538189	-0.973139636987996	0.00377571670259446	1.98518278281668	-0.00805874094440845	-1.18077900176624	2.37071549040718	-1.08897145251312	-1.60566219573151	-0.988887993956135	0.581710085161702	-3.74572835922778	-2.04098026698935	0.0154717564657858	0.49559839334297	-4.03341043167956	6.72544235232153	-2.08750028262424	-7.87370147148122	-5.13202272034767	1.26490693486848
p0188	6.66388793387401	-2.78426782964825	0.318074178963996	1.01122135952394	0.565636257626351	-2.22465204171283	1.74563987183929	-1.77266691796977	-3.07194990210003	0.414405287902428	-4.17056219076814	-3.07194990210003	-1.60561283330661	-6.50194884149632	-4.17056219076814	-0.61521412927873	-0.644201666151982	-1.97333761343192	-0.587043252312034	-4.17056219076814	-6.50194884149632	-4.17056219076814	-6.50194884149632	-6.50194884149632	-6.50194884149632	-6.50194884149632	-4.17056219076814	-2.78426782964825	-6.50194884149632	-3.4774150102082	0.819870396010592	-6.50194884149632	-0.587043252312034	-4.17056219076814	0.00382507912749311	-3.4774150102082	-2.37880272154009	-2.56112427833404	1.28902332337601	-2.78426782964825	-6.50194884149632	0.665719716183334	0.351226386280896	-0.0116791074084722	6.0427602388609	-3.4774150102082	0.0489455144079628	-6.50194884149632	-2.22465204171283
p0018	4.90914016953723	4.32347674646292	5.27128324207907	3.35115431609074	4.20706170007596	2.03005179170821	5.27475546778982	-0.136743721777723	-0.575656763953428	7.55422492870415	1.71253959158852	1.01316186127794	-2.11610180490058	1.48055792711659	-3.77432988150411	-2.16489196907001	-2.11610180490058	-4.46747706206405	-2.675717592836	-7.45767793139803	-5.160624242624	-4.46747706206405	-2.96339966528778	-7.45767793139803	-7.45767793139803	-7.45767793139803	-7.45767793139803	-5.160624242624	-5.160624242624	-3.08118270094416	-2.32741089856778	-7.45767793139803	-1.66411668115752	-7.45767793139803	-1.11757297478945	-5.160624242624	-4.46747706206405	2.96382261309185	0.132680582100493	0.419105583362223	-1.86478737661967	0.430362737886857	2.274223632588	3.10090220577247	-1.20938052404257	-4.06201195395589	8.15588385503986	0.774269952995588	1.87200001840401
p0133	4.62610084387914	3.64781915357161	3.53763195017552	8.4439954443952	1.88810791100581	3.15885823890529	1.96376806537599	1.05645705754448	1.307089590129	2.16495314760403	2.52958019060994	-4.59690893119771	-2.42785523082819	0.217305881725091	0.173775693267956	4.08656111984363	4.05695447159339	0.433528990194727	4.49540775116725	0.0829047977861486	-1.38808344218301	-0.54948128876336	0.198881614399032	-0.871215503961056	1.09260557166079	-0.279420817661398	-1.51729517366302	1.51898319428533	-0.392216311806743	1.58362518689073	6.04446013323854	2.52333331891011	0.795581605367578	-1.87232942814429	1.3159181703932	-0.494265566160913	-0.710203733753852	-1.84006856592607	2.76398989120933	-0.877257818417019	-2.6509987821424	-1.05594960716039	3.07013233084842	-5.9832032923176	-1.17918224758434	-5.9832032923176	-0.877257818417019	-8.25810303025621	1.17996909852904
p0229	5.39606804945994	1.32250935637858	4.57830179090673	1.39487718888206	0.281055481550418	3.88753672608808	-0.483550662991672	3.60656687092503	3.52535255732837	-0.0577182520590741	6.47189482210621	-0.394997265650227	-5.57114699822406	-2.73793365416784	-3.49170545654422	5.58614583655254	6.01458273230078	1.89450831191	3.87568740943447	-1.58216295165978	-3.08624034843606	5.00844330026276	3.76388581770944	-1.42801227183252	-3.37392242088784	-3.96170908578996	-2.35227117335586	0.763907253274002	0.145880703182165	-1.74250560173496	-2.86309679712185	1.26618581646153	2.08282218225472	0.945046077818908	0.218813172673197	-1.58216295165978	1.65578902026923	0.524677564208168	2.92849303394459	8.76895894371713	6.48966285294864	-1.39675972832842	-0.608302367964149	-4.18485263710417	-1.67932670011343	-3.62523684916874	-0.889015771099837	-7.55842262803919	-1.69994598731617
p0064	5.86476611621403	3.11626049646107	6.69913195485396	4.34919375537072	9.74811396346307	0.663990775986095	6.49642463611137	5.31947901032167	3.16783021393566	5.46394279242409	2.06395277583465	5.33222190119937	-2.23559763701499	2.65787942619372	3.6280335385831	5.66426678711814	5.28282860070285	3.4095547531898	5.81926904716342	1.88479363414521	-3.3342099256831	-3.3342099256831	8.86565096679477	5.92886520127694	0.636081987869018	0.0244278415602559	3.64307141594764	1.89019175791477	3.75064496611184	1.74096388955072	0.832455298118623	0.477992744462832	-0.125384436668404	3.35102660675367	-0.135536808132422	1.16559974464716	0.607371881986587	-3.11106637436889	1.53524575495037	1.60206095312429	0.354669528430833	0.0669874559790518	1.7986430011374	2.40074816644155	-6.87961043276488	7.50140233702971	-3.62189199813488	-6.87961043276488	3.20103134533056
p0190	5.5556192248914	4.41250330619515	5.25796489520138	1.75624627452215	3.79768075907379	1.57960570176162	5.26642579175965	5.3950153530411	0.30970203395483	7.48328446249109	0.0976433150651134	0.967189034115891	-1.56848994104553	1.60782626940387	-2.10748644177822	6.28333335081021	6.60982144640569	2.57398319087926	4.73846941844085	-0.429055657857168	-0.402738349539794	2.33264062321619	1.20409878119425	-1.65550131803516	-6.91029047855071	-6.91029047855071	-2.03849357029127	1.48786695432489	1.04646983699067	0.556761136665598	0.919882916718954	-0.469877652377423	2.89645986416724	3.99283251024184	-0.814718138669152	4.08735617151516	1.53945432311539	1.75023121879238	1.33338942370211	9.31386556741599	7.12157754419607	-0.29219647513997	-1.91333042733726	-1.52766794652528	-1.34534638973132	-1.75081149783949	3.96242613558747	-6.91029047855071	-1.65550131803516
p0016	5.87229871824796	1.36679955809798	5.16113411799055	2.84038678811646	8.36942265861618	1.5446064345374	5.3510175101015	2.47169835152891	1.92254686925548	3.28133458458553	1.37219040673285	3.61238520712762	4.7054504272493	-6.94372460010429	0.623780547497857	-2.14880817474192	-2.75494397831224	-6.94372460010429	-0.654883149429668	-4.54670344754029	-4.54670344754029	-4.54670344754029	-0.486260436993876	-6.94372460010429	0.423109852035706	-1.71349010348408	-4.54670344754029	-2.60079329848498	-6.94372460010429	-2.34947887020408	-2.75494397831224	-1.71349010348408	-6.94372460010429	-6.94372460010429	-2.60079329848498	-6.94372460010429	-6.94372460010429	-1.28860690951881	-3.44809115887218	-4.54670344754029	-6.94372460010429	2.49994383030846	-1.45566099418198	-3.85355626698035	3.47913989661061	0.64068235830046	1.96355489298285	-6.94372460010429	-1.11271624305515
p0045	5.6145158632185	-2.00001332923824	0.405128352080896	0.0744156706180498	1.30025813383395	-5.21888915410644	1.70670604300403	-1.66354109261703	-3.27297900505113	0.931713614339837	-4.5257419735465	-2.51083895300423	2.32650059550538	-7.54894093162946	-5.21888915410644	5.22223147011527	5.78617296189291	4.32448899204232	1.80664916053208	-0.162643348758135	-3.42712968487839	0.210456474847998	-2.44630043186666	-7.54894093162946	-3.60945124167234	0.132968979369624	2.36435837019692	1.33504424991937	0.702689265537373	1.05020712959982	0.828483024939835	-2.27445017494	6.55754607284457	0.0175528087235066	6.28461204161594	3.51776080076601	4.93702887036879	4.66286390628368	8.77086878538421	-0.13748478912198	-0.862180327416851	0.461283454910625	-0.359076749744771	-5.21888915410644	-1.21155596887397	-0.999381448930336	-0.824439999434004	-4.12027686543833	-2.38567581005023
p0062	5.78616437672728	-1.71855251997453	0.146232084268419	0.246650832015467	1.13057627938759	-7.59941421593123	1.84326805602051	-1.91922321543668	-2.86368482427753	0.995539995583647	-3.71098268466473	-2.73015343165301	-1.40839759167069	-4.80959497333284	-7.59941421593123	3.16149078017277	1.26344956076756	0.36088902170531	0.792523847546859	-7.59941421593123	-7.59941421593123	-3.42330061221295	1.4480726145498	-3.42330061221295	-2.86368482427753	-2.5070098803388	-4.80959497333284	-3.71098268466473	1.22109028692842	-0.784243282597692	-0.980953576843747	-4.1164477927729	-1.28323444871668	-3.20015706089874	-1.76507253560942	-1.17200881360646	-3.42330061221295	-0.287806396283801	0.483709851391651	6.09052751175893	3.86750373559302	1.54824729317526	-0.402875726068588	2.73314857203571	-0.715250411110741	-0.465789551479158	8.15788145326326	-0.255718081732301	-1.55149843531136
p0201	5.27312812241822	-0.083064993215904	2.46377261430259	1.32792198049436	-0.393219921519743	2.0609150696015	1.78359578418527	-0.776212173775849	-0.696169466102313	1.36971910917282	-2.79111519431811	-2.79111519431811	4.59240831661461	-7.44525303644222	-7.44525303644222	-0.810113725451531	-0.938731103273624	-2.92464658694264	0.133389569947509	-4.87055673599795	-0.27543688586336	-4.87055673599795	1.68052359904545	-1.34419621138179	0.486029538674063	-1.77951428263963	-3.77194444732984	-2.47266146319958	-4.87055673599795	-0.810113725451531	-2.30560737853641	-1.7350625200688	-0.999355725090059	-3.77194444732984	-1.77951428263963	-4.177409555438	-2.47266146319958	-1.7350625200688	0.975882039059774	-7.44525303644222	-4.87055673599795	-0.00302228554236752	5.90139591892973	0.809615873019117	4.14680549899575	-0.265386550009858	-0.79301929209223	4.66440015622308	5.49256840353474
p0085	3.70800466677855	-1.64301676326005	0.472529783061898	1.45866408830332	0.472529783061898	-3.78308292675632	1.67223818860138	-2.17364501432222	-2.68447063808822	1.00856682617438	-3.37761781864816	-2.68447063808822	-1.99132345752827	-2.86679219488217	-6.73987875243284	-0.487246060751996	-0.398692663410551	-3.08993574619638	0.436424778419782	-3.78308292675632	-0.468896922083799	-2.86679219488217	1.83731793896083	-1.38518765395795	0.841889886527946	-1.53179112814983	-2.86679219488217	-2.17364501432222	-4.47623010731627	-0.524986388734843	-2.0783348345179	-1.53179112814983	-0.544404474591944	-3.78308292675632	-1.18039324131194	-3.78308292675632	-3.08993574619638	-2.27900552998005	1.26356280486296	-3.78308292675632	-4.47623010731627	0.560722495097359	2.87428606451773	5.02206729930612	6.34492722576913	0.623636320507928	8.29655877249673	0.148742705968001	1.01270761884042
p0167	4.63692336456659	3.7940888632873	5.59465825007436	1.24220526150219	3.08473705610367	3.67636671228496	2.18805479561789	2.79374919551739	2.11506643544901	0.585872054064962	3.44635028168298	-3.83296855373164	8.19444382429749	0.227474456814783	-2.44667419261175	2.23313953637211	1.24843581125283	-2.73435626506353	-0.465672723745162	-3.83296855373164	-3.13982137317169	-2.22353064129754	-0.65491472338369	-5.88349457570494	-1.7535270120518	-3.83296855373164	-5.88349457570494	-5.88349457570494	-3.83296855373164	-2.73435626506353	-0.942596795835471	-2.73435626506353	-0.788446116008213	-5.88349457570494	0.261376008490465	-3.83296855373164	-2.44667419261175	-2.73435626506353	1.42452681829615	-5.88349457570494	-5.88349457570494	0.621378742521872	0.7313796377362	-1.12491835262943	-0.0263060639613162	-3.83296855373164	0.497764786554695	2.39554244985955	0.510836868122048
p0187	4.93688785042721	-2.49408264996684	-1.45262877513868	-0.347501805449379	-0.126959035835227	-4.69130722730306	-0.360573887016732	-3.4385442588077	-4.2858421191949	0.156809137295418	-5.38445440786301	-3.99816004674312	-2.98655913506464	-4.2858421191949	-5.38445440786301	5.60601135244286	5.63417473529244	4.27721632809329	4.73551455311378	0.667634761061408	-1.0669662943267	2.88888219064148	-1.57779191809269	-1.82910634637359	-5.38445440786301	0.405505763034245	0.74894363513364	2.70656063384752	2.22292701777678	3.69109663776454	-0.0614444287246003	-2.24896019193386	5.98565094328901	1.26063656164264	5.60887374095411	2.75235645581253	3.59747858312387	4.1153414631141	8.2160233673955	0.844056595728175	0.148935080864512	-0.665955536567914	-1.6708823411587	-5.38445440786301	-4.2858421191949	-3.59269493863495	-0.851854914709752	-4.69130722730306	-0.137430335702522
[truncated: 65 more columns]
