# Supplementary material for: Human cytomegalovirus in breast milk is associated with milk composition and the infant gut microbiome and growth
Source: Nat Commun. 2024 Jul 23;15:6216. doi: 10.1038/s41467-024-50282-4 (PMC11266569; doi:10.1038/s41467-024-50282-4)
Supplement: Supplementary file 5 — Supplementary Data 14 [file 41467_2024_50282_MOESM5_ESM.zip › CMV_milkGenomics_extendedData/infFecalMicrobiome_6month_taxonCLR.txt]

indID	k__Bacteria	p__Actinobacteriota	g__Bifidobacterium	s__Bifidobacterium_adolescentis	s__Bifidobacterium_angulatum	s__Bifidobacterium_bifidum	s__Bifidobacterium_breve	s__Bifidobacterium_catenulatum	s__Bifidobacterium_infantis	s__Bifidobacterium_kashiwanohense	s__Bifidobacterium_kashiwanohense_A	s__Bifidobacterium_longum	s__Bifidobacterium_pseudocatenulatum	s__Bifidobacterium_reuteri	s__Bifidobacterium_ruminantium	s__Bifidobacterium_sp002742445	g__Collinsella	s__Collinsella_sp900544425	s__Collinsella_sp900551655	s__Eggerthella_lenta	o__Bacteroidales	f__Bacteroidaceae	s__43-108_sp001915545	g__Bacteroides	s__Bacteroides_caccae	s__Bacteroides_caecimuris	s__Bacteroides_finegoldii	s__Bacteroides_fragilis	s__Bacteroides_fragilis_A	s__Bacteroides_ovatus	s__Bacteroides_rodentium	s__Bacteroides_sp003463205	s__Bacteroides_sp900556625	s__Bacteroides_sp900557355	s__Bacteroides_thetaiotaomicron	s__Bacteroides_uniformis	s__Bacteroides_xylanisolvens	g__Phocaeicola	s__Phocaeicola_dorei	s__Phocaeicola_massiliensis	s__Phocaeicola_sartorii	s__Phocaeicola_sp900554435	s__Phocaeicola_vulgatus	s__Parabacteroides_distasonis	s__Parabacteroides_distasonis_A	s__Bilophila_wadsworthia	c__Clostridia	s__Clostridium_P_perfringens	s__Clostridium_neonatale
p0019	5.44035377122231	5.38500484040616	7.98017708957883	4.56520003508807	4.00128020332148	7.32768809736102	6.96573896562605	3.73234244836146	9.79614143953841	6.07388608599372	4.7049395695876	8.28808496950887	3.80251992018437	4.61283607436114	3.79642402987503	0.618925909460807	4.29325558256001	4.9924162131124	-2.8512643436883	5.88023345037494	-1.10829503862968	-1.2136555542875	-3.00541502351556	-1.9639611486874	-2.0891242916414	-4.79717449274361	-4.10402731218367	-2.59994991540739	-4.79717449274361	-1.90680273484745	-5.84958412693417	-2.8512643436883	-4.79717449274361	-3.18773658030951	-3.6985622040755	-3.41088013162372	-3.6985622040755	-1.36318728825847	-1.10829503862968	-4.79717449274361	-3.6985622040755	-4.79717449274361	0.220105344071312	-4.10402731218367	-5.84958412693417	-4.79717449274361	3.32460292641746	-4.79717449274361	-2.8512643436883
p0157	3.47164567576512	3.22611640645874	4.57617214636263	-0.978542058177028	0.858696735573158	-0.0179388630566628	6.81009538738915	0.855045764011277	4.1800659961898	2.95753709010535	1.40426175234756	6.14489098609417	0.487971020473405	1.56811031491482	0.188605331313138	0.743325148636354	0.451407807882295	0.272585051946014	2.81609828909887	2.14795749387255	2.6730370345237	3.2047475556655	0.382845136444999	2.70603754697292	-0.901496267687063	-0.899379864780685	-1.04231809357426	-1.33816347666521	-2.08866195369662	3.23978713616348	-4.97903371159278	1.15137722802865	-1.90518365877484	0.260064295295283	-1.7403552594284	-2.88408798337698	0.857237946109498	2.70615244988009	3.25403772856643	1.11368919883929	1.38118873563438	0.612419578089499	4.85087457515363	-4.35042505217041	-6.36532807271267	-7.05847525327262	1.53308302009893	-8.37755728047232	-2.47350777460205
p0204	3.41593273088431	3.35600155140633	5.00216869364975	-0.901336060357014	-1.01994180276486	6.20614598786782	3.4856126515223	1.23368644550265	6.45488289815893	2.85472541611952	1.69769195860141	6.38728600794273	3.82237710637416	0.890423408871041	-0.997962896046086	1.36848113939815	3.95195266301496	0.238098222831351	1.6721797390095	1.41853301092183	4.20181444266837	3.28547372953718	-0.102170685720272	3.02816489096395	-2.2239146070908	0.708101852077086	3.0480080818918	3.28347242802366	-0.276242343042084	0.424796154225104	1.24950772863309	-0.372256996281673	-1.97397286262186	-0.0948014556137235	2.89141431367558	4.21273025754537	1.61513937847076	2.53868131315472	5.17143557694217	1.0294222836777	0.555594557993558	-0.710280823594305	1.95634333585361	-1.6279311749845	-1.75082931130765	2.81863398082695	1.03986376439812	-5.51975147309513	-3.36026722374175
p0065	2.75157790781092	2.22635365039279	4.95670090046004	-0.881590613768125	0.478103065554586	5.366938119481	3.6013130633013	-0.247662792868151	6.78639322485612	2.43273174524409	2.36984920197334	4.82399440200095	0.569144607470654	1.46357492676104	1.62831348019316	-0.248989933076214	0.375093229470479	0.284680323373799	-1.28206818036525	2.89343786645111	2.97182292555276	2.5506208214232	-0.849607567915074	2.97073546440189	-3.13538554259274	-1.19630135860783	-0.716076175290552	0.0593927306964013	-3.0336028482828	-1.19288255185904	2.36124584854492	-0.389183575526153	-5.774442872208	0.212846303489504	-0.952818123056493	4.81628276988071	-2.09814220030092	-1.38205345049857	0.214518544681866	-2.88407111431183	-0.838770616585197	-2.66836254148514	-2.3297603786061	-0.0514025809473819	-2.6535474557	-2.24319236229764	-0.376280170690245	-3.30352246439474	0.123168766093638
p0239	4.72993054847795	3.39219961587831	5.69394528104082	-0.545125572412051	2.38285790437412	2.77437843441927	8.52653335497171	1.88057021934617	5.15700489740963	3.2465208929018	2.2734161887652	6.31100994189286	2.40385772156787	2.76844835686866	2.59900598323382	2.24059766700838	0.322903701656674	0.716526343500563	2.4163735294997	0.424523627601916	-1.35006415896011	-1.42251923817554	-4.49636929099348	-1.03847656565478	-3.24360632249811	-3.53128839494989	-4.37858625533709	-0.533177998990933	-3.8677606315711	-1.3828539817831	-4.17791555987494	-2.83814121438995	-4.629900683618	-3.14182362818817	-0.537939912751177	-1.95083801938904	-1.46382304431677	-2.133159576183	0.12122341499317	-4.96637292023921	-4.629900683618	-3.11007492987359	-1.51956502732501	-0.233689413952163	-2.70460982176542	-6.57581083267331	1.46108594001176	-2.12146353641981	2.28056520405711
p0096	2.72852996946882	2.05843165657889	3.37917106085565	-0.00387714232388975	0.178539975653185	0.84946401942842	5.28918561723778	-0.905369653099095	3.22911870761862	2.00134615295005	0.0669489102447228	5.2254545201427	0.31165322066551	0.208196185236073	-0.438726182643153	0.550811718252934	3.37078629185806	-1.30871835830088	1.7864478122413	1.81521931057681	3.29664208442869	2.35598103683407	0.223843076017732	1.90964993821943	-3.34067936174772	-0.745183951937367	-0.960536034407803	4.42622948741471	1.46479488358476	-3.30893066343314	-1.55701710275229	-3.8842948083367	-5.67605427756476	0.0599802409286293	-1.13098801564637	-0.665418983468504	-3.12400832493913	1.47360088121403	1.00123906929549	-0.2961569240243	0.0754595999126314	-0.109619994059782	3.58201220060842	4.82830981830027	2.54909177277887	-6.77466656623287	-0.299233849528779	-3.75424168008851	0.801943200740168
p0040	5.30500730995027	-1.05323329152296	0.220651502001686	-3.2165563171835	-4.8259942296176	1.44120631892376	1.97806581302577	-3.32191683284133	1.46742504922888	-2.0851542056924	-2.88008408056229	0.872775703215054	-1.37600668378602	-2.81109120907534	-3.43969986849771	-1.88155525045116	-2.0851542056924	-3.43969986849771	-4.8259942296176	0.223861777631934	-0.715120365444292	-0.855702316065481	-3.43969986849771	-0.395177430774289	-2.88008408056229	-2.81109120907534	-3.90970349774345	0.352976379297868	-2.47461897245413	-0.827793527948405	-3.72738194094949	-1.80556934347324	-4.42052912150944	-2.26104487215607	0.513944811621253	-1.62732111206692	-0.934173931506976	-1.6071184047494	0.764992750893254	-4.13284704905766	-2.95419205271601	-1.0082819036607	-0.827793527948405	0.227061780362605	-2.18693690000234	-6.69606969804448	4.13799793339978	-1.1124221629133	6.05730330665176
p0171	4.12480074890193	1.21002646932296	4.74680298478413	-2.24157008731433	-1.55569566608347	1.47834449536645	7.8623660016211	0.570099984967921	4.27189652424945	4.31884542108253	1.47094097133288	3.36167115811999	0.450900441311134	2.40962592106904	-0.589572560461435	1.11517553177699	-3.04168938742644	-3.21758005389011	-2.19901047289554	1.9015646390772	-0.0220515930188993	-1.24992991819839	-3.34018237598244	-1.16740889451039	-4.27845201457537	-3.91072723445005	-4.17309149891754	-1.10503856378393	-4.17309149891754	-1.86055607507033	-4.52976644285628	-3.29762276156365	-7.62635029836211	-3.07447921024944	-0.866204796726631	-2.92032853042218	-2.22718134986223	-2.41523358136517	-0.255086421811852	-6.47567659191159	-3.07447921024944	-1.13813851221027	-0.869874525615594	1.53998102264575	-0.848055478220954	-5.78252941135165	3.37672817039522	-2.08122743723915	0.0811017642464514
p0020	3.14962574505857	1.62706830609916	3.42663171004986	0.371885213356733	-4.25924146550192	4.31168204833529	5.89306749261938	-0.275070078622057	2.94647619533956	0.411161445053222	-0.374247132461689	4.70857902587486	0.475656592592296	1.2250943197214	-3.56609428494197	-1.24880304455823	2.63302409443219	-0.79350556270219	-3.51202706367169	0.4371903117645	4.31232767145418	3.08370551509799	0.392953659131038	4.17250679816988	-2.26177350678175	0.855865060067282	1.32897773023621	4.43297511078271	0.589310534041376	4.31276954261034	0.979758295082588	3.09987247841266	0.12970561201654	2.791330666182	3.22990144736134	2.83095881944414	2.73862531837531	1.85763129256767	4.21691365866932	-1.52921235768093	0.00604325802399274	-0.970286939120529	1.47266044446866	4.43409373474345	2.93213208430854	-6.16878397038635	0.139314471123176	-3.68387732059835	-0.61388827643787
p0263	4.51924983970172	1.69663109294769	3.55555866063644	-1.59345736014577	-3.82704958165287	0.13693316270599	2.33766774715586	1.06580267678701	3.85962274378204	1.34027285526656	-0.720969250930011	4.87771064421217	-1.419103973001	0.316085144738665	-1.06844710138783	-1.19596042168679	-2.69206964881388	-6.02427415898909	-4.41483624655499	-4.6379797978692	4.99174502380396	5.11936864632476	2.54797523817523	4.20249183066726	-1.91340029481578	-2.28660454070572	1.75644672712883	1.2916093455207	-0.564688644844928	0.194325960702642	0.638858537001716	1.10902179590698	-6.02427415898909	-2.80539833412089	1.088867949718	-0.809338401380101	-0.94910034375526	5.10169386942872	7.77112450386065	-0.124376805406595	2.54189965464877	2.07770657286411	4.56006023414414	1.83937710645956	-2.26307404329552	-7.60664309183737	2.57744398749684	-2.49791363437293	4.06507036007523
p0213	4.56406649713464	3.95673731012848	4.49357847896143	0.34242863044426	-2.68716815706249	8.61577921042493	3.49271046083861	2.59400305065058	3.4562541910801	2.88236308923002	3.39697685254595	5.55047572705806	3.02399442489134	-0.725509651039035	1.58516761185235	1.50046433958317	2.77600429692902	-1.00903371334215	0.0193994640794998	-3.54939166766637	2.48419928600435	2.62505211465454	-0.046524784291594	4.13541647399074	-4.00892399704481	0.57178271676491	0.568360985453749	0.226389508302488	-2.68716815706249	4.19463093357579	2.03627876984998	3.1160238277581	-0.182095837679893	3.04148758233885	-0.948653202353245	4.57507077785063	2.51683853001431	0.0714343232025541	0.0770523155067772	-2.66518925034371	0.621751479351646	-0.94087106191119	1.69818626770407	-0.0886021888019658	-2.66518925034371	-4.88439273439871	1.13078833932659	-2.99732308536633	0.0500811987319851
p0284	4.24973624979253	3.48780394170805	6.3939655810951	-0.472276358673872	0.253970770312419	3.7065389627375	4.93424842878732	0.376394185525304	8.28433341105363	4.34505420688639	2.06720345724721	6.29255187813129	0.994800081687434	3.30070559831878	-0.957784174455572	1.05920001229052	1.95914160616314	2.7384897480661	-1.07361598998069	-2.22629549991908	0.059482474758585	-0.296385692210207	-3.32490778858719	0.432408827079976	0.744118965650622	-2.34407853557546	-3.17075710875993	0.967832155259927	-1.89779143294704	-0.868172015765885	-3.32490778858719	-1.82083039181091	-1.50574934517102	-2.63176060802724	0.114441359039342	-0.840001138799189	-0.747219405348223	-0.942279987919607	1.09192276828138	-3.03722571613541	-2.1722282786488	-3.32490778858719	-0.0604214524669361	0.81292188557465	-1.40309519111094	-2.07214482009182	-1.89779143294704	-1.82083039181091	1.44436340808133
p0164	3.98484713436951	2.71313538385048	5.73373757924682	-0.30735559833145	2.13746275338821	3.21549166811978	4.90279673267064	1.10171268743699	7.58830142550204	2.67665512899665	2.61472721790564	5.67630076632872	0.0528361894863222	2.63608445103377	2.4436606386542	0.927043892625194	-1.34295491917083	-3.82025696957361	-4.02092766503576	1.53332307564948	-0.895142263233569	-1.22093996860786	-3.38493889831576	-0.4561008595918	-1.12440204156521	-3.91556714937793	-3.38493889831576	0.769338004629014	-2.45695212667841	-0.62716526186112	-4.02092766503576	-2.07501751598044	-4.02092766503576	-1.87434682051829	-0.708763905744	-1.60303172553072	-1.90066412883567	-2.07501751598044	0.0298906321364522	-3.91556714937793	-3.65320288491044	-4.42639277314392	-1.38983850506968	-0.318254888789485	-2.17510097453743	-2.88594773219677	-0.214265175265438	2.95459009918889	0.299519030540298
p0249	3.51771124353297	-0.386187244146405	3.13972414504788	-3.72093952640041	-3.72093952640041	0.799295048781898	6.27423150754237	-0.378582644761186	2.55624087570581	2.3575215166341	-0.401572162985885	1.67722317511734	-0.957319474143387	1.65533045300605	-4.05741176302162	-1.19521088209215	-3.22450264008652	-5.66684967545572	-3.87509020622767	1.48932696202489	3.54653605470642	3.38654444605774	2.00427822897586	3.8580824342791	4.93713299530289	-0.772748197615417	0.142793189899957	-0.368532308907685	-1.65951649022325	0.24259103617367	-0.761574897017292	0.475187730131635	2.44867120609105	-0.765285476413827	0.947205458749072	1.2738567036661	1.74802436536108	3.42678832673432	3.19520900193975	1.80678743304048	1.75731560558631	1.31089797534645	5.54389579490623	4.38034853474671	2.87756950221411	-4.28055531433583	0.215078984583954	-2.67111740190173	0.889928680702321
p0255	3.19817980719379	2.16838047726982	3.97936381135899	-1.97439445599887	-0.857999761463226	0.529685098142585	4.99421871204171	-0.343100812309599	5.34763498696057	2.13838165200321	0.434513861904238	5.07655816810539	-0.962536044640843	0.33693417034561	-0.879566467022001	-0.523650104572329	-0.124847246289581	0.327340417303884	1.20719419598657	1.01722170926699	1.1845930198469	1.68011933563071	-1.07122053607967	1.12344943519235	-2.69919895642951	-2.11076272995859	-2.83022721883591	-1.53641371051019	-3.2558950342616	1.65803454890646	-5.89495236387685	-0.435974937316043	-3.14951463070302	-1.20754407965179	-1.51650355055086	-3.56419639391611	-0.662317029168468	1.21223908261752	1.77567603172801	-0.47948708395482	-0.234475123159516	-0.900640043812529	3.31595927346762	-2.11727741097979	-4.34435495146569	-6.04910304370411	2.38865003621881	-3.60675600833491	2.17165880062808
p0210	3.3618626386391	2.32862749865678	5.50076976195911	-0.241674235543346	-0.549717230644042	2.09564926816448	4.47686616312868	0.53829050477527	7.33331512854998	2.25708944890608	2.33959911818318	5.20970351567947	1.50164384589503	2.16861745611165	0.992308838300425	0.498045813377383	-1.14640414501643	-1.40018466579252	-3.00962257822663	0.694875016044276	-0.289302284532601	-0.438991387297658	-3.00962257822663	-0.37587030084106	-0.430528713378924	-3.6664021146157	-3.6664021146157	0.590223253516913	-2.24501643368454	-1.00714207768292	-3.08658361936275	-2.49879695446063	-2.72194050577484	-2.39343643880281	0.0295948072671046	-1.24286441120399	-2.61657999011702	-0.828995892299444	0.0135086695154803	-3.41508768633479	-2.87147223974581	-2.80895188276447	0.904620183939834	0.360224273551454	-1.02734478500044	-2.83972354143123	0.0506482164649367	0.159128859459007	2.47486694671565
p0166	3.70651093480759	3.43353973517679	4.40856131875661	-1.93767210157177	-3.70837816160199	3.22382579778245	2.86113832131121	0.807414213234882	4.5016714718708	2.83358934892474	-0.227138072266301	6.63113037685428	0.127843130409871	-0.0934143904382245	-2.73381852160386	1.97952896389592	0.392610943338776	1.05058549756552	2.33270953597931	0.704117055512652	-1.75181071807269	-1.72737669273541	-3.70837816160199	-1.74828337755472	-1.71028225937611	-5.09467252272188	-4.99936234291756	-0.468719797551263	-3.38992443048346	-3.07976950217962	-4.99936234291756	-4.45281863654949	-4.02996178572945	-4.26176339978678	-1.3762342663664	-3.40827356915165	-4.45281863654949	-2.01736026217547	-0.55137774045188	-5.09467252272188	-3.84190955422652	-4.13916107769445	-0.319759562146697	-1.07289865333462	-2.82254663721255	1.45082080545274	1.7898141293209	-1.68352481020656	2.57552276331615
p0107	2.98881228109246	2.95758593844742	3.02756466407235	0.661895595651728	-3.48229677229794	7.51354799107707	1.60447617877924	1.18741193482772	3.36443380484642	-0.101302097953304	0.466379550778241	3.54300447720582	1.16209412684343	-1.41966234893449	1.78624843591643	-0.506767206061469	1.73082574818686	1.0452721676666	-3.35713362934393	-1.49899909117101	0.115928313547865	-0.0700495544492001	-2.42914685770659	0.770000755701157	0.522609227276919	-2.93225043537867	-2.50146751928621	2.0450136703532	-1.12144277117992	0.899729862375941	-3.0122931430522	-1.10275063816777	-2.50146751928621	-1.29250717344924	0.244199545387303	-0.403449592033443	-1.32281252294457	-0.938073545353521	0.0342114558752095	-3.09930452004183	-2.82305114341368	-2.04721224700862	0.756629018735268	1.04743121852329	-0.824370958378299	-2.42914685770659	-1.27036604757203	2.52175489031551	5.64430685522227
p0123	3.84928729256802	-0.815264418447927	1.96486013448056	-2.13853426326146	-4.26449582057619	1.13861046973071	0.984531256760732	-3.45887065658955	3.81675832759822	-0.918777591234264	-1.69224716063304	1.89641006931555	-1.76384081382005	-1.54069726250584	-3.28366656756446	-0.963381897471018	-1.87093894937642	-4.4758049142434	-3.94172242831314	-0.0996780016967042	2.9481848635426	4.34353000893145	1.99180246680494	0.994734157263799	-1.54069726250584	-1.17562021530297	-0.547445489495558	-0.0857225787372991	-2.52989476518808	-1.74449785097692	-3.21467369607751	-0.835127561947339	-4.41864650040345	-3.06052301625025	-0.884149234394226	0.456550822797703	-2.48070452099731	4.04165882880574	3.29900141966302	2.10140172539223	2.14183395915187	2.01044554069492	6.3659420466543	0.383551389768293	-0.448354586851327	1.41372461602979	0.792053244819931	-1.6671111873615	-3.33872634474749
p0252	3.40551369642709	2.47331684315729	3.54945010677062	4.78619532064202	0.191151589171991	0.258014534401118	1.50101668263279	0.16282872497193	3.12844960405293	1.99342006564349	0.0697049357625405	5.45822344810246	0.0806557669492922	-0.93578356369618	2.20800306485199	1.04451007417089	4.12956961473622	0.088545354224455	-0.413802879352493	-4.58575804427952	3.61109938294657	3.10127382448557	1.4701627837423	3.68204217993724	4.5698426581615	-1.07185874010117	-0.482679802088662	4.89675661574417	1.2673514650356	0.128030502715393	0.0626732643988599	0.0791695145082535	0.513787407775595	0.161916316149508	3.59305793931475	1.82778719044279	-0.57746837882109	1.23775488631746	2.31899272568232	0.10365653623581	0.158716313418837	0.44777106968259	3.27312662289236	4.8044930861132	3.25786352991219	1.85720107564908	0.253443572775295	-2.00873610558371	2.46623427473291
p0036	3.45843735082737	2.8162023264458	5.77903845216773	0.307831626637906	-0.562588651170152	2.1487051466779	4.3894286160375	-0.129566528573267	7.69925894005458	2.44322904534108	1.78161344188091	5.49677134936744	1.122654483446	1.692083086128	-0.369924403601742	0.326433052588452	0.270405221118789	1.01556577572974	-4.03027577410114	-1.63807852241741	2.03423591482183	2.66087701411017	-0.836717757217229	1.55767488502994	-0.988733964515855	-2.7424214857945	-2.34851720008741	1.66261425938864	-1.02212098054859	0.784952723652506	-1.60990764545071	-1.33480435520579	-3.24751643485151	-1.40470179482317	-0.173501242903472	-0.451978779626181	-1.36914249278668	2.24094892473995	4.8952617099241	-2.97422309985183	0.251585161792019	-0.620779589624289	2.07716462112752	-0.153879946316145	-2.18774397949966	-2.93166348543303	-2.6132097543145	-1.1433822805813	-2.15847359719955
p0205	3.15758534182287	2.53253663048147	4.24617752614605	0.676674275060651	1.02600524474362	1.51346415784944	6.2814963231389	-0.41430173908247	3.7416595488668	2.55238197547773	0.831919427908958	5.4847255720519	1.12777208729917	1.00732238339588	0.406263789117531	1.18400949388687	-1.27412585928885	-1.61781360770078	2.53713750442964	2.62357944907368	3.8598735749048	2.51580336195465	0.169712643737484	2.16180968840497	-2.4333627697734	-0.323149569426809	-0.328847590541447	-0.136523318075433	-3.08568795581309	-3.3088315071273	-1.05491158611453	-4.35865363162598	-5.38827304880714	-0.39106077504302	-0.615049277822794	-2.05250347246743	-4.80048638390502	-1.46234713821	-1.21851184730028	-3.17999863528433	0.200098574337739	-1.88873976642412	-0.342914318652493	5.49063603634189	3.39913046914884	-4.59981568844286	0.730044389296771	-2.57286432938443	0.65602111194538
p0264	4.21122300826255	2.87752747414583	6.00126518990855	0.387397939905227	-0.497431919470924	2.41286254154087	4.67443801521011	1.41220779075988	7.8697035169978	3.09732431416567	1.48420289028994	5.61866876746028	1.04862166113583	2.4624963694379	0.367703649102301	-0.545828460332774	0.746669725814006	1.58495802729321	-3.44449902104363	-3.00624409011248	-0.84180933559925	-0.798324223659512	-3.1443944285933	-0.461345529696503	-0.906841805870105	-3.66764257235784	-3.80117396498237	0.290786805884458	-2.63356880482731	-1.03755391272535	-4.49432114554231	-2.67903117890406	-3.3957088568742	-2.72665922789332	-0.31336211048344	-2.29709656820609	-2.29709656820609	-1.04206859307987	0.0729988163146819	-3.34918884123931	-2.88488323310821	-3.30473707866848	0.633038422862085	0.0290190221981475	-1.58041889023595	-2.91387076998146	1.72825512252906	-0.358012384221179	-1.99758003810731
p0170	3.76640226985425	0.464665394049022	2.94449757073064	4.29144881940554	-0.176176680234047	1.88715840241474	5.55279138815274	0.197890006416554	2.23888639618669	0.208750358945538	0.221741222238734	1.72694032412421	-0.102904479127721	0.830933262906794	1.7949528115212	0.700752977759528	-2.43543664848972	-3.25641720055955	-4.1727079324337	1.04395558075749	2.97277494091669	3.92587964591356	0.968689772678316	3.84778665011059	-1.17470551034517	1.89466491331924	1.32166204460136	0.315417581604056	-0.757966325663792	-1.37487242745914	0.764378673639739	-1.07138789631715	-1.91189225231595	0.991038540356705	6.4509692002288	2.17452205423017	1.36855561272472	3.07070756526063	2.64427684678614	-0.25073459615239	1.30887751251232	1.10261991588963	5.24512690746004	-0.410451292605942	-2.42746847884054	2.03707033931254	1.26774011032504	-1.39445347265825	-0.494108408939518
p0084	3.11678561441772	0.673920790267509	2.64188772614522	0.402613837574676	-4.50348364761522	5.15120060682612	5.57615367759861	-0.0766429971515427	2.25060231714613	0.0374442696445208	-0.670022964690173	2.65182591272792	-0.191939087979754	1.05591510958742	-0.0608323911249004	-1.36798943168607	0.822773087622061	-3.20420066348496	-2.76888259222711	0.857808518094208	3.24300914680376	3.06804721438365	0.78084747695808	3.00974054594953	-3.06312206522505	-2.69337503971897	-1.48577246734245	5.75842399187803	2.09047371178458	-1.04122600919182	1.11328745005135	-2.80888792684081	-3.65618578722801	-0.944966011364524	0.811909319723074	3.26170839511398	-2.07573541166717	3.09022634134536	5.69942925439228	0.781973603203215	1.25821826809867	0.215015223679878	3.54555309635294	3.89989362870575	1.78787970945447	1.59758240940785	-0.292179433891938	-1.44843479690481	-0.750065672363709
p0121	3.56348354963566	2.70721589882517	3.71683439578567	-2.91917617424021	-0.475769255358962	2.72850901634853	2.4136604393493	1.58549968574123	3.66017665862258	1.82469494606595	-0.873846467067237	5.85587583778841	-1.20340261199008	-1.099358752217	-2.94386878683058	1.73059422565346	0.0097385604227389	0.263946090678195	1.0616445616849	1.36860678488219	-0.827613272028029	-0.760630451469101	-3.49725402501537	-0.250932223538419	-2.23829908627208	-3.37465170292304	-3.33691137494019	1.31810661677547	-1.9322678751521	-0.237486642829068	-2.76154723003663	-1.77293583658285	-3.92469803984231	-2.01762772410326	-0.939016102141818	-0.194996591208116	-2.1900969844542	-1.62880193499906	0.547321633358279	-3.68830926177808	-3.30054373076931	-4.33016314795047	-0.687327632337942	-0.350481494048511	-1.82872719621126	-5.53413595227641	3.01932487831037	-1.17316272680036	4.11997101518383
p0200	4.29443117002947	3.35018543538691	5.34843573919344	0.303047038831909	0.24497557242801	7.5206115352149	7.96347835703124	2.46842686195906	4.76910105414329	4.42310425350292	3.27103550520326	5.50484263152517	5.06454566458983	2.45867227315085	0.00258977489140547	2.17039099054904	0.568985249812207	-0.97760475896223	2.46972031403914	1.34059384688352	-0.867180941347857	-0.972541457005683	-3.62175115808496	-0.814071116033908	-1.84196787990362	-4.063583910364	-4.46904901847216	1.0656571261401	-1.61641758855885	-1.16705828689346	-3.55275828659801	-4.31489833864491	-4.18136694602038	-2.85961110603806	-0.755476951767855	-1.14882069934367	-3.37043672980405	-1.62607949947058	0.794504355639533	-4.65137057526612	-3.08275465735227	-2.79507258490049	-0.696288080377525	-0.108075792996114	-1.65563830171213	-7.30300700228132	1.53935458269274	-1.02969987084563	3.21535170987061
p0211	3.93057135745631	3.28817977491577	6.12389749435893	0.0471628241703548	0.314108998142958	5.25677130865301	4.93969786812393	0.46744301806366	7.86846776830054	3.94369330344231	2.89648799073978	6.41996034402778	2.20117864717534	2.77881294061344	1.55785181527894	1.06282602985771	-0.707542249389024	-0.396329679527049	-2.65345239844434	2.29135959892625	-0.168545748656337	0.126056766640018	-2.36577032599256	0.236919359451828	-1.3243164511644	-4.15752979522061	-2.90476682672524	1.93378008685709	-1.21309081605417	0.13975561099818	-2.14262677467835	-2.65345239844434	-4.85067697578056	-2.77123543410072	0.0245203474205951	0.452627932278519	-2.65345239844434	-0.587997098739241	1.08685922930187	-2.90476682672524	-1.80615453805713	-2.77123543410072	1.0072561787029	0.721477056397208	-0.790233965234137	-7.62592232783518	-0.707542249389024	2.09051307928782	0.706151085918981
p0181	4.33917949538468	2.33799475998638	5.20563736677695	-0.323331237218655	1.14552472459426	2.38639893067934	3.91415059785306	-0.396566566664167	7.03499351302039	2.34177548282628	1.86091896547928	4.83170096372622	0.681021181583087	1.57309493831081	1.0782926904777	1.13443295880746	2.9152235765138	1.7060109608655	-2.85601973246197	-2.59243521158925	1.58551044767775	1.34606346782292	-1.27884268224609	1.84373887220204	-1.75213038669302	-1.43080995509241	-2.64244563216391	5.41361523261194	1.86672182657191	-1.96220185643987	-3.86366024292435	-3.44380639736409	-2.59243521158925	-1.91155812362112	2.56296891098098	-1.90540425804674	-2.22003096574197	-0.0426090157019343	0.790714100201202	-2.08649957311745	0.0791871207041674	-1.57861945958122	1.98076595283769	1.85779129730552	-0.196759695529193	-6.30600727829356	0.562487286735276	-1.76804584199892	-0.11058199928814
p0025	4.67025072977474	3.11189668451087	6.15794074478008	0.428968848759179	-0.479040262283254	2.46404131203244	4.92822396479823	1.60746390907489	8.02496845655114	4.37105514131007	1.67905523573096	5.79594500466092	1.25434720072289	2.44456462998034	0.410080564238973	-0.170949318200266	1.43088399484862	2.32369511860294	-3.66745687966675	-1.73956523611411	4.07010488796777	2.9149144596796	-2.2503908598801	2.92951827561763	-1.70384715351203	-3.80098827229127	-2.75116614779259	6.27813784119988	3.01402495499225	-1.41616508106025	-2.56884459099864	-2.85652666345042	-4.64828613267847	-2.80245944218014	0.643342245718767	-0.798138530968414	-3.10784109173132	-1.37745056887956	0.489471168857122	-4.64828613267847	-3.44431332835254	-3.26199177155858	0.0399989600201254	-0.295859967780882	-1.85507812323596	-5.74689842134658	0.610943845161517	-0.798138530968414	-0.0599230650067625
p0136	3.91059314872707	4.2022903672583	5.46734962297626	1.48229670813545	-0.890492643531842	6.77344152065164	7.04122974475766	0.70674999580844	5.39204594406719	4.11239554738733	2.07571719075583	7.29832778542286	1.31744871420104	3.13756102128704	0.670518674996784	2.51935409306819	1.85716669566541	2.06882709146531	1.93304840588187	1.0057178369712	0.436501975306757	0.670518674996784	-1.15225103097383	1.1790515961918	-1.43208992596459	-2.66423360725722	-2.62914228744595	2.55011968261372	-0.549700745766113	1.4501469817253	-2.30755866331849	-0.744164689385793	-3.10606635953626	-1.3424777672749	0.0789079136562614	1.65942590018363	-0.921264302198596	0.738153542540525	0.630279631816602	-3.00070584387843	-0.908841782200039	-1.0764571916043	2.91144489650982	0.721366577591269	-1.16812438013012	-3.51153146764442	-2.33287647130278	0.532980720829803	-0.519974565500912
p0068	4.60938544969922	-0.511931840166041	1.65050662108476	-1.29272632778474	-2.87208678498156	2.03838707480813	4.17446378574464	-2.0407892659408	1.42393806390404	-0.859655953584689	-1.66811398065563	2.05570352481959	-0.576936670475037	-0.154208494943092	-3.77002837818752	-1.28512172839952	4.24970402628405	-1.53319466275626	-1.03212521393563	-1.5627534649978	4.22325394991407	4.84715822444151	2.32988282663015	3.77406320070084	0.0244388384889782	-0.338978033375687	-0.338978033375687	0.328851339199969	-2.38373401706763	2.457944557056	-0.484343883647212	3.57562986363391	-1.78589701631201	1.14662918133819	-0.324379233954534	-0.284601262497615	0.839676962965959	4.17294748522667	3.6655169032382	1.11346201258439	2.63309418255482	0.671552787242949	6.44329071703562	-0.662592115053531	-2.17893960442162	1.36523515646967	4.29148716621926	-3.03242943505674	-7.93354216740005
p0057	3.0023575431916	-0.323948942261674	2.77943038744934	1.02709272630245	-3.59011004011989	0.137483926174741	5.84435445488446	-0.545587602396463	2.56887407034378	1.82925986523055	-0.197723288139886	2.22684446596973	-0.29038211862259	1.23609621484285	-2.66334800837844	-1.26154946072258	-2.84566956517239	-3.31567319441813	-2.02368951276948	0.195275051203149	-0.985472934391107	-1.0051199317749	-2.89696285955994	-0.939837639684487	-3.00818849467017	-4.74278955005827	-4.04964236949833	0.256672443439859	-2.75035938536807	-0.642904807460555	-3.96959966182479	-2.32985639989536	-4.58863887023101	-2.84566956517239	-1.81605014799123	-1.55094239757799	-2.70590762279723	-1.40465030436325	-0.438724456854102	-3.44350656592801	-3.16725318929985	-2.77334890359276	0.29091101696898	-0.36076291538439	-2.09189776279601	-6.53454901928633	1.82482008693634	2.26481106389358	3.39416758729558
p0174	4.64942879065592	-1.87320188291941	0.543364992172028	-4.20047958850382	-4.33401098112835	0.0263541567643567	1.17015843962384	-1.45963956457862	0.981303961788262	-0.909283102055996	-1.21101692796343	1.20781263125279	-1.2759748242382	-3.06104530531546	-4.08269655284744	0.688929248158289	-3.6408638005684	-3.97733603718961	-3.97733603718961	-2.84593392569851	4.41510992476861	5.72750543563269	2.23386626809775	4.48917419985949	-1.0925353243429	1.26070039847349	0.060438173544093	4.83890934124072	1.1328428872429	-0.517869747403482	-0.496095947853922	-2.40872011927577	-4.4881616609556	-2.5187210144901	0.945560342598636	-0.369124486143132	-1.08696427929345	5.01657568795399	7.7568319733278	2.11261545663302	3.6551135378506	-1.25604060933738	4.53993715102679	0.207762888300951	-0.543348832704467	-3.88202585738529	-0.385518295918808	-0.549821347210085	4.96806174930428
p0134	5.10295544135237	2.14821951503462	5.28154135825662	1.01091237611854	-0.217908380603901	5.06584484309741	7.64239462225969	2.71013817404618	4.23573506854059	3.45070336992978	3.58371667256775	3.68097130370969	6.29350091242387	3.23308967461036	0.693273783327532	3.52135232791171	1.78029547218073	-1.35218084967089	-3.77007678917593	-2.87625891315384	-0.437872279000731	-0.311309555692302	-2.92277892878873	-0.15019020654895	-0.615443233036088	-3.25925116540994	-3.48239471672415	-0.0484075122390076	-2.831807150583	-1.40295317504432	-3.19471264427237	-3.3282440368969	-3.07692960861599	-2.70920482849067	0.316832794558648	-0.679034335817619	-0.44184842738037	-0.699443207448826	-0.123756949480794	-3.88785982483232	-3.02286238734571	-2.92277892878873	1.10766183145389	-0.486662443170163	-2.50156546371243	-4.58100700539226	-2.20610125081859	-2.20610125081859	-2.30373972038251
p0010	3.62929275019375	2.24877384253203	3.04248829800171	-0.12795213846637	0.401138833276914	6.00226703157878	1.50995529211927	0.026198541360888	2.58260388102239	1.48179294644749	0.348654069667035	4.91052542424996	1.14242955658059	-1.80654751789434	-0.200407217681793	0.728520098196875	4.15420323924284	-0.601340907119472	2.92961483137195	-4.90171368843651	3.36103290183548	4.00997557971731	-0.454793482026622	3.39831802334306	-1.91053723141838	-2.14055366202036	-1.05350219575332	5.46135116854322	2.58520532603562	0.241543493901424	-1.36207275615246	-3.86562175674974	-4.25508652351146	-1.35680958610818	0.198706909532097	-1.27133044100419	-1.19258607349263	3.03074635316981	5.58978020184158	-0.777516163064732	1.26274878213573	0.35436021924389	2.64237789045185	2.18350287045732	0.639549856721912	2.13283442088026	1.01522321804967	-4.00377209523056	-0.485066063974926
p0050	3.64617860146662	2.00542408772263	5.11176291914289	-0.797603237393979	-0.997663618525315	1.51754003319905	3.92280707124638	-0.222410810529819	6.88039125796006	1.8691288143775	2.00475764317947	5.00677015469061	1.25609775268927	1.72746584879429	0.471508869102918	0.885942647193843	-2.33804827834113	-2.09963725489613	-3.39892023902639	-0.324856122202493	3.68580278446601	4.06280529217164	0.732981735502174	3.20261176649723	-1.23943598967302	-0.0908132804302472	-0.690870037924181	0.0386447868066396	-2.7244651914786	-0.945364119122466	0.0598469944572428	1.64998564938683	-3.51670327468277	-2.12004612652734	5.88626302017245	-1.06354532320935	0.660883997943534	3.43319312838552	5.94956401979689	-0.904796934133466	1.57243508090143	0.250293958695114	4.09286981936248	3.7124408177858	2.10475379633815	-4.39217201203667	1.88070499450949	-3.55926288910157	-1.4166424458002
p0165	3.55816250223614	3.68270568236806	4.87755353331736	0.649338305222335	-4.23346361736404	1.52148714386656	5.92536358470262	1.18041208981827	5.09521519156023	3.40485504356347	1.01750005280053	6.92664374220888	1.04337471750688	0.725878382344669	-1.6494660649318	0.921272020705977	0.630217263775557	1.12312265730798	3.49791870862884	1.064853749184	-0.449273983445775	-0.147487304812452	-2.18577077399878	-0.0400281524977043	-0.501764166067171	-2.98070064886867	-3.31717288548988	-0.106329232318944	-2.72938622058776	-0.946929144022021	-3.42253340114771	-2.72938622058776	-2.44170414813598	-2.40088215361573	-0.32144061193589	-0.643024236063352	-0.421260947218101	-0.336554249745938	0.75526684134417	-3.22186270568556	-1.7279376803733	-2.91170777738172	1.54108792818037	-0.311490281082722	-2.44170414813598	-4.52114568981582	2.72925321969208	-1.04504699998054	-3.22186270568556
p0227	3.92048301165633	-0.567246008482355	-0.0466032599109477	-4.18265831071442	-1.70239204048292	4.01026566125218	-0.672772623301762	-2.58439369887844	-0.1885434165678	-1.97316364078638	-1.53569580159205	0.179023883242231	-1.66585829715046	-5.28127059938253	-3.16100706318244	-3.74082555843538	-2.58439369887844	-6.37988288805064	-4.87580549127436	2.02939096114611	4.76422998311724	4.31815704875993	0.754609477755839	5.26712319369291	6.13019967716566	1.69492184115284	0.354114064798032	-0.358859538701112	-1.99785625337676	2.44464793347582	1.60950805539249	2.21528934468219	3.57270430457183	1.53637760679347	0.646987871821661	3.94066890843701	4.33841622740979	1.35248633423375	0.480256536989836	-0.343205998121108	-0.990811158234137	0.640307820261287	0.79904391125629	6.85795152105415	4.6486397753847	-5.46359215617648	1.93971265901913	-3.02997880077603	-3.10273815505846
p0256	3.30179782623923	3.09251339914512	5.71159363541593	-0.115597621862665	0.339138535252282	4.36928639825092	4.52504695231909	0.24862452771145	7.59818925043031	3.63426289677332	1.58454852944239	5.30587552664415	0.351877561029712	2.01431617016959	0.595071909389483	0.590096774749369	1.41615171211693	1.97139112545255	-3.32442311087736	0.638768181125181	-0.399918346611741	-0.188928894948215	-2.63127593031742	0.105523684070777	-0.250573058059421	-3.32442311087736	-4.01757029143731	0.587599894550782	-2.51349289466104	-1.36081338472265	-3.00596937975883	-2.69581445145499	-2.76480732294194	-2.57065130850098	0.814735467134529	-0.513515524335446	-0.291876864200657	-0.373426731164765	0.617158696792326	-3.61210518332915	-1.90735709109072	-2.071660142382	1.50489012675802	0.0725988993743104	-1.90735709109072	-4.30525236388909	-0.0285862448730354	-2.45942567339076	-2.45942567339076
p0182	3.66765074783246	1.14480663143847	4.12564927623803	-2.24599204300278	-3.74148569608767	0.755756578737353	3.32156246730051	-0.825796130207212	5.99072066834065	1.05684453341384	0.772749341060465	4.07753231090054	0.778629240403344	0.878951962031214	-1.04893968152142	-0.480434946168753	-1.59690485223687	-0.90827235203145	-2.49977256377888	0.679206764090005	2.50163510121533	2.56169665995383	-1.03343549498546	2.2291872733354	-1.206568625725	-3.53384633130942	-2.974230543374	5.61115519935842	2.37508543128871	-1.81779868381706	-2.87244784906406	-0.340288314425511	-3.8215284037612	-2.07232854895194	-2.17930066850411	-1.81779868381706	-0.877089424594762	-0.563431865739721	-0.295167879145041	-4.22699351186937	0.796887008976909	-3.17094083762005	0.624059712402424	-0.797046716921226	-2.69551714090498	-5.61328787298926	3.01946365906125	-1.01313022882471	-4.92014069242931
p0060	3.76593877978342	2.34513564397765	5.30196537597863	-0.110859662315927	1.75012293398379	1.62587261628715	5.04733170595934	0.145909063970761	7.14609371479602	2.75753958556588	2.32990919664636	5.54348217759336	2.08780314337118	2.03103354188346	0.149909069304107	0.87255691426075	-1.19916258132518	-0.557308695152781	0.0839057366655212	0.413347530145895	-0.533307543053238	-0.569528806487556	-3.02217459405734	-0.407214816021137	-0.453568925392688	-4.45725911934666	-3.76411193878671	1.14780738237039	-1.95582316760745	-1.57806066204862	-3.50174767431922	-2.05936384654829	-2.88864320143281	-4.2749375625527	-0.96683060395656	-0.907641732566229	-3.86947245444454	-1.11793714140259	-0.172294197515907	-3.66880175898239	-2.63270982729561	-0.134451844332747	0.660734693070097	-0.314124392955125	-1.69724917931374	-2.69940120179428	0.530448670105893	2.71024161339424	-0.615658578215058
p0076	3.77002821736025	0.0170326285986575	3.13904030390091	-2.96973097497257	-0.614960128807957	-0.320521273893296	2.61094180252152	-3.00609861914345	5.04078274739151	0.318137721382579	-0.0973777225790868	3.05224545680408	-1.00863066042328	-0.206110922715552	-1.89521623788352	-1.18994769679123	-2.15880075875624	-1.85928422865746	-5.60878830458783	1.62719100215902	4.62730688375307	4.03352927003663	0.73157099913992	3.9025451538998	-1.48975112977536	-3.12388165479983	-2.90073810348562	7.84692601469007	4.85779468914797	-1.39666070670935	-1.1720367702247	1.47459954303746	-3.529346762908	3.86652830230449	1.54387201749003	-1.41158635692602	-0.788506738982795	-1.06549352231783	0.00251331727420399	-2.38991247971963	-0.356514876541202	-0.638975005011831	0.508206964967359	-0.745107423448239	-0.0933454590511485	-5.60878830458783	0.131004607591402	-0.208365715102641	1.27005296422966
p0105	2.73784427373534	2.5258485360965	3.80801274554301	-0.465994376039922	1.49633380720605	6.83050216204428	6.32186758891144	0.833815173317607	3.06935703171677	2.93016911309494	0.660799518690582	4.82318519157039	0.87617735826744	1.91832554775484	0.761115412725417	0.783286290619571	1.06187397808434	-0.817880276063852	-3.33458876901272	0.48155246471214	1.34980746474235	1.0291595861604	-1.06943008153779	1.41741677522625	-0.891354815625291	-1.31020700451592	-1.41227853529828	-1.05889257623501	-2.19597114573091	-0.277511844810038	-1.23744765023349	-1.16962505389473	-2.70462049007431	-1.48661615494412	2.6926565153761	0.988597365638225	1.05328806675428	0.60520820922926	0.545501189312413	-0.772784068230659	-1.21269391108055	-1.22995697850433	2.7975689637474	2.69531125367384	0.375492892751816	-4.66145970966181	0.642992645453739	-4.0909148511942	0.573344251163897
p0236	3.57689198178467	3.73789258953253	5.55057044184948	0.653190961874204	1.26677395789626	6.30077835397138	6.79788245948716	3.20456142454759	5.8301567353295	3.35529851011081	3.16587234451965	6.7515980555194	5.70770234860793	2.65445851427624	1.0970082697897	2.67867863740659	4.95704360727028	0.0666127563336533	-1.11585384277132	-0.00315681422147055	1.07425326679604	0.796573910016315	-1.43475093457102	2.41425434394508	-0.852399065654863	-0.946619920732732	-0.664191143664297	3.21015577898239	-0.297856459331898	2.59581362635266	-3.66671846035112	1.71443491177607	-1.23629999584719	1.18317884861836	0.89857625272075	-1.22437142498191	1.1004932684766	0.52086802861125	-0.108776363684657	-2.44027280017312	-1.43475093457102	-1.727322992317	2.56974007804033	0.907992518152266	-1.78102717128886	-4.81185076465412	0.582425921610683	-3.86738915581327	-1.92944717640713
p0139	4.0630983377928	3.45335056158692	5.99775966646899	-0.0921211278138015	0.410157435373731	7.25781638644403	5.34472399397341	1.62480269959044	7.74512531595614	4.3394130765843	2.43303997958932	5.77209417759857	1.77968104908779	2.65373944522386	0.808443761754889	1.34008861744545	1.85176062298012	1.8778142008285	-0.640277997945153	4.32179410008749	-1.2913769422616	-1.40329485846558	-4.12459028631782	-1.4165400852156	-1.6231543345786	-4.63541591008381	-5.73402819875191	-0.851226276165544	-3.5368036214157	-3.5368036214157	-7.07368332665131	-2.55597436840397	-3.94226872952386	-5.73402819875191	-0.282989745186214	-2.43819133274759	-3.0259779976497	-1.88388059704186	0.412301058916982	-5.04088101819197	-4.34773383763202	-4.34773383763202	-0.764214899175914	-1.12885801276382	-2.96143947651213	-5.04088101819197	3.47200290163617	0.561237802687731	2.61498299942409
p0017	4.12101897543374	3.57277905317995	6.57121453418789	1.64668901131298	-0.216529421897217	5.226089978163	6.7080477303701	1.86291211978262	8.2635319412262	4.00176523495103	2.35034804523753	6.36133692083142	0.878492198640164	3.38220569789652	0.550853730816625	1.3957717709469	-0.906098781109278	-2.55190433771425	-4.74912891505047	4.46898119419007	-1.12035338500624	-1.54367611051441	-3.44984593092021	-1.97654019281069	-3.54515611072454	-5.84774120371858	-5.84774120371858	-0.957392075496829	-3.65051662638236	-2.04107871394826	-3.54515611072454	-4.23830329128448	-7.01895967521253	-4.74912891505047	-2.71224698778943	-2.44654382205643	-2.62886537885038	-1.89649748513716	0.263726135784096	-5.15459402315864	-3.54515611072454	-5.15459402315864	-1.01942746641628	-2.29239314222917	-3.90183105466327	-4.23830329128448	1.96017542520783	-2.11007158543521	4.58928213360983
p0241	5.21142429885049	-1.4248685077622	1.30922840227812	-3.99678653453983	-4.31524026565836	-0.788879741042198	1.48763311164207	-1.30708547210581	2.86273297202392	-1.33208677431123	-2.83933374584878	1.63572775479229	-2.44343808875677	-2.13200193029688	-1.30708547210581	-2.81116286888209	-3.50431004944203	-3.56146846328198	-2.70580235322426	-0.642109168512563	5.64830115761149	6.08497271851498	3.01541065649483	4.20820831992039	-0.470426009923664	3.13984130812646	0.177600735355812	1.93594081299467	1.48460967774407	-0.680949001828827	-3.09884494133387	-1.31950799210437	-4.7852438949041	-0.629490704553351	5.29427882978328	-0.176081687646466	1.15387417183168	5.77482539668272	8.50364256466806	-0.276584609296848	3.70383784635107	1.50632524465422	5.26011641414899	1.14221532222797	-1.31327744235373	-3.75562447772294	2.79392407249198	-2.68110974063389	-1.66729398862586
p0056	4.1553277421325	3.39145353548471	5.93566858389723	-0.38849274935154	0.341972194215601	4.85236868650159	4.92131725843495	1.14267528099681	7.81236850777203	3.09514283059828	3.20563720424996	5.90028415587581	0.0984764140524923	2.46267519427686	0.137427500636936	0.600383884367268	4.26626395211137	1.69521723608675	0.872384951256896	1.50843710339193	-1.88310933762359	-1.7411390763532	-5.9606467815293	-2.66480991552498	-7.29280276715466	-4.3512088690952	-5.9606467815293	-0.801591482314775	-3.39569742406777	-2.96491450797531	-5.9606467815293	-3.76342220419308	-7.29280276715466	-5.26749960096936	-2.22297716324594	-4.57435242040941	-5.26749960096936	-2.49491087872958	-0.0580134481279382	-5.26749960096936	-4.86203449286119	-5.26749960096936	-2.22297716324594	-3.65806168853526	-4.16888731230125	-7.29280276715466	3.48151934214392	-1.99035486797718	4.51970691234877
p0235	4.23161543535657	2.84607469434018	5.66877488934422	-0.972714405705908	-1.19096797172593	3.05822389173788	4.41249995220501	-0.699847419039267	7.45612319015558	3.92497905635054	1.64367906433214	5.4918433557059	1.25666728326484	2.2508562634665	-0.117048295648188	0.125897882962202	0.119340482416043	0.550781076927468	-2.41963338864223	1.47558249846953	0.648419546491384	1.45330222807787	-2.19648983732802	1.2692460654717	-0.0842584728251967	-2.01416828053407	-0.897206853197763	1.01435381584291	-0.510090883757795	0.805886978944636	-2.19648983732802	-1.53724420844376	-2.8250984967504	-1.57233552825503	3.42897067055271	-0.627873919414178	-1.72648620808229	0.170633776803594	1.03035415718935	-2.70731546109401	-1.47055283394509	-1.96010105926379	2.31216944827922	-0.573806698143902	-2.60195494543619	-2.60195494543619	0.17686432655423	-2.50664476563186	0.170633776803594
p0154	5.31671646573261	-2.75199972698217	-0.50070792837568	-3.44514690754212	-3.69646133582303	0.822216818811621	0.186574132731867	-3.24447621207997	0.52304636935308	-2.75199972698217	-2.59784904715492	-0.50070792837568	-0.0439495258799649	-3.85061201565028	-5.64237148487834	-2.55132903152002	-6.75113046302433	-6.75113046302433	-6.75113046302433	-3.69646133582303	5.59065487495521	4.61233616091356	2.01538378625653	6.60363315924318	7.54673797520556	2.64591156032935	1.35796297539689	0.674793201868944	-2.24117410321618	0.381076108082693	1.08025830997711	2.97285544680926	4.97070238216951	3.20470082768947	7.63320041437606	2.9820604572075	2.72817612619641	3.96955983365741	3.18450985925229	2.74357341992794	2.14749707417637	2.4695565784324	5.74716526191467	4.85761467316193	3.38308404790072	-4.03293357244424	2.31235184961957	-1.81373008838924	-0.0740269811172428
p0126	4.02405952800049	1.58868719317245	4.4489859494899	-0.455220524112997	-2.86216563243129	1.85365107364387	4.05177050562593	-0.687413910947124	6.29074687764237	1.48940179475789	2.04236813078243	4.04488940143646	0.581452465114822	0.418745583356368	-0.473402843196187	-0.394066100959666	0.0609959482878704	1.05185537565953	-3.21884057637002	-2.76685545262696	4.10045654799169	3.71151453452936	0.332417499867871	4.45411672869484	0.52560872889873	-1.29354971451744	-0.664941055095066	7.52852982837154	4.5594307192773	-0.33643698812303	-3.77845636430544	-1.83254621525013	0.826713821682651	-0.297216274969748	3.15179399250407	-0.621455943155327	-2.52569339581007	0.113363933805186	0.981578532243566	-1.45117865872102	0.562097022161866	-2.39216200318555	1.30604877835727	0.103107433637997	0.0501850321836549	-5.16475072542533	-2.59980136796379	-1.17576667886106	0.7910866440395
p0132	3.63583275802028	1.95855690688254	4.95309520635142	-1.68324965770146	-0.4003336510354	1.98031198842819	4.48874913562639	-1.09348083159535	6.73219948661721	3.2234790896667	1.54203416346208	4.67613882552315	0.359824239807505	1.57071748697801	-0.515644497546395	-0.0526095376167526	-2.18224082382044	-1.83740033752871	-1.71961730187233	2.62730974576034	-0.818252220214851	-1.02647012131239	-4.09916343600251	-0.52681779814452	-0.279255719482164	-3.91684187920855	-5.70860134843661	0.984722319833344	-2.30740396677445	-3.2236946986486	-3.40601625544256	-2.93601262619682	-2.45050481041512	-3.62915980675677	0.267749560861329	-0.704655042491146	-4.09916343600251	-1.54971826507693	-0.532451615862776	-4.32230698731671	-4.32230698731671	-4.6099890597685	0.319677171794093	0.0149837535157756	-1.90193885866629	-2.34130551845013	3.23998457309771	-2.1250824099805	2.62081543550271
p0117	6.04410696807026	1.14562923217483	4.24173335160894	-1.95256462234111	-1.18343153480324	2.66930741326491	3.33809189575081	-0.419666787029344	6.01235941264482	1.07425823828291	1.1920412739393	3.93529225793646	1.15272985372441	0.786576165831131	-0.984980596079404	-0.466186802664237	-2.06379025745133	-3.1052441322795	-6.76518352979598	-2.00663184361139	-0.224174767045644	-0.160805153113055	-2.95109345245224	0.184400763476913	0.406301306551525	-4.2038564209476	-3.79839131283944	0.734208180313815	-2.95109345245224	-1.18343153480324	-2.25794627189229	-2.81756205982771	-1.90127132795356	-2.41209695171955	0.789971754832269	-0.322292623004168	-2.18895340040534	-0.926711687955429	0.0302500836496543	-3.1052441322795	-3.28756568907345	-0.1520714731443	1.31158642458908	0.290382204333204	-1.56479909133235	-4.2038564209476	-1.4630163970224	0.659824460191987	0.678945501638766
p0053	4.00491449926205	3.05097915170228	5.65362491235053	-0.285040128115838	-0.693140283862007	5.73042787675438	5.09816648224826	0.413356408330251	7.46872948111409	2.77473712375087	3.13939395015134	5.646101560851	0.613551026658916	1.79110651766715	1.46887779343193	0.634753234309519	1.72986289242643	2.42090259064681	-0.999464707123068	2.50741571882412	4.11921566800168	4.44175754599395	1.87525351019309	4.14278556858843	-2.03555663880984	-3.53963403558612	1.09861918536605	0.227888545846932	-0.714474426336999	-1.4716211897299	3.33334156333173	-6.63067648894443	-4.68476633988912	1.81909402615437	-0.871774715067153	5.87735828201225	0.526279875671203	3.80279204639743	3.26099148678635	1.38134175021463	1.86916706413669	1.10431970507835	6.01880873171581	1.67752257426201	0.047665625709898	-7.70906712173505	-0.0146113038116166	-2.14204011921229	3.29471931564057
p0225	3.43147764765369	1.11947478698413	4.37282697244056	-1.41091828661548	-1.98196277037452	1.23045546747778	4.01888292321244	-1.15960385833457	6.27621250532158	1.47039379706617	1.43104202326802	4.17659785874638	0.952138628133584	1.11377085655967	0.298541239544266	-0.754138750226409	-2.864351950573	-1.59584062510949	-2.57666987812122	1.0663837637873	3.38642734415402	3.65089557667293	0.681426659900265	3.44733244391932	-0.367937693933518	0.698113578685279	-0.0987318976493104	4.94719403728146	1.91942921281251	3.40084363765973	-1.95923451929697	2.17223983639382	-0.33640354952643	2.25961202883026	0.89749395138776	-1.17487133046536	1.85017077234246	3.36141586810819	6.02466529974048	-0.163736727958306	1.12411756034833	-1.78443179491704	3.41145576772125	2.16390494487308	0.576778141424528	-5.75472370846916	-2.98213498622938	-0.112816637531049	5.39263021205458
p0275	3.7118118299519	1.07607828563157	3.95059502731424	-2.16179952597763	-2.23590749813135	3.59713443691354	3.50536836043927	-0.49679176238872	5.88876718434601	2.2490178332003	0.252655462859758	3.75324668984344	-0.243976958732579	0.610151237707818	-1.7839223743883	-0.689982991419578	-1.65301680384144	-1.98459306985045	-8.15252337357744	-1.11197740147895	2.47283038859066	1.18989315057722	-4.66732546296837	3.75629853225171	0.517963173281664	2.16449324992383	-2.02826813335311	1.19949663893234	1.68159497306142	-2.89661940293814	-2.58788392128853	-1.40443275268339	-3.0331949379439	1.02766850565475	6.968724303224	-1.38079098962635	-1.82678607882008	-1.61096856759794	-1.85641787642645	-4.18181764718667	-5.1373290922141	-0.564682097931571	0.302487836607634	0.191517479368757	-1.69691099739867	-3.22040648003204	1.75794866525692	-1.94274595991495	3.75162074044082
p0094	3.76929295118759	2.76541937291758	4.64720262777106	-0.37580757100113	0.121706708126621	6.7343216853179	7.30637014845221	1.9008237839395	4.39354544868425	3.08319080955085	1.97122928456375	5.28081976573779	4.08256773491834	2.18977731237948	0.706137665181767	2.15880709524653	3.44163226301531	-0.617721224997331	-1.38740848267961	-0.81488928990828	0.741904889040399	1.42418239736344	-2.39900939435809	-0.5466253033136	-0.367577071864615	-4.07298582792976	-4.07298582792976	0.829816761363279	-1.70586221379815	-3.56216020416377	-4.07298582792976	-3.09215657491804	-3.37983864736982	-5.17159811659787	0.253351900883531	-0.966905497206906	-3.09215657491804	-0.194864374177297	-0.304063666142289	-3.09215657491804	-1.99354428624993	-2.08055566323956	1.92595073401692	-0.359413761225454	-2.68669146680987	-2.86901302360383	1.00218798730407	4.28411685553384	3.94827035221424
p0030	4.43570344752314	0.53959922233507	4.10999267356179	1.89109829680157	-4.3866187299486	1.07902740880725	7.22838873937256	0.698328597112204	3.54804822194911	1.2568069441667	0.861156939391196	2.87901077354775	0.593066318106552	2.64575332426848	-1.47271647464224	-0.0428133080949189	-3.38808989983748	-2.15814160910828	-5.23391659033581	2.45270474460881	3.70360842762768	4.65616483361741	2.29763579107148	3.50705994768198	-1.75781790050053	-1.76818068753608	-1.59633043060942	0.0825680801676791	-0.438126044739065	-3.11365305413572	-2.28947761116937	-1.28267287175438	-3.93463360620555	-1.57893868789755	-0.676537068184064	-0.232209926983852	-3.15447504865597	4.39837447489719	3.80520041151245	1.79753016098888	2.57751688246964	2.76464279486663	6.61621655503626	-0.309081286042883	-0.294657959081778	-7.86479337060658	1.48267818318517	-2.74900994054781	0.784676624160428
p0131	4.31363300872534	3.26158376458172	5.87595162802152	0.287571073873111	-0.891083922468535	6.99173184699232	8.94008086719266	1.83913257409094	5.34022870280082	5.2969146410342	2.59280517503873	5.65676459488819	2.0920695688786	4.46566499349846	0.96871010480466	2.16770409241371	1.35566034670033	0.428370420525506	-3.1597674637869	1.78247001983372	2.86226670137699	3.07431641113595	-1.98111246744525	2.49826189685737	-2.06115517511879	-4.0352362011408	-2.93662391247269	0.877418684595253	-2.34883724757057	-3.69876396451959	1.48060897793581	-4.95152693301495	-4.54606182490679	-0.26477676003444	-0.440667426498104	3.97505698451192	-4.54606182490679	-0.371674555011152	0.114227660302381	-2.70023513440846	-0.356407082880364	-0.695914223196731	0.477818695939487	5.43597501301042	3.05133449530601	-4.54606182490679	1.10408543391678	-3.1597674637869	-0.402927098515257
p0066	3.07341828500559	1.47715044614202	3.31801677132106	0.0656490426657949	-0.585360553445746	5.20570249964641	5.81841455017256	0.768036104167086	2.82960355071316	2.09068340843844	0.635937034537496	4.16802037572669	2.82949714509484	0.0914730516226757	-1.65055684519401	0.123041840662448	-1.49439611443873	-2.33902017644153	0.610325583914185	1.22668791926833	2.95353294517028	2.57219056641726	-0.381165625261065	3.21052854120867	4.08701449873311	-0.58374373821884	-1.51059080035871	4.97163617866284	1.37455189026278	-0.489756212733284	0.0529100168883653	-0.257244911415474	1.77521863431462	-1.51878756756289	2.69385810977619	2.46154769369812	-1.19473785094023	0.159039467609069	-0.371973177076901	-0.314814763236952	0.0980304521688349	-1.57376970198024	2.16813524105785	4.32586555650789	2.05991871120881	2.04405730776568	0.616668615671619	0.253580712350516	-1.87605057385317
p0148	4.82051692820054	1.30282213351461	4.229064318077	-1.2059209644279	-2.33120150017817	0.0418168678647957	2.87887523292551	-1.61138607253606	6.06832756743031	0.858050655479805	0.140099497554051	3.85855991973205	-0.526019010617975	0.126306175421716	-1.75246467079597	-2.03009640739425	-1.28815906266487	-0.749162561932184	-3.54422414002402	1.2789856853601	6.19062418788062	5.64698901288012	2.25431739841263	2.50314803902225	-0.96538567040182	-0.711010795967808	1.66823820549044	1.52525165409517	-2.47638351002267	-3.86267787114256	-0.228386607313026	-3.54422414002402	-3.10890606876618	-3.63953431982835	0.29425017738131	0.384030060332704	-0.130978419845694	2.11747291606515	0.392934838675664	-2.03009640739425	0.398239890905357	0.524025311415225	1.02484772579159	6.79193091529133	5.28513528899009	-4.15035994359434	-3.30306208320714	-2.1134780163333	0.0568171491242883
p0180	2.9125124340763	1.06458748436265	4.11511887236319	-1.47781300341227	-1.84071849710164	3.33519580286368	3.14673346153896	-0.313756806491781	5.98325251094201	1.99873381549167	-0.102447712824574	3.92296938655108	-0.364811977292064	0.585189811924402	-2.34462367802306	-2.66739707028611	-0.643015305789302	-0.0594303277408828	-3.92016003878148	0.95121318798127	2.29311383662758	2.45315975079553	-0.095148410342962	2.00007699903814	-1.68656781727438	-1.34247165554251	-2.04835786187989	0.953764209772875	-1.13720852950615	-2.21541194654305	0.309103841339993	-2.66739707028611	-2.66739707028611	-1.40785441480536	3.7549991913671	2.39217954813405	2.25536067093267	2.32594672670008	4.90405205764268	-1.66886824017498	0.395103379732721	-1.25757221175603	2.014293142498	2.97366533466716	1.45896897050297	1.72822717265316	1.55070909296471	-2.27793230352439	-0.932796014898004
p0037	3.27762941329638	1.55644331101972	4.50914625051215	-1.33574234180513	-2.32312899536302	5.55872239349605	7.58181539021319	0.38257928429411	4.15422116389892	4.18994492656029	0.885873688655245	3.44535646059065	0.931588019333811	3.04342071962949	-0.597859267403797	0.870159079556775	0.0290813349178804	-2.78266132474146	-3.80123090573603	1.38443446957284	4.11703378035924	2.92638504903428	-0.0895367738559246	3.58552586160903	0.562357554967097	0.221369751627227	0.723896572578523	6.99420581984191	3.64575802534336	-0.990901855513404	0.723062891829945	-1.46834046324666	-1.77106041306298	-0.778931604797319	-0.844719345335323	-0.856791926569592	-0.412936928909785	-1.11390683515094	-0.519741488139845	-3.53296691914135	-1.5954956387319	-2.72859410347118	1.37448413871967	1.34043265076663	-0.801659855874876	-2.1614876438066	-1.21868578638412	3.14737098284802	-0.226295710971314
p0207	3.96451149705043	3.61332634525963	4.54064561904672	-1.54234943063025	0.990318642800527	5.10488724801905	2.81228104136753	-1.32163798428465	4.07160578123137	2.57335775973321	-0.0532281250076261	6.6982076093999	-0.727378804876916	-0.0980535563876904	0.302624563163249	-1.0307144179087	0.874864831923157	1.258923138649	-5.44229985482413	2.0345122194869	2.70208901072349	3.41082256867018	0.523846884299565	2.21005588630687	-2.89285468389856	0.248059599499934	-0.60284837311137	4.9010349086793	2.1446050950741	-3.49638970576881	-3.26754813333997	-2.83223006208212	-4.97229622557839	-1.07792815538897	-2.26424602447618	-2.04110247316197	-4.41268043764297	3.19657985484871	5.81516029311975	-2.92460338221314	1.98994723868782	-0.933640569216879	2.76940025226088	-1.94579229335765	-1.90424329044477	-7.05173776725823	1.29987298336833	-3.06275372069395	0.6793153767489
p0222	4.73468493080701	0.781176655527899	3.82397406263552	-2.50950290146929	-4.99440955125729	1.36285484756643	5.84501448539983	-1.13017720966549	5.33095218553215	2.56079794902267	0.320437117241961	3.52064802802853	0.0765888925660606	1.58530451658149	-2.76081732975019	-0.559632351197875	-1.52867364845756	-1.11628809750482	-4.99440955125729	1.40029540893675	3.73870114638142	3.7114185590095	-2.56666131530923	3.21162821152153	-0.905636034084641	-2.35535222164203	-2.65903463544025	7.21503075068053	3.71846006681471	-1.28900079519214	-4.99440955125729	-2.20120154181477	-2.79718497392107	-0.517072736779079	-0.369436737973015	-0.0817546655212337	0.537661545716976	0.514978785370692	0.873945298688588	-4.99440955125729	-1.17304091409727	-3.79043674693135	1.54902256294786	-0.524677336164299	-1.26470810262309	-3.20265008202923	4.08813532727951	-3.25980849586918	-1.54972705765539
p0111	2.48049284974585	0.506848690113918	3.21618268732025	-1.27861033568325	-1.94634780071783	0.0642448683233159	4.96695656966777	1.67584027889744	2.24295388670368	3.70887924924057	1.50386728934365	3.51703587523911	2.12869580046723	0.541243414440843	-2.69097693711292	1.27051883862947	-2.24968341374961	-1.75747665218683	1.03130079740287	0.609739687615955	2.14140398964778	2.30508730412508	-0.724788611889815	2.24433823295698	2.70940306021349	-0.172976189434918	-2.13082221087288	-1.80611845940918	-2.05210664340741	-1.6708362638863	-2.12866935751178	-4.53303714481577	0.297939709906016	-3.00801657419425	2.20849487310484	0.0240925958934362	-1.97913762354082	1.83563999744849	4.51315832662795	-0.348808352075341	1.18061707831959	-1.94276997936994	1.51635932641974	-1.13820921143909	-3.31487970549788	-0.240622668831575	1.43445179449722	-3.09455703052531	-0.736478436825048
p0178	3.14402999562792	1.63581824210235	3.3746403274176	0.735656892158079	-5.8505147626966	5.03213972446531	6.14153201383674	-0.0499081034048551	3.76951511537419	1.24226674548662	0.29367087142905	4.3755634067795	0.278535447363949	1.13397004914421	-0.638300095201971	-1.11871192577514	-1.47161802103164	-1.07771373532455	1.3272676534986	-1.29663787109606	3.13596304954076	3.55473428157901	1.11220207435952	3.23918223675724	2.52822063557207	-0.992642223152751	-1.05886500976589	-1.07771373532455	-3.83561174215433	2.9355598717077	-1.09262348969084	0.447974819706298	0.325872122905398	-0.703020285883143	0.319618845623766	3.88450975853158	0.677077591039595	2.91992432385029	2.46792256546226	0.898244784795083	1.159571447383	0.442904516149885	5.08308315791315	2.2040078468407	0.687986790139948	-5.8505147626966	-0.776904669438952	-3.83561174215433	3.35664555827296
p0186	4.43347512468202	-0.808271890377627	0.852647977891616	-3.67995151526164	-7.10089613146574	1.32399479068382	2.52997899360944	-2.38066853113138	1.49431320261642	-0.0511759852174086	-3.39226944280986	1.99222561997923	-0.949922407440654	-1.41126797394327	-4.77856380392975	-2.83265365487444	-1.44635929375455	-4.77856380392975	-2.07051360282754	1.91227847348881	0.0336205514426683	0.191249495646252	-2.69912226224991	-0.16344328708849	-1.3445765994446	-4.77856380392975	-3.39226944280986	1.53498424234735	-1.83412482476331	-1.6005099735818	-4.77856380392975	-1.94535045987353	-3.39226944280986	-3.67995151526164	0.302840561054714	-1.6430695880006	-2.98680433470169	-0.235269021659745	1.49431320261642	-3.16912589149565	-1.88819204603358	-2.29365715414175	1.31500596611539	0.163078618679555	-1.22321574244034	-3.67995151526164	1.21039761296011	2.18462618194049	7.56832674798842
p0267	3.70742351175127	3.65757128717278	4.69732413663277	-2.94828005423535	-3.47437315013213	1.62760174749041	3.65538657008614	1.46369145112929	4.65939487482134	3.68829264754268	-0.832572334571124	6.87109934090432	0.867432271054883	0.144826383343813	2.6213647834613	0.293068626484905	-0.049108742387341	0.0279450029298124	2.84070660987477	2.93883356841615	-0.918339156328549	-1.74886306644528	-4.5352451108174	-2.97126957246005	-3.26673378535389	-4.65302814647378	-8.10682942213352	-0.880267208379141	-4.7865595390983	-3.73673741459962	-6.73246968815362	-5.63385739948551	-6.03932250759367	-6.73246968815362	-3.51359386328541	-3.04359023403968	-4.65302814647378	-2.40173634786728	-0.824386749984685	-5.34617532703373	-3.8992563440974	-3.59697547222447	-0.362568705325389	-2.01397081685852	-4.09341235853836	-5.12303177571952	2.56303869619245	-1.19120614299519	3.04187682005928
p0233	4.42939981347492	3.29072827790984	5.98910827092433	0.529335150078309	-0.151541937889822	7.17311569741072	7.47872648367824	1.10767106537103	7.62535840952272	3.52814909016971	2.77364075288181	5.37014195162808	1.58714993932102	3.35086099805734	-0.172669484315698	3.19878995687794	0.790205965079433	-1.2571472620489	-3.32611750386144	-3.5084390606554	-0.748429120622477	-0.92067502542769	-3.73158261196961	-1.06609202528619	-1.80369096841697	-4.20158624121534	-5.1178769730895	0.268909041446147	-2.76650171592602	-1.30016464713259	-4.20158624121534	-3.03843543140966	-3.86511400459413	-3.32611750386144	-0.634874421075614	-2.04982403795588	-2.47881964347424	-1.18605134036517	-0.334560601717933	-4.20158624121534	-2.81529188009545	-3.32611750386144	0.602434803517914	-1.68388976860435	-3.24607479618791	-4.42472979252955	0.257401434594667	-3.73158261196961	4.56262326592666
p0029	4.3078484562498	1.58411165897989	4.42627498948166	-2.15751836051957	-8.52753777267577	0.928460790882194	3.05802107957077	-2.1034511392493	6.21154856041193	2.57134329781107	1.95699187129712	4.15633157255227	0.308696156256273	0.815741057182358	0.0879083186345223	-1.3590106643018	-3.25613064918768	-1.95684766505742	-4.35474293785579	-0.203703031957148	2.50171904673879	2.88159640489855	-1.19774251670568	2.65421422163531	-0.203703031957148	-1.58215421561601	0.0879083186345223	5.7692246219083	2.71640588803478	0.493373426742687	-2.27530139617596	-1.19774251670568	-0.347409752623323	-1.64669273675358	-1.02253842768059	2.5624674998971	0.925919493453522	-0.071156375995165	1.42754259828835	-2.9684485767359	-1.11606448569141	-2.40883278880048	1.196276782248	1.25472885732917	-0.150050318464828	-2.85066554107952	-0.5592537486836	-0.937016254242428	-0.375061283953833
p0268	2.8771700538252	2.43690265537479	5.05447015135884	-0.6549511570544	-0.105591869286167	1.78272660913112	3.87457141059438	-0.748477215065224	6.89292718778619	2.88341682062482	0.369553159459987	4.58943786746808	-0.809101836881659	1.61864639906639	-0.0751326618014584	0.179509556572122	0.704192214999539	1.5100125580636	-3.58169055912144	-0.919102732095987	1.19181494168587	0.261339574819755	-3.29400848666966	1.09113827534047	-0.273583600525297	-2.19539619800155	-2.11535349032801	2.39888154682012	5.18267516140837	-0.87364035801923	-2.28240757499118	-1.63578041006613	-2.73439269873424	-0.362814734253239	1.31116169931843	-0.851661451300455	-1.18379528632307	-0.0953353691189779	1.30865856910031	-1.63578041006613	-1.68457057423556	-1.84708950373333	1.04000892881786	-0.336497425935866	-1.68457057423556	-2.60086130610971	-0.417622970748234	-1.18379528632307	0.860960697368876
p0175	3.50875443867228	0.911278179182779	3.72344781604414	-2.23373579708697	-2.36156916859685	0.162339638994418	3.27045687920876	-2.64925124104863	5.54150644950741	1.61726250650341	-0.455399348191052	3.74210736911806	-1.4452784367227	0.537602143251162	-2.27455779160722	-1.43622860120278	-0.888263430487331	-0.119892828689798	-0.74759610099736	1.57691871395289	3.59573909219898	3.82981682641527	2.3099844265849	4.00110620816603	-2.23373579708697	1.25241529045535	1.11757081496172	-0.405965890335878	0.49803093063256	2.48010940552678	2.49630337094699	1.23760934447727	-0.192515468227328	1.52466971967558	0.790583933318937	3.74413679650155	4.20260686048602	3.96278979378446	3.43738573532967	0.60884529697285	2.16882848880446	2.5098040581659	6.21943500663858	4.88919537556007	2.6483082626363	-4.53632089008101	2.27382156003412	-3.10123636479169	1.66093757000607
p0273	3.52887534512646	2.22738944736516	4.69986515393854	-0.524745026869067	0.633110095361903	6.02066534070471	7.71791123970868	0.654992806611411	4.38780629095223	4.16711958447634	1.47406678041066	4.70001676097339	1.13950112206003	3.11321170910762	0.330568908506373	0.697372029580273	0.293979461074081	-0.895604605799756	-2.30251825412238	0.342473811012691	-0.798440857346108	-0.510758784894327	-3.68881261524227	-0.744373636075832	-2.84151475485507	-4.09427772335044	-4.78742490391038	0.0247594514620351	-2.99566543468233	-1.17650699126616	-3.17798699147628	-2.59020032657416	-4.78742490391038	-4.78742490391038	-1.65193068798123	-0.762073213175233	-2.48483981091634	-1.07385283720607	0.597070158878707	-3.40113054279049	-3.68881261524227	-1.79169263035639	0.61073779760737	-1.60937107356244	-3.40113054279049	-4.78742490391038	0.663613549655318	1.99476715209641	3.25944460704919
p0145	3.85927088754668	2.91910682768717	5.97671764989927	0.192525043911792	-2.68033313149166	3.5634696252098	4.62992453774787	0.316648361462758	7.62578426358317	2.37774220942642	2.9843186259615	5.81208825669871	0.252193066158534	2.31772338039773	1.76334700728241	0.524950739857069	0.384225332992179	1.14939463120965	-2.96801520394345	1.73291960402903	2.64340828739653	3.53199737518647	0.760084963323772	3.26039717545514	-1.01735445212953	-0.333731153080844	-0.0611141440960701	-1.90906817166777	-4.57745311637755	3.49449409691868	-1.2693461577814	0.96674728845419	-1.96860956535878	0.87715549449686	-0.96878999612041	-2.65564051890129	1.14340495906891	3.1337974003334	2.41892335425812	-0.227175180018244	1.31465139465083	1.36008308870488	5.10941642213781	-2.17201063794379	-3.27817013224728	-6.3692125856056	2.00226095146123	-4.35430956506334	0.155083665530987
p0100	3.92701950177051	2.94252141744524	5.27954700041958	0.205635015006174	0.100694755710911	1.31636359980004	4.44804077553842	-1.42676308970943	6.99900642417494	2.45977666807817	2.17257980769563	5.85187475748935	1.53451130392088	1.78147571697692	0.903186103281375	0.347642364825476	-1.37032177880448	-0.451594992132439	0.829609160129487	1.19930704437902	-0.606557031030577	-0.814196395808821	-4.0722929338303	-1.03210889770548	-2.34305382158358	-4.52427805757336	-5.77704102606873	2.41220349966717	-1.11360193195666	-2.23608170203141	-5.08389384550878	-4.0722929338303	-4.67842873740062	-4.16760311363463	-1.76065800531634	-2.59898719572078	-2.85927029398445	-1.89547722812529	-0.5091828670054	-5.08389384550878	-3.47445593307468	-5.08389384550878	-0.545932409214142	-2.49989629307655	-4.52427805757336	-4.52427805757336	0.996039349586807	3.2440740127967	-2.49989629307655
p0113	4.15316542050688	4.00856898361115	5.01833493336292	-1.76862213057681	-4.15243266349344	0.144329319525753	3.77046967968194	1.75752977820465	4.80539476006563	3.53033333021813	0.99863324568761	7.08740423671904	0.883520438587105	1.55620977724465	-2.26303472470147	-1.06489284068633	0.852029771495734	0.727451252937216	3.03766352622087	1.21820536463422	4.07763214830869	3.71461389019945	2.69483740703069	2.54079568043537	-3.19102149633882	-1.24091846902347	0.40629076424963	-2.3353553862811	-4.92562255172692	-2.22874565122284	0.24391402495519	-3.10646410831075	-4.92562255172692	-1.47035794879449	-0.856595797489111	-1.05095533284254	-1.84218469775383	4.21098157386875	3.53693844403625	0.600494177671518	2.54079568043537	1.47241759777325	6.21355447168671	0.114571544610878	-1.92159147535824	-4.31948674815661	2.59180771506337	-2.71004883572251	1.24049533753484
p0012	3.06949461400537	1.91611301092305	4.55135035260554	-0.983475402078039	1.47131041887419	5.46167908197045	7.31939882295167	1.61302231311842	4.17287683929325	3.34675940885952	1.78436722677249	4.49978004467403	3.10224623073194	2.72490954666015	0.690501031493632	1.46805202563613	-0.718782847850957	-1.6467696194883	2.35788618797345	3.18001353530527	-0.701491350740896	-0.718782847850957	-2.64740149979621	-1.22188642552304	-2.92183834549797	-4.7676650359963	-4.25683941223031	0.533980120644411	-2.36976976319793	-1.91503360608298	-4.47998296354452	-3.22721999504915	-5.17313014410446	-4.07451785543636	-0.0227329076330505	-2.49898149467794	-3.9203671756091	-0.548157330820194	-0.238656210973773	-4.25683941223031	-2.20271567853476	-3.66905274732819	1.23622203111024	-1.72314259827288	-3.66905274732819	-5.86627732466441	0.477603109461921	4.04100302611041	6.0707059937713
p0007	3.92819333119964	-1.12776291283203	1.59233562678635	-2.83251100507046	-5.7045427586828	1.34187626482518	2.18807461987897	-1.51075516508814	3.11552398411019	0.396315150650911	-1.0833111502612	1.76260884506413	-0.505233299486041	-1.44621664395057	-5.7045427586828	-1.73389871640235	-3.5256581856304	-2.83251100507046	-2.83251100507046	-1.57974803657509	-0.0444180962947116	-0.0141127467993828	-3.5256581856304	0.324489416079655	-2.83251100507046	-2.60936745375625	-4.21880536619035	2.16301065121575	-0.784818161705203	-0.107931502017038	-2.13936382451051	-3.5256581856304	-5.7045427586828	-3.5256581856304	0.0153011384069107	0.235541930063159	-2.27289521713504	-1.0407515358424	1.7292296229903	-4.21880536619035	-2.13936382451051	1.81428085560845	-0.124460803968248	-0.886600856015145	-2.60936745375625	-2.83251100507046	2.57241609653584	2.26430198526685	0.862598998794114
p0197	4.40429214117877	3.62640635161394	6.72009332769341	0.186323489788564	-0.0862231585981165	2.09852524923177	5.7317434497935	2.14706245551734	8.58166803921863	4.31071323044205	3.68688304078876	6.47425493890406	0.173165405211053	3.5195778688266	2.2257596968547	1.89935565307041	0.593964877319324	1.51286090810524	-4.43864932349571	-3.5913514631085	-1.5669696986117	-1.66606060125593	-4.84411443160387	-1.1678137596968	-3.74550214293576	-4.43864932349571	-5.53726161216382	0.337669118688213	-2.64688985426765	-1.7305991223935	-4.84411443160387	-3.3400370348276	-6.81799620533679	-4.15096725104393	-1.68711401045376	-1.7305991223935	-4.84411443160387	-2.16996578217734	-0.617280686335692	-6.81799620533679	-3.3400370348276	-1.60543597943949	-0.700979705212339	-3.74550214293576	-4.84411443160387	-4.43864932349571	3.34499127272555	0.340474169615822	5.93863673196933
p0223	3.45086319500337	0.993313541777549	3.3569498647549	-2.41699255608285	-2.49867058709711	3.27660753465417	4.13917286717216	-1.75369833867258	5.14014239870922	1.53726321296857	0.797953990645464	3.56253832210765	-1.12307151509397	0.249690839807343	-2.71123202908079	-1.89447089255366	-2.54215569903685	-2.07215206979112	-6.34881818880717	1.22574029539531	3.10297705425447	3.10203402864431	0.318138603622034	3.66545016307231	-2.68525654267753	0.548886754321463	-0.710463519473427	-0.0892367247422496	-1.42156450364997	-2.10032294675781	-2.79347012731776	0.529508279484152	-1.89447089255366	-0.0572490492488527	5.83996586658546	-2.03133007527086	-2.68525654267753	-1.89447089255366	-0.347403310846022	-1.60388606044392	-4.55705871957912	-4.55705871957912	-1.60388606044392	-0.531707028843968	-2.79347012731776	-6.34881818880717	1.84292183247029	-1.88291007015259	4.8550108783272
p0232	3.2596057323396	3.04591733979615	5.40806014530639	-0.301760401475374	2.73400482299146	7.52448600363828	8.22461026608991	1.81058454131141	5.11019998728855	2.835569238646	2.71763337957678	4.54408882731281	2.51810829083861	2.90464360640454	2.2728925361689	1.77238545262975	0.010270699986693	-3.46582798984858	-1.99949092105515	3.10785217711207	-0.344932573340583	-0.220634856663006	-2.77268080928863	0.010270699986693	-1.85639007741448	-3.1781459173968	-2.95500236608259	0.988519306404928	-1.99949092105515	-0.359747659125724	-2.48499873683685	-1.73122693446047	-4.56444027851669	-1.92538294890143	-0.52138901068214	0.0306795716179002	-0.0426517014676494	-0.594148364964568	0.571358158533572	-2.95500236608259	-2.77268080928863	-2.95500236608259	0.86928172503755	0.748765700525098	-1.73122693446047	-4.56444027851669	-0.194992426049668	3.6565008897647	0.510733536717137
p0257	4.77511900680636	4.78382733469814	7.33305489787109	1.31693469377059	1.21045121336814	5.22277702194182	6.17692978705269	2.04482482277441	9.19555051090392	5.32215361613891	2.79293740904944	7.02653076418066	1.66820786900391	3.52901286762683	2.24859492297585	2.25520433236352	3.18744103013838	3.89717703063887	-0.604036506937467	-3.97133233692394	0.18755074643573	-0.911061542232379	-2.29735590335227	-0.387813398467832	-1.9344504096629	-3.68365026447216	-2.99050308391222	0.90386498627721	-2.29735590335227	-0.526649843322047	-6.62297713360976	-2.17957286769589	-4.37679744503211	-2.23673128153583	0.35940100336239	-1.11870090701062	-2.58503797580405	-2.23673128153583	0.208170033638466	-3.68365026447216	-1.85106880072385	-6.62297713360976	-0.793278506575996	2.06414909560081	0.617030730747769	-4.37679744503211	2.29776394678232	-0.726139203738367	1.21791393456973
p0024	5.60284774148162	-1.71592582557481	-0.00584438736101755	0.169359701664073	-3.85599198907108	0.151341196161395	1.84612242848443	-2.75737970040297	0.6603469832104	-1.91008184001576	-4.54913916963102	0.665796587977964	-2.46969762795119	-2.75737970040297	-2.24655407663698	-3.85599198907108	-4.54913916963102	-6.44885202218703	-3.85599198907108	-4.54913916963102	-1.21693465945582	-1.21693465945582	-3.45052688096291	-0.359484427604596	-1.29104263160954	-3.45052688096291	-3.45052688096291	1.01920533413008	-2.60322902057571	-1.21693465945582	-3.45052688096291	-1.77655044739124	-4.54913916963102	3.50379386716655	1.30879398485244	-1.60470019046458	-2.75737970040297	-0.811469551347653	-1.77655044739124	-6.44885202218703	-3.16284480851113	0.812152996078404	0.187059278763474	0.142208712598122	-2.24655407663698	-3.85599198907108	4.55417262958664	0.632644380661064	-0.835567102926714
p0119	3.73849434798676	2.48253458535661	5.61586891880761	-0.476735527184711	-1.54704403968997	4.76536584648955	4.80501798072785	-0.660014479934993	7.39100467484201	2.23598212696499	2.2713325174438	5.22657368292107	1.55576820065069	2.16437028385702	1.13652282924678	0.513617607338271	-2.46333477156412	-2.41787239748737	-3.55038623783116	1.74101068587231	2.37635586318012	2.80626007087129	-2.02733293959588	3.52638406663384	-3.58547755764243	-1.09463617233461	-2.82333750559553	6.52538995102843	3.50364644337839	-2.25424297370556	-1.8872441464252	-2.80680820364432	-2.71298944842667	-0.88459584601883	4.09180707181846	-3.00565906238949	-1.90040223100271	-1.880729465404	0.0725744326762491	-3.58547755764243	-1.63956740858711	-2.79054768277254	-0.473550811117191	2.95560397598538	1.51417107643159	-4.97177191876232	-1.0068854237771	-2.56097324112804	-2.5869487275313
p0254	4.11953773009142	2.58980912521245	4.04695463993261	3.38279499624592	-1.90232085844358	6.77554595437885	6.61419013311412	1.08186965467024	3.55712512730632	2.47580473442856	1.94956920755122	4.84405274190786	1.4061858603018	2.00114101468253	1.02909144932285	0.346379146055483	0.976140543357665	-0.124316764284014	-0.690184743478487	2.20397387314918	4.30326303751317	3.27475462868627	2.2232258046485	3.10918837060015	-1.10053983688084	-2.02421067605262	-0.270191534807413	-0.211076347239832	-2.51668716115041	-2.64589889263042	-2.51668716115041	-3.37413739300164	-6.01319472261689	-2.92215226925858	2.26039707558274	0.152223131614525	-0.263801736708642	-0.63791631493273	-1.66938930076321	2.77555115932124	-2.92215226925858	1.58068312198822	-1.13799739941574	7.50475041646559	5.35367553888622	-7.45770345829328	-0.251143339836718	0.339434673702671	3.01430395731845
p0259	5.61559293789442	4.30852468805404	6.17774406876814	8.54350243042187	3.16837046943419	1.07570316553509	3.13068628810642	4.77405438579649	1.85298118119741	3.57448419115355	3.08308288787241	1.21194291879582	3.65436478486061	-2.1570755645021	6.247687737569	2.71161206693848	0.411712569266604	-3.7665134769362	-4.45966065749614	-3.54336992562199	-0.862348396907699	-0.620208344902834	-2.85022274506204	-0.262458709834336	-0.686899719401506	-2.85022274506204	-5.15280783805609	0.76069516758218	-2.85022274506204	-1.48924619192644	-3.54336992562199	-2.51375050844083	-3.20689768900078	-2.51375050844083	1.46325734707673	-1.82060332788089	-2.1570755645021	-1.24078483262794	-0.918701333458831	-3.36104836882804	-3.7665134769362	-2.85022274506204	1.06976843001528	-0.479979003594184	-2.66790118826809	-3.54336992562199	1.36486343485618	6.69920073794886	6.6126490920829
p0118	3.92400040762658	4.15477252592182	5.16000892192449	2.52121269573378	-5.39303958300866	0.753289674660239	3.6376955396678	0.659049585915759	5.23261982912803	2.89070716409747	1.05109167369178	7.31578518309095	0.152137861470904	1.4389139825572	-0.839162691408117	1.16089382101715	0.757563185437621	1.25982344634469	-1.8666790583925	3.68924011890001	-1.34998831517411	-1.40405553644438	-4.69989240244871	-1.8666790583925	-7.63784625698295	-7.63784625698295	-4.69989240244871	-0.281051794652115	-3.19581500567244	-2.39730730945467	-4.29442729434055	-3.09045449001461	-7.63784625698295	-4.00674522188877	-0.849744800738654	-4.69989240244871	-2.99514431021029	-1.58637709323834	0.356353402899595	-7.63784625698295	-3.6012801137806	-5.39303958300866	-0.281051794652115	-2.30199712965034	-5.39303958300866	-7.63784625698295	2.0726157271254	1.54621436303285	7.59797744140382
p0106	5.37522375380157	-0.316421874333238	1.29301603810086	-4.5849773892412	-1.97464995093677	2.7483032707077	1.84854184078476	-2.66779713149672	2.53345852220819	-0.96304903925829	-1.41503416300135	1.97659376764466	0.551078693371485	-2.26233202338855	-3.36094431205666	-4.5849773892412	-3.36094431205666	-3.36094431205666	-1.97464995093677	-4.5849773892412	0.664407378678488	0.489203289653398	-2.66779713149672	1.4012296227411	-1.28150277037683	-3.36094431205666	-2.26233202338855	3.12826061926866	0.104791590743065	1.62266230965168	-4.5849773892412	-0.225450096127511	-4.5849773892412	-0.96304903925829	-1.56918484282861	-1.41503416300135	-0.0651074460523319	0.222574626399449	0.467697084432434	-3.36094431205666	-1.56918484282861	-2.66779713149672	2.40424679072818	-3.36094431205666	-3.36094431205666	-3.36094431205666	5.21187278310757	4.75726273734912	1.11639250242155
p0102	5.3161539490261	0.348879142066498	3.00256813394982	-0.156669424598649	-4.1997206924332	0.608390337551583	0.210042697212283	2.87524250553284	0.581501437335252	0.308387780711761	-0.210736645868924	0.527667126279142	-0.733984789633472	-3.79425558432503	-1.50847760964737	-4.48740276488498	-4.89286787299314	-5.58601505355309	-3.97657714111899	2.76818850936869	6.43555165115253	5.06420783871291	2.2214949886631	8.00282448890409	1.71917316183995	3.96457612154766	4.19134222183883	0.889417663151001	-1.80182541963483	8.87787594098067	3.25123059034538	6.47399660219288	3.45649820777959	4.94720053167333	1.99417436439145	5.28415211639032	6.61688255688344	2.92536125254158	-1.67399204812494	0.725719755599825	-2.94695772393783	0.534282365397861	0.206998554831054	-3.18811978075472	-0.990895203418499	-6.51118361359198	2.20343951253358	-3.79425558432503	4.79773581716639
p0049	3.33005824913906	1.85977307110591	4.58232326557399	-1.1922087477667	-1.39357849953134	0.502194424629336	4.13987179610386	-0.635292016800438	6.3831517212701	1.9783484998307	0.980611435398304	4.87534294371639	-0.0759336622555478	1.36789093966603	-0.65531088369093	-0.420471292613529	-1.81846169349661	-0.995835437517091	-2.57223349587299	1.73149370241328	3.56686950101844	3.48053191493657	0.424123582449842	4.91547226965085	3.74292104914877	2.08564772902777	1.71393593440589	6.82942946842757	3.79423695185845	4.94636693481717	2.83319909592913	3.98089830490348	1.79610614782075	3.49549740668844	-0.0873268460849909	4.41420587597571	3.2824443658898	1.92060750514118	1.26047570283543	-0.589509373694962	0.538500170375506	0.00133247784942448	4.13871583211422	-1.12237765326336	-1.40518404565165	-6.26111294998693	0.757288849082273	-4.38931077308534	-4.00982115138043
p0059	3.92645169424635	0.645098294060606	4.28627409760777	-1.36529004612713	-2.9285151154061	1.21205616431123	7.37289844481597	0.396752950772446	3.87197819973379	3.39890310071042	1.21410744708179	3.08952854068572	0.0410718780435674	1.70433299452609	1.17758800025408	0.489740249160631	-0.0839808957254031	-3.79755296242971	-4.41659217083593	-4.57074285066319	4.16285121119986	4.47794096496262	-1.55031796451883	4.48753355167973	0.354092453629731	2.21822889232898	0.312059071923178	1.5447812895351	-1.99305446742423	-1.88516550541304	-0.749374213503177	3.0953229347853	-5.26389003122314	1.49226686360789	7.41448360260145	-1.58337882677972	0.14924300975348	-0.435576293920837	-1.45722754145282	-0.937552302409845	-0.794157816130151	-2.51235471818119	-1.16400528862542	-2.3371506291561	-0.581758804098918	-7.74526428611579	1.74882568339549	-3.36677004633726	1.98200276369927
p0158	5.2367555278104	4.68370921346746	6.10004573303053	2.97587005778206	-4.3025288143662	3.1712975626079	8.17779485960277	1.67972679365647	6.12083329655453	4.05183167283993	2.53050291842	7.93045674129614	2.98548771836081	3.03592604390264	-0.912504733302172	1.87955609235043	1.24004106670628	1.5506310613646	3.17752341047003	1.18503055182036	4.28201145050965	3.9445165658895	-2.76208377341905	4.16196658804959	-3.00324583023594	-5.40114110303431	-3.455230953979	8.30649021439051	4.94266376837719	-2.18226527816611	-4.70799392247437	-4.01484674191442	-6.70138645376049	-1.93540520023459	-0.46666716990362	-1.43084918948219	-3.60938163380626	-1.05733568118063	-1.12447498401826	-0.786020586193053	0.520437316609503	-1.96715389854917	-0.0830211091900958	-1.44989738445288	-2.45670212386787	-6.70138645376049	1.76435237202653	2.19021594366424	4.51738283432793
p0244	3.92008143117054	1.19427767331924	3.25493118271737	-1.25606830140329	-5.21370181808349	4.02665032796067	5.97302248175513	-0.874234797828401	2.59556890719065	2.05591493152468	0.427022520605577	4.19121800808215	-0.36167155416387	0.302411493452164	-3.26779166902817	-0.81105589620687	0.964933619879887	-1.13616437417777	0.852406272020261	-0.232380911656006	4.08058133867646	4.77021298356526	2.40520426589817	3.64134360969711	4.4814076353389	0.134991755789617	-0.537762561207188	5.04960240466362	1.82156678119761	-2.72879516829549	-0.621954652427536	-3.91441883395323	2.00837746429685	-1.26245809950206	-0.401517462711069	-0.937035699067431	-0.325862101467159	4.40197031977785	3.84329310533526	1.58869294524082	2.57368020840121	2.8975261401829	6.7030741188379	4.55925934608639	2.06469705406478	2.59800166957442	1.55248989657686	-3.8274074569636	-3.60426390564939
p0128	4.61526954347067	3.92045502098145	7.06344591092353	1.54191915160748	0.485609242630064	4.60982852202906	5.78174968518452	1.05112475269267	8.97815319329642	3.33075941209981	2.87404626359211	6.95144103543393	1.67647882195757	3.85616439511893	1.77733279551351	1.703099737363	1.1846561453172	1.91532576520023	-2.85253000306495	4.0810554526182	2.01628567754668	0.695649568945846	-4.64428947229301	3.88057422542745	-2.93954138005458	0.293775128968411	0.268365413443042	-0.83762698252269	-4.23882436418485	3.80569496942978	-0.56675202838729	2.47251043362384	-0.313556132006679	1.95897661592096	-1.24309209063085	-2.04159978684863	3.17574851716574	-2.07934011483147	-1.40561102012863	-3.72799874041885	-3.5456771836249	-1.0889414108036	-0.243686452046193	-2.34170437929896	-3.39152650379764	-5.33743665285296	0.719347360375669	-6.75517655442847	-3.5456771836249
p0260	4.83552107118622	3.90286664140197	6.7162015977165	2.35226922899081	3.95985357277558	4.78339643698572	9.60646999414325	2.08983882476999	6.36417348054447	5.64874277253948	3.64920458224601	6.5631614962613	2.83940372264238	4.32281668243151	3.60767420694901	3.68820970396508	0.387666946923341	1.10412520635173	3.71700346694205	3.47462732349927	-0.979935281184397	-0.9615861425162	-3.17715985852062	-1.47241176628219	-1.53493212326352	-4.27577214718873	-6.31329417477807	-1.47241176628219	-4.96891932774867	-2.48401267796067	-3.87030703908056	-4.96891932774867	-3.87030703908056	-3.17715985852062	-2.48401267796067	-1.35800141510445	-4.27577214718873	-1.18472969383041	0.112485037235792	-2.77169475041245	-3.35948141531457	-0.734812823151412	0.799401668045101	-2.77169475041245	-6.31329417477807	-4.96891932774867	3.29775911555722	0.0549611930976053	-1.56772194608652
p0011	7.44760547757364	3.09917814279741	6.18454330379498	0.0949455144780271	-1.67271640317097	3.29610434049228	4.98822451112049	0.16556308169198	8.13819366092778	2.83026284192058	3.01600680563541	6.0470478750112	2.29487645341199	2.38526051488026	1.75665185545788	1.10876126648606	-0.360530014204799	1.12630557613697	-6.13879404076177	-6.13879404076177	0.142573563467282	0.210014844262814	-2.52001426355817	0.90316202482276	-1.31604145923224	-6.13879404076177	-2.00918863979218	2.67108901868272	-0.286422042051077	1.58538013485051	-2.52001426355817	-1.67271640317097	-2.92547937166634	-1.42140197489006	-2.52001426355817	0.858710262251926	-0.728254794330116	-0.483132336297131	-1.22073127942791	-6.13879404076177	-2.00918863979218	-2.23233219110639	1.75665185545788	-6.13879404076177	-6.13879404076177	-6.13879404076177	4.96697267185402	-0.67418757305984	6.03601495164326
p0067	4.64119311404312	1.65806047666606	5.25643285983177	3.1527584943373	-2.95870884516538	1.64978913091538	8.29123366398733	2.13912299396103	4.67482213386843	4.53395860093544	2.36104380210272	3.85124983209249	1.84120541761522	3.58015430593943	0.869932551323713	1.05165006098363	-7.33813439297797	-1.03689624768913	-7.33813439297797	-7.33813439297797	-0.460008873245046	-0.639594450220126	-2.95870884516538	0.205358743207824	-0.207173532123433	-2.26556166460544	-2.6710267727136	-2.04241811329123	-4.05732113383349	-0.115739326163801	-7.33813439297797	-2.26556166460544	-1.91725497033722	-1.97787959215366	-1.08690666826379	-3.65185602572533	0.0202163100722275	-1.31648110990829	0.0370234283886087	-3.36417395327355	-4.75046831439344	-2.80455816533812	-0.00553618603018721	0.790795230764989	-0.656123752171337	-2.95870884516538	3.95701460346593	-1.49237177637196	0.154806464044992
p0058	4.77907872895772	3.59302675443097	6.03205611916226	0.301586614880394	-0.323327284050618	2.37560344661205	4.93416808797716	0.928827596861403	7.91539742930746	3.98624304154606	1.8079393254938	5.69078315358345	0.178092541428496	2.20596945511445	1.00041240240918	0.873813725983614	1.91692960920221	2.71366943931734	-3.70347125651494	1.14071582994365	-1.45217945790845	-1.11947370408271	-4.17347488576068	-1.93276519648472	-1.97625030842446	-3.83700264913946	-3.99115332896672	0.0548176489711626	-3.29800614840678	-3.14385546857952	-3.48032770520073	-4.17347488576068	-5.78291279819478	-3.83700264913946	-0.479607890135702	-2.04524317991141	-3.58568822085856	-1.62402971483511	-0.0993330308560959	-3.83700264913946	-3.38501752539641	-2.11935115206513	-0.0177216954099328	-3.58568822085856	-5.08976561763483	3.6126615520224	2.34478705462299	3.13144447629024	-3.07486259709257
p0140	4.81970323808278	3.92123587706778	6.88560601270341	0.955895724669546	0.467944579316135	5.95133295854265	5.58120874633473	2.07455163352571	8.79213263340467	4.07513096583933	3.48066946634871	6.61711481238262	2.63770474386198	3.52600445115263	2.23284477949392	1.83551347131253	1.76272015079254	2.38361927120313	-4.48435513776716	1.76175162771441	0.546082783625278	1.00458258838953	-4.07889002965899	0.636628213497964	-3.79120795720721	-4.48435513776716	-4.07889002965899	4.37727845991947	1.09537468821906	-0.542773330097467	-1.32735471661704	-2.87491722533306	-5.1775023183271	-2.6925956685391	-2.08645986496879	-3.09806077664727	-2.46945211722489	-2.23306333916066	-2.34428897427089	-4.48435513776716	-3.23159216927179	-5.1775023183271	-0.108598116106871	-5.1775023183271	-3.79120795720721	-6.73672932382394	-0.0715568444265222	-3.79120795720721	5.73140343590162
p0212	4.95276693747843	4.29690486149418	5.31799757285786	-3.11884202923281	2.13682876259375	2.48861308179629	3.83249942041224	1.9699881124485	5.40742982611663	4.55116662870782	0.980490074500326	7.57153233281619	-1.19459337695868	0.942462678911087	1.70224566297775	0.972999402771168	1.41321968493464	2.12211101992565	-3.22420254489064	1.26505784982275	5.06890220449828	5.36060775727277	1.12607539146866	4.02240309311768	-1.31878375719006	2.49629136449207	2.34583687453045	1.10433540483226	0.557458642674262	-3.47551697317155	2.15671835019261	-3.17013532362036	-7.40417628031951	0.19716050636611	-1.69573369499021	3.53948988941463	0.108001965284564	4.96187514804114	7.67996488516752	2.51380241759005	3.28671695268139	0.635356891001765	4.5738872776218	-0.781855509521436	1.40728494941482	-5.42142712222686	1.81635106969658	-7.40417628031951	-3.02353184942849
p0055	4.20363313869294	3.73044259375915	6.77883793082542	0.949276138400574	0.122396620776567	5.90931372853818	5.69744402159413	1.34105210189499	8.69084638564892	3.52755186180646	3.54700484863207	6.70873236018394	2.63217885859753	3.56372122189661	1.95046631406122	1.53330516618986	0.77953336381348	1.32088819261429	-3.53795474972283	0.257534439449364	0.290686646766264	0.415689930396135	-4.00795837896857	-0.789082554100366	-1.68557065867834	-2.57287385367924	-2.90934609030046	-1.90382422469836	-3.53795474972283	-4.23110193028278	-2.12088872993619	-4.51878400273456	-3.67148614234735	-3.67148614234735	-2.67295731223623	-1.03242881273209	-4.23110193028278	0.199714868560537	2.70912053883686	-2.18340908691752	-1.74619528049478	-3.13248964161467	0.771165114142963	-4.23110193028278	-3.31481119840862	-4.92424911084272	0.0385955194171859	-2.32155942539834	-2.25010046141619
p0278	4.57672396083232	4.9017180206907	5.79777160049672	-2.03601809050337	2.49259966650745	4.97107088363175	4.44352621294598	-0.638912813279263	5.79003460127352	3.98003301903316	-0.522325235027654	8.0370617941904	-1.97283918888184	1.1465545003579	1.49862009997057	0.343930539104164	5.77695818058662	1.8437511802649	3.83401547091418	-5.86465948699246	4.80012442845162	4.55660944187566	2.44353957621398	2.906865797194	-2.92022050782602	-1.14616061569737	-3.29971012953093	1.97761929212489	-3.78521794531263	-1.15512928568013	-1.23968667370819	-2.82013704926904	-4.76604719832435	-4.76604719832435	-3.09207076475268	-0.959384708554035	-0.694175491954313	4.54404800678882	4.00470235081429	1.28682597691227	2.68616188540376	2.7854899316724	6.78368902691202	0.430606514447182	-5.17151230643252	-5.17151230643252	-0.498683471970613	0.831139430066027	-2.82013704926904
p0125	4.51334683934348	-0.365486036555942	1.0779667384039	-3.60416448872032	-2.40019168439439	1.25046655689935	2.3129356430988	-3.09333886495433	2.14043998045613	-0.790753771960286	-1.8994163964819	2.64291079983937	-2.17704813308018	-2.26042974201923	-3.45001380889306	-3.19869938061216	-0.175568132870053	-3.09333886495433	-3.09333886495433	2.34604394187231	0.180025145197938	-0.12806579888505	-2.30488150459006	-0.575642392343341	-0.842047066347837	-4.29731166928027	-1.96193675346323	0.730945226165807	-2.35140152022495	-2.06371944777317	-3.09333886495433	-2.83097460048684	-2.83097460048684	-2.91101730816038	-0.412317336240041	-0.918587143470171	-2.91101730816038	-0.102619133223885	0.533665185441517	-1.56728256145928	-2.10008709194405	-0.346067950698841	1.83680917822924	-2.56271061389216	-3.78648604551428	-3.78648604551428	3.378389000337	-3.19869938061216	-0.567610220646076
p0129	3.75582180357962	2.44735056041025	5.45533051285386	0.486261006359172	-0.977937024185506	5.27857692561627	4.1149607343226	1.33661323686681	7.31507272356399	1.89949124469797	1.56977052684152	5.25514747753367	1.14565430210726	1.99674184017065	1.02078642748049	0.108252744484047	0.214862479542305	-0.0217135819759797	-7.22268845350416	-2.16356068984325	-0.506776656811947	-1.4704135092833	-3.46284367397351	-1.63471656057458	-3.46284367397351	-4.56145596264162	-1.63471656057458	-1.02533926308009	-3.35748315831568	-2.56902579795141	-3.46284367397351	-3.86830878208167	-2.71562927214329	-4.05063033887563	-2.56902579795141	-1.42596174671247	-3.46284367397351	-1.35600315810556	-1.85340576153941	-2.16356068984325	-3.35748315831568	-3.86830878208167	0.328893165580138	-1.38340213229367	-3.58062670962989	-3.71415810225441	2.29955705378839	-1.78886724040183	4.96607673916029
p0277	3.40419142149542	1.71022969554349	5.17113380945367	2.84908410049004	-1.72894693418388	2.72201880709079	8.24720180709221	0.0520016189399615	4.54993755424833	4.26308196977385	2.60981857779972	4.69173074916954	1.51036382909863	2.14359726027048	0.420562170112675	1.56209950349782	0.321862794821631	-2.86034904567498	-2.02743992273987	-1.11988287083447	0.453836958997547	0.266411490285416	-2.39034541642924	0.65417702129418	0.605386857124748	-1.90483760064754	-3.37117466944097	0.642200830247464	-3.55349622623492	-1.29173312776113	-2.96570956133281	-2.32972079461281	-2.76503886587065	-2.59798478120749	0.946313444095341	-0.303121734307352	-3.21702398961371	-0.125981536255395	1.60900141717058	-2.86034904567498	-1.3562716488987	-1.49937249253938	1.45045007971054	-1.25091113324088	-2.76503886587065	-7.54511763289016	0.0465520141723968	-0.172501551890288	6.13115100280683
p0199	4.88904487317517	2.67464836705506	3.65576840227296	-5.06267713359667	-5.06267713359667	0.139496372398463	2.38254570009788	-0.326478685202176	3.70090727585347	2.16061854596564	-0.371329251367527	5.88601021023042	-1.91279418021542	-1.08611560703095	-3.85870432927074	0.200013055308215	-0.303356267781321	0.220526595141317	-4.77499506114489	-0.781392068724321	5.11808855767585	5.71048462258502	3.64248828612234	4.94324666308004	4.69795954405399	1.11319013650909	0.335485567921082	1.76495210090618	-1.74244881446818	-0.187479810395519	3.96702027196411	-1.70694212601127	2.57391416835392	2.3908847380467	0.575677535737075	6.3380198406305	-0.519382351326667	5.56471309641939	5.20102243339577	4.58780885395776	4.46098869081127	4.09580838283723	7.77829898405196	1.0893460896339	1.05762028535428	2.419629460032	-0.424717124785589	-7.48950898105822	-3.52223209264952
p0023	4.05230230262598	1.00939463383963	3.41202393815268	-2.19088233329302	-5.98637152246522	-1.97903833723275	-0.952670955437966	3.05756001117706	-0.306198913448151	0.328986479057117	-1.97903833723275	-0.173734642896935	-2.21361058437058	-4.88775923379711	-2.29749206835128	-2.9183185873316	-2.94184908474179	-6.67951870302516	-5.98637152246522	3.27385365243996	3.9473784681978	3.18989486917721	-0.892621321658456	4.88057656642146	-1.41682851412028	1.76424321030519	1.47008303271099	5.73744270975221	2.65348168168691	4.80965695477396	1.70482857505764	3.46499161091241	0.581706388946758	3.13333272925152	-1.01309201491273	3.91250541751323	4.05874579220157	-0.464910604602972	0.142678687595327	-0.757940283381348	-2.65416701229001	-1.19887977968317	-0.256271739491644	-4.19461205323716	-0.949418920051589	-6.67951870302516	3.2145748638691	-7.66670082259426	0.710662725201266
p0243	4.20688463524737	4.31915840784609	5.44928336592323	6.20446557368366	1.68159765678801	-0.188113065790989	3.57749877963528	1.98495373532825	4.99475188043895	4.0360677990063	1.65732368514303	7.36206124178473	2.61157428523744	0.916244006834012	3.70355604931232	2.59231521700513	5.46978489574337	2.3461714649039	-0.682611796269551	2.42702736439998	2.6704834435908	-0.319882343422113	-7.78419017721687	-0.749582422375735	-2.63665207140811	-4.80570577177764	-3.30162837500136	-0.511827523880461	-3.48394993179532	-2.8961632668932	-4.24608998384222	-4.11255859121769	-3.48394993179532	-0.950253117837886	-3.10095767953921	-2.5810822202533	-2.79080275123537	-2.2407564143161	-3.79410486009916	-2.14894886506298	-5.49885295233758	-2.85979562272232	-1.78528088563328	-2.82470430291105	-2.09765557067543	3.08262872896102	2.96946507129652	-7.78419017721687	-6.19200013289753
p0221	4.29324305357802	3.17038036930788	6.14184490695481	1.07264563458072	-0.103512481562343	2.54423515724489	4.75751706729711	0.158276132884455	8.11640530349958	2.75761907115972	2.14580861417946	5.91381788419253	1.18046466407675	2.15835451841292	-0.668128279914471	0.443556090320991	0.470604002543064	0.723633563387553	-6.09747390886891	-3.3894237077667	3.79621580118711	4.53501047712086	0.103035265173778	3.95162799247219	-0.774463929730504	0.907408080843948	-0.341731695282	1.03021979047849	-0.181271846261477	-1.24544364494929	0.492827139327774	0.19594536997757	-1.42464507440701	0.98002414470032	6.36163889723147	2.58878672366286	0.256896131928439	2.38781573353432	5.01057627401158	1.6207670430904	1.20704203759124	0.651285638622767	1.93780500227575	-3.61256725908091	-2.20565361075829	-2.91942007852097	-3.10174163531492	-5.40432672830897	-3.69957863607054
p0038	2.74445405360753	-0.583718663291496	2.97592979504592	-1.31675717287874	-4.79027521612052	0.116849701606066	6.01785043934901	0.13697846903668	2.59604072604033	2.10641911550219	-0.125657571489013	1.74560083160908	-1.34028767028894	0.35430805048547	-0.149496602665066	-0.753824632317327	-1.42946589536366	-5.77110446913225	-5.95342602592621	0.129249401235161	3.156850887293	3.11898472395025	-2.32642197553036	3.91535620372083	-0.575373691359315	1.17008558593612	0.16114071831576	0.541235117783276	-2.60703688075905	3.46332670836849	-0.0689900515767469	2.52776686124899	-0.82589698035845	2.00003290829086	5.94083440967636	2.46972018751023	2.81081472584563	-1.46478965619407	-2.28986437979656	-0.589320918840166	-1.66023060495894	-3.32875743376305	-0.74941933884941	-2.40380863914578	-1.98691483521399	-7.56286393836031	0.421258020342621	-3.51981267052576	1.84853796178388
p0188	3.89385469325396	2.17161930402469	4.33440379218615	0.0648944361573933	-1.66523415802478	5.78645998576383	5.23220603393357	2.06634139544633	5.56564855280021	4.11465756895966	2.0080064022047	4.88332082350827	1.43578966329157	0.672584931878726	0.815064188677027	1.24936285721653	0.542661252271961	0.406418508276529	0.696270249620235	3.47513798217991	-2.72994489501721	-2.75014760233473	-5.03252998801125	-2.75014760233473	-6.64196790044535	-6.64196790044535	-4.8502084312173	-2.7918202987353	-5.54335561177724	-2.16463108596715	-6.64196790044535	-5.03252998801125	-6.64196790044535	-4.69605775139004	-5.25567353932546	-3.27467207045888	-4.44474332310913	-2.83530541067503	-2.6166162097102	-6.64196790044535	-5.94882071988541	-0.905395602966162	-1.11651496131357	-3.75159614254919	-6.64196790044535	-5.54335561177724	3.56984958276571	-4.15706125065735	1.90575449600571
p0133	4.48383972913934	0.918226206748674	3.98477186708136	-2.90058441695729	-1.28119617367002	3.38625131546178	2.81520897036504	-0.561185350840531	5.95578805800585	0.341030894880397	0.910512669880892	3.794689022136	-0.224713114219318	0.446684622679307	-0.926503390935284	-1.37452811346224	-4.79770440184317	-5.49085158240312	-4.64355372201592	-0.366887602999861	2.69077562828462	3.08379257264879	0.894904772214901	2.45257618547325	-1.71426654787008	-0.374855772649038	-0.781321381090786	-0.436731176367125	-2.85179425278786	1.81456062223937	-0.158132789137751	0.74942426276765	-0.337559987905341	-0.132694215499066	3.43376036306723	2.1140428984085	0.408132111910697	2.70134988505483	2.12444675742269	0.127130902449749	0.371832174838937	0.0198853720961511	4.82798540031515	-1.72965146670956	-2.4463291446797	1.50093842552209	2.06696938743651	-5.49085158240312	1.79053408116716
p0229	4.53840194711722	3.56663928066004	5.24439525856221	1.48657293421136	1.6713913712039	8.15464869323919	1.95219196513927	4.58038427792499	1.7777488959174	4.14795072711514	4.09185185727763	1.95281951457938	7.01097751524283	0.080075865773951	1.57915211550445	3.84459273409351	0.0552812071607347	-6.93385600082152	-5.42118234477078	3.11326120005199	4.85548814195279	5.1286228009685	3.54453544421407	3.72738900080777	-2.37665990704735	-0.625391799174035	2.39684559375995	1.14126174892294	-2.85623298730924	-1.50915933934263	-2.64859362253099	-2.42545007121679	-6.93385600082152	-0.417236038825317	2.46565065418428	1.048067972025	0.950429502461081	5.2369237104134	4.68361206447039	1.77099971394247	2.955368516843	3.71518850700523	7.47239157313252	6.03182324998726	3.74447441957877	-6.93385600082152	0.484179503283794	-5.42118234477078	3.67643715714129
p0064	6.16323785276482	5.48156721377382	8.57683172671508	-0.109276243234814	3.12486705376418	5.38220116682663	7.40866258020607	3.8497037452811	10.4124546389499	5.00062410379781	5.44494968324677	8.50154039156003	3.81649793380616	4.90851288821806	3.20351018108329	3.2861352013603	-5.24091326056443	2.17584962838746	-5.24091326056443	-5.24091326056443	-1.66262468901787	-2.96190767314813	-5.24091326056443	-1.57561331202824	-2.67422560069635	-4.06051996181624	-5.24091326056443	0.382131294674075	-2.67422560069635	-5.24091326056443	-2.96190767314813	-5.24091326056443	-5.24091326056443	-4.06051996181624	-5.24091326056443	-0.564012400349761	-5.24091326056443	-5.24091326056443	-5.24091326056443	-5.24091326056443	-5.24091326056443	0.129134780210184	-2.67422560069635	0.583870937325132	-1.57561331202824	-5.24091326056443	-2.96190767314813	-5.24091326056443	2.10489789241518
p0026	4.4807733641842	4.55613457344399	7.25503248600822	1.03985804552492	1.60927783355696	5.62583034743116	6.08412501361331	1.63473500465206	9.0941631189938	5.1715308213874	2.81735370702807	6.97253107260165	1.88838667529826	3.88588377243517	2.00423496406671	1.87083770060878	2.55346840295992	3.41967781490102	-3.8678828254087	0.505775559594662	2.47394512302421	1.49184316926798	0.580633550534011	2.53762107677758	-2.02205613491037	-0.986813460174852	-2.32743778446155	-0.200056780492599	-3.26174702183839	-2.76927053674059	-6.68944111492165	-1.46998755261033	-1.53250790959167	-0.799829890275086	5.07825325695821	-3.58020075295692	-5.65964229463676	-2.04872438199253	0.556963806448107	-1.63429060390161	-2.22565509015161	-2.76927053674059	-2.61511985691334	-3.8678828254087	-6.68944111492165	-6.68944111492165	2.32652256569597	-5.65964229463676	0.730598372428591
p0016	5.70854009714685	5.46807535234652	8.31977703258054	1.4269622403473	2.93733712042883	7.19464549101885	7.41546253216768	3.16313593219084	10.2111889941776	6.80227161497425	5.34492077288823	8.41353797276509	4.02231677759276	4.87763967927282	4.11155095477051	3.10677445538307	2.56062740577045	3.33439674023512	-5.50230177479905	3.24349589156093	-1.50089261080361	-3.17486904437528	-5.50230177479905	-0.689962394587278	-1.63442400342813	-5.50230177479905	-5.50230177479905	-3.58033415248344	-5.50230177479905	-4.27348133304339	-2.19403979136355	-5.50230177479905	-5.50230177479905	-5.50230177479905	-2.19403979136355	-0.162607468870077	-2.48172186381533	-4.27348133304339	-4.27348133304339	-3.58033415248344	-5.50230177479905	-5.50230177479905	-0.941276822868184	-1.97089624004934	-5.50230177479905	-5.50230177479905	0.936004819798033	2.80148186492266	0.169169923446928
p0045	5.16278470971521	3.46934834595571	6.59270025634279	0.107793902993636	2.88447655027704	3.83232370050556	6.18481606819296	0.549902403240781	8.44223764685592	5.03350759708644	2.57844237215458	6.41691158002424	1.87149280356684	3.243120235098	2.31695892070177	0.220846764274618	-2.04783677704375	-0.181175999642573	-6.80609879347311	-3.14644906571186	4.50219538981565	5.18436635358049	3.778753126874	1.35890078499402	-4.35042187003779	-0.766902931581682	-0.486189528445994	-3.05113888590753	-6.80609879347311	-0.150716792157865	-1.21492765410864	-0.207287143646259	-4.35042187003779	0.894846275420429	0.905335882091449	0.343979449678242	-1.46005011214163	5.9753551309968	5.69492686919286	2.83370172149585	4.34898176088799	4.09577644722082	8.15813401819131	2.20161039273099	-0.126024179567493	-6.80609879347311	0.875324803675409	-1.44170097347343	-1.18635428166459
p0062	4.8493401816693	4.36734721368589	5.04983981999796	5.09194110145734	0.185927965303808	8.36345419275785	3.97373704474528	2.41921488990729	4.78222700998393	3.13186529656358	1.91042282047707	6.93697611814609	2.51771221299012	0.545731911937681	2.87344592827923	1.32638736390742	1.63301452260165	1.22989251179978	2.60153644670125	-6.92622397532397	1.58425786993504	0.533731767934571	-4.06542034572796	2.31842406993953	3.12011817352671	-3.37227316516801	-1.38439881701367	-0.190061324671403	-3.59541671648222	-1.68587421159778	0.208464130326221	-1.398192139146	0.809776977473194	-0.965328056849724	1.90226367271462	2.77939513348031	-2.45598243329386	-1.47016563877109	-2.37902139215773	-2.45598243329386	-2.96680805705985	-2.96680805705985	0.288721085456388	1.58496135220113	-0.533194701659398	-5.67485825816206	-2.01129661203241	-1.33105283630837	7.42774109120113
[truncated: 51 more columns]
