# Supplementary material for: Human cytomegalovirus in breast milk is associated with milk composition and the infant gut microbiome and growth
Source: Nat Commun. 2024 Jul 23;15:6216. doi: 10.1038/s41467-024-50282-4 (PMC11266569; doi:10.1038/s41467-024-50282-4)
Supplement: Supplementary file 5 — Supplementary Data 14 [file 41467_2024_50282_MOESM5_ESM.zip › CMV_milkGenomics_extendedData/metabolite_data.txt]

indID	(2E,5Z,7E)-DECATRIENOYLCARNITINE	(4-ACETYL-2-METHOXYPHENYL)OXIDANESULFONIC ACID	1,3-DIMETHYLURIC ACID	1,3-PROPANEDIOL	1,5-ANHYDROSORBITOL	1-HEXADECYL-GLYCERO-3-PHOSPHATE	1H-Indole-3-carboxaldehyde	1-METHYLADENINE	1-METHYLADENOSINE	1-METHYLHISTAMINE	1-METHYL-HISTIDINE	1-METHYLNICOTINAMIDE	1-PALMITOYL-SN-GLYCERO-3-PHOSPHOCHOLINE	2,3-DIHYDROXYBENZOIC ACID	2,8-DIHYDROXYADENINE	2-AMINOADIPIC ACID	2-AMINOETHYLPHOSPHONATE	2-AMINOISOBUTYRATE	2-AMINOOCTANOIC ACID	2-DEHYDRO-D-GLUCONATE	2-FUROIC ACID	2-FUROYLGLYCINE	2-HYDROXY-3-METHYLBUTYRIC ACID	2-HYDROXYBUTYRIC ACID	2-HYDROXYGLUTARATE	2-HYDROXYHEXANOATE	2-HYDROXYVALERATE	2-ISOPROPYLMALIC ACID	2-KETOHEXANOIC ACID	2-METHOXY-PHENOL	2-METHYL-3-KETOVALERIC ACID	2-METHYLBUTYROYLCARNITINE	2-METHYLGLUTARIC ACID	2-NONENOYLCARNITINE	2-OCTANDIOIC-CARNITINE	2-OCTENDIOIC-CARNITINE	2-OCTENOYLCARNITINE	2-OXO-4-METHYLTHIOBUTANOATE	2-OXOBUTANOATE	2-OXOGLUTARATE	2-PHENYLGLYCINE	2-PHENYLLACTIC ACID	2-PYRROLIDINONE	3,4-DIHYDROXYPHENYLACETIC ACID	3-AMINOBUTYRATE	3-AMINOISOBUTANOIC ACID	3-CARBOXY-4-METHYL-5-PROPYL-2-FURANPROPIONATE	3-DEHYDROXYCARNITINE	3-HYDOXYPHENYLACETIC ACID
p0139	0.232561695583802	0.0615356652916906	2.72439277658209	2.36004092624662	0.702675485715522	0.000653106691376567	0.00292527936058811	5.25871890388339	176.666509015672	0.332980244403458	33.3965839046296	4.48029411520875	80.407077263216	0.0121246837635947	0.00781974925373329	0.258602779575907	0.113177863651916	120.782516476377	186.866127793999	0.105252369610168	98.2019676294163	7.26668615945149	1.29359635339619	1.82865988872729	0.00560243688929986	0.564640276359121	1.8106597525888	0.00185945667743939	0.0258246455436042	0.0367573095308554	0.51553418980825	9.54017411723762	6.78493736271261	0.161808171707577	0.0174595972389058	0.0214428992758578	0.0698917355718512	0.0104398248542782	0.392443870195109	0.991745492855109	0.117419402356244	0.0496177585018269	19.0013364197963	0.0826936607540954	0.050629354878011	0.483555593660449	0.010212366947344	19.3220249002057	0.147738443813975
p0276	0.269994050582677	0.0419218234937346	8.89104162658481	2.36156140912592	1.98466672278001	0.00209381393321862	0.00566693917209625	5.10892473109007	164.365838300768	0.0876482033750344	30.3428746176059	3.64487856734257	55.903865076886	0.0110698434469903	0.0253479105326946	0.423195803071055	0.171708929082654	128.932137310799	139.134227925877	0.0624650978488202	53.875504787709	6.22288560345419	1.12190462561484	3.83792458612022	0.0131244163626367	0.766049002906538	3.97499870517649	0.00676311518487306	0.0225900429141975	0.275300588673354	1.14019014111222	76.0182937853861	12.4803210776717	0.298648204279927	0.0142470361282232	0.0193790675499854	0.0440401717440264	0.00684485386427041	0.558658813012181	1.93841656755287	0.126369641573913	0.116479511334191	33.3939004687563	0.254130806269015	0.0610258357861085	0.475462128947745	0.00645669412354575	14.7579002906086	0.163182862914988
p0232	0.170175963760067	0.036257039126206	21.1686438494331	1.21813351499353	1.22610762539633	0.00735720213641705	0.0597132101660687	5.2924491643402	180.415421553961	0.0578948640646644	55.8455947370812	2.72188630932712	122.756662088053	0.0393020796973763	0.786952058967387	1.26788972399152	0.0152573886322103	152.203355629802	58.0846380002465	0.491832611422455	36.3599213557024	13.3607880574268	0.621633507471452	2.39270136853906	0.00355496993204843	0.534845234195326	2.1134703622054	0.0129552495088302	0.0146570061830543	0.314964779788927	0.582484713333217	10.4956348510457	46.0940554192667	0.222102306436212	0.0103992430212088	0.0077625577406103	0.0218906432748588	0.0171720444046078	0.581591869175677	1.5220787979795	2.31518303296024	0.113738156214238	27.1300121302819	0.103657701238735	0.0382825330307164	0.54391592276276	0.00199231673656148	16.504160505199	0.24424013149523
p0011	0.306330810687047	0.0353164680530944	0.854555560031666	3.66313734134848	1.31988218982011	0.00412764584487813	0.0186220097691929	3.89653428998051	182.932767447618	0.483019959895214	48.4566559784698	5.38160688583884	64.1700159470951	0.00665006244300223	0.025767777894143	0.554881874765636	0.342011103624166	139.269404879976	134.021565787013	0.656227065539068	54.5068890112706	12.577307365516	1.11212867741937	4.40297622400602	0.0327467246937999	0.73050393792447	2.37033432117176	0.0289641821723973	0.0116638339554994	0.217487770861645	0.909856523144	16.6751756332851	9.52629884080004	0.158242036017029	0.00647821605413728	0.0314678835583041	0.0412907860642763	0.012013296951287	0.705451200147282	2.05122643830756	0.0715287105648081	0.0743906146840293	18.7931609327968	0.0926432794238832	0.0533007617801631	0.597577210297061	0.00824182984666715	12.8013715692209	0.13446404961865
p0002	0.287140286755424	0.281026451039253	0.531775516829434	1.35616449835436	0.645727427047373	0.00561685455779801	0.0239060336334036	4.07785522472643	183.208696896066	0.0495594870903698	68.6862093829298	4.51679170861114	196.476655066632	0.0120343444527368	0.00756362976669293	0.716053706729901	0.181338041833253	158.367144450254	38.0499538124773	0.490880851041847	16.0909073438598	16.5740407397626	0.858536448120038	2.31877905429966	0.025046390108683	0.709386899922564	2.05072333732117	0.0138058415479326	0.0112375306069053	0.224970258624159	1.21270107785383	3.92525295190768	13.3278625376093	0.177111069091467	0.0110455211443476	0.0263527319855558	0.0374936197389703	0.00551631888997816	0.519222125579899	1.14589929944125	0.0771631433381417	0.138493335173763	27.8375717129579	0.1532743819975	0.0499617283936327	0.650508150148474	0.0144935920759011	11.1570644234592	0.172823656085628
p0226	0.561169956655274	0.0367423689660735	1.11044371350573	1.16632352222843	0.924667771788095	0.00346933477113108	0.0254977948484578	3.92826287394565	257.863800083176	0.267734146399452	95.5371050744297	1.74600254170481	105.468921088074	0.00679961414877	0.0112841438169877	0.415859981840884	0.157204972495562	163.647268567456	103.986891754238	0.500275816265717	53.9684459440101	24.2571350463668	1.32548951026076	1.33353451129915	0.00675000472958461	0.69090823398009	3.7384389152257	0.00261467500114432	0.015731891264517	0.235307938090696	0.922887621315383	4.41740780001631	21.1627849592132	0.183151428257838	0.00369719157858473	0.0258228600240173	0.189176344706285	0.00415699238804263	0.360360317032696	0.670684360248481	0.392976826424149	0.109584502942739	24.9636309462794	0.0684527798834205	0.0440784977062191	0.499767391137736	0.00501418952880429	17.6176817212529	0.155261384823989
p0114	0.290927924189452	0.0683331151485311	8.49880620727473	1.34467614906181	0.482222865713049	0.00358267417125982	0.0262146255961181	4.15736237801497	216.074873013135	0.174608679298078	57.4534778109226	5.72162151762521	72.7822265869458	0.00911593184201758	0.345499695561443	0.567881248455213	0.159173537723435	137.893047683853	66.7969086999757	0.259958140627406	33.5607298525373	16.2180608089749	1.09233710133153	2.02425685188544	0.00555976361118693	0.582432211143712	3.6326343376314	0.0136874434429958	0.00939722469281087	0.325787884526639	0.537425255069203	19.4684142817372	9.78071006989758	0.132280126981106	0.00210207295348568	0.00236195982456992	0.0847428455467504	0.00690567560722275	0.382602314319714	1.68557211638458	0.847074842294879	0.127626192310757	21.95845630222	0.150909311883165	0.0411887754048729	0.568534556043644	0.00340732584847563	16.9319208038309	0.203460770986657
p0280	0.208520959512087	0.0416595406166652	1.1224150709893	1.16428413764626	0.447910422235841	0.00139702442758159	0.016008005003536	4.47027540369739	168.023219562359	0.179360148959122	62.3241254297434	3.72040903029088	102.262175138496	0.0154642696127605	0.0235618647612304	0.623227492462924	0.113942919205965	168.889132731904	99.4995310580605	0.0933730445972159	36.7136520326444	14.9228652071912	0.786082745408899	2.29451847921789	0.0205359847107123	0.563591508677352	1.55219942202286	0.00263877580997109	0.00508797578622527	0.333205904036638	0.491926187658749	16.8119128293531	18.6749135050813	0.135004987051516	0.00570882263544702	0.0104366247014583	0.0373912424239469	0.00440151411314848	0.385849617505475	2.10919190772864	0.15567680939764	0.114155246460636	34.1019671160714	0.182941974845007	0.0318159045180828	0.593706427158868	0.00222865916432699	24.1340210114108	0.184977270041885
p0254	0.594603186027583	0.0542386947784888	2.98021139126392	1.63155445006351	1.53503063553893	0.00149381099065549	0.00814324165700042	3.57577725353511	225.062117528869	0.0682620534383107	59.8182619001614	4.67463773765783	133.697556837654	0.0102162785840397	0.0128121011089615	0.464398167121852	0.111550348684889	180.265673517665	131.663974354266	0.0983501779935707	22.8921138965014	14.4509054333858	1.18977636483254	3.47689404603579	0.0173815270757634	0.584573394173979	2.34599051010522	0.00255298565848911	0.00913267771015448	0.261233586388118	1.23712789259002	27.251012440805	8.3029349921026	0.355159713739226	0.00586101166458104	0.0303128706635215	0.107922135448618	0.0030873756122388	0.401985020836343	1.00066535170085	0.202983892265839	0.162609822572913	29.3651574024345	0.129238922726111	0.0391722088309647	0.520403879135772	0.00354927190749034	9.72753484956558	0.243739553562875
p0163	0.154154944968642	0.248696886332279	9.49071577279155	0.55483748495766	0.286431579185527	0.00512913699388998	0.0447729565138347	3.44908363529551	146.763046759012	0.148578394114645	77.6833584283169	3.87268598598085	89.549625502861	0.0221517290122305	0.00580719430115681	0.251012331163106	0.0505766580862279	128.153507160626	88.8422867435285	0.102623926269331	40.4641774164731	18.2189979279043	0.965667555359116	1.72642023058418	0.033163483120863	0.767497685799114	1.38287425441625	0.0152441533152949	0.00449406536596075	0.460820339937072	0.760185600934209	7.73065994574893	11.4078774627441	0.056532038187417	0.0156954859522402	0.0105927653998722	0.0440383771602511	0.00137071476572709	0.328125575458872	2.0865257554877	0.122256810813173	0.187916031390502	24.5083376089936	0.161161190522159	0.0541423490213395	0.528086322332614	0.00660516691974204	13.0319098516915	0.282611663250849
p0165	0.117696659099471	0.0170160462893472	33.3475708654043	0.902326805446714	0.363738431593366	0.00291686046964926	0.047510333980038	2.66456417911273	136.133333426082	0.0696145835243985	115.436089432387	4.82716429202725	30.2606679804136	0.0109986032382834	0.0044803622274563	0.363075551833022	0.148006053721072	126.731540095537	89.4924956235261	0.211578066675254	161.443082608989	30.1291885272565	1.08611894561335	1.43379983952211	0.00731113234350388	0.669950208352362	1.29986994604377	0.0149114906582949	0.0135274805176735	0.263336327932291	0.605827194530918	10.4249556612051	14.0893767166864	0.156497337653938	0.0223637755692572	0.0157779367806715	0.0290420024226601	0.00454838628293211	0.181350146032554	1.62959526774236	0.217877198255551	0.0641289859796025	22.6722364650036	0.181739347181716	0.0131383163152293	0.570086410920948	0.0048423977805438	28.2731542656623	0.109421993233877
p0180	0.243176951716014	0.0550583971480328	10.3944060401294	1.49274097362167	0.927692535618143	0.00273153450599172	0.0570665116823992	3.75957451968463	187.789916643591	0.134000604422749	115.011550304871	8.92552203632199	138.21825175064	0.0335541401975796	0.0151152736843823	0.633877408089658	0.0577348998572228	166.189558671444	112.784586707802	0.0216681126949158	33.9961993512651	31.6658783526918	0.956606114390209	2.53770582466079	0.0117299813027423	0.693987133245538	2.02714908314377	0.0135914613597642	0.0114641726074229	0.307328231228846	0.859030909646622	3.39879393877734	25.6829700833019	0.069647274258544	0.0156637010719495	0.0252042595148372	0.0588188443330172	0.0140546331179951	0.422019663870229	2.17466594574398	0.265888208447621	0.0915647876982578	22.9552213554738	0.108676101462949	0.0514185652403335	0.686065214503523	0.00646884459356668	15.2919449654231	0.220819344578928
p0216	0.155045036256034	0.0388741509440216	1.4492120228355	1.5931822530261	0.689864118528463	0.00283411585941907	0.0383961206522753	4.31938957747431	240.737406566458	0.178659021094636	50.3789943273562	5.16285248104642	103.660698186374	0.0165188432957189	0.0291716791645922	1.08958015116399	0.0577660119584142	235.234538477075	110.027248906418	0.193184967772569	16.3254349117262	14.0993379920027	0.375441478424004	1.35562387636588	0.0272340031755907	0.337040145953073	1.70555970102315	0.00953388929151086	0.00688246010615117	0.247330908455804	0.364385259126074	11.7190066155083	12.2647954827863	0.155079241337216	0.00863942250827872	0.0224074410617238	0.0386566527837919	0.00543907409358294	0.603632979040204	1.26284666565756	0.11768060542511	0.0844770669373583	15.4281045315891	0.0988941051694585	0.108378977307851	0.853421817379182	0.0102565088750876	27.6794073040597	0.131053279310173
p0059	0.110097413646402	0.0838200822018938	3.30281431444803	1.84773994389214	1.04388286797593	0.00272108984050957	0.0581640212079522	4.32572342112698	240.951707145234	0.430368315754057	49.4670587981552	4.46230804332117	207.801647744839	0.0261960904788672	0.0101333650754907	0.607307682760741	0.0514323949067816	223.042672848858	143.684751815843	0.581784866045006	20.2180116868576	12.3521804647906	1.02105218241979	4.31699182711006	0.00853098462561731	0.826459975672235	1.88198153994839	0.0205239710338341	0.02160665794083	0.388736274511544	1.27518555205769	24.0903559749873	29.5040203533208	0.11974443729005	0.00425261318307954	0.00624537464023691	0.0300711366460677	0.0128853627905106	0.338129769909165	2.21795677066299	0.101539522848737	0.202263339090278	21.1163611896281	0.176624208414221	0.0243100541768765	0.792090346213532	0.00390342694349295	27.7160158211401	0.204464631427557
p0259	0.10570749273246	0.034975200011022	1.12041287681467	0.274425321546989	0.493935397707473	0.00333991655907735	0.00600914526039029	3.39512947355224	124.963035021374	0.264609247031026	47.3572487104347	5.52043034194597	59.4344750507015	0.0160923142991237	0.0166258117409226	0.431641168952373	0.147013062899538	95.4535708834288	79.9123791488684	0.0282087985707642	113.308393573188	11.1228662598445	1.50895473129209	2.372480804031	0.00826883781848231	0.86744886439374	1.97536380369428	0.0196456874813243	0.0135700697512079	0.227782063810602	1.36553631928271	21.0973958408379	10.5399421841353	0.249761591528382	0.00869522993120117	0.008715371099861	0.022148414843688	0.00554121767879525	0.160895206250612	2.29324952347302	0.0102310070363279	0.0627436747608594	24.4140645079694	0.0886457845836205	0.0991275722713707	0.519390545710988	0.00807007943840062	14.6374647503743	0.224319596561714
p0049	0.331638266273533	0.00628686585426548	8.63319607012678	2.38075735048732	1.51886222377644	0.00328217719705891	0.054089770017205	2.78831544203615	150.716996254881	0.0591246989458135	70.0786496981422	4.9131212583216	69.2109246990191	0.0037587734613683	0.0102250025439454	0.395376771644512	0.0134997752244389	76.3915562053434	93.0832237878868	0.0246837601212115	20.6866286336874	16.6544858853249	1.10487473377716	2.71540706658599	0.00850760348620107	0.715304133760735	1.88195631805693	0.00252240247138006	0.0129515712025838	0.282286034546055	1.02314260992817	26.5189468428361	10.1026660163183	0.196420490173319	0.00646102172508292	0.017083469038725	0.0731517319655552	0.00980539021536813	0.334100223874052	1.67011680205377	0.147124218961147	0.127523941338505	32.2411338753864	0.124808666188179	0.0387157521953207	0.303991644132758	0.00945774977074711	11.0655343832652	0.225567888781436
p0177	0.406019755456042	0.144051674645545	1.20232546767995	1.99497426897648	1.02311280512076	0.00351828098260025	0.0674833266013014	2.8321585869871	112.371944371018	0.140271783979078	65.9175322414573	5.67040165696295	57.2402528040718	0.0225780731184651	0.00757168678923637	0.680225226470667	0.0266133258199846	194.278419148381	126.37585374678	0.240530588802408	36.5413936523754	18.6117084068363	0.933499728356127	1.44843632794693	0.0130798710206679	0.667480295969565	1.64942149145316	0.0241795460718728	0.00851557192528722	0.382530989720629	0.72874920651366	55.5947852938192	13.0704538873861	0.0863390163097465	0.00802501032866168	0.0182052766297942	0.0861504738720357	0.00147977201302	0.261137698829464	1.78060479174086	0.139130821598432	0.0889277857867443	21.5243197627068	0.116012916974817	0.0497501996810286	0.923850334268031	0.0051146628156654	14.6028869668971	0.264780755570698
p0116	0.253052079888131	0.0402411316082877	75.9444379641622	0.564267066474446	0.471623801130016	0.00186015873749481	0.0239303236875556	4.80471542930055	186.815234310111	0.116044204929376	104.664508008102	6.43647238270723	40.128981108849	0.00581343436447361	0.0222428957528345	0.4934941638636	0.169757953581709	132.757862835332	154.374783074829	0.229174415334447	61.2878678560006	28.4397318286369	0.958521172823641	2.09401834174739	0.0116245409741421	0.663034774910993	2.51380339037757	0.0161826703208113	0.00384454157043155	0.254064850322574	0.925017059682567	27.0155649354541	9.38059503190553	0.417041786623679	0.0133436404164281	0.0201256451343253	0.094800161189107	0.0218982563140568	0.396051768887076	1.70205798890391	0.074545045077109	0.0878650611973734	24.1942262794992	0.053267206729946	0.0403460835709483	0.683865020972409	0.014742429183563	14.6616934394114	0.23412852516698
p0244	0.389946329188717	0.0427476789825184	19.7099254470435	0.780327512923306	0.791996087644836	0.00301898878392277	0.0023773572509972	3.03121757924369	119.213415092601	0.134376467864103	30.2500358176054	10.4512089001346	28.3527789628677	0.020559418463597	0.0134274458108189	0.262388010916701	0.0316032843573111	140.681714983907	49.6770587906199	0.332978458591486	151.12657561915	7.52762343154588	1.36117747512819	1.490878569097	0.0196437881155264	0.812254872181994	1.67488547557205	0.0212172098694854	0.0134298373695086	0.0955493387582775	0.836721767450427	14.0083489570642	11.0368679265691	0.16273708945276	0.00946843627575849	0.0149128772918743	0.0488136621554132	0.00507347622804789	0.410010570302275	1.21870245588314	0.161657434529982	0.0599020922952463	19.9237614561628	0.115863746079343	0.0248578405508861	0.680322596851522	0.00249677511170952	11.2742520136086	0.197870507295033
p0058	0.203503770050542	0.0538351043482193	17.134729681499	1.60455552668693	0.605612934732287	0.00620142608423755	0.00148179737786745	3.78423483932373	164.611616397494	0.120289765833115	41.910863699522	6.90512152694289	52.3751809313189	0.0199829236498166	0.010978388619809	0.407866918791095	0.10678719360981	129.395967857004	146.710484817826	0.0323959561005161	28.5707262535119	11.0557103854991	0.673122583396779	1.61135372997643	0.0130182876587198	0.524587974157743	2.06836023501479	0.00396944884526812	0.00731524630858247	0.213379342006546	0.645458235750265	11.1568683420916	2.49038288692632	0.766111681447925	0.0150401789271875	0.0115337094304753	0.0558491947688147	0.0113778642374922	0.554082859525783	1.06976251494252	0.142563971572579	0.0572053687589505	5.51074971441829	0.0756098451089642	0.0293475314124797	0.558106175454931	0.00941842301101078	17.5171304175567	0.170814465096673
p0055	0.274574136028525	0.0358525730394558	13.4279060179552	2.19705485377225	1.07471357707386	0.00174645988036547	0.0515444991180482	2.81446396026623	128.342656702787	0.323827457933154	43.5182974699176	4.66241023712334	42.8912889403908	0.0102949255167569	0.00297640865707645	0.70040962175589	0.0832424016967552	131.874423978763	97.7588529366516	0.3084601057004	48.5432891980475	11.9883959850973	0.669544206614384	1.28796953920974	0.0246747693785891	0.433298026275436	1.12823238173564	0.00468665346457578	0.0235060589184623	0.30771941495015	0.441263795710285	23.2524220600548	12.2989394246617	0.197462813339798	0.00463131725392521	0.00486460492036251	0.0804308029933824	0.0119487034482794	0.308605583570613	0.8617111770209	0.035789062076096	0.0905327751597346	7.31527566234545	0.179792074310223	0.0610220881255909	0.695887959436222	0.00374042577579364	13.5230757111523	0.281216147408983
p0007	0.577672994207767	0.231158331872443	5.41357013341773	1.76780800346487	0.37562735785597	0.00474160641992294	0.0162090907158442	4.690126371343	219.423789574313	0.27742300137057	28.8547549444132	6.73751381253738	148.257312764829	0.0172014821722356	0.084294301131454	0.226101461892061	0.142566548932294	190.450869194303	158.638922919781	0.0525674029280085	37.4473902470292	7.4292969954285	1.24965428936654	2.35382626125466	0.0146143005379726	0.733799517156036	1.73413853181818	0.00756719534156561	0.0255279509902739	0.295960586391306	1.0377822910474	7.93723012726864	25.5120848701442	0.236712434730358	0.0080272626616265	0.0258009464793091	0.0626806710864115	0.00923528171663958	0.432205405261499	1.78931244126999	0.597574693022575	0.0961511282275085	33.7566076451662	0.144332551165921	0.0653777953523886	0.743243186769683	0.0108412413507667	20.0097859012209	0.169466177418142
p0012	0.144867510904115	0.166212115842594	0.945042357643526	1.41709854977818	0.373423048924038	0.00434660626123131	0.0318597886664766	3.84465237377031	176.480580498632	0.238784063058261	75.3894432786987	4.68482505152897	96.1726345307169	0.03909448096505	0.0167085205812075	0.52170995443056	0.085303215405217	137.574656053908	83.1275089852271	0.536709633550794	35.3846109307628	20.2869285797558	1.10410916026643	2.54728384172053	0.0314859559397487	0.589403168387502	2.16738810183462	0.00832310282285288	0.0134766196340419	0.37377347829794	0.799485830987785	11.2911358790019	14.1878774184512	0.0575584264610668	0.00409699175958771	0.0082508230100683	0.0173967832939374	0.0102505935102825	0.369840306365353	2.0929520851741	0.11747553673591	0.0859451009721641	29.2787437227215	0.130102234288372	0.0387189290803854	0.761734950253304	0.0160452214345955	14.9791303549778	0.129526105044847
p0178	0.17495429864041	0.0215214506236246	12.822805457139	2.04008705991203	0.457395074744437	0.00146619464329724	0.00170987804566994	4.25380910538781	252.660424413506	0.0617462010047145	42.9075315872501	7.0708102223896	126.118503068271	0.00503219818313138	0.0197012983726301	0.496556164561662	0.211398461972637	212.097690013948	147.929597609015	0.0524169445923693	64.3778168836237	11.0432378053188	0.965257627461198	2.51356105412823	0.00739482664100022	0.524397635639321	1.47891177793461	0.00439616841073745	0.00872465353401779	0.255397952694698	0.875978470260926	15.8697429682689	7.12998331508773	0.398853539514004	0.00530466291527343	0.00894238490425658	0.0304066106753466	0.00896712221752894	0.54384588161932	1.13181573100549	0.0823814391709739	0.0594371162910147	13.9240260147834	0.124653590993489	0.057939923438801	0.782707713258487	0.00549519149751942	12.8522308941947	0.284018059189844
p0125	0.10037546277099	0.0847245990517817	23.0214581366592	1.03634882489671	0.744670393661406	0.00308044782174696	0.204394508328862	4.81355775928545	208.772289799483	0.153807559335839	108.378822128634	6.9503467749216	74.8814064182922	0.0181143901107477	0.782751527719901	0.346953726795531	0.207663758925903	233.965863599352	87.6504071733437	0.249251103233602	35.2891782113741	25.4553370780845	0.786507960207818	1.95984346206278	0.0030776455392024	0.611214200160439	2.21496327435047	0.0081266059566798	0.00663224573203878	0.158067482446073	0.706303605975254	22.9365131361121	31.6147912284239	0.0414621405553734	0.0106268325717845	0.00737150074977947	0.0138456343389292	0.0119957533363793	0.361978407213835	1.5196105920914	3.87393554513	0.181201247745872	36.0040277011692	0.100445001783944	0.0419356150819237	0.853314963387949	0.00183387979792958	12.9650098607932	0.392242553918728
p0102	0.127940212645287	0.0163994018857138	29.6082346093247	1.02546739485926	0.698176081855024	0.00404847810096414	0.0055701397756631	4.09382740258144	207.620025542653	0.278976320470065	47.1222858464573	7.20092487922841	23.9762514360717	0.0151630233933304	0.0148522347824476	0.629253299153393	0.086907292251175	130.394294365529	77.9076879249246	0.223945835022416	83.1270900102714	11.5846615566611	1.31425802188796	2.04133580645744	0.0149310214317885	0.725128900236226	3.19706041332184	0.0279951141377679	0.00921457326745922	0.117909946018777	0.703007812653534	8.66105815261005	12.7905865268063	0.239728245306194	0.0186054051846038	0.0142698569852578	0.0133321386321629	0.00610613706215473	0.310446253308037	1.98871985263514	0.127387819585241	0.106724128141094	25.7780238523129	0.105034792350657	0.0351988355923697	0.652385169959241	0.0118914691425219	16.3326478136149	0.272435140413666
p0054	0.169499209979737	0.0984292320539633	38.2214932128829	2.13996958700947	1.19869924056997	0.00111992859570136	0.0411866691956346	3.07494868806031	159.583986140096	0.178867177482176	69.3817742393994	5.68562580935431	41.0927295901712	0.0090237526479405	0.005044545745185	0.550516468932334	0.269019294958978	143.986348811386	52.4229983089937	0.258455121414357	137.819596793806	17.3866563358464	1.26931508830664	2.18403430591895	0.0327918694900343	0.896651954411528	2.45647506990374	0.013222333074884	0.0143997597103737	0.291147036460147	0.716981991631055	47.9142384917528	18.6511506291994	0.208586520656169	0.00784058327583601	0.0082670621982859	0.0261672934388265	0.00824399153413358	0.467914132323591	2.1140797197091	0.0958809454087326	0.0857178113783704	20.6431437873295	0.0803284438789714	0.0302138922411666	0.651446051556843	0.00557250481154565	16.4471513933147	0.140424895906539
p0236	0.146176963098872	0.0129518236933419	13.7084459885045	1.6736037400141	0.965611236478277	0.00391119314306727	0.00355862831227068	3.33254559234479	137.132197835332	0.153019645190164	63.813736407568	6.58602080069685	44.7930666801436	0.019722545019824	0.0323365578183712	0.421100790657463	0.15800543535065	82.4366618376721	84.0273373086667	0.19698538507759	119.695791473199	16.9404880235366	1.70898141387444	2.53607128022942	0.00420286898962018	0.891462951207206	1.90899593929927	0.00249250832893633	0.00974939193665592	0.316788139862709	1.38979011662902	26.5065446171501	13.1904123586818	0.159410496161726	0.00417479796201937	0.00688704723144626	0.0625678562201987	0.00352209508046109	0.247157117989022	1.31090888375928	0.236686601953951	0.113696017139011	25.3763843375765	0.103693143418484	0.0336780428730072	0.388825533722181	0.00370313653341897	13.5664308156146	0.296521663040227
p0029	0.219063886361473	0.0771384942138756	0.326166308757824	1.62855458919368	0.844094758892001	0.0070390886966883	0.110714047413335	4.14809367738269	206.981058318148	0.121564715281856	42.5714306059017	6.49304603062694	109.345787581387	0.0271580191615693	0.0104632366272778	0.640736293692157	0.0534363495244539	194.580686137578	80.7801138241319	0.18163132645085	36.1058642194444	10.1463186661707	1.46674220190856	2.59617515524413	0.0173311481385795	0.956556304762719	3.38617701689328	0.0113568301192448	0.00690941991437342	0.334960002201431	1.07730826836675	12.3287616751372	24.9713806091111	0.0330567012257488	0.0160711245277093	0.00710249725776714	0.0516401489013487	0.00488240498904245	0.30644881309337	1.54296062605857	0.127307895133715	0.135574866747157	46.3898523735989	0.161836073335371	0.0712667491684381	0.877269365536526	0.00826270319775731	19.4066879371962	0.193630620057867
p0212	0.281112322640278	0.0450697668789087	2.54067721673024	0.734788412081906	0.485856462565707	0.00251183411458388	0.0186997121878304	3.89834105580017	155.851548894771	0.222623949455984	65.1710189166224	1.47360391756565	64.9564202567882	0.0228611486030538	0.0194472083303762	0.551419666343415	0.0604393133697685	128.382384265734	82.7920279264844	0.120788709393219	34.5578227549271	18.4168833101267	0.807512195791202	1.84600792611286	0.0082795384297609	0.582348108243248	1.66915009361888	0.011950723998707	0.00576038362255555	0.392925240397647	0.644868945473483	8.17504088947419	8.59728767116216	0.285825211084238	0.0118747690208732	0.0140925143766409	0.113655676601203	0.00918105959440562	0.223881646903334	1.41850233587299	0.285974286735549	0.130510534854261	24.7462323097195	0.16947076402021	0.0443599961643005	0.502545514659984	0.00423855356331721	15.1280505840794	0.232822272422096
p0073	0.176050091863962	0.0462388196497551	11.4715551001767	1.81452390292039	1.26502585141555	0.00262826594458833	0.0210323346304204	3.44977966096452	152.438416975517	0.0461193849529597	96.481442137639	3.08482780999669	28.0684995608508	0.00588440446566425	0.0188428673789462	0.596699467389682	0.155936907143979	106.689470962224	65.2969016655643	0.21613093304814	52.4607445315641	24.331107717832	0.977315673339758	2.01132140711712	0.0308454189933701	0.556211695827028	2.29799115174862	0.00541019917234445	0.00558760323612435	0.27545871400753	0.622130819742924	8.5516380742763	14.4957617958547	0.226916863683506	0.0151029934484482	0.00453882140839575	0.0197922373901773	0.00672176930711738	0.484393175826277	1.23310032454514	0.115633405678209	0.108926242572592	20.9691077541842	0.104244202514435	0.0216622307713713	0.447272161359696	0.00241365047611309	18.3851336046774	0.226743227171259
p0017	0.0986012624539358	0.0383715636701626	15.0094096387221	1.33672341161861	0.664166158234624	0.00261674766970646	0.12587162383508	3.88054956017256	201.067903641048	0.0505687323142403	65.8661981091352	6.37305416200789	49.4826524675644	0.0128494399137017	0.0245978483969216	0.443674401732475	0.0898909375934522	163.677708790051	247.357231807763	0.205697163036311	85.7508301811155	15.5647477119628	0.838716254143846	2.50092848311853	0.00377227627538873	0.515229969189013	1.44776466755301	0.0047914422527819	0.0196879704964059	0.435063173215844	0.480045726834818	12.0085893655241	25.6161061159796	0.14127759574654	0.0046437020356693	0.0158596599701921	0.036046763045328	0.0173489506365694	0.414308727039401	1.7363910346999	0.127874027551931	0.169214516138574	32.6305125052163	0.179026273276741	0.0333857449723313	0.632460453053135	0.00331274110614211	17.348826962712	0.348921108456552
p0140	0.160875784071478	0.0359823571325947	2.91590324864988	2.26015774692073	1.04211760254669	0.00676499313999946	0.0749060686900561	3.58031752221829	161.446434026031	0.137665141751078	70.1480817070513	3.63572921417642	63.0788011070674	0.0107064696818632	0.0405310723475466	0.651038397587427	0.0216889207031939	144.009662818066	102.326606087083	0.129280077239597	26.5616186503916	20.900169953062	1.07260970275161	2.02640680375547	0.00473172128184128	0.674795341003393	2.46423820568878	0.0248179058408961	0.0118354797368343	0.282977188081503	0.862995068339218	11.5441205941026	18.6882707047932	0.158590752338085	0.00594096023468729	0.0354998356821706	0.0256579338805596	0.00237697971836683	0.349479991799192	1.48139779195855	0.162246257943714	0.0940439476860608	29.3227407519316	0.0956150575260021	0.0627561549282929	0.714555503008542	0.00424873409034545	13.4082618616455	0.237142631110883
p0034	3.00434308423466	0.24783279437288	2.63719087732764	1.52694930241531	0.991665728424901	0.00305426859423471	0.001028936263398	1.54668979317379	42.6212854966783	0.15114791592587	10.5183421725472	6.10560707248385	53.9944786484229	0.00262315371302248	0.0217301000450649	0.31706314921703	0.0869221826909018	19.2887790303341	70.6988434047372	0.00498916483228404	97.9668091864807	2.52742665194829	1.07503130703012	6.54278883217108	0.00393439441885033	0.292186864276145	4.87510880579761	0.0156512990935106	0.00969909522448499	0.17672677488854	3.54775605815554	273.603523659353	0.636327292029166	1.92501430458638	0.0298551700104154	0.0884406384647334	0.648269048258455	0.00232498341851593	0.0742665258118786	2.94194424157649	0.141402672618082	0.025762771498107	44.0370146484864	0.0176608142205073	0.036016138111114	0.0430414066144621	0.00341179929830928	5.51878497420907	0.384868081046562
p0052	0.242689853082805	0.0812283289600473	14.0359517861724	0.371384138556808	1.66577379960083	0.00337315991554152	0.00339678725862935	3.51310127716922	115.379712731907	0.101671917197936	44.0632340275318	3.87816966521498	53.9582006067562	0.00666929092850741	0.00520658652651245	0.599556183966018	0.0175502965426475	99.5866160060738	110.527159512112	0.0169928740909669	57.8045300710468	10.7123742555112	1.04584813858286	1.84370235201163	0.0084128730022645	0.624372153976673	1.38768343938836	0.00751443113017212	0.00966592133505742	0.290430547877633	0.852207280937268	19.7489706037422	13.1189162417626	0.229267383286525	0.0341290075846093	0.0152351871778747	0.0739724690070412	0.00978855503570073	0.384007417601083	1.23697479977778	0.248646282966189	0.0734353234985331	14.3650922662987	0.10513124222634	0.0575659993525026	0.440884230342194	0.00334295822460676	13.4529627100263	0.144101537374141
p0085	0.0814395155092639	0.088036722199174	27.0752095566132	1.21028706294039	0.656273024194458	0.00617622287004161	0.00513003316488305	4.74657723303586	132.269885458689	0.158733675334689	35.2071362184433	4.55834240095136	34.9788799642094	0.0329896535318596	0.00533762136919222	0.311828712044451	0.0726511297381006	124.621604169358	114.907691508412	0.104340533275444	155.345722983037	7.88441232430195	0.860142856700371	2.68404154705899	0.0290948670608351	0.604932317734546	2.45770032119085	0.0036159992717116	0.00735497902388606	0.112350066779328	1.46524371780285	94.2811957573956	6.12741593196888	0.63275497561995	0.00605246708570652	0.00367076464480053	0.00706029708227884	0.00721272879052238	0.298486858650012	1.90857382427667	0.178572199444607	0.059059182205701	32.8197154807509	0.333394452878156	0.0595588628193164	0.538892149211082	0.00448124055321076	13.2122101873781	0.754058898449525
p0130	0.194997991965611	0.0171559255290322	0.637770548422169	0.748404879468458	0.282825340049211	0.00192329657464702	0.00588667301877362	4.1911620308711	147.246393275806	0.119455962455325	40.72024912895	5.78148003160923	71.4065877956968	0.017834502321539	0.0132317860861734	0.372670198926552	0.217705756146426	154.521514254479	86.1848049188032	0.060322615543866	30.9592197915117	9.85652087712182	1.16598910466147	2.79892508476414	0.024265616912509	0.591585914018365	1.97487007367905	0.0236955721787557	0.0103906780503736	0.296856585262698	0.954141659045964	73.0921829203794	7.56089365540596	0.355265759599007	0.0110452451315052	0.00577793549511859	0.0617782715392793	0.0351756019167001	0.406787285356922	1.5804614255316	0.133509255132543	0.131719031913777	21.8229233753091	0.140840503765013	0.0660662394203869	0.615640264835392	0.00577391557126651	60.1061165501066	0.253275880516781
p0045	0.454368860413739	0.190489754958232	47.6890338229313	1.31233027189818	0.637179972932393	0.00153602604125905	0.0033080844123124	4.24955522754877	180.45109232671	0.182235919671264	26.76547748726	9.64745106176075	44.9658725107155	0.00749874336345461	0.00907621645730687	0.198156212400481	0.104532533808301	165.435001766463	103.891953137881	0.0906823104201657	167.190978794684	6.00047062511882	1.06225532998414	2.88339584006695	0.00719550653509212	0.633070710573883	2.01532536181802	0.0166691998033464	0.0269381083803954	0.282857933059183	0.963770403552997	95.9422251732339	8.24612786292033	0.631934580229157	0.00645328267123237	0.046364359936861	0.0230885625402166	0.00446020459768761	0.466967032706037	2.03094751825306	0.0146514285014243	0.0539997303277927	25.0167129235763	0.127898259601631	0.0313992090703378	0.636733891695853	0.0068322549629458	12.4640005633392	0.231932891009847
p0241	0.163163439169841	0.0338744297118939	83.7262866992991	1.20314426771562	1.03923213247735	0.00399563915443171	0.0203169327694666	3.78527566033877	190.593624299067	0.30670575039745	74.4227726851072	7.08935629718901	35.1205520576369	0.0246693907128082	0.00769603016566837	1.28395483855635	0.123912598335741	157.70234613597	72.7956880911153	0.240412628534229	195.178565182258	16.6235138038869	0.878356015448688	1.92258950415697	0.0159365855819822	0.706876210937736	1.59422736129262	0.00536589131398263	0.00798535421304096	0.394114084814541	0.817078153511776	18.6826997975912	7.9120973489711	0.113793189310837	0.00723168964197886	0.00775827252189136	0.0103220444646108	0.00292310689575353	0.564015867480852	2.01074306030036	0.363238858896269	0.163574074843908	17.9246941112391	0.124105045353865	0.040520047354867	0.595140249342372	0.00215782212296156	17.8161401030114	0.332150223044206
p0206	0.17277439954113	0.0913182878596132	1.76799176282336	1.57884515752171	0.691707823546703	0.00192417658487694	0.0766515302133837	3.86334782067417	200.523326934673	0.0550081523968223	29.6553740056246	6.10543061091288	88.9760482393466	0.00685935488651457	0.0223798238383711	0.374153177853426	0.0473047115747108	185.815157710237	47.7998912802462	0.215118627518683	27.3845258134496	8.36265990869269	0.984590091198211	1.53156604964968	0.0175947146124198	0.620594299587484	1.42395313535444	0.0236575385708284	0.0306505710026082	0.888158274308054	1.02333831624533	25.9546574213046	6.61042674079578	0.173051832880834	0.00533491115186143	0.0152814659978308	0.0717065767086419	0.00217529264902204	0.30261590557221	1.27837583822079	0.17135025119007	0.0904672908623489	21.0215622630271	0.140590557925447	0.0641926008199882	0.708138589726619	0.0030558208604925	14.7237019925488	0.105770412445765
p0188	0.168478133655229	0.122694022986592	5.62797769251506	2.50664771438563	0.898777281954189	0.00269133627420632	0.0481627334770001	2.56967718302311	129.617982736632	0.104645388003205	55.6995011576569	3.0385480479292	75.9365313596205	0.0106488919889372	0.0108758750304448	0.806026045816512	0.0391339274395372	147.996236632837	77.4584410032252	0.183307008499757	20.5892172694044	14.4287259646266	1.1435972845738	1.48482078267454	0.0102311546788665	0.673540700560476	1.51595560738766	0.016890662264737	0.00837634488977378	0.152789663313307	1.20350415512776	7.64928064847456	18.5584752572936	0.176606197971929	0.00456889690014012	0.0191680656945287	0.0789752875899405	0.00809986621974616	0.239614808435603	1.10393783031012	0.160864250865629	0.117133868235938	20.4661310062056	0.128447845826797	0.0510280137261129	0.609691798066307	0.00417565913414054	16.1985634619364	0.175582397849988
p0168	0.303452628752921	0.19222511861808	15.6007385245575	1.21554042980039	0.772903574461254	0.00429187505069971	0.0556598942685099	3.98008141551384	156.838906497154	0.206793915458154	75.4060341284965	5.66183848333747	108.914319630332	0.00727473181377891	0.010563713433443	0.985502420018809	0.0990147006683176	109.150688020384	78.1507574199916	0.151682346139396	16.914630603119	24.9396823224442	0.768968435184844	1.1056266972001	0.00455199078498229	0.635069336953066	1.84827569881306	0.00418817999431152	0.0181392928439443	0.288104889143761	0.663689893479668	8.64719391325779	18.0628821839821	0.199599437463512	0.00763702863757882	0.0345374910575836	0.0345472226155499	0.00520993861856084	0.291136891494157	1.40176182466206	0.13704263927708	0.129221929908854	25.4252873639477	0.358925533702557	0.0128079701457629	0.514403221142243	0.00444510726667646	16.6970298849081	0.187739819062816
p0238	0.143867984143624	0.0814255951804567	12.3159891786264	2.08117486418911	1.22113699773914	0.00689475021460319	0.00344683395881529	5.89613889730717	152.046486951173	0.261912226256327	48.2103510281026	6.92706921409262	47.5659513311639	0.0114216502414781	0.00665197741447808	0.705619174633909	0.107853870566648	150.033003806049	60.6702313543284	0.0279344340461146	70.9083282399552	12.284178159436	1.35038975539527	2.91531869115749	0.00890564880578474	0.913041875368136	1.90759918067189	0.037621158799434	0.00397256967381256	0.629817322399695	0.923354443059288	20.5741896270491	14.8719684170274	0.281909939150977	0.0195019048163526	0.0182050454627311	0.0275249959942302	0.00583324699295161	0.616712527389449	1.27265123652082	0.185907867048522	0.0879494637516787	25.6499414004766	0.180213628807967	0.0793631955024893	0.825986176991044	0.0108726980763978	10.785911488629	0.352124430915197
p0133	0.202330476911776	0.0645995576557646	0.93098188104817	0.405264411019512	1.08047831397126	0.00593558700456282	0.0263363174213473	4.16960327529471	184.963806000983	0.0990699114539111	73.4725005800087	3.54299081127526	177.55493651146	0.0180439149440631	0.0157125310945359	0.677128282256882	0.0471946391846964	185.806116847277	85.1209936842177	0.348745727540731	23.8898135357996	15.1560019632941	0.953068733964651	2.30416870083369	0.00523537498069845	0.637814948034519	1.60729332582105	0.0407132847387642	0.00577860532616178	0.201156341429139	0.908117630393773	5.61439169870291	13.3304248181672	0.08619953511223	0.00382304735488884	0.00824918355835358	0.0347644226347904	0.0104594994919651	0.431135395902093	1.85278698482603	0.155739163248663	0.119408079382354	23.5508317882375	0.137920676918701	0.0519401165119824	0.685730288692408	0.00366729393897097	9.72330469749166	0.0873773518781181
p0182	0.15322385676386	0.0974891588831505	18.3436767022261	0.333437673981447	0.442809779478932	0.00543472034310503	0.00435970118061735	3.84135679490522	227.814263113918	0.175119824159622	96.4520748368138	5.14506815866673	63.299458883253	0.0225331744403563	0.0107727832664713	0.435674088925654	0.115080691041086	213.789342105727	93.6594149521396	0.140079217001011	70.4156078348999	23.2594519508954	0.653844811175054	1.61045529413933	0.00466361471575754	0.373617378174665	1.24299085719584	0.00495450577171825	0.00731098656855367	0.378403650697807	0.584538449008951	14.0708018267209	25.1362108434355	0.14494400962806	0.00555635415686763	0.0198307153503997	0.0211130003655524	0.00603994167329714	0.481917353891156	1.15220203725646	0.160356781227971	0.110240348800398	25.0463987934025	0.163721737536192	0.0521022356458467	0.864907710321798	0.0107679213289081	22.659853667341	0.272035831700419
p0201	0.566102644152992	0.10634213294167	12.2467816856658	1.82270802298137	0.81246008987021	0.00599381886562153	0.00543120374307215	3.29659498328326	169.188718495492	0.209768677703217	57.5189313148976	5.56296994224801	159.399479231141	0.0207718941296732	0.0106593630033985	0.336300587228689	0.0599680542394192	108.146632795038	191.173607632898	0.29350698585325	51.9294324670801	16.1523034198274	1.66137646249667	4.17063948953741	0.0256074555355728	0.709039860470264	5.85381932531765	0.0139167801303309	0.0195774340541814	0.218787905640797	1.09775351965638	28.9798431634603	9.69699759855124	0.257257601411743	0.0227418555647634	0.00877066947737363	0.027466109066566	0.0103577711248303	0.357302052418452	2.60091245462057	0.129952469203158	0.0870591212443154	32.1656194577584	0.101532552986295	0.0479687557034	0.53892369813761	0.00176843439669427	23.4028479195944	0.20813705562365
p0235	0.36833875142081	0.0426579762604796	0.462571402897088	1.75368948767794	0.75757589857895	0.0050957518227399	0.038556024639463	2.26142052453139	90.1959159662605	0.116668038544043	46.6957482138429	14.9023762699853	123.27211894998	0.00876945845775303	0.00616618414830406	0.727981149799348	0.0386290451733693	143.539841982454	25.550515013634	0.33448811657094	40.4795797794578	12.9174869771213	1.12990867061311	2.71493342713221	0.00472222923708659	0.647642162367174	2.26495063610651	0.0122868940035095	0.00945494393184145	0.322225747884144	1.03510108361778	36.6812441141552	24.5441075552251	0.405225693912884	0.00356598093670851	0.00615280718637418	0.0984351379754987	0.0260530326217498	0.290664257066541	1.05704397310449	0.0384209248304249	0.09578769359614	30.9045737774018	0.0788211820906293	0.0494545777590764	0.555059755481405	0.00329203529960198	12.6231382205919	0.101349008630498
p0043	0.196684393187573	0.00882097095193782	4.90005370332168	1.7202862998505	0.9722192431991	0.00345242237267253	0.0671607446904307	3.50768737214265	176.780810375399	0.291262509456691	73.6827811945291	10.3031744624655	47.1726121800833	0.0126780305446899	0.0153830566192267	0.710814005829448	0.181324779637985	209.055896741864	150.620175824875	0.543336434764769	26.6090847075914	17.8467371778643	0.667019668985018	1.17864334033712	0.0229693102879191	0.523234961255389	0.939137348030197	0.036782336167256	0.0409068090969008	0.222707837581502	0.508463217718554	8.96668339819635	22.9370367956966	0.113112633774673	0.0211238012121518	0.0104475056447004	0.0633642046870166	0.00253170319560746	0.575905382873094	0.643066206971333	0.267773582229716	0.102393670365108	23.7967187645308	0.10475104789925	0.0619205880209072	1.0675304462493	0.00401119721284638	9.038409438351	0.181142987170831
p0121	0.502878319949102	0.0470505639750308	14.008306954414	1.74993757317482	1.14989862397685	0.00768225038629587	0.0546015966225232	2.37538516996419	81.3004228130565	0.0535051962851572	72.8246625231891	3.01217014700779	51.3770933504378	0.019897916320037	0.236496368794572	0.2849680000048	0.049001531973549	101.076885123078	71.5179116704214	0.249794674840338	32.4033241366619	20.6919530337471	1.07221259356125	2.12116302265327	0.00410168396211455	0.762502189566738	1.68781341798426	0.0195128556980703	0.00651364382796557	0.265636433587781	0.816636973316227	28.8272462344583	22.1547552280538	0.14910289707849	0.0111838320071547	0.0091153593367297	0.204214210351645	0.00388413665691165	0.349153993934829	2.51476225187404	0.607360831101684	0.144219191213422	11.871171644484	0.115311113854625	0.0717975369173896	0.490936952611105	0.00251860588765546	8.89681383349701	0.241799878728426
p0261	0.38635324998547	0.0554720378800324	6.03029606053262	1.43841265820815	0.84565688557267	0.00463880020804255	0.0463937169174313	3.97075719924118	151.685217625946	0.221761921503664	48.438156444848	5.80738513173521	117.500268317102	0.00748961448856682	0.0589684510476049	0.359977557507798	0.454500418104824	147.132481061019	144.464856035902	0.0577944978825259	25.1629880638425	11.5748076922091	1.13901301467041	1.97521998194015	0.053439438407795	0.73210310065213	2.0874033035419	0.00188764437347579	0.00775949517734615	0.329641657798786	0.801657153035309	11.1950980447315	5.16380771523343	0.244224912721839	0.0208918762993586	0.00586178796582132	0.139341458790609	0.0151438426416246	0.351898061519224	1.42791753568659	0.158470178656773	0.115251101969692	15.2065022782787	0.162234375861548	0.0217511971717975	0.567766916061614	0.00589774224103708	12.604883450505	0.174645016261131
p0065	0.255038767295945	0.0632281376193451	8.94676904908726	1.95141732209205	0.924684483863755	0.00186249104149845	0.0339001007637955	3.60743230301396	168.310131823183	0.0733534654254735	43.691014280972	4.20849016850924	127.298743480385	0.01080337992146	0.00834961014849235	0.334455675463931	0.0939212863694197	164.447942847776	146.909464334201	0.0671887283564979	24.7504159073068	11.6469562604418	0.783428449297227	1.21084670873124	0.00774459872768632	0.592503988779549	1.33934995058921	0.00701695714478405	0.0109543459061209	0.406552373057614	0.671663008614161	6.78187763302643	10.9507425430737	0.147382470410748	0.00775640070581904	0.0188851167312977	0.0656498303083338	0.00147683535175161	0.29004565191983	1.13568036659779	0.249694660226555	0.0674945649256912	13.1486524011137	0.143666095259452	0.0532731884201024	0.547730515154476	0.00524024692763186	15.8651029133475	0.137966211127008
p0005	0.148810420835851	0.0170652422694997	7.83437861992021	2.04455378464805	0.665240113068145	0.00185560014962312	0.0896680076419734	3.28982233050605	194.73688992229	0.148760645855621	127.190228528532	2.30358199853777	113.165443580883	0.0160248672605874	0.00899430393917093	0.604880780470172	0.15946388445694	200.505573085571	60.8722213349815	0.309214420401222	47.6308026874375	33.3097443038607	0.847683549501314	2.12508196503057	0.00780977725889098	0.66068941628774	1.81092557547096	0.00640470551563681	0.00677761660391275	0.247113166165128	0.731088657015278	5.57753031422542	24.6037679326091	0.0920339575621118	0.0129781452666983	0.0115979288060651	0.0442068932717802	0.00385537967205842	0.167975128028464	1.60374221673104	0.031293350404044	0.102983042030774	36.12984306053	0.103019111358146	0.0548881227422958	0.88707676417867	0.00604289341512501	9.34819271354287	0.197122020492752
p0091	0.324768295777361	0.074066338712318	3.84250447345272	1.40407110401096	0.575752739801485	0.00412996387693034	0.0829127234417769	2.66881251412038	155.239931158175	0.0799073093973413	112.381971242628	5.33316164632371	57.1324011648194	0.00536631678988454	0.0190150206209348	0.395100292468204	0.0317968415698802	135.704617597461	89.6834104828604	0.221561231320617	52.5738418372256	31.6634919305451	0.881606491295175	1.8720486244006	0.166284753641981	0.474105935956691	1.87837220868125	0.00618845649490483	0.00664827913240395	0.263089206784169	0.580338230923256	5.21340999798652	28.5294146587833	0.0471569260666545	0.00761959279740782	0.00886236820198576	0.0982236952691685	0.00460533203742796	0.184822142985255	1.25620659044813	0.10264173727677	0.0673192062686264	18.1108566361534	0.109444416092882	0.0277307323472891	0.555826199769089	0.00405515378050043	20.6039514664129	0.145501708486942
p0142	0.131756956395134	0.0545494930432286	2.95319582218638	1.98132116362161	0.898879006292971	0.00333803840685061	0.0258919828763043	3.19451343556028	118.705170870644	0.198317164747038	57.2474345946859	2.306040219089	25.6179684777911	0.00849328847906993	0.0184621945090228	0.466084374644405	0.0573814159626891	75.4625001408285	80.1695892869922	0.206097021828094	29.8746047870343	14.5555065765336	0.970314175009544	2.76749356296099	0.0109311073765346	0.457908040190894	2.44044064973077	0.0183105045223186	0.0106161480557942	0.167377403631006	0.778661629768836	8.56146205307315	10.9186448820919	0.0658623227295854	0.0110985711692063	0.0123532780733429	0.0416143641947677	0.00220018819388567	0.202048664103706	1.25863535328248	0.0656756576403551	0.0727879636204612	20.9275047617847	0.090687102867273	0.0381248014365176	0.350993676416312	0.00707459623809609	8.05047368125004	0.16328896854773
p0265	0.165716577155337	0.03349714697441	21.6018292891902	0.69699879922074	1.18881182703192	0.00491961556323853	0.0699058625553225	3.66652039733237	138.100248891678	0.0460742760738083	61.2607015727658	6.05276608230178	43.9413202972853	0.0104664250030416	0.00469440730035934	0.3203317789842	0.0378784172797061	77.1980719667302	58.2259320941077	0.306038916164032	27.8050635647778	17.1619615602303	1.18094405328652	3.43338703667692	0.017145824710971	0.8294656433771	2.70790483781273	0.0368743559917198	0.00884506737316226	0.247573306443867	0.969640718254771	17.1962100887205	9.27673270451492	0.0675355399641728	0.00790469463565954	0.0127394053337354	0.0577459354096235	0.0221995169197113	0.326692118541409	1.23276119870246	0.0776908084680477	0.106871183904269	24.4084669247694	0.0650631474727138	0.025314722649667	0.372504750427981	0.00210107505693659	15.9661289408231	0.232015462970202
p0143	0.0356080905174062	0.0544686906585302	11.6167424547989	0.804615435876485	0.549317104740386	0.0033897582904438	0.0542325088105423	4.77116633232001	160.716044286631	0.0682869663516364	41.7361014784278	11.7776411653855	50.4638254322373	0.045367193937915	0.00842328372182636	0.592367622630768	0.113091900347544	164.382982747283	162.368217444489	0.2329991259949	37.5131026347071	8.99658935718376	1.64579271763668	3.66568949995505	0.00837539930513558	0.916178427492152	3.1743540630909	0.0056833923323299	0.0161958041965854	0.487046030405207	1.34797470431319	85.0490499776601	2.92173280223695	0.242212345501581	0.00580573361238653	0.0110587059406751	0.170031640407263	0.00264239282407705	0.334405066184383	4.0518851310702	0.119852765285314	0.126173723602278	18.4573349977891	0.137210493851292	0.0725342711789633	0.572077561056845	0.0069620989371358	13.3650772984705	0.289880549027202
p0134	0.0412696449584341	0.0262623908523965	0.883094969106154	2.3025300491356	1.26950926006964	0.00252977758377096	0.097036804501148	3.65486514492413	212.416091647978	0.136229715226641	71.0224340704819	3.11340325434526	65.4093984954866	0.0139986313952645	0.00856328594888071	0.777241880878945	0.0598837819089802	202.647991273885	122.01610051565	0.90598055890966	46.1905713862563	16.7346609497497	1.63747324608599	5.26483743143918	0.196005846719439	1.16309584221135	3.68755468792704	0.0172993952948741	0.0082388242638068	0.284556930880157	1.2341694897259	34.4015849295403	37.4192609376615	0.162017965168589	0.0094012823578533	0.0223337301986402	0.0961088885868118	0.0151036156427488	0.619359730856707	1.55268038777015	0.0843797004714129	0.150746051638676	54.110651353015	0.104588413674674	0.033319985884045	0.744426197645454	0.00614885762908559	8.31649760359009	0.116175449152959
p0037	0.440095274697017	0.0146228586623753	1.59674867459233	2.36703839792313	1.18788182513834	0.00246554915451167	0.00781058672594788	4.05656073567512	238.767365068861	0.238304802297759	38.2073751817788	3.60582033119117	45.8700235482547	0.0313416103531684	0.0447774363869987	0.621887231896739	0.182011446749645	146.334862068247	100.213793551686	0.0258614861800051	102.262112072737	9.36691439275064	1.36806921223363	4.10528226717249	0.00861557456009296	0.730394494312651	2.93913791882431	0.012931784825855	0.0078206966866112	0.35756129354162	0.794079030560363	60.0940027509393	2.65065640240398	0.982192446025629	0.0128067235107757	0.0189995000971271	0.155604865176743	0.0053303539161761	0.362966372533722	1.29728259952655	0.0835442390607353	0.0775767692429837	11.6829285979915	0.108595479878544	0.0515796718938547	0.542566654222972	0.00345614075648598	19.7422961100604	0.289003449678771
p0155	0.169565101161487	0.188620221353777	1.27504782614385	1.7467523062295	1.05533758471407	0.00710307143844628	0.016273403962759	4.96456690927865	178.987659707487	0.478264878551842	72.4348649682678	3.46458406548202	82.8734783818589	0.0212377857213694	0.0199320472659386	0.855727575339361	0.0263194827127546	114.386448843445	79.3772397030007	0.354006756257509	30.7735265000319	17.1623479034499	0.981516319044535	2.65515037250492	0.0188524535910118	0.544100969688023	2.91382715311246	0.0135698872298569	0.0139907217062804	0.19028641049269	0.668584326481878	5.81223489065233	12.333338933506	0.352135577733232	0.00804163990024503	0.0147142713030438	0.0342924295442143	0.0134517350881548	0.540014355533535	2.07829441932626	0.0880985278755099	0.0652143851747876	25.5514759775719	0.0806653381037292	0.0632254807433625	0.539834357844991	0.0044857329282198	17.2220457580479	0.0903847901344131
p0228	0.353952831337276	0.0188603295715412	0.339442731760146	0.900595955321222	0.558536529995943	0.0066764441605446	0.0170107691778802	4.50672294185409	163.084010873929	0.190419665526385	95.9562942560315	8.16046290291792	52.7911737533177	0.00742231888319969	0.00916457990241251	0.989680646976816	0.117015931701569	132.64875660419	17.6064666944526	0.118984857478959	149.238964632576	24.6923294805319	1.68070522327207	2.58977212583667	0.0275219865055703	0.812133510671883	2.23685370453373	0.060360971274518	0.00805072608296321	0.283185922062587	1.61038731262378	26.2360307403617	13.2650005981797	0.343015904203394	0.0169077451188499	0.0234894602793574	0.10099068604153	0.00434668219320256	0.449915826648176	0.950038850544599	0.0512507003721377	0.111262471020303	21.8127031556022	0.144357215716254	0.065180472752036	0.544369096436189	0.009814181056894	15.4101650262903	0.20223067625142
p0170	0.353645728650431	0.119737160324578	1.64466376870327	0.596211954739995	1.07890220129513	0.00346461930204621	0.0343102980739868	3.47020153196594	145.322337644542	0.127661469631824	110.438359793809	3.6537541585281	79.8100659849738	0.00750483135042024	0.00388694832127238	0.470658973081216	0.0501260530577045	86.9254017318476	128.265071501768	0.178040550842488	38.8133805120345	26.2247756683075	1.32368450371297	3.84704906975615	0.0283983232769888	0.744345232934497	2.53183304752925	0.0194649175921203	0.0159429175258149	0.440185432333465	1.03245574617486	17.5067828089294	13.7385617852038	0.17727737387062	0.00734813003420691	0.0507996093044806	0.069757610444766	0.0034103365422028	0.401948044109209	1.16547982984362	0.0613981709905679	0.100262200496844	21.3249493691738	0.096143234840517	0.0313656559971115	0.345047199708342	0.00270582279965128	13.8061061259771	0.0950976375416324
p0003	0.100382868942969	0.118438075613546	1.43971480617576	0.334621725406768	0.703413653524016	0.00464627634105135	0.0419269569532956	3.62369828517956	220.800579862627	0.0977591664240514	48.7416397806071	6.64290963883909	96.5192643963414	0.00491548357458748	0.00616955034495945	0.625466961642299	0.187470478869098	143.351237588529	99.0236322267064	0.332801898581757	63.2924933376277	11.8538373767826	1.08446199635933	2.5526796896751	0.0112131773080716	0.861167346034726	1.54256557929374	0.00491461337711173	0.0132214458435392	0.5294997981293	0.750899155348222	5.29480512655296	18.7500795441644	0.259948950134174	0.0138092175019194	0.0167343923680709	0.0169953247832795	0.00877018411493612	0.30961438243708	1.29653668483729	0.134753315475847	0.088084993803199	31.8465762835681	0.105453166535661	0.043708266186521	0.555713842221133	0.00181291479799118	15.7098294642403	0.117964835922168
p0174	0.22476597136721	0.00986528118798664	4.0669749807701	0.442020397650322	1.54506219176122	0.00298461907557772	0.0126577470779358	3.14444079285636	161.010689479081	0.0929006411282672	38.9013539461415	4.73995887568314	103.98358341191	0.0184874482129579	0.00714534033994772	0.2153574702369	0.0480082039373158	141.682363772356	91.6081811803159	0.19749820628709	21.5045492824858	10.4898106545707	1.45298492581883	1.51578181124197	0.0201835944909505	0.700074991150461	2.50134326895089	0.0268101961481676	0.00572156642052906	0.208044989917665	1.09578317800157	10.2186786410248	6.92785736087267	0.245482719130169	0.0115956835023777	0.0253310050639198	0.0474068724914315	0.00887720255382413	0.549440436998267	1.549415130071	0.152043631642531	0.114038549145889	16.4157355540113	0.160407360581306	0.0503868652587626	0.573079446899155	0.00541448162438405	19.8212750007771	0.170230209059105
p0028	0.0861581110744401	0.084023105684967	11.4593236187408	1.10291884733774	0.849643266582425	0.00510317030736962	0.0461074992897109	3.0063504009311	154.942124950051	0.111041330570892	54.6065230752291	1.43889039900102	95.3139361230982	0.0182577740683916	0.0167014707730378	0.86970550360364	0.053366999713723	181.243672954005	68.6481640645697	0.252546340451095	59.9479415503471	12.7374263772072	1.453367838535	1.58671089490361	0.0136667142848012	0.9922210513378	2.38160809811407	0.00533235825791752	0.00776840284010566	0.209734843663309	0.895102254585723	38.1614227884872	19.3516309409831	0.0641646446865447	0.00695349285112072	0.0106520806646043	0.0131587830492422	0.0197435932689513	0.230811941587436	1.84651649006799	0.0834519271534503	0.155351921476572	20.2201752076033	0.391394442375971	0.0392421142964091	0.604707837055078	0.00453900270152703	13.9187250055667	0.157664345056258
p0019	0.186980592506347	0.0807000780375063	0.805640478856787	1.8555326606034	0.575160838955613	0.00153241757835406	0.00458029337085403	4.09767411544375	175.360080190997	0.0679092340181209	35.9636088676589	5.67544148077655	71.3417644678645	0.0259328094407959	0.00691472842047941	0.373892933870668	0.0340350643456459	133.423275845252	174.654785309956	0.0528267118382375	41.7312757940235	8.36982065009541	0.891266254907406	1.80991791263043	0.0241010379878048	0.639874670596444	1.27731392396892	0.00799405029199896	0.00729446617087133	0.367428981530775	0.758960863524166	38.4012965138029	13.1956026328797	0.209703230835861	0.011140035017088	0.00558261853162243	0.0531930301923467	0.0147740910171965	0.374003576174738	2.79074172318327	0.0991492631361241	0.049866341308144	18.9960793939238	0.108410600800974	0.0288626523309535	0.515655635876561	0.00941107497696101	18.2948230656525	0.177422671937199
p0033	0.457801810192428	0.0690699569454801	66.8252282764999	1.41532816362286	0.455087074531009	0.0074301641827366	0.00193449630736414	4.36359053638235	207.60444362491	0.131744426983082	51.2072067740682	7.35858027078492	66.366910748138	0.0091112793970366	0.02119344279146	0.710389317128727	0.0241934278289578	122.798006161406	252.773307093252	0.0826159394942975	52.4938481113061	11.5071242699559	0.707196146977275	3.04438059171905	0.0128155842173254	0.725707356660697	2.90975435622395	0.0396428064667504	0.0101166134860445	0.225244523679559	0.895771520697981	183.850399673058	4.02276571018365	0.591076365475656	0.0123731290184137	0.00615507480042711	0.0715043328092197	0.0463209083599796	0.407258599241526	3.90161275786674	0.0728529659512373	0.106015369708531	23.0340308456425	0.082990338803932	0.0287051118904225	0.403408446989316	0.00314098041555758	18.731971850581	0.192734103281489
p0227	0.166782524125166	0.0297904979157847	29.6369533351301	0.401887342191384	0.514746405469999	0.00249250362811828	0.00133046384843595	3.03746330949967	124.639056662887	0.364012893339945	44.5829366018012	4.059851061497	82.4839159914785	0.0125105078165501	0.0144958274622087	0.394286729271165	0.0335814957186925	118.383592370935	66.9075701596841	0.0246499386831461	78.958530641965	10.3066727248403	1.22404960771503	2.48208643894118	0.00862916777319477	0.877114313102552	1.56128980044975	0.00960667909551818	0.0218171736230462	0.202235714864128	1.36782730289278	17.7789523578793	11.4877372916516	0.125026234656799	0.0180047739366695	0.00533291012383077	0.0324648428686902	0.00367529424259904	0.354933277230696	1.90262657442737	0.0636558162672503	0.0628894010862919	18.6841391339461	0.0816222558296587	0.0447804959949129	0.552418003808571	0.00209855577673706	9.41327592747571	0.171676848428618
p0156	0.272526404992614	0.174345371462396	4.66843110205973	0.320447446692063	1.37399688306789	0.00527148504525205	0.0438560285097715	3.53379957745051	184.715389586035	0.235955820281383	114.389495541624	6.87618152305049	78.400979424192	0.0211587040520149	0.00848266632703483	0.572076392511725	0.195479312230876	195.833810269596	88.3350783413598	0.565148648967836	39.9995665182474	33.9654142651623	0.935752907703991	2.19438644904735	0.0125636363143023	0.657502275838975	2.05367377145376	0.0102246648353646	0.0328592369809009	0.150678703417294	0.651455419116777	5.66571426994178	22.3598650440244	0.0855524421059064	0.0183949265476851	0.0211624414300251	0.027015372168808	0.00422756775088513	0.427295096903159	1.94535292012258	0.120874164820102	0.119167119076667	45.1286301672897	0.115787632512289	0.0303501050407318	0.922276821330173	0.00807771408644132	11.4555280825706	0.119001639469489
p0153	0.146571647812335	0.0410829825846722	37.1024290730113	2.16216087186419	1.15810007294456	0.0079957879995336	0.0157044589568747	3.16208910397907	125.615390905283	0.146348639545472	58.9697203655173	6.13319530288768	94.3901031552887	0.0145952814198691	0.455035058427138	0.525536071387813	0.130836340851555	134.739376711459	101.063697317703	0.341851536184758	55.7156025183289	16.4406969289384	0.981516319044535	3.9670326790044	0.017914444739069	0.675319250494684	1.99255271685796	0.00472671178248479	0.0103314433358519	0.22967793030704	0.90631519838754	37.0063941917189	10.4361464132202	0.147385370747564	0.00720434702267691	0.0255371805739959	0.0445744856915651	0.0059005716025162	0.3812792413925	1.48787231098355	1.95141795843547	0.0920653057278737	20.6644348723022	0.11024852640724	0.0720597273710789	0.663932650074891	0.00726200408482237	11.8104702310532	0.357726307481366
p0167	0.245417108111155	0.0202283867801937	9.0832020195015	0.433609209286954	0.85081061320126	0.00235985444042103	0.11143272899245	2.65229908893738	109.176095104328	0.142518409623501	97.0699101394678	6.35736422976058	52.2903955821331	0.0141191017289214	0.00897034221612873	0.56641058246155	0.0540039485277857	107.894690962006	78.6119655357107	0.196436069091641	26.5512976198697	29.8819849583043	0.935044480027387	2.44617103947648	0.0103784140984358	0.654341130561048	1.76319696330901	0.0295825021402279	0.00713922251783267	0.28236380976036	1.15620103281578	13.4715719566539	18.9199146893169	0.0239373288811623	0.0178523536014527	0.0231139264645402	0.0311533638947995	0.00939067197145735	0.489790572051359	3.00001969530056	0.115863692336033	0.126302167369571	32.1688076877032	0.101366993374617	0.0428718603439157	0.592311765510169	0.00699654302312151	11.5159958566118	0.199001414344247
p0195	0.359991836416483	0.0187045129532082	28.9884320340955	1.83202387785833	0.770259091118077	0.000670812260189644	0.0507651699308931	3.55067212985755	238.543014856092	0.0899200292292536	82.8040990353907	2.83140055049145	31.8309140111653	0.00377935778687775	0.0216422904030981	0.324660881181179	0.163311482606224	174.764275431823	82.5463050742429	0.244764865638743	156.897527164346	18.8502669570786	1.40973723388655	2.06137584793658	0.00553612868874178	0.567798630878892	2.4237104636556	0.0125796154820344	0.00694896388913756	0.277823726209923	0.81771286144127	16.4558561642744	24.9961722089506	0.225880535087036	0.00277629016018378	0.00528618091458877	0.0864497522125901	0.00584163137675178	0.349776913964063	1.95498631835417	0.0358670451942088	0.0903475211627896	33.0022670412597	0.074258724184697	0.029868167582526	0.572048109996958	0.00478028802842791	19.5751167220642	0.210636692157871
p0112	0.304744404479998	0.00779137078397286	47.0863294420742	1.25244281926745	0.855307595312249	0.0017166269454351	0.00858010028010023	4.93194437902843	268.803179368757	0.0814431833316567	54.8893741276763	6.13349716921047	49.4412623169183	0.0102473438965645	0.00995816198475685	0.724030270759101	0.278817607624445	143.475968831319	176.195431832301	0.110797908484493	94.0616983907797	14.5141984474516	0.778375458758787	2.19191190617319	0.0380215434342977	0.565627856724164	3.5815769464811	0.0136065300648652	0.0244122141725168	0.264734138719663	0.637701459935707	36.8610692340119	5.88987334236969	0.74800736984373	0.0191549748108439	0.0208247300554804	0.11600120528897	0.00421678720862922	0.467003510224055	1.57835865712783	0.121091717261112	0.0652410929704522	20.6406032124126	0.0734929573592741	0.0734389124458107	0.539029892875145	0.0127475729512506	25.4850467368889	0.180039951997944
p0090	0.251273914632601	0.0133781384422473	14.1617235537387	1.10360213159077	0.468700737941411	0.00336974809570264	0.03620360594044	5.47288518321654	227.776337609831	0.14629124126093	139.195554750141	10.3595634924871	21.178394608553	0.00441491033275665	0.444593331205033	0.341591618168161	0.164570500829961	188.683781182604	111.185963640468	0.143460146173731	267.940890837395	33.621754816261	0.988292225004893	3.61085361739068	0.0025089803591755	0.321204103594879	2.32848186569127	0.00083501772112631	0.00902746410847343	0.229216940326884	0.843835880714707	47.2309537929754	11.0770479763398	0.447551666927339	0.0149626794360219	0.0120458534372179	0.172022426641522	0.0208549066311699	0.346452366185641	0.770804579408847	5.45439537680868	0.0410091905650789	33.1220475507457	0.0506562173133949	0.0536459942279386	0.624865458104569	0.0144325191094019	20.5767978584168	0.677989919822376
p0040	0.0889185837956259	0.016914879835325	11.3598758330176	0.399685410676935	0.408274497410783	0.00432217542048727	0.0194598130757296	4.06318490703846	186.912475037405	0.330511893938842	141.603727175702	3.83844208554026	54.8933471020165	0.0103579237403286	0.00540189024004741	0.31931614574069	0.0674501674061507	193.498838025281	118.128618602863	0.19210189099725	115.499005851808	31.0774652445421	1.05792258603362	3.95997103853798	0.00410560202402725	0.492725764122922	3.17749891448112	0.0244651096190641	0.0108980022761884	0.24981594194289	0.699058256873925	18.1445391906884	46.2126903107271	0.121366109485291	0.0037660460234481	0.0168122974828465	0.0198253542207303	0.00140742831623685	0.203546120072028	2.2592460271994	0.111179210693378	0.0628183913480414	35.9836508962097	0.0871765162900368	0.0198419501636836	0.651618304023825	0.00432502271695104	20.6701620923354	0.166274022796419
p0248	0.152817397501057	0.0122834555329851	2.46895750258696	2.65252078458104	1.0329321589511	0.00250668227713625	0.0797487795036086	3.79017618491716	184.596425346174	0.112650267317467	78.2521141786896	5.64644888275295	63.7798373357342	0.016105196296155	0.0172881786633316	0.308354719678254	0.0812265121286031	89.8052260532618	77.248690546025	0.117644729988997	18.0701711396213	19.9616618326965	0.918577196081058	3.80018092788236	0.0137013773961796	0.639723936021977	2.15516145333395	0.00701121623278494	0.0121491284733408	0.267256148191341	1.05496157619744	9.07272352964553	13.8015912904569	0.124945177559386	0.00716090510448019	0.0130352198435709	0.025795960879807	0.00682514716543259	0.345208274361182	1.85877449448309	0.0673170545968579	0.0805528688033448	43.9617926549402	0.0914606256649318	0.018342936454304	0.355019808748971	0.00547931597435565	9.55644381591951	0.14137484661687
p0202	0.243357985216193	0.0550232992981608	2.01752663247203	2.25980296225585	1.3870315369419	0.00124775141470649	0.0437669066316003	3.6243597722873	232.981160410024	0.0814503639466877	52.7595203798118	4.10443625144904	101.710447153779	0.0228191478310769	0.013446646050208	0.492274438724004	0.114601280350411	129.516414746912	120.32358469466	0.197643129557947	38.6669762297548	15.3806926182102	0.747541384440114	1.93444330814774	0.0431564680821115	0.506319734777847	1.25212010232183	0.00431137831176493	0.00679653575948044	0.30368731461202	0.578406766864274	19.200274680285	8.78278577593297	0.187090196360437	0.00526195851779429	0.0180901378267976	0.0732281441229433	0.00514419499384386	0.452884501549099	1.24027961901995	0.109577135057817	0.0972184315900058	16.7288214201513	0.120814151944788	0.0435186265016566	0.522581582062339	0.00552600401336843	16.0638278187758	0.215338575358772
p0016	0.271896930457852	0.105160471752802	3.72575064341702	2.07361448669373	0.678106811797767	0.0050509281780621	0.0362372539055389	5.1433998123812	250.425312420225	0.114262575338145	77.3282559359338	3.64374827211786	39.0864675699408	0.0179883181446989	0.0117358490417867	1.11366356138074	0.122783948432725	178.972997345909	76.8819612319793	0.0684105498238489	37.5678228812838	20.7927217961783	0.799439831956603	2.43277231810074	0.031694954937819	0.455654458300865	3.26411794695566	0.0205003697175073	0.0141253131208243	0.370716689519505	0.465406627870651	10.3028018579217	25.5587518811879	0.148634451711715	0.0111675833386372	0.0169399724468711	0.110385169245282	0.0233345476899083	0.396910195276032	1.29239848974027	0.104331726282643	0.107026540225792	17.5650240369048	0.0999511672726446	0.0390254920706558	0.733857340805357	0.0147261419380641	14.7763709774929	0.138783159382468
p0110	0.101842283308841	0.0325998558774786	0.720548613285495	1.7208146702714	0.435986672560689	0.00502236032083993	0.0244828374888634	3.60870322469601	144.301893117023	0.290219699907508	91.9167996122724	2.69033337718788	33.5901338301132	0.00795675374809226	0.00732558752986989	0.397720670036223	0.0638049309699249	85.5224714957834	43.6243347281306	0.213035374481766	50.3555579707911	30.2562507637901	1.10328391613499	1.92941806132764	0.0106164009572677	0.685483405051032	2.32672697417645	0.0174040453534722	0.0103213019242648	0.312542491415345	0.693574107978262	9.40909228091645	14.5222912147929	0.126164942733447	0.0138963270147334	0.0049647152462387	0.0210163589061176	0.00186590427478349	0.361969695239958	1.64268201158712	0.0965864558510586	0.0884542673310658	30.7962267784327	0.148723414941148	0.0655250229663505	0.444206552798463	0.00399542524253685	20.8296906356802	0.14405212167021
p0249	0.548960099495024	0.124083390535104	11.5881465694931	0.416886197921463	0.938580590874494	0.00170660424041613	0.0407132566100486	3.14399313640399	133.312651944288	0.259754512154205	56.5284830661111	2.29605661873435	49.7251901919775	0.0202454292911261	0.011960856941362	0.590247090178984	0.145375823854341	88.7672940452801	79.0517084727794	0.068409605533881	34.8190843461827	15.2848278376925	0.878104699442795	2.63895923965079	0.00478839485558199	0.739320210233505	1.81712654295229	0.0193515762510759	0.00793357188615465	0.272566453510468	0.930447446068145	15.9330316957298	25.0168406762028	0.0694107082505308	0.0104899621766578	0.0259762367895874	0.128028058070981	0.00241135562249192	0.251877719701886	1.4865896261135	0.150908664169576	0.0939395871069589	22.6245929345742	0.115446402263698	0.0277733761964009	0.431236453768579	0.00278316183003965	16.9379559344835	0.202806872314343
p0252	0.238038238352338	0.119881183569341	5.40658538222302	0.321942898385934	0.798281624980868	0.00163458122744086	0.00723530120374483	2.90949397576594	108.68414819181	0.0844796274157665	25.2280703983519	7.82302216201687	92.0535191481458	0.0139210282298334	0.0124839676585669	0.215947185170491	0.132674935894647	103.27521697766	124.140213642469	0.0806830250749584	22.3060759221755	5.89205455691858	0.973618008721347	1.92882553300997	0.0129532353499678	0.55576368402443	1.92948093095433	0.0218827173126041	0.00590734372304308	0.286286076941578	0.698327277505056	103.596714718181	6.54400423875546	0.212117966881891	0.00949257978299547	0.0125655158983679	0.0384270571332468	0.00346686670267577	0.262523126282457	1.02847507544175	0.134437332082016	0.0731049795958893	16.909020235426	0.178037041674783	0.0733251043613577	0.324262775201468	0.00528883029188158	10.3895119256082	0.244454138092264
p0062	0.547641296399942	0.136756000232466	11.91511244988	0.838917674034485	0.590729975819758	0.002412557506558	0.00200955209458887	4.72108459496488	199.69472609522	0.224816701725913	58.1435034864887	13.168949833444	53.7888838195178	0.0108953734394233	0.0253288899734606	0.249397757574268	0.0246456227293867	121.567940696843	154.778142793403	0.101848294921732	41.481014925856	12.6807386161422	0.594765138958722	2.80033872218282	0.0186320739635093	0.514665865367024	1.93389831541752	0.0281409590604258	0.017631188875125	0.0426632645022984	0.518275549528636	41.3565561603702	2.22551738752492	0.284655610002764	0.0122125843916175	0.0497689134135916	0.0860807123192878	0.0019757448955932	0.209505575855681	0.84291109313034	0.0557640784056942	0.0510634065963988	14.4296206828268	0.0886362408792453	0.0566081688474118	0.543262576769992	0.00392420904588164	23.4798879245654	0.142624564987997
p0113	0.115961514126046	0.0148761594362928	47.3954889375544	1.7118432195777	1.07890220129513	0.00332152714559429	0.0208387662041823	2.88702510691531	99.9556668304144	0.0639620504935283	47.745352084332	6.10814976452976	63.2307626086896	0.0125372036013833	0.0205620473072808	0.659410339878742	0.0851466553785247	101.103390449336	103.523196465589	0.0195211214278583	126.729197404304	10.1254173241165	0.967874095883451	2.20243105174193	0.0125551518209954	0.700727211301087	1.19593325116519	0.0279739730708669	0.0112070586331628	0.238233648048854	0.619709626299249	37.0705340156124	16.9378194315845	0.26329598640455	0.00277929829341372	0.0165121791249823	0.0466870718873817	0.00245278000122205	0.262131466703683	1.30785609738663	0.136397987135213	0.0848014237345443	23.6097048013561	0.159975397517246	0.0288069640721437	0.480047799314703	0.0110272302270454	14.5747355529661	0.241912159637608
p0187	0.0971184426090403	0.00985989817801244	0.683575011110286	0.426702735016393	0.516996118168248	0.00188271757266622	0.00902803332624717	4.41151173032927	198.411616948014	0.144589802409324	49.0332789648363	2.34156038045037	127.927241076508	0.0208016709345594	2.01339950662471	0.273936366400912	0.0421441228815005	219.76220319233	75.0089959087751	0.0399021731522333	19.54135740803	10.2381519218332	0.958877990632459	2.46928793466549	0.0340531080365379	0.651294415329367	2.55326440475971	0.0284828205917184	0.0135224162797723	0.230399603820262	1.0079782694266	9.44110931315019	15.128119845488	0.0833948027890846	0.00312669105399503	0.00346201231422404	0.00718384902399022	0.00483824778942744	0.200824775908545	1.65547143753352	1.70410020064067	0.111573872186975	18.9020177123719	0.100540298860667	0.0300818843642043	0.634253406979522	0.00273746952185926	11.2966494918692	0.469334198784848
p0064	0.274574379523224	0.0226083673378682	11.8234721353058	1.61319404847753	0.701570643141279	0.00747748957019386	0.0113947978630989	3.86435338389828	203.347850697265	0.112643925755649	63.6294111487512	5.75163825556102	61.0813311362102	0.014233672584368	0.0053080859777595	0.711806181761419	0.0879976129803396	183.325915787995	137.945164878003	0.0540168562571152	44.6166988719297	16.183088190363	0.959909760629299	4.11648130202921	0.0130023672087113	0.645922724358728	2.72626583694505	0.0194916607062729	0.012069457551258	0.268346105702981	1.00682876463524	30.6522121780071	8.15531819276935	0.324711351256953	0.0196549732010411	0.00627792347166571	0.117289827452575	0.000716380715132181	0.429782110270227	1.63994522399372	0.0978412037636837	0.111752041548459	29.9964911202876	0.120693652324615	0.0480509613069322	0.769534126010024	0.0112182853099255	15.8357785540863	0.199225698820191
p0200	0.442238408335653	0.103382196521317	47.2221178761731	2.91272148750787	0.676668933534118	0.00186815580255003	0.0279985071163744	3.93151572972828	192.243908848141	0.186981520136883	122.78820709429	7.76051556381294	58.905297893119	0.0355155296023554	0.0124500135624483	0.792679467094858	0.228191753601905	125.996902331192	151.167851966065	0.342135040865622	48.9501588968532	30.1250289652444	1.01084214844464	5.72905140366055	0.00749786651598499	0.705919260285018	6.12791152523714	0.000719590338340628	0.0239850465446808	0.228749317613576	0.956738571959678	66.8985766455713	8.29534276633203	0.316964314809204	0.00484256602150144	0.0508955758898474	0.148497050497826	0.00476880021440716	0.247726088207127	1.66125843906313	0.106078651035448	0.104075820660312	21.0451136043409	0.0521409345934596	0.0740959233991267	0.504411955227177	0.00685510619488752	14.582959624058	0.151591508694129
p0198	0.077419969060463	0.0575955620285424	1.65293180281505	0.435430583064915	0.588552886522069	0.00259800553775345	0.0802766474307541	4.00447334427605	170.37454114575	0.163782962346098	128.449352152006	2.5949517550731	62.931432288829	0.0111874660205774	0.0216899302791231	0.822854276506732	0.0563897728266402	172.307665503106	69.8262166934985	0.340195861675385	59.2433717961378	28.9707846583675	1.24138517254992	4.21517761458157	0.0139113740767819	0.549810901659748	4.4143268575764	0.0491669530387376	0.00782625344649351	0.215682481865612	0.569013874473674	9.18479466059772	23.5832428199958	0.152981784108824	0.00837297685898367	0.0277405470141994	0.0119121183715803	0.00968939664513141	0.575887873456506	1.61781905983584	0.0397615434750141	0.0944193071031867	37.9642847556379	0.10682623808434	0.0235506183036585	0.707210393243687	0.0121285207385945	6.57511110844425	0.163980113596319
p0196	0.124031154096145	0.046360633342689	1.3583323712401	0.419545199264218	0.615618465874696	0.00439316835094511	0.00763491454244941	3.95733835964372	163.733153838425	0.13255421682524	58.4342085726592	5.49747101159334	43.7833315095449	0.00691474521502429	0.0386763784865794	0.705868553187173	0.0362501268570403	101.104589376691	115.821298430527	0.196595370859926	75.3988056998855	13.7470316027854	1.11943687349125	6.63653500132997	0.0896902126141777	0.580077782556863	2.54533445638571	0.00490462987100895	0.00719146941563326	0.410131858342868	1.50266894875463	40.6005386831024	10.8317137706735	0.228634539863422	0.0432767225285072	0.00934566346474576	0.016385332164634	0.00180851600632908	0.386717911883227	2.02408495616042	0.188161087865137	0.0929835879757212	37.4243584745732	0.165841483316411	0.0860724227831942	0.470888416003964	0.0111663271391266	13.8548432275503	0.315281611270361
p0018	0.292830579509114	0.0469654129399315	36.6001581110322	0.828132004746984	0.478499086565129	0.00301864009176706	0.00650414269245739	3.72837854049657	155.966684016292	0.125169352071835	90.2156068227766	3.02389533997687	86.7193475256655	0.0140774128561812	0.0260549959250608	0.523806809247795	0.0967178118037176	107.904299485557	151.308211367161	0.205273235810004	97.0959588955299	23.2453360731629	0.967562425272676	2.6013428375009	0.011355271346331	0.683961971141425	1.74463212892952	0.0231675881616922	0.0116543859265808	0.337371915826149	0.653132894022894	5.18763495126727	16.1796659999856	0.259389411937828	0.00500506329989696	0.0125596424097625	0.0289667148107086	0.026015686605871	0.462864752368472	1.512370762267	0.249765203207127	0.125887619159645	23.4386949332454	0.13395584522792	0.0363032532325617	0.510030319510282	0.00724452642519469	11.1118113339382	0.269111657937176
p0106	0.187536956028637	0.0150255998632189	15.458219679359	1.5181712058365	0.781975568276019	0.0063685368084303	0.035418026169854	3.935998341918	172.624048317817	0.117698850992476	44.7222308254904	2.83979021941634	127.190534570621	0.0123405007045857	0.0234571140194233	0.491755556943869	0.0736887760725338	115.265680063458	35.813204287264	0.329654237318615	68.1235925665036	10.9522015137825	0.97546107107249	3.87011744424587	0.0172270975447012	0.616091297477962	2.0489984486612	0.0197580536925335	0.0136259660722174	0.168558936590633	0.557286575911511	4.90371901047419	40.1050252600683	0.19504059995704	0.00683569532440762	0.00881545838056527	0.0150050823461523	0.0124040823336624	0.440729597580404	1.0379068638292	0.069317396097425	0.103605008366677	17.4207080806073	0.0874010070193147	0.0388044321564317	0.470447678932331	0.00609969646311761	15.9285519267984	0.186844822929936
p0166	0.874471280744523	0.111417619628345	4.53148708886212	1.61080566563138	0.704480167360874	0.00180180731601451	0.0303732169707411	3.7882078615143	234.835424030735	0.23208358595105	49.1991536476752	4.512768245303	105.271598942454	0.00910801903246997	0.00854777102456602	0.728242620768528	0.379521787353634	200.552911497078	213.368896038687	0.329010137597964	70.4968061143704	13.7675683631568	1.22938303075717	3.8152725612359	0.00883829551590228	0.811597698429465	2.16181604081928	0.0152020801146518	0.00404535634030438	0.310979727151338	1.12389128123119	18.9953623351442	10.3454407404288	0.262262582717198	0.00237417151194955	0.0221734689064923	0.125706290981803	0.00748209729678231	0.384925463960943	1.08390487753006	0.223712958151628	0.170737678216827	32.0906455061374	0.123184709331929	0.0259280457219988	0.690428888737349	0.00851487480451236	14.9340828116362	0.138647594548469
p0219	0.0864795011831413	0.0204976259498363	0.548752662666566	1.05128784525724	1.23473257520127	0.00307538136741737	0.0162023900269462	3.60464515540021	150.316048812037	0.156165288161338	59.3141784477711	2.84894901187749	71.1769381059788	0.0180719695848875	0.0335115118969528	0.495131591760584	0.134047093857333	144.030782313053	103.653879493066	0.11926101049393	30.3287127472044	15.054504162317	1.28422668799715	1.97616269301534	0.00643761322875377	0.707169552329238	2.1681893729732	0.00820190349682846	0.0229971026065236	0.302759575112035	0.911932908211276	32.9180823646283	9.48058896298982	0.121720448445625	0.0196153673154823	0.0107068088720627	0.0148986452997392	0.0214115645923485	0.355393674938389	1.6834018228352	0.138434663467448	0.0866101501805625	22.7150032474019	0.135007738855927	0.0273465892832362	0.634596586598293	0.00371454103859665	15.5041164085047	0.220481568666418
p0209	0.0994195184834441	0.0119654190456556	4.84472895506814	0.437976368026756	0.521825097760354	0.00537979061699077	0.00437889991316439	4.48724159123215	213.816812943512	0.129148886260667	81.2648386657528	5.45171941431123	82.819581559539	0.0155369839476546	0.00999467957572586	0.534307035503038	0.0232833972164255	129.079061279846	85.2751249086726	0.0136414557057079	38.513681622867	18.8735317110927	1.28307562275569	2.96114856886104	0.0162137853449935	0.64365360649441	3.82465147693882	0.0111861294386295	0.0121962472787865	0.215127011111786	0.917603365112782	31.0375666359022	13.8525981291776	0.165877650895216	0.00352556432862414	0.00946058335995341	0.0114411624239427	0.00480046558239413	0.361744767484408	1.8658074155223	0.156225062995301	0.0869400984592164	21.4596345653503	0.0927389961313181	0.0503135665701271	0.492314669106055	0.00260241736890418	26.7753479504662	0.200889246880329
p0107	0.193464793234966	0.044156383812893	4.81253843326724	2.10927464391821	0.95844690328826	0.003551407637636	0.00752961699762932	2.75375323503518	121.523312800088	0.0360060056530312	103.222526278051	5.1638414229512	53.9054212234469	0.0254017137236436	0.0138869999074858	0.773596309440028	0.139584380187657	96.4637412589538	51.5672701320266	0.137877471734058	34.211684059277	26.8147658865718	1.18398496245144	2.46030266549121	0.0113812385083139	0.45190570205837	2.9759556796376	0.01136225327457	0.0175935573248098	0.291609229358458	0.813264391656443	19.6104385451884	9.12136517088356	0.430269613555601	0.00872189964371187	0.0101275683623163	0.0359188522302357	0.00503994933371983	0.11248028060668	1.8103143680748	0.333801018015537	0.124327159455706	14.8379866210082	0.161538135234451	0.0347636427206541	0.50252521645583	0.00872163290955364	18.2251130367202	0.276734624320627
p0122	0.523267787010964	0.0735437362978079	16.0294903918688	2.27680104413079	1.28339007186628	0.0047776831454621	0.00454948519764427	4.04967576865121	232.113143223482	0.257602318332418	43.5297467802941	3.7548144050652	37.1879931478435	0.0280400266677564	0.0137204465398485	0.44073016657276	0.0420851904784005	148.352807068418	85.1821943919858	0.066947536665092	108.761693069448	11.6211222325419	1.02169832599509	2.28212119877024	0.026429277284025	0.528339074029104	2.67251347770406	0.0425760848557281	0.0203479365929787	0.348382329508699	0.700691481951041	40.8940242542312	11.6309552823055	0.464406380689969	0.0106371801008368	0.0122016359123313	0.130396392946853	0.0138855986133873	0.471284084838755	2.03926930451122	0.056576301014241	0.137117185264849	20.1897964300678	0.147338403897278	0.0839770017874436	0.638916408339827	0.00471708112159411	21.0853100698439	0.281864351992515
p0277	0.722651825217441	0.0154947988121523	77.9298595004128	2.5546191288771	0.365968180619061	0.00133052377384678	0.0129034478953131	3.25213532752522	192.763597241481	0.340224551552528	22.5874353687904	14.3121420657948	32.3304030182328	0.00458698403011913	0.00500302944919356	0.117482222969864	0.0416240294766106	132.186288265104	154.570900013536	0.154548446044499	93.2957620725813	5.17320384449071	0.758539278025434	2.38284131838345	0.0167316041986771	0.632826941498861	1.33182332921972	0.00317019869079052	0.00860530076444819	0.225792498569196	1.11423704243898	43.854391273097	2.05540381667259	1.12199510421714	0.010938952050621	0.0266733350445139	0.131101673366354	0.0177582334960355	0.187937424674358	1.970467721353	0.0407935510842607	0.0823076118996353	18.4459531901489	0.0686767727739797	0.0318860909088024	0.325377007423709	0.00284154687286836	20.2021639532961	0.274490392807502
p0148	0.197801731155197	0.0419094943191372	12.2356507105723	0.595461674142443	0.652989560379957	0.00289590729307493	0.0304797622389904	4.46311660568238	234.164227214575	0.0897335052985153	65.250673034048	4.26332787832405	94.3117247003668	0.0105735885427562	0.0122435157836807	0.443520617917139	0.108672790500163	211.063983923906	71.1403652827625	0.397713380776276	25.4049139626987	17.6288528540102	0.579651759267565	1.85372400537085	0.0144201910768753	0.55926694530021	1.45040122495722	0.0103848783188771	0.026568465394028	0.309975073516996	0.498565168771803	19.7365660006605	13.2237272149649	0.206004086894175	0.0238386841016391	0.0361167806199175	0.0558963812818599	0.00480661687422011	0.327183108744617	1.71126758068295	0.123408234308514	0.09074776328299	21.5571775207206	0.137606618739654	0.0552852363421414	0.93480753525072	0.00123355900220479	15.2013836084633	0.18675774374365
p0025	0.270471759237415	0.22809566970646	23.7968860293109	0.412119369611555	1.34307873570256	0.00199147761658858	0.0680352573944466	3.64666237554838	141.310675686307	0.170880282641068	110.791078227323	5.67531633360865	80.2430173408016	0.014484809796502	0.00983014665690316	0.559035350065851	0.07327990406531	117.009136888806	150.648889932302	0.159218309967739	25.598660679489	24.4138749041549	0.658398977048884	2.27702329041641	0.0359522885561214	0.462182791878138	2.17243328891302	0.0196326705151855	0.00799692675401824	0.170944708592022	0.516419832697605	19.2052862127633	10.7635798410076	0.146922015242183	0.0160474532779127	0.0135745939333744	0.0604401669543729	0.00328100152853999	0.322669860825604	1.65032073957581	0.0606657667659269	0.0723132162863165	32.4145126201103	0.0519712575686723	0.0458593258662093	0.464842604190513	0.00607871336179706	16.4847265137909	0.0605319981778301
p0108	0.263845128597548	0.0643709145240888	5.17776784534636	0.435285649982703	0.51697933970663	0.00577666805175295	0.0305325588706392	3.48847554703846	148.514461154078	0.147887356507931	60.3169702215641	3.253167790174	22.9667364729062	0.021892679206161	0.00290674761011806	0.458465679412673	0.0647907958301246	133.400645841027	109.14376587649	0.226769527543767	46.8771565401213	15.2836591199195	0.804687279089329	1.89738505596094	0.00523642815312682	0.647786726921502	1.74214194061034	0.0133272754106763	0.0119579082869501	0.307224617240864	0.696318105829376	13.6994499115033	9.95180629615696	0.215162605351857	0.00808610065135755	0.0425332015617294	0.0642598445938787	0.00579465041344707	0.282368615280494	1.39408200759272	0.0960267023747881	0.0584977610374274	16.3336313643172	0.100729625141058	0.0454650277630279	0.527203528986192	0.00224387725305418	13.7194979787878	0.195928876141104
p0136	0.23884386617462	0.0896557431700505	83.3818458956871	0.363441079374279	1.25895023034001	0.0045811611607671	0.0301729877326604	3.98288809205024	160.683354451505	0.0983293821858099	57.1633134071373	5.62439931838954	66.8383674001693	0.0128147024606721	0.00399302871350911	0.540607458482146	0.124420918959785	178.54950382581	85.8033175839888	0.285897139848829	138.851066563286	15.1214096141649	0.566312767237216	2.7199252954413	0.00664943796981906	0.458285847660079	2.10246117506364	0.0232419643525347	0.00716627876615378	0.359233290971749	0.744150471879417	85.83176603491	17.0109221220804	0.13078011554777	0.0180028665322829	0.0150369036007716	0.0719247181101909	0.00583837524215061	0.542048507623175	0.782569019524638	0.19333508477705	0.127754057084596	38.6937716302452	0.0730388209802146	0.0937028678742063	0.824623602068584	0.00383025836312628	12.2854182197122	0.155374383796502
p0157	0.281894627351101	0.0733216817782443	32.4370989439281	0.700284626646328	1.49365644138959	0.0047914048975946	0.0567617437054539	3.78765297126515	189.182873302702	0.432806295434614	50.8529088620475	5.72002424136127	63.1886790772581	0.0143502704426051	0.0183961059617301	0.506873164798245	0.0820476597974153	65.3990990609387	98.2209450535343	0.0545937404050927	80.4952475627411	13.2253608839306	0.798198859014502	2.54791818261604	0.0151285304119175	0.666931855407589	1.98110669152116	0.00280331987257289	0.0117353115992652	0.192846057311018	0.585978923090169	5.8717429969212	20.3468088979719	0.180737526680294	0.00883815679321322	0.00841013221553109	0.211225043878936	0.00402514928295998	0.453999798000177	1.53825543261664	0.0327225811193196	0.0643836747223856	11.0454441732965	0.250432249100095	0.0367834579193874	0.255158650838134	0.0130548038932571	16.4772718035097	0.167961466893235
p0138	0.401345130218049	0.149914145712474	2.08629827005849	0.37861905542314	1.10098966006022	0.012534919539221	0.0510941887060189	3.5870453260976	143.414445054637	0.380825327063258	135.978751100362	2.61504979324401	107.230603138726	0.0299943968346995	0.0160712211079637	0.528337408186294	0.154096987400773	162.953730917748	108.74981466998	0.538693157781035	17.1673268487501	37.1309751339996	1.24523258670761	3.95182751217992	0.00855857794811456	0.9884517100538	3.94372399428411	0.0380630200311329	0.0168831264060079	0.286050200743613	1.86755758918156	28.8306805967172	12.1413398490134	0.195615555504991	0.00639007958905258	0.019733344383898	0.0909229901514358	0.00762684094008789	0.455033392514777	3.78432612412473	0.228702270704068	0.152558594656766	34.1167443096031	0.176193828221037	0.0435835901349228	0.774731731833578	0.00742488929021047	17.1434326730627	0.16195016313744
p0101	0.25215922910202	0.111027333205178	3.74541319573821	0.941239359771578	1.25868381768026	0.00331917860640999	0.0164337867808558	3.48278260120843	148.385597816871	0.275674149372579	32.243211258949	7.76202170484159	63.9060520777204	0.0105927682514781	0.0164595114729117	0.281658372662721	0.0227635871157818	141.244323975087	122.598981030558	0.168826871235272	18.722666627431	8.1341291827805	0.711002493428316	1.70349472424782	0.00742503159118185	0.583775314835348	1.45195933867648	0.00653352982097355	0.00216765120646248	0.384654930466082	0.717145420700946	28.1064690169981	2.05624122208801	0.238535733655236	0.0275292880651911	0.0224564058141144	0.13171844819843	0.0134990048252309	0.294584136409614	1.40205774458867	0.153696800893444	0.0802789123079315	13.4633149611617	0.144622970655854	0.0282414496319301	0.562513047085515	0.0030013157182797	11.4447070311371	0.219380697058165
p0159	0.180624357520455	0.00710513339337782	1.10482101399796	0.665012439808824	0.724275823576463	0.00732045501699552	0.00422350733393152	4.13752276854329	195.815175578994	0.0717088290847553	73.1946384618346	10.3408667457476	109.184322676876	0.0197210721418179	0.0589059551623211	0.602359695566754	0.107288588547946	200.811952303645	102.599136335113	0.0343224828419154	28.8440277474986	18.4497056427728	0.914079718523166	1.88798668895536	0.0983116175062716	0.55478386458927	2.85051784485612	0.00210677301683216	0.0125682357194613	0.280563181887316	0.483863576642245	29.3913837926436	19.79716036331	0.216964247898549	0.0140303057740411	0.0169692835636235	0.0413687097803137	0.00204137184829757	0.519798095214772	0.995463749879499	0.134514240094191	0.0592757200756183	16.098989945541	0.121260674314837	0.0199121537414349	0.776202712985474	0.00420780793004635	17.1654850701687	0.140725947097989
p0004	0.213488876909166	0.0338935740668	1.65934639784255	0.447580262524035	0.540507654309635	0.00226847689199736	0.00307399859742919	4.33607823874383	232.838772333237	0.142292928377985	51.4699462840573	9.29821266584316	77.0230332124329	0.0149498860400284	0.0124947523305941	0.416409845019457	0.185735173199422	179.999867680772	102.880839945654	0.128548471288152	29.0302412473381	13.2164939316966	0.708370539183303	2.3798866700355	0.0284725267051195	0.46532839367164	1.67099172446966	0.0231029220899634	0.0151096961592948	0.260981336094816	0.6516535239016	15.965173689194	13.2368074576509	0.2373016106519	0.00591299829511778	0.024725202716093	0.0416327299954588	0.00393238869280359	0.323996588707127	1.13979337371794	0.206883949797257	0.0861315713067725	31.1949811261649	0.0963561535958917	0.0220650541550008	0.77109671795255	0.00122617509259195	16.7243460201895	0.212951881640578
p0009	0.146695665030251	0.0298558866265816	8.33614446389579	0.404037432426211	0.442310728465846	0.00119899344433543	0.0441601172393063	5.37632030368262	267.918965698921	0.179048172974656	176.112866633665	2.87831790577345	51.9173789405957	0.00642214323685814	0.0203279675476392	1.19883685307858	0.0461389198103092	171.105742658138	136.353136201914	0.435343196559396	38.0494247771203	37.6328112716112	1.21091208048897	4.70013745667944	0.0141436116625492	0.671560279856658	4.02385143540685	0.00632584926708588	0.00901411277226957	0.294679679202403	1.07432523767695	11.8549951989982	17.551347734527	0.0220821974680267	0.0224380646636037	0.0242872730915712	0.0467005867338353	0.00235133026251442	0.347073494716587	2.44248925033733	0.116051471283715	0.0900352441887223	52.0732012376663	0.0881189888053008	0.0170000389717961	0.558135871178133	0.0118407112236361	19.3924785072305	0.107970899396767
p0010	0.28939580505894	0.0433464042315085	0.428816790706212	2.45780567975806	0.885062892378053	0.00372548890754242	0.131570183129085	4.22108586757717	191.396993026408	0.167712367649202	84.1819346855919	4.3068649319341	95.6390019827856	0.00303706435963163	0.0161273324031824	0.428432650260421	0.0919341526072405	187.63578732002	107.308695734853	0.203553147483659	20.4750098765811	21.0077937760234	0.910080889440501	1.79531036336738	0.00715868857623044	0.667999693617469	1.38581921219117	0.00210856470474064	0.0184344972225293	0.331969073811914	0.857621388868805	6.58782569694819	13.9640867543809	0.111547061484881	0.0133954242175104	0.0104213911034903	0.09273208724654	0.0065415693677314	0.27910173881932	1.16009649480947	0.147891381620668	0.0856106776451628	29.0104145195936	0.154186443293186	0.0417490424191455	0.775164965609916	0.00100110504958095	5.66308671427588	0.160447719385507
p0250	0.740370526725724	0.0199582943856705	31.3091932982955	0.318656711927256	1.23473257520127	0.00231661016756997	0.0117353679624981	4.95697167477859	231.83806209737	0.1763188922507	60.8229406806917	8.59132869730971	39.6604362720761	0.00991141459227142	0.0170248359722983	0.100892076845328	0.0578770824164222	165.985241249235	38.9157627166115	0.0225706081957067	64.1484205681414	14.3958232173459	0.390268052823012	1.7328804035452	0.0141756593378118	0.39837341906002	2.02156532999884	0.0319904976610941	0.00695113591894074	0.115195729032645	0.434360276667813	7.43672928656419	5.34752443248424	0.451139877687589	0.00890235766057761	0.0191511824186564	0.0475171292166697	0.00219176805526046	0.727718516443005	1.70819187253074	0.0687880138091551	0.0355665470454237	17.5191576591451	0.0446582619563168	0.0992297569313766	0.566265327244052	0.00707707573079049	30.7969212706251	0.140853711254972
p0273	0.464469573703972	0.0519664202062857	7.47525008169817	2.02636960262581	0.890010609175398	0.00260956153442935	0.0366117324308443	3.51218911765358	150.518567427063	0.113420581744355	56.0078811329505	2.05887789048294	13.3503439796476	0.00952997105534632	0.00810505009142235	0.564088812207066	0.0237479576896176	121.065422683517	145.364786089853	0.233223330382165	76.9272573190851	13.4217215030253	1.19013807204223	2.96041616002604	0.00459513442790252	0.563495006686969	2.50229586357291	0.00360071374681806	0.0102984962714405	0.537670533399089	0.88984778282429	21.546060076388	16.3606483217992	0.274434528151558	0.00395989907718315	0.014977148427662	0.107787137295293	0.00342703937623463	0.295067815862688	1.00943253911481	0.169855993447042	0.109654360259685	17.9600092283083	0.135276129118042	0.0921835138468447	0.546839338576206	0.00359596678955805	17.7756420499129	0.384070028858045
p0223	0.123487384787378	0.0634864044391948	16.360020160315	0.984124468231505	0.897964915220453	0.00489105565243331	0.00757723004606884	3.43325849818864	131.564493639361	0.171059334214393	54.7055280107849	4.94778723917959	48.8921582705434	0.0184345652378288	0.00654908720208768	0.355723421644703	0.0335596382519345	230.993253633929	100.456364036168	0.0412558147408027	139.944667124043	13.031857735375	2.13738109680201	1.57081852817253	0.0184428818500595	0.717995243699014	2.08832721615394	0.0122078108975202	0.00522986482430692	0.112607417081585	2.71654193694626	7.17947021402476	24.1290095563073	0.47160694571615	0.00858584599137804	0.0184341445957153	0.0047091035051358	0.00281618302006894	0.352330279223707	1.77675875943666	0.0762965047175834	0.0975160120090251	20.5266211979258	0.280207041588765	0.0267183668909423	0.937280451981193	0.00118052214883982	22.5245867025081	0.248257015767334
p0208	0.216793696341525	0.0731548248866653	14.3646983868508	1.30110557025301	0.806444464402866	0.00440333091903722	0.054259494786802	6.12238734850839	254.982553854535	0.14748348801767	102.433635559156	5.7024246402658	116.045483612945	0.013709388645979	0.00348541576736782	0.636819667737631	0.110403220691734	180.451206480041	166.383285278826	0.166106329773609	39.6239624006865	24.3618969412456	0.823202670414431	3.60135552320364	0.0103649479867004	0.583327584667662	3.03564246956774	0.00423085174016284	0.00893318204197339	0.269570448502958	0.473295284928011	34.7434118567236	16.5123015383877	0.180571254806931	0.00440708144674489	0.016439714533458	0.0294322264940218	0.00654885509683807	0.438030531404708	1.24532246852101	0.163801627436365	0.120542090337587	40.6560250208014	0.114939861351185	0.0428453547907909	0.729438663322913	0.00314036803196549	19.0374028223025	0.175671326238863
p0164	0.288201985755061	0.0191847862292778	0.968361171165454	1.09240470220364	0.712353843628059	0.00333649874273798	0.00950567105351776	5.51891226399076	223.138027921253	0.115220762339637	75.9981118657393	7.4330749099897	109.374827269713	0.0152322441708103	1.82786636582279	0.314270048875927	0.23304458265303	184.575689298772	155.947466023546	0.119326953245076	71.0049073926393	17.2368787729131	0.580969298199542	1.92490606859245	0.00346770553098858	0.390410712193836	1.27723835444985	0.0300426152604361	0.00603061641194783	0.218788036933224	0.606579141362708	16.4884293167377	14.6202683742413	0.245793721483867	0.00945782888334771	0.0432134208263561	0.0258681363001765	0.0105844257105189	0.48534876763443	1.08101389853826	3.61636861302202	0.0540304346031082	22.7712379576053	0.103072587200192	0.0258796495161367	0.729226729632031	0.00168395169534724	15.3339694987911	0.595109547769558
p0176	1.70921369497298	0.0661127455877863	1.48366625556928	1.07423064411707	0.308945893415801	0.00494896710637164	0.0174685113940679	2.51771357681647	122.948983854944	1.0268811297762	4.2244900098588	30.3563287433622	36.0325463307373	0.0066144483018927	0.00433254527968824	0.122182174033269	0.150879034728008	6.29737047915638	121.893781218297	0.0330810586818587	32.7462408052316	1.28812039483394	1.55874101879614	15.1366214225662	0.0184731982590909	0.429397612032636	8.8067276340809	0.00485723014958811	0.00487477828109323	0.434176130221969	2.35533217037016	152.692984018513	0.783269627631974	2.46006792736431	0.0866948827196638	0.251875455050497	0.274778616877715	0.00452341624219482	0.351923095330705	1.54334450244805	0.213103086986202	0.0825819070377013	35.0439775391969	0.1027083271656	0.0284827028502383	0.0111091823299401	0.00528908895555678	3.6686306994195	0.515794186432089
p0193	0.480992985866006	0.00810547628141295	4.97859604087068	0.354275012411616	0.89141954822713	0.00218296028765047	0.0143897900781573	3.40442659841169	181.480756843397	0.216174290674373	88.6907574016586	10.8567763006989	39.1593177473167	0.00898424175592879	0.0305101413430159	0.802611056929089	0.0363653771646637	145.379439992048	96.551070104255	0.0607926885979749	65.5071503526847	21.7454280848002	1.24151847435081	3.76238179198368	0.0212570584962501	0.550877301320875	2.32998922084619	0.00472082043418127	0.0102259669654272	0.302224628947356	0.875784227399218	50.5814643089332	4.34048447336771	0.35598587437646	0.0105204045295937	0.0269723671703586	0.0562323237564709	0.00429273779259011	0.367069434573977	1.76186292708078	0.166767612900759	0.116304231904066	25.6697028368418	0.258717625463225	0.0454238048071398	0.529583945552985	0.00615884430017548	15.7233324931886	0.28657079643349
p0257	0.25551811561153	0.0710259984888198	10.0089120643535	1.24711693173275	1.09631798504912	0.00475399837576342	0.0807510443419674	3.43997171074546	148.533907106183	0.0886525899165974	102.199375974528	5.43919214297539	65.2901550533042	0.00970383755096044	0.0119603932986867	0.546411858493982	0.133837690093351	129.708678925552	60.8580040171736	0.21978136669379	24.384587566126	25.8780641916685	1.0722827360161	1.73013275404841	0.0152429351307605	0.694988179029623	1.79912742567522	0.033237366819386	0.00904597551110541	0.214931900711457	0.793192816337131	4.60394456124436	20.2126857291031	0.0896821797782966	0.0185298861760588	0.0317533567709607	0.01868024947608	0.00812624209584174	0.620458841014868	1.08327570925419	0.135761412709502	0.107942248496815	18.5876349471713	0.0956566538328416	0.0684531404996003	0.743104214677408	0.00413255486779861	14.7727699176984	0.148459363156672
p0255	0.120342523656386	0.13107440381334	3.27863322006949	0.381186942562678	0.748857489763594	0.0029748420290987	0.0543002107216931	3.39576419114757	173.267122491916	0.245429092906146	87.0986839149514	2.6410743631517	74.9862122051842	0.0134560761683175	0.0166346395912098	0.359299172267823	0.0218498765846972	129.163937595628	82.4789820884916	0.239596875493655	33.8150917021532	21.5728488880153	0.827822461417207	2.36772708698608	0.0276477854806333	0.60687650411515	1.8239749750168	0.00422709496223608	0.0065461713045743	0.274303696474344	0.697701940193695	7.74569630283224	18.3262014881363	0.0729995135234741	0.00815825006814343	0.0133265220768081	0.0648962253393553	0.0100111039957206	0.343128913381421	1.65929332782331	0.138088737321545	0.102362898800548	25.0867232260759	0.126664961651654	0.0297120220474543	0.575474751753001	0.00645950287698123	13.3365060039414	0.155239108711616
p0268	0.399637429113337	0.0645395851340394	5.97657171903371	1.28852345525165	0.837050136915587	0.00620422881541042	0.0405160662043339	3.91285529366994	178.454762122898	0.177982100424468	90.2560513971857	4.19715559313449	63.329447757599	0.00949661247846738	0.017534181705738	0.439456537356341	0.245228512277984	151.40477693114	140.335490644663	0.306862561852668	36.2322873084487	23.7377855595838	1.71714198084999	1.74863768040974	0.0214090943389983	1.02532194602104	2.65114141141783	0.0321099994946977	0.00665167241666249	0.822026914111774	1.56427505746753	9.53350505312915	19.4191615921321	0.150215279796626	0.0111314605449223	0.00866151873917999	0.0280801669734486	0.00061498920480529	0.443057549663339	1.36113222130055	0.103466573444446	0.133056556554314	28.5519866434579	0.140501232132006	0.0482575286843678	0.692698371641336	0.00343306047373132	18.8475190440313	0.125810266483902
p0263	0.510652422171654	0.0250298556770517	20.649330668039	1.84997876912227	1.34237198809277	0.00403611392552724	0.00668805144634738	4.3285114372189	177.495964041152	0.508847588045223	54.6287936392339	5.36121147132215	45.0065594236744	0.0239469858130749	0.00979185243606666	0.493346558806822	0.0784233816119676	155.907947928655	67.2130169130766	0.0674835627083388	111.507815827223	14.9731199490972	1.91707198792044	2.32041079756791	0.0168629780671746	0.595411560378463	1.76991425473174	0.00958846021594468	0.0186792276309436	0.896930361752782	2.56058728554164	25.7962963757058	8.53335251873575	0.269664891394578	0.00719485977966426	0.0133905438090257	0.0789663760152967	0.0040853083229122	0.453389961384348	1.17373546990021	0.118611646591373	0.0930021731817588	13.5614423192177	0.0936819573311619	0.084591266530664	0.8086141309507	0.0105597634587268	20.9512656843695	0.186892893693336
p0190	0.157456004298082	0.578252899105493	7.26889307591218	0.761783027800806	0.652246799359496	0.0029421838718596	0.0487075877532381	3.65608449025182	123.89692297682	0.0431717643070841	48.5489745980248	4.58091493916388	81.7625447847934	0.0120342022524815	0.0150382927774263	0.317509114972515	0.0362545584667195	102.38665737034	104.907741945874	0.0178472554529599	35.2200305554228	13.3483479717723	0.955906691294319	2.45322869877175	0.0200442034327097	0.691392117371411	1.86229156542154	0.00669307307021267	0.0104096446648267	0.306958505352277	0.890599931521171	9.71002230750937	10.8339733671434	0.165314482054628	0.0161539101097228	0.00782174735555269	0.0287235384412175	0.0152663934746076	0.304557536755678	1.54890523168391	0.201003021551072	0.156775161119676	20.8517127331855	0.134620684399684	0.0437965305060587	0.528158548683308	0.00542690179343317	16.8893980945381	0.196267270951913
p0096	0.042549588481491	0.0181530160007922	30.9696782058834	0.86477381344475	0.656158399837947	0.00166902485807977	0.0198804652608951	3.82128527941376	173.439282180404	0.0786908481679951	60.6455269072581	4.68845619363204	42.9996382020147	0.0383290974438116	0.00989059462662655	0.441466192632635	0.093228736788351	236.094634702184	120.176837946006	0.0280029059530972	141.271938014933	14.2415664780208	1.06426688032333	3.07988386707967	0.0377948476609305	0.701300217810329	2.57881402657072	0.0576699745937437	0.00901922309780628	0.413141223910468	0.786005473795883	25.4918132774561	10.2077353944967	0.182233598234573	0.00411696801721891	0.00487107595701578	0.021227184013415	0.00845038374635865	0.409020157572806	1.1371936972024	0.340732741958672	0.10906718028982	30.3860146668802	0.347576541772572	0.0456416460206607	1.03701094243787	0.00976215754594788	14.682904772788	0.286581608175003
p0278	0.183712709270272	0.0770945838706663	0.30578645198361	0.360293697402391	0.265028930695993	0.000921437412331007	0.00277632624378392	4.3030003830296	173.862059653603	0.0969706595424888	82.1008755146025	4.19521982365084	52.0077654638362	0.0107190206933338	0.0141428471145835	0.50850958231706	0.0214210223006229	166.016606920744	54.3102476491345	0.172502246641327	32.0495165562608	21.9292520415922	1.1233013255786	1.82742016098107	0.017922156838979	0.564709793127463	2.7090841772753	0.00475290217094878	0.0120597320781372	0.227662085739619	0.97894664064879	31.0729242055483	13.0086320601096	0.28092523524447	0.00633963646409943	0.0266656235980503	0.0381717776822885	0.00205115221296442	0.370591558388084	2.33273061284945	0.0815010989087735	0.0959592021520678	29.2927403393622	0.138863229477745	0.0480133629768103	0.678024561661371	0.00341098976514963	12.9360743419988	0.184920308080531
p0128	0.133324738106264	0.0287344613228154	1.43343971155233	0.342109764946583	0.925292770498407	0.00450064707776452	0.0081113779314228	4.032272439426	257.391339719252	0.376848600576129	74.1252370505906	4.871575673614	90.3383410995499	0.0247752006853284	0.0112974012985793	0.703930798639223	0.146835664974342	218.733830352084	198.754697049549	0.076191647758637	65.3598592007741	18.0290125634071	1.14915999160144	3.09714680629557	0.0117351026569135	0.735158844204638	2.35854049025384	0.0517164184017043	0.0096374666261086	0.2740693498424	0.63493740913654	42.8103256106655	19.123231886292	0.302190408906618	0.0285105808341328	0.0361033371794479	0.0234770762168303	0.00600190388693885	0.391506671093845	1.54040760712931	0.0530924213910412	0.0888950915014336	26.8189565063257	0.112782496302933	0.0550923825931096	0.824046886026094	0.00493783025439107	23.7257148510065	0.165626667863101
p0046	0.174473940447936	0.0739598311395932	3.59250473727343	1.61537401840911	0.82169006300413	0.000740664642359895	0.00228080479077609	4.81606198950433	276.163095196452	0.198463393684735	62.2802620748005	5.5866796678689	48.8940001758308	0.0191556045373682	0.0258676790082773	0.416934928962387	0.0108540048258092	170.571616588254	110.441092546048	0.290557148200582	75.7997177823035	15.1318216952206	1.01390072681037	4.03742617762127	0.00635397832213629	0.61098959705865	3.20822571431817	0.0284493960117693	0.00839212464227015	0.179299346919599	0.948202570333924	63.9379931083778	3.90571131110596	0.202385945728465	0.00733569272817953	0.0137131924016699	0.065400188506406	0.00418791839508303	0.647494432487964	2.1357459538494	0.0316068578160545	0.0731063500812159	20.1770952541328	0.101822679462511	0.0605925039086896	0.476096154603107	0.010791686696754	20.4560395669402	0.199224141637206
p0063	0.128055236827261	0.145432315596111	10.5047420377586	0.380278955733874	0.652892298125185	0.0022414130454197	0.0676771216424075	4.34031169333816	231.779786395789	0.0886445966556339	67.2941649248838	4.20093810215849	150.397081324074	0.0156358730090182	0.0129476871508702	0.46832230507913	0.0905076357691207	181.706495503644	166.237574428405	0.529229435151099	41.0530961924846	17.2047950666677	0.718443810274923	2.3970548766449	0.0300271155146094	0.636005985631232	2.20368157022605	0.011989708623247	0.0224125136371181	0.286067823692857	0.626270028589654	3.72925004653969	32.5940866890234	0.0997540282678937	0.00508484549673123	0.0107438845655887	0.0427888382249919	0.0157874055948321	0.396556886667992	1.2074249795126	0.156052492809457	0.0950506099458615	33.242412873851	0.0868703134981686	0.0389816960815608	0.743408731213202	0.00535492261784524	20.2251400549003	0.134022399690336
p0184	0.436689368289368	0.0367717669740669	67.2984316706435	0.320479662341143	1.08597225585753	0.00100771679435904	0.00151841851010868	4.98970158082008	277.264629377972	0.199301582405568	5.92462272447562	12.9310968182018	24.3390138660243	0.014751253641153	0.0107624687343292	0.410068966441616	0.0705359456088946	139.572713037529	104.549583762417	0.024243691873219	214.748019177139	1.54662933560137	1.34215653593183	4.30480908942353	0.0252518112584606	0.31398677731684	6.04484422555619	0.0138389357793064	0.00534720034045936	0.513400249009243	0.945791312529141	47.5054462091745	1.45209290084163	0.853339318556813	0.0210787511302376	0.0565792660305585	0.0322843756634102	0.00402788001018927	0.722267034579782	2.61158879626845	0.0208031010289882	0.0592784714506967	23.8933062523335	0.16547248204573	0.016924157084617	0.349565461991246	0.00896749307211293	6.82980285308295	0.30506762025899
p0104	0.311922499807376	0.0730607447294437	31.7308314102378	0.307114606909791	1.54284403922342	0.00190566106608565	0.0208245574653559	4.82311212002681	241.536204283358	0.102415263974714	129.301081872491	5.47933158466345	38.7552330450748	0.00623942926277366	0.00450036183954203	0.498778102235074	0.0829743940034118	141.196826169887	118.337404523246	0.118943691863803	49.5358883755825	31.6406091458011	0.959890170847385	4.53609855181573	0.0271853197720229	0.495769648770528	3.19855600684289	0.0207753400141301	0.0167389702831488	0.346114264897061	1.02087638090999	20.3066499439176	18.5995758158653	0.161420708226643	0.0143685475038763	0.012169997086428	0.0761783215536247	0.00355792784073354	0.612635134309327	1.24322274386624	0.141668758751461	0.124655545577655	55.3678342024612	0.106566576059763	0.0485145472546826	0.661751080463448	0.0114809727485585	11.3515338891102	0.275304540432666
p0131	0.223778946701976	0.00777842012615215	15.914112637113	1.48497264809296	1.20671304976036	0.00433820524080285	0.0672789146290203	3.51964165461844	182.419024152587	0.0751244314505031	86.0773014443584	2.50995532558514	98.2834170358732	0.00785278605695288	0.0129495528524168	0.407304481534006	0.0795601974901574	144.711747969122	125.827681404765	0.194667773354829	28.2810916077427	21.0340087358885	0.847290787270721	1.40345888395583	0.00848833721647371	0.635431332668708	1.38562205502975	0.0152343964908092	0.00826032217695878	0.311889245696715	0.705145703435957	25.7197973594138	16.0589088990143	0.113967297498904	0.00280708637880889	0.00444407104367013	0.0744926441513822	0.00361254615149571	0.362927191511063	0.689721104782645	0.173318496550013	0.113622765695745	21.6501594790076	0.0767038688992199	0.0408277211353829	0.451607604715065	0.00502010760538271	23.5091438698464	0.192352785977378
p0067	0.185821454994751	0.0393129748489232	13.8180486633866	1.49790458242457	1.8329234855483	0.0054370982114696	0.0437932857932336	3.39865676189498	165.138388459176	0.0749692909323315	90.1233023165919	9.64408577523348	117.090550832653	0.0234672622391285	0.247275520809414	0.544185751950326	0.104088412925294	139.03846911379	126.025758297002	0.130077766242002	26.3394975538811	23.2608747861663	0.81878611497825	2.89829407288475	0.00528993015173232	0.638894062959093	2.23431436662876	0.0116205868452301	0.0191625224223792	0.194563388616729	0.907639196227623	29.4007377490649	14.3056982842824	0.78521676179131	0.00953783252838288	0.0119370321296408	0.079658250182265	0.00617910509548513	0.531209456225723	1.68681297637921	0.454861753895089	0.109668100613329	30.4349770848978	0.121897784767104	0.068422567512052	0.505829819656912	0.00529148585167926	10.0476915617801	0.224714529055162
p0205	0.15075407903869	0.0394732999033534	1.0897486106338	1.64215948185705	0.906574705448526	0.00764469957837373	0.0562974664479282	2.64323484822591	111.302129293337	0.191783227683689	73.2102832145351	7.80234835596451	38.7044264851369	0.0138758578419651	0.0161406919542367	0.410821952952925	0.177651656626917	114.436423806413	80.335593170109	0.421451027118709	34.0597178860921	18.8083570211141	0.761911610718639	1.12093851780338	0.0778666438140672	0.604159536704012	1.35324530396967	0.0137656408759556	0.00995506337735495	0.266247704433116	0.706423704255825	17.5441547768906	16.1090579949687	0.0987678814024044	0.0159648661206724	0.0126946348368113	0.0721886925406043	0.00352969035534106	0.230556153374146	1.65457937600761	0.130690106680333	0.0697222338362349	17.852747937407	0.12412648293803	0.0718412014307818	0.593389437640506	0.00214401121528892	11.1882133607788	0.101509555906367
p0172	0.236334715884237	0.0545963758485483	19.6061750758648	1.26384850496677	0.803634273529195	0.00478557248661536	0.00148604665973158	4.63842951404688	190.149894241649	0.337780814193009	41.4966811343663	6.74480886679085	45.882594319796	0.00721405832082392	1.13797688414924	0.390097302061248	0.18755090377266	143.138050441242	103.270181076424	0.0418805903971878	59.0869575493218	9.05215120319427	0.692945721298541	2.12804047562612	0.0158104603243718	0.694085219223493	1.47434151134203	0.0129028563808102	0.0159742369932302	0.194156910264153	0.962614674759208	43.921079137321	7.84514564173047	0.253408023591835	0.00462582974090449	0.0179889530504133	0.0320564919693001	0.00349521438827586	0.360399151020414	1.86790034431967	2.1228674877239	0.0575132836104492	17.8668798571452	0.0837718468643769	0.0443210483394816	0.491303133877496	0.00103012368081963	11.2671112934123	0.361141077145245
p0192	0.180414355333444	0.0637220497437265	1.74598260932834	1.87694026084996	0.614754322604586	0.00697656921961485	0.0263722087754628	4.77802918557653	229.325027737408	0.0617157900221213	54.4149005475168	7.69233267027713	66.8328671805033	0.0149275375104508	0.00564890903414723	0.524447101480966	0.0458787427125001	192.315570840196	84.2665440171702	0.198523783026818	61.0500684292669	14.723252211877	0.932625393902125	2.81416335485038	0.0140412739508501	0.704069519761283	1.91867542820583	0.0114275264148485	0.00669880729950272	0.413760278133133	0.715602543381754	17.3739542064546	10.6995019161931	0.359270607128367	0.0101018180002692	0.0209416213800864	0.0581939388271498	0.00885105188795659	0.218882769973252	0.976892467509052	0.132140882736438	0.100696815883543	20.0025534345571	0.134165839686138	0.0484209357277595	0.704476459759883	0.00474809051206313	22.6361082445044	0.120599677218557
p0274	0.519148346905375	0.0136565915524329	1.26289107940584	0.40595052762277	0.304436811641374	0.00397005649679157	0.0309683661769386	5.09278095154921	137.216878227369	0.0985431863456372	65.2036107248112	2.19357763757428	59.0851832648769	0.0131919477467038	0.0156398580969172	0.379992049510712	0.0932351900855714	183.053888654413	69.428023600833	0.219636866487486	27.8792658740725	14.7953034954104	0.986938583912368	4.06440015702681	0.0181283717873011	0.608233971028489	3.07584496787251	0.00862958424120503	0.00872258643337777	0.0246963009758137	0.804785922052784	17.2640802457275	20.8522815983849	0.207437014754491	0.00693667531996685	0.0624899617734875	0.0617327815161288	0.0171330304249597	0.554278374887086	0.946698285587894	0.114364835892319	0.0973356261143221	22.2965120956044	0.143776247491373	0.0233086012406878	0.777920696670571	0.00899383563964153	11.7168980294437	0.117120608297455
p0217	0.209325098874104	0.17024884376078	1.53338303511786	0.412301977139149	1.05707931536951	0.00749274811913594	0.0147455426420561	4.5418602773368	164.975923374621	0.399557270696867	52.1101529273218	12.5077572894454	51.985176535376	0.0255014970405673	0.00891077640507233	0.606042135681677	0.063911654889187	129.265066807458	76.3370528561566	0.425021094484934	66.9978891505669	15.1147103708684	0.706827350889057	1.93449465931217	0.0206033673178905	0.577403626615921	2.12466297785999	0.0178183328645099	0.009454937897978	0.276045520447988	0.566855817983265	12.445880473346	9.87079691151663	0.265063496182557	0.0146551243941134	0.0290132813613919	0.0181792300446795	0.00519932568418747	0.509918569598313	1.41655440937077	0.0794623733764386	0.0567130121791842	24.4972526911217	0.113491627863789	0.0724101551924794	0.701196806182411	0.00898679240244365	22.4208735509067	0.146413666403409
p0173	0.86923301835976	0.0224904866413758	3.39055940828553	0.301675509271273	0.683745176019375	0.00308237527613715	0.00502802693246408	3.32527421079652	110.231203227813	0.0809949345076744	61.197500514372	9.33165052888079	63.2806884977032	0.0177550450194822	0.00988915262709791	0.725430898488314	0.0372519603656786	128.211822967214	89.6813742375829	0.0891112972339257	42.3521048235986	15.3610161719294	1.08534663025129	3.09108768435608	0.0617560935280967	0.693754662610939	1.91140427701722	0.0419768724894051	0.00721864086678672	0.321058659102816	0.606732643239817	86.8951844006374	7.50968591932087	0.376425681413052	0.0175159416536387	0.0330845442076141	0.172993190184626	0.0109903187775128	0.343892332395595	1.96628501719178	0.128154081111886	0.134708165101694	16.3691983293547	0.224650822068769	0.0893154782854163	0.649346924325911	0.0111087879671468	16.5626216424438	0.280935134235357
p0283	0.146681426185205	0.0528507968426808	3.90339482620399	0.388091508368356	0.2660160049107	0.00391849227479742	0.0395694287299123	3.58922170988641	157.647143696667	0.215847215842746	62.651370334984	4.34457663840398	132.645323956181	0.00640025052186745	0.0457540444620418	0.615580924737833	0.0272701688038153	142.407743439037	103.394074506414	0.0769192181028824	28.7192985358333	14.6958198257684	0.971853253297871	1.70882403193338	0.0141785839360719	0.691803129958228	1.75981326539958	0.00668337372554337	0.0285025765487103	0.486759380944293	0.611333628616247	16.2047407376565	9.05389329950887	0.0915122783323773	0.00779770982089674	0.0212006132006322	0.0204406810105701	0.00408839709136566	0.453546197802891	1.34190538061128	0.11976671839692	0.0956139897203836	17.6029362267979	0.169784742561492	0.0174186988756225	0.66085568916256	0.0238717270502106	12.9188091372295	0.191987699116648
p0008	0.29499552583872	0.0996254668538884	7.63227672563035	0.330263984694811	0.942455167608863	0.00122895276676961	0.0158733240030073	3.73130392458975	204.88921681194	0.151444795444439	38.1844018261386	4.3704130375477	63.5345127286984	0.0248382397857808	0.00571601398166317	0.236034566694634	0.0363142207894854	119.120015588984	153.669170751407	0.0350136394381505	20.6820648560918	7.63047059460521	1.0334213233521	1.6849742148536	0.0160778265115091	0.670735413371186	1.79721731855765	0.00908030523317579	0.00711854019673913	0.339127200102495	0.842168184728578	11.933942554323	4.90079753110349	0.283934897636147	0.00890377599191423	0.0182649395433748	0.0310610358584962	0.00918631254213957	0.62217918526996	1.39630137255447	0.171631043358484	0.0805132803804103	31.006794916963	0.202051159066806	0.0560661088567804	0.356760968111584	0.00310547738546002	15.116339866596	0.525152075018992
p0021	0.128672358996542	0.0201440240911047	11.7079666161981	0.406794308778783	0.464809138142543	0.00407432877839344	0.0426022750804871	4.17443863074075	209.284824418361	0.0863926657482622	131.697204944655	4.47343379744185	81.3127823437621	0.0260381026688669	0.0746471599450831	0.440719121476476	0.137767563250328	150.647082245365	141.97794432613	0.252542117247987	47.5828932262394	36.5250731275785	0.546947087503721	2.04097294551889	0.0191905775598893	0.421373825680173	1.01035906581285	0.00302946347048532	0.0149415753683347	0.259105461549813	0.483485101161379	10.8667039255792	24.1334017194005	0.222204365809044	0.0120981650311834	0.0103486040881807	0.0147612534884989	0.0182262202167168	0.415797065937364	1.82562607708904	0.130388980086171	0.0838310035335639	35.3535118276326	0.111713468434585	0.0460602225968504	0.697189785458095	0.00512125042136722	16.4438587912133	0.218848906145351
p0162	0.239049952581911	0.0368403360325474	5.57468630647637	0.306523579656559	1.04557845247781	0.00514220952673922	0.0206880632440645	3.23020332477849	159.634363041393	0.281461982004618	92.1908846721856	7.83440731387748	94.2649078174579	0.0135659186051702	0.0184739654669911	0.296790064787085	0.0994599754482557	151.608438373314	188.445103027367	0.240294346216123	23.1919920464574	22.8002545176986	0.989427736375131	2.4179676154869	0.0106550385432692	0.706919583574398	1.92915597368564	0.0227675108450019	0.0108861562887881	0.300880644469083	0.855686053104467	7.91435013047622	17.8942399456604	0.0521629474629361	0.00356728266578119	0.0204427500723387	0.0391294870236658	0.0166711496047601	0.384571884280605	3.22320524172763	0.215530648632424	0.145979968470118	30.4116912819482	0.135515374655948	0.0371936661946476	0.522624637412852	0.0031715014131265	20.5289848722093	0.306622531332253
p0239	0.458772228710779	0.164691199627434	12.1331276529542	0.356714759220612	1.19353077686499	0.00379870109109709	0.0324879967468306	2.37327114213218	99.0671386294363	0.0966449976552069	60.7963931311164	4.26009771779069	71.5104874887335	0.0148690365993146	0.00773191036616265	0.507820381077511	0.147546267909399	114.784774028351	114.949485771445	0.274879097848214	41.8854823146361	15.2180239644128	1.0622100486589	2.11877184390685	0.0123215494307917	0.704712557728792	1.99721033250169	0.026937418017047	0.00388124629912394	0.285336146870716	1.00383385650588	36.1576462914835	22.1152921988227	0.108413096357179	0.0103037015802308	0.0117144142849398	0.0818301005838871	0.00328040901108044	0.297492239801736	1.46587615817002	0.124018004380821	0.110512873254655	32.9040454790236	0.117305614963166	0.0397599080170825	0.520168105278868	0.0072873823250964	10.5322122768339	0.151692905407296
p0194	0.252283210816823	0.0514859127607622	18.0955972396356	0.385117164350358	1.0494315191842	0.00270910447269801	0.0928699977043188	2.76978572733906	102.814113864153	0.206599268271185	93.8293555845458	2.69158508035879	94.469934829069	0.00875819642176508	0.0203596235914134	0.3752272141181	0.0381603573210261	133.597807698194	87.7324705719148	0.134260320199908	57.2824175521202	29.0682452699264	0.892637302763153	1.83802589929341	0.00541610434004377	0.569391635272289	1.78237227757125	0.0208882463217559	0.00999771363921287	0.285655556424255	0.737179530614401	10.4015007385879	14.8567617157055	0.219866394912807	0.0112496000860907	0.00480256137821933	0.0283586054352327	0.00223959314899435	0.322062708473126	1.3044061655641	0.0790362362359505	0.0713035134772659	19.4623993212578	0.0720219239617637	0.0385193858807163	0.686217019586715	0.00848481119860169	11.7193715859446	0.15026842526743
p0083	0.0997341026276911	0.172488935312001	0.172499792574777	1.26889102847066	1.01189533221326	0.00133709628813343	0.00339907295997988	4.91999305065519	144.825415144211	0.186472989326447	24.8354403718962	6.01032004666299	29.3579562738611	0.0117758602292806	0.018637268435145	0.913346165443886	0.13313281212337	177.317653805075	102.707908692226	0.10758000454866	50.256541800494	5.91852930897504	0.615714933544117	1.06315687695423	0.00455287300909589	0.296295638578378	1.55181321786809	0.0315832473504514	0.0174248357970067	0.25706926054454	0.458968803117275	52.7910046679911	9.1787292790195	0.271353034465071	0.00617469061736139	0.0248783179863027	0.0281351331670472	0.00842508733165666	0.257319625300559	0.939982953244959	0.0978525760603649	0.0621518125531943	12.7531187851187	0.158466298652637	0.0618713713438351	0.758463382214499	0.00421384629025146	18.9078089774757	0.203332667573015
p0222	0.15029684653188	0.158897629761613	25.5402874506618	0.36044399037793	1.0727237520602	0.00302695202795921	0.019504970139642	6.03008747095337	218.592420931701	0.100995574901159	71.6869440988967	4.06289054067756	37.1422339476518	0.0201976965954485	0.0353989953475691	0.406366714101671	0.204690138634857	158.183158680221	176.778484655193	0.0771986286142817	37.5198989948114	15.6504228511733	0.895974238868392	1.63901949892186	0.0126482704404708	0.61808344156881	2.57791847282741	0.00853263128552623	0.0282658316768264	0.290230832745473	0.764828776421793	19.2971713247084	13.370874071191	0.779594615766422	0.011188701019154	0.0235187453834851	0.03213260451742	0.00755814685434555	0.71718072065962	2.27650270215576	0.0604833352993658	0.114653069482774	25.7808516848397	0.123160291151898	0.0957164986812755	0.641355982009406	0.0109533174640866	19.6161631289637	0.270522176275126
p0050	0.193251908207753	0.0247709948206309	22.4956282769378	0.345289009484316	1.18045417283868	0.005807389286071	0.0499858313377406	4.75986337688851	218.72535986271	0.193391477142403	36.6863096643511	3.04520610648424	93.2211227148581	0.0104868282405859	0.00830965417048919	0.367394576592164	0.0684156157202458	141.26563055694	122.91521343979	0.0427980107253192	43.0601778214647	8.00830636112465	1.10909940112864	2.56107582821473	0.00668231040538815	0.653743001716245	1.81039110149559	0.0203284075865713	0.00397804210168839	0.252326746363165	0.679576486776621	17.4627954205474	6.67552431195708	0.26823781252902	0.00923066770336181	0.0148134382960597	0.0403595391326611	0.00468195985085481	0.267456989885422	1.22171649819804	0.163760747496327	0.10606025085308	22.7529797081117	0.291495075287873	0.0386557510988524	0.464476678035632	0.00251570156538796	20.4992475047149	0.12163028135651
p0023	0.2348657981465	0.0846976407048661	0.570745944794863	0.383722735347363	0.298839433591389	0.0073308482624906	0.0169983776803123	4.84025545822629	230.424611398406	0.376723575708333	60.5388617190846	6.14393760992627	112.066128674866	0.0170652202876716	0.0407122180749472	0.840789554391531	0.112909993798423	252.593870107267	126.620593317739	0.420425464899505	20.399339960966	16.183783178231	1.00984065510695	2.27535416182961	0.0140447046833735	0.693916780428027	2.39580601058558	0.00317433013549353	0.0147547057419295	0.241563897095697	1.05630831665792	22.4303135777397	17.438988347909	0.111339528960928	0.0134287545872353	0.01563685678304	0.0339766823103688	0.010483947291881	0.543728432751302	1.84167923634911	0.119505705976497	0.111386508480273	33.8205076613023	0.124651453400225	0.0508539029340964	1.04506002636561	0.00421977380746798	16.2275582555574	0.133239734697796
p0175	0.0862445834834963	0.0360905701628254	11.426095888791	0.38891310813452	0.969840165740798	0.0013078728859885	0.0230449737092685	4.22352926504511	196.697066070776	0.260615105542529	70.5580401000416	5.29319820539067	44.1114845793079	0.00889400739814265	0.0124366897187126	0.457771367564282	0.377168441902499	107.203363545123	71.1280788205396	0.0851472727843572	42.8879649590759	18.0432272044117	0.946633898025716	1.68434968100575	0.00729866128896167	0.67618817685176	2.10661565190141	0.00899355397961787	0.0108422750683549	0.291355723352625	0.829920080142053	9.18572675584009	17.6765193329439	0.933149737654769	0.0164473555445935	0.0257248394314349	0.0253311504408188	0.0097739594809393	0.332999607582139	1.19726240190797	0.1382938796551	0.0943635659814916	25.8845386583899	0.145352791390171	0.0652013146079135	0.521685071548122	0.0182073307231957	22.720112298744	0.286409025466145
p0088	0.137560302068211	0.0285015973302371	1.94889545287758	0.777325071591263	0.807587063741003	0.00229379016205066	0.0102452133611313	3.50373850055666	178.30982514002	0.10900255655448	87.4357027183409	6.58678028717473	104.025945654707	0.00770148132673239	0.0136829003141218	0.44047003502462	0.0388146537958946	174.25544916453	94.2275556241225	0.152615184231945	37.8344491563978	21.6784967120616	1.49016098451509	2.19258291161893	0.00956800371446644	0.877186891947136	3.65766900969014	0.0259597927467269	0.00962569343869313	0.256220622899589	1.48179713206911	33.6059522615478	10.7084067715639	0.324863208586611	0.0173901699782951	0.0159337692718365	0.0515829167527189	0.00371721562128747	0.205871593837008	1.51331729564299	0.025825503918815	0.0943583820638521	30.1526619386477	0.129660861220741	0.0790258745872744	0.612221133777167	0.00854268727389467	24.2790856118085	0.171830851772156
p0233	0.117350854467278	0.0340550638033846	0.0493064706765648	1.94287229715168	0.403212943284559	0.00436053631132265	0.00491091989676661	2.98390582004988	97.1490471194701	0.0886723616484372	105.87780852916	4.39994222062805	26.0940924003893	0.00480143452815379	0.0174404254331631	1.11135429736593	0.0280299571346306	89.1728656546344	52.0284237997655	0.302249374523832	135.828545421984	24.7992786376668	1.53566281157728	3.05169817566518	0.0224971907344965	0.315770513594917	4.03505605717298	0.00258442190482208	0.00660837672178529	0.198179579649232	0.645414043745404	43.1212888754735	15.9563274722475	0.0889635536702113	0.0123862393283953	0.012044982610381	0.0165045838956715	0.00214653559933858	0.157102319656971	1.37923749459634	0.00754938240408874	0.0512013212414659	16.3885163173218	0.0540728029178388	0.0335156024475373	0.37041893376473	0.00779038228016267	14.1540783943417	0.0695786345401747
p0210	0.123975331133369	0.0354109617451685	18.0705794637286	0.337158971166155	0.311050724464724	0.0021048237538631	0.130851064149837	2.97291298041881	193.006784034039	0.046206539968726	63.7536666016142	2.42449579358408	134.549750666359	0.00484502732179148	0.00736592070560588	0.510657908123687	0.0692255593128955	133.162534434724	99.991051105812	0.347618628742371	44.2983468460235	13.5577857138772	0.98745915806501	3.09673777308415	0.0107535683396629	0.642586549818855	2.01649394356391	0.0161555417893838	0.00492813486172612	0.250162698194029	0.863847822617065	13.1672089400717	23.4368867537557	0.111853536065694	0.00737782846323547	0.00497943202027521	0.0445522203757768	0.00354314195430095	0.563068820176627	0.715573734820639	0.124218128045944	0.122616360344469	44.485424293144	0.0801045509272103	0.0397962008271221	0.473805948365551	0.00315744042095465	8.59503543777869	0.172698831733859
p0256	0.398302491697874	0.0603517319251796	4.19987520225315	2.55410719814046	0.971553017408643	0.00764614163651881	0.00645222419891147	3.46555066429802	136.089721104306	0.138451092425832	52.4034675367876	4.16025201514747	127.712719654349	0.0110401980993486	0.0421659463351457	0.563673914899017	0.0229553763443919	115.71683377835	110.873147680374	0.416287402146401	39.6330251634123	13.9724683574953	1.43343897056695	3.83982171107879	0.0185507666195154	0.629911685763816	3.26349115840946	0.0154843355823601	0.00981462518702985	0.216170895646807	1.39425835558048	19.6134129629026	10.853814177597	0.184744485757723	0.0102282324579437	0.0136328580811641	0.0939376479631388	0.0108381911121599	0.281905041947606	1.17603925829965	0.0703185717193559	0.0787571623267291	14.8140592475753	0.113699159132986	0.0500366662783544	0.560553310516301	0.00521264964959722	14.7613195177484	0.129054674896469
p0145	0.172071608282293	0.0686220410258693	10.0870641679591	2.01787432215598	0.538752627816589	0.00223250520914783	0.0163495121980473	3.14428108881223	155.223993381182	0.134109065839267	49.9789045746423	6.57619346567073	63.9455625102364	0.0113352060829208	0.0238467529748722	0.407555422081117	0.117847391529817	123.612379449019	71.5420720130699	0.34528558301242	114.784547473712	13.1238654326944	0.977434312985057	1.91455098744364	0.0127048195260563	0.557364239706213	1.5546013562996	0.00926850075123815	0.00939783893655535	0.232686772603714	0.838185882691939	17.952288512932	16.5719280471381	0.142536611605471	0.00570122021234352	0.0275656444100536	0.027740462957737	0.00337579133335861	0.288453138011351	1.57873640478229	0.0627296545426986	0.044930338075239	17.8798703821427	0.0789934088401196	0.0373486161349513	0.551983845560412	0.00420774428074285	12.9646728567703	0.144517930556869
p0150	0.197659806433716	0.0094754054667912	14.0305968616496	0.723502315423483	1.37398247304686	0.00125265412343709	0.0213170076418237	9.04677902123528	371.605265501409	0.122647389352093	129.828461862161	3.66854766139792	43.8514843061689	0.00813285807440646	0.928320746242061	0.217988860607341	0.0328319481865306	230.380525766843	90.7393592176729	0.049627453510934	68.4213790085599	28.0365570915425	0.559924926518905	1.99357437963045	0.0393132771693095	0.519441444954994	1.58232870178371	0.00577997505865717	0.00850623748814153	0.99479136737672	0.603938483002708	28.0808193175581	21.2269920765702	0.234409614910037	0.00486190547472055	0.0390781264365144	0.0398962097992866	0.00826231441833026	0.748833995110231	1.79677392261218	3.65898342095927	0.0797911564321276	24.0237686573945	0.151840939363326	0.0170243113302645	0.609044154657145	0.00615238540625109	14.9036125385752	0.44781531644891
p0229	0.17253830650381	0.070366806816892	21.2882701708563	2.4329889833787	0.490342426083079	0.00507947483781272	0.0322482948633881	2.93509891502813	134.39704338041	0.240693224579193	88.0343913847531	4.51464140400171	47.5667147680069	0.0343662023326426	0.0141649728676737	0.748351819152871	0.101507068809584	112.622383054652	52.2512293705602	0.468628640785238	65.7079063049615	25.4945592905115	1.09954535296147	2.33603689733691	0.0263283230345759	0.700427661999989	2.29995977905612	0.00679721553282805	0.00755794553114837	0.292494552253819	0.699084536878498	17.7879697367407	8.14250622244715	0.0506102816466706	0.00598576895625984	0.0382911318203561	0.00893701310452018	0.00558453029952275	0.508911884224645	1.63700639715944	0.22468176257757	0.0941259606434101	21.9221401133906	0.107648131103384	0.0573204315088773	0.581971901158108	0.00883676498539643	19.1921504037833	0.22072278532613
p0075	0.234914191142948	0.0361918477364841	6.06778093564821	1.86565024824244	0.89798110655865	0.00316019646184234	0.0383593529853811	3.73951422046094	214.774742406085	0.175985278450115	131.589947008049	2.03596657219351	62.1200375339398	0.00937564514908758	0.0029824190925201	0.623716076423686	0.144020239221682	155.728534427142	85.8900945141806	0.558159611341924	22.2744695174079	31.9811024808925	1.06335273477013	2.34687629665226	0.00578644496596103	0.669755360761083	4.20027089053287	0.0103114789893291	0.0210210582937629	0.226815987455419	0.878135628521852	14.6620265119655	22.8305147756236	0.13889856379905	0.00269581617023834	0.0185241633855311	0.0183509850872943	0.00275413286347379	0.411944862559509	1.12944900581346	0.0872674602729292	0.0936295783904787	33.6250839694459	0.122890644829834	0.039907963513418	0.506054632630287	0.0188439241447446	20.6531073123961	0.186825477049873
p0129	0.18259513476331	0.0449175179927223	12.429581060896	0.318050616259182	0.274453725119329	0.00261524336668319	0.0217375809423794	3.16674631253378	145.527299089082	0.0361885484424384	39.3854839027917	6.43573778746399	61.1470931171557	0.0149040692843134	0.010082464343364	0.373950918187297	0.0854691615802074	106.404601495997	139.5193201722	0.0379792688531571	38.8762359726541	9.46067416747757	1.64291755862016	2.34510723064337	0.00892320588688036	0.787135611505043	3.48516653872172	0.0240178364063529	0.00744546763439718	0.437341933366706	1.10161652762669	46.6496738230627	5.81747457450578	0.422638125398418	0.00872831849316654	0.00720189254017181	0.0389590846776835	0.00532546049466406	0.318026376168525	0.775200208977892	0.374698095944349	0.1493886029619	16.3470547417201	0.160027256984429	0.0245205567273283	0.402051812193665	0.00494087331828073	10.6269920829198	0.347158726045782
p0199	0.249548311352984	0.0188211967010656	5.20273781225299	2.51167839243055	1.21152464613014	0.00274450998251869	0.0195728812659261	3.22978645329738	162.107206002391	0.223606962942724	128.072613296468	9.68244774589986	93.3354960244604	0.00733507918910792	0.021370297359695	0.424478694890561	0.0457848002873701	120.616641075964	66.9968629504143	0.157901704032268	20.6445712617598	32.3634827629403	1.15671202899404	2.51630745996522	0.0062068377766415	0.677399815745547	2.92875282905413	0.0294076215887087	0.0216872610590941	0.371755567884139	0.869142798815335	35.2335578595514	14.4417700779738	0.216545542983294	0.00717751649269101	0.016046131333972	0.0362209671319139	0.00383997774226687	0.42652415812275	2.30871526659222	0.240253129855011	0.111461264897976	26.5736827404634	0.217419785455287	0.0514877086694261	0.389779807800249	0.00200636421994488	15.9416975912122	0.265394353326695
p0095	0.272752890109135	0.0710830317555765	13.2620887830694	1.56369997411316	1.00099936457368	0.0052820409381357	0.0738158493040322	3.04608553983452	135.569629929188	0.0767463459067845	31.5938755863285	3.84747979681765	78.4071517896131	0.0203898690356682	0.0127092680649164	0.556860566736879	0.15882311429444	119.532653775796	115.347945967701	0.0690437796158822	36.600503562044	7.9641618908462	0.601543547301135	1.74827877598393	0.00380199514541838	0.327978335903454	1.59625041537398	0.014643687802603	0.00167286713450924	0.225411943146851	0.429221764675336	20.2052478433819	7.66824543247026	0.208457195935738	0.00552468167983056	0.00981019254260936	0.0162809482479594	0.00407231428255813	0.272214390062959	1.39071316962991	0.262063218575262	0.0758559142449341	15.3853474481323	0.0831385222605128	0.0203781965054718	0.560017673584015	0.00640439223838264	8.47768877641501	0.119858798902586
p0272	0.178029770724756	0.0174397268679482	18.2555291577024	0.92469182957374	0.39784838024745	0.00374832094854703	0.00907766299524155	3.38641449444795	170.810859675113	0.0810535682267256	51.8032533198421	4.98225868795295	45.2179344585666	0.00650494952639087	0.00619294340781423	0.706458247189421	0.029920241921246	175.743685575376	64.710676342512	0.232111797600117	71.1847179445396	14.0665217746167	0.653062402930769	2.37020386975933	0.0110055242801289	0.636474984875262	2.07657167796663	0.0156289377476509	0.00950703034232409	0.18991395342854	0.775811987003959	5.70847631983167	16.7965844260081	0.139416686565569	0.0106835977763453	0.0114356811311491	0.0664862370367674	0.00787579629240274	0.29741370041164	1.83903304566737	0.0482254200435359	0.0751148889536687	23.2647844097028	0.0687006228353271	0.0384226542303025	0.906661350677279	0.00995422142678946	13.724702961488	0.15259544412896
p0039	0.229151363061003	0.0368441335379021	5.97005048425011	2.24219586577058	0.824100259467741	0.00174606518005087	0.00387876127265781	3.5980962757205	216.017693031961	0.0629405152996267	50.4126385444229	4.93187780573794	63.1080949480578	0.00763207288978466	0.0418644637203776	0.433143133067317	0.00803013354165417	152.538416711313	64.9728864086208	0.129255178562386	50.9773707849482	12.735029651321	0.754886418357972	1.10064615476051	0.0112562846281365	0.56611944952645	1.46765504416653	0.0244175285571741	0.0112865511172095	0.253294651761055	0.745757666188206	22.7559160904255	9.01467595144298	0.545099100281287	0.00845475687886547	0.0134115484697939	0.0504045001684914	0.0041072217976671	0.237064306631115	1.22839760776624	0.0621648067958824	0.0600114536907895	15.3743876858099	0.0994930504069905	0.0819880090276066	0.536821335506914	0.00653750432887016	31.9098697779366	0.176925051940554
p0036	0.192202265040487	0.0274659894027979	25.3682663719091	0.687654206555715	0.962241267668153	0.000802314002966378	0.0116687374155009	3.2857831771744	202.417450439796	0.162051234309219	102.466528077574	8.78462932588064	72.0158044799198	0.00588562363372011	0.0147863363859698	0.231406931297236	0.0468511430824165	99.2681320847998	95.4472552371256	0.024016100019915	43.2340256589329	23.9195100877361	0.958285141707691	1.65154877863923	0.0149219391332435	0.80305430866411	1.55159207281432	0.0143753153670789	0.0151489401364991	0.438506354896941	1.0535975318735	18.0850631539376	9.79514614892012	0.171575730016576	0.00636025680490035	0.0195793587006445	0.0115411896130498	0.00772067132742279	0.25710410333761	1.72070971972045	0.227622690859751	0.132456359677468	26.1628745750329	0.179784116196243	0.0323895601244136	0.296057374308454	0.00258783069599786	21.0696896415184	0.427134669473599
p0262	0.3492094318595	0.0393288203610103	1.25534534116756	0.32488168530195	0.984987548647907	0.00357215669927384	0.0103667721314101	5.26444899599624	162.3521647847	0.0837639603468896	69.4440609158425	7.42969120147621	138.483659448251	0.00627238680188666	0.0144709710892069	0.938803491942046	0.132038423450111	120.426028097484	57.6864346808401	0.259701157547858	29.4043441542651	15.1402205729778	1.05624248563642	1.44715517574657	0.0166975695244849	0.631467235374056	1.56310608852132	0.0107333558149702	0.0106866482032984	0.107211242846127	0.951102486146118	12.0108483370269	10.9485415642627	0.297678588564548	0.00512478011804811	0.0458195421799459	0.0312389461179416	0.0201185445843832	0.762860700081652	0.484627650743337	0.185182666333049	0.125357850609697	22.4576102993487	0.22467956447007	0.02366892816745	0.294703893287355	0.00332253202697091	12.552596479521	0.395018254438328
p0119	0.204384927255733	0.0187005972604527	0.377652938232156	0.436743127036205	0.86610646554452	0.00967953601782573	0.00259420410116325	4.60890361391066	72.0544226656118	0.1296499673733	56.2422370264456	7.53881744964244	87.6853614318366	0.00910249362401015	0.0123874955856219	0.765686198836889	0.0493476104942527	102.95592842207	141.753844337771	0.0794585329724925	83.6380545679014	14.6925984385379	1.05938066130277	2.61240402198028	0.00821069738710128	0.604508405666525	2.10954421713689	0.00770403226633122	0.0059997743213857	0.258862825748344	0.837188955858032	40.365825530397	17.2746655529862	0.185134999087042	0.0307451609999656	0.0345314477511417	0.0461696854501558	0.00452505475107722	0.227253536386772	2.80681931125862	0.0140995256915565	0.0704819015537514	23.4352926026327	0.0923222984882082	0.0307282835499893	0.436747796098448	0.00297654122468493	16.5997674132143	0.144356478878913
p0015	0.25922505738623	0.0266326716481413	7.27048702576516	0.356329344261994	0.86610646554452	0.00192956979043544	0.0134583493257719	3.93215585181501	201.895105263725	0.145517471462501	69.9925819004422	3.42105936463809	88.5112116675736	0.0273390124566533	0.0114427776047006	0.423306824548145	0.0378053151698983	194.107728496922	102.185576435927	0.0457230367355111	82.8220880167512	15.301601115153	1.48040239466896	5.47949853524103	0.031636492494564	0.880663635035206	2.46367760197747	0.00381982688395587	0.0123079548236489	0.425616982162408	1.59292511892804	14.837163133531	20.6572051490352	0.0977934710028331	0.00679780864347708	0.0100446159015526	0.0546065795708297	0.00820424056708161	0.340427793288073	2.20932645897884	0.0761274106560591	0.119350292425084	44.2257604964475	0.177073963957083	0.045431977812804	0.765932173081439	0.00581556006608388	16.2189897173414	0.321058148865588
p0181	0.159922044152563	0.154055506319237	6.33749432104871	0.581693029108154	0.719795785739414	0.00788201713105968	0.026551134175693	3.48821725250185	153.30135763281	0.0929371009049626	56.432780909883	3.63871862055742	129.084714313259	0.0107327131028385	0.0172601598889045	0.557174233891959	0.0333470851787778	107.505760392969	59.6169150598462	0.397098697825271	44.1488254665517	13.461344767841	1.40749906207584	2.65429632237803	0.0112675107749314	0.66836502633782	2.37291595895556	0.0109237339020227	0.0167867944391133	0.226852181103375	0.813294104416824	7.29951025369599	13.7736092982671	0.26773530584758	0.00959375607246534	0.0293662658848988	0.0712737225576991	0.00161435949797254	0.24950107232113	1.38250944839769	0.00920444298219113	0.0785059975151573	15.6848829581062	0.199184315791889	0.0435160863403935	0.596333693289365	0.00710163625173556	13.7539543680419	0.113071137502201
p0100	0.4536874001129	0.0321666552772395	35.7715493892425	1.9972726461244	0.67316594115433	0.0061509007326904	0.0292645635512257	4.68276679640065	194.714765798456	0.181145652716141	122.794619236731	1.41386884363613	41.6473209360298	0.0187036377911319	0.036713350815851	0.398583406969599	0.0875139871447154	120.604416494579	120.641289420524	0.242684242724822	40.9580502176469	30.7520530953877	0.986023975157646	1.70995908559484	0.0114366139668951	0.734827337607309	2.98981416438463	0.0307043755462872	0.00681363572458552	0.335765555640645	0.798707063785471	8.89636081292237	36.6756572045671	0.249715701645819	0.00579772067767328	0.0137315386378808	0.0645248564535619	0.00473540600509112	0.305047827052707	1.32421297062366	0.42874778509269	0.215432551972944	28.9201270933357	0.0655532451259955	0.0486910826382404	0.558519165340854	0.0091771784649748	30.1796803912842	0.253909032660151
p0149	0.0695840759877722	0.0654430544187583	57.2034930709289	0.64860107638378	0.629500497396342	0.00398891413084734	0.00291395603806474	4.52660392304917	176.103932975074	0.0667422439279763	58.1007672629047	3.52287120728045	31.2416008301699	0.0107502834815097	0.0145054428463801	0.346537696986039	0.0583919504574148	228.372622545538	127.855058670973	0.0673604500879122	249.054322181216	14.4185619173171	0.96092005713438	1.82251218766136	0.00907771550060492	0.488937608481836	2.4293956575636	0.0162945830364589	0.0124869275034474	0.359187293430057	0.525512101790386	49.0349180419791	10.326737063121	0.279492547494347	0.00829978757336814	0.0291859525462143	0.007798284348829	0.0048094935137989	0.327760727719119	1.44158330720789	0.158183632945924	0.0727955117685567	20.2237357488692	0.139632719917396	0.0495681342737758	1.05096493723982	0.00426086170065894	28.1306540677968	0.279590310056734
p0109	0.130174145525965	0.107725967789945	15.9876904159659	2.01116907427389	1.02355735029045	0.00219266808708326	0.00316731627817948	5.50733372032437	219.720328779208	0.0629315320975264	92.5928516114585	7.00119137963728	55.7669179958641	0.00955705332558773	0.0303346088825343	0.561175024370034	0.0678191634375615	143.776996987728	71.853403504741	0.0733348159631081	99.9475825849498	19.5997526640452	1.23401846435567	2.5179591710425	0.00592026636335112	0.717749801381652	2.17495286254793	0.0102807255830671	0.0126191500701833	0.281911400515992	0.727785884817482	8.02504572347942	17.2278449287696	0.188539406194552	0.0225785081510456	0.0322792202192888	0.0174939379020056	0.00498407313910763	0.418834497516323	1.08570917268306	0.0836983777438668	0.0868151825947454	31.8922537914491	0.102541287434157	0.0400545258655338	0.522562699193611	0.00702802243426518	18.3784854642533	0.197849724584809
p0044	0.206266676241746	0.0247135443297768	23.4320727718881	0.368473768106951	0.288771180736582	0.00570521618690904	0.0182421194967889	4.20072837333722	196.194989405191	0.309547668186399	80.3119824553982	5.94534260488816	73.8802257604822	0.0250201829131942	0.0198485138196995	0.506011758596491	0.0460371986883218	168.082288644105	102.291317638094	0.0365466938978156	62.9323464639941	19.9776254348104	0.978305081179667	2.1872422616665	0.0180657081011189	0.624169050417216	1.70637029113658	0.0125781523708661	0.0191724322206647	0.227861926786064	0.900613846257981	20.3049601659704	26.550374675629	0.0897237368255404	0.0123521030049916	0.0211888510244825	0.0137384624677546	0.0151090953953261	0.414176002553897	2.29400827610013	0.0736291083896855	0.082012580204398	45.0344285235528	0.0873087168723293	0.0663343625003671	0.769574956573192	0.0147466102742525	17.0278720226598	0.185654218171853
p0282	0.161800091645296	0.13508149085948	10.6582537415923	2.1153293396446	0.7993304441511	0.00803997250831419	0.0475278748830411	3.61126725067689	176.775792758002	0.0880103671291617	61.1139372827566	6.18819893406598	82.0627255553491	0.0313503032720868	0.0278022784261513	0.772754260699871	0.0357043195716215	129.540338006211	81.8176273244766	0.232423236939044	37.5513472946217	16.887830753946	1.15898063399382	6.33059776328767	0.00458245224601287	0.724343387906175	3.12945292094097	0.0193185445776431	0.0111894831078461	0.606742439317328	1.34510561094465	9.07280881229484	16.203319457537	0.309707503741479	0.017032854197306	0.021219732214034	0.0369783424512454	0.0113676256560347	0.332005986219648	1.21121860335156	0.370119158460171	0.191103872627842	36.0620976825505	0.11736244770183	0.0333493990770125	0.566812210894662	0.00495732046910046	14.8742067827262	0.232825585003266
p0124	0.109040554737643	0.00716069133958529	1.28453271633842	2.62165418930646	1.29032179485983	0.00197661228415391	0.109671078806268	2.90664180629115	152.534902581147	0.238515802467098	96.8212961988376	2.99579635625087	93.6777987463863	0.00236294277696974	0.021676300860538	0.458054793822586	0.0239404467342417	162.674222673886	78.9476821482335	0.629637304723442	47.340828380868	22.3692035474874	1.08487012804102	1.56752866574926	0.047639806850496	0.586269993115106	2.00556758306185	0.0124493326937195	0.00760349628263973	0.296650587921892	0.844987039665566	12.4898923501066	23.8436875118055	0.0637120413275429	0.00504536972271723	0.0177662837133294	0.0171874423071854	0.00898729587744737	0.240709964759455	1.26380526310622	0.121767814037283	0.0936594469877222	30.0000034301019	0.105720443232421	0.0190184128570833	0.514390653762492	0.00213763747791952	16.4220535963656	0.0907277531555284
p0026	0.366599980553562	0.0372461171451465	1.63138684440694	1.98064960810067	1.01298504915804	0.00302566610094132	0.0175701376095822	1.92342015695095	97.5290815136218	0.189351904687909	25.2839576518518	6.0490242502561	62.7553187380822	0.00969211789676864	0.0491685800360052	0.336442913790313	0.150590133497626	127.820917989861	200.944460394007	0.0792472589725384	50.5571368258167	6.08724279934056	0.862814640081465	1.35196199887369	0.0115996071515671	0.617460013857088	1.21294048280546	0.0117581892832288	0.00818935801234273	0.170777955684063	1.06543785506678	68.5291817886823	7.80195131657108	0.165773064070383	0.00518090144835539	0.0125450284263854	0.0500144205473683	0.00651169023905435	0.335168260259013	1.89482806405849	0.0657818526576877	0.0644781289762203	35.1485087097586	0.0673982155825664	0.0608737744607531	0.531617090864573	0.0043212139258794	12.9973450062802	0.132901594199342
p0041	0.259408308714	0.0105269270596764	3.20206728429821	0.850625001244187	1.10870123655596	0.00298754213972642	0.00372984630804642	2.28561416843361	106.580468841502	0.186988305973687	43.4689878238589	1.89783463101311	47.3912335128064	0.00918591202827895	0.00325087186857146	0.15027403964811	0.137749109469338	102.456410613677	88.9285498463898	0.0768297841221642	46.9224038279974	12.110971636939	0.948611342496697	1.59459042074097	0.00647640175023264	0.659085980986563	1.45322007123637	0.00627426322158364	0.00346087055944465	0.232072162634927	0.75227891713184	4.52796838679838	10.0752447392447	0.170938319028493	0.00742236912214463	0.00435819701134261	0.0403523025139666	0.00564195031482459	0.261726647493111	0.799095796295572	0.0567565326014626	0.0468590700926695	15.3929833974527	0.0960341358667764	0.0187040680548213	0.473915372880185	0.00570593223275738	9.75480461665209	0.17073337147001
p0204	0.210700764274806	0.0177801714510734	0.540321710109101	0.40405637285519	0.86610646554452	0.00899999612248688	0.0627759221431058	6.08120544522586	239.004182578219	0.201094089785192	58.0464313038107	8.0550317812365	166.89303415182	0.00946483717220572	0.0230743820245173	0.469860424027796	0.101360214652179	238.273239866676	119.590101417299	0.281948059921636	20.4889830790461	12.3374268294905	0.653821231072586	2.28544997128934	0.0410147511973114	0.447170722430487	1.45387354649102	0.0773334848350399	0.0181530093555157	0.333221914546927	0.657798411491193	25.9661474488576	23.2237112930758	0.240072580712002	0.00304964155060872	0.0181883181026805	0.10018310879605	0.00413755754998649	0.486351920406366	0.764367058918303	0.121277846500129	0.116532547689973	32.7571054441655	0.170963664775485	0.0491014636566001	0.846435220326958	0.00975528941052172	19.0869096744144	0.266347970523298
p0258	0.21510374251334	0.0441772974392331	4.58175534586636	1.02230432411263	1.12936662352925	0.00467888086685962	0.0034024800192104	4.50349122157782	212.649145309397	0.200856973513789	90.5406879357486	5.88011971912298	93.5017414568067	0.0248879401327733	0.0105159012663797	0.541993125468975	0.35318881372427	147.576174536675	124.078383707783	0.0810395836084157	47.4138994799003	21.9041681853099	0.912667466786706	2.70873354258478	0.0393705273016901	0.635545713363238	2.50939962989755	0.0101307110087193	0.0219884295532164	0.221652944603882	0.586133007110263	23.4222160099387	14.8872758593261	0.322281722879436	0.00468023550562168	0.00626163051856017	0.0835075207044797	0.0153131888782107	0.464929911468508	1.34043271809368	0.0453693962280711	0.0658458588336429	30.8141674014343	0.0872059193905644	0.0395733461367752	0.632804431236966	0.00191132431944473	13.5925806133328	0.178634403899257
p0103	0.179479186537839	0.957385229813051	1.6061057605109	0.364772383179578	1.61778716959696	0.00339625108789792	0.0205426653151678	3.59433204118235	141.62379921254	0.498352661386645	34.4582918830911	4.06205233153895	56.7913938863031	0.0191044178078032	0.0141756668630079	0.619690276636987	0.336243818418311	108.445229494211	40.7088566304367	0.117270790559411	56.2516891475566	8.71044672743873	1.01648317200766	2.6781043094699	0.0172538896742322	0.459326470285755	2.38219952925388	0.00684189756173713	0.0100060814368411	0.882781163781518	0.550195377042141	9.09151402483353	17.6145812875078	0.124490542555996	0.0110917224405503	0.00608582480733887	0.0397201713278447	0.0198612732740975	0.442992526628689	1.40506591245524	0.100709693120751	0.167762449660797	16.139790855054	0.142031169195038	0.0360014290134896	0.654242173239349	0.0053209473378851	14.1584437873856	0.147122863670219
p0221	0.11847177100224	0.0705345298259698	5.78134650161624	1.36202158314375	0.641280152272965	0.00342790338585757	0.0442611400234843	4.11804787110038	161.060647432721	0.0843763699601164	57.3249918208812	4.71398719061804	119.888950415537	0.00440660688996733	0.0047459300863573	0.616787478227619	0.198984754447814	152.008358433598	121.612784847275	0.085147176630383	33.132067001036	13.3177483217842	1.19686127493766	2.28333632577049	0.00457697650486967	0.525689852045553	2.12712556913618	0.0024896515878306	0.00962548245092436	0.692404515346972	0.893343509524149	16.4511296123072	25.4898059767907	0.0943240385125432	0.0068335883862197	0.00848182180681773	0.017757898027313	0.00276394976414748	0.278433658840985	0.866695008897318	0.187279408458949	0.125404553961634	27.253614413941	0.143452390442749	0.0321483671105515	0.544693764594325	0.0021335138859954	20.481444153263	0.169511216129958
p0051	0.310587193587087	0.0302878688855599	0.240519873009898	0.936347115710117	0.53890983887059	0.00628139051811747	0.0105308952989053	2.80738171942176	104.013072452532	0.299954595374344	77.2295654185808	2.25875530829983	67.0900671940624	0.0118950628953752	0.00743092456304059	0.872788618582778	0.0513637898503716	140.977437092499	143.345420342442	0.379921386236264	100.845599247631	19.7397672412052	1.7297728928697	4.78162786899717	0.058362281529518	0.769885701816227	2.97470286176499	0.00486901140314883	0.00870735625514383	0.198465095153046	1.66465081509542	54.7920277356585	12.6597786456885	0.200051765590614	0.0138163559324841	0.0115745060622415	0.0313442495470443	0.00389311393432772	0.446387757064304	4.8273364504226	0.0282501842914768	0.0799864133381319	35.8329885491013	0.051370685657917	0.0642791229678596	0.628265086307796	0.00546966213856262	11.0349179359571	0.305155312094188
p0211	0.103013543680795	0.0412662353710465	42.0393488691517	0.403692326665588	0.809256375913262	0.00208398871711087	0.00651247007952329	3.71974523369484	158.139998236914	0.0668568678867595	35.6196885800795	4.19239883012988	69.6959083113795	0.0150746123204926	0.00831091877119651	0.449802498278838	0.0480383538918507	117.33253469743	91.2045190339542	0.0652593500246746	75.8664164170281	7.73205796930263	1.05193152021815	3.3538648957483	0.0198984969527531	0.530665811215038	2.65694920274152	0.0278741898997336	0.00767054757751721	0.263076555572269	0.913908541236562	44.0039445585803	4.05190900352128	0.361352261797749	0.00771917609575171	0.0194944283040588	0.0295218236511168	0.00770328945803017	0.322799485654169	1.84048837140251	0.225956925464188	0.0904715598593586	14.9912913961013	0.114718213886935	0.0670538658252449	0.467044093210252	0.00191810016201976	13.9237081137114	0.149119316708913
p0240	0.204884981204929	0.0288180772851667	2.33342228499778	1.98611791734831	0.631940518585418	0.00182048381517768	0.000455811027153149	3.28457764466178	128.850309659229	0.287972516251644	38.2510022913692	4.9938930121317	123.742097966139	0.00309143229612617	0.016626459566045	0.395036872351419	0.0319427779580877	143.340923927134	71.4519688938055	0.025512280229704	163.843698321751	8.89564437055573	1.89212174031313	1.88470724367088	0.0192957310060203	0.88724330810712	2.81270950485212	0.0322015596171815	0.00586512108007541	0.591640727396125	0.984143388172056	22.1454833069762	5.49846901942803	0.0986227057336647	0.0103371842897268	0.0120316116258865	0.0445268921691496	0.0119804437604517	0.16604649722286	1.49465063627554	0.0207495800379919	0.080055280660965	15.4879283912439	0.22250828247604	0.0232271023275055	0.51497906433109	0.00639711427802419	21.455173509416	0.280782160113521
p0115	0.694605487350837	0.0553320893451584	6.17434118663427	0.574973048158524	1.34466556445346	0.00469526033899797	0.0750711191916333	2.87015831625251	127.77986910163	0.0865038622040309	51.3317048015337	2.44237358867759	104.231468636029	0.0153076660455484	0.0131775818804594	0.547502358830574	0.0598325765325389	141.145418593352	106.499091886785	0.196818582855596	86.0228564098146	14.2088718063478	2.47277054521916	3.25461677696974	0.00390848670895624	1.13308132527947	4.89700480247248	0.0287245764125379	0.0202584043399081	0.327386333659319	2.05245475200583	28.5981739409118	21.4245255408383	0.181929314902984	0.0102586142623711	0.00922732628836071	0.0503143711343862	0.00215215866033485	0.673963121168512	1.07867306685138	0.090334114404754	0.138578862613298	34.5343973294913	0.146715049632826	0.0171804546257302	0.592399896601754	0.00239634614459835	14.0993305752544	0.166268913009088
p0118	0.186914209159702	0.0728004607982413	26.7018048075919	1.74231776761263	0.692220268659609	0.00257748825613758	0.0127770406912282	3.59501624104571	183.364352604346	0.0858589854422009	55.1688518731387	2.64895903388996	32.5261918991389	0.00783847128247809	0.0211210964552105	0.223586063823753	0.0784894784940796	116.186881584673	112.629454917901	0.133009272313545	143.104395562948	12.6960675942946	1.35554620841122	2.78097070694223	0.00686549014172829	0.711256274679652	2.52168404246994	0.00436785977861203	0.015906071295291	0.355103768550963	1.19686624841531	22.5796267473656	10.5443467781964	0.702014122336686	0.0016678642460921	0.0185508096123186	0.0631021730636389	0.00342844623606096	0.246650873739184	1.00816797116501	0.126611230803515	0.0692176008557008	23.9191348213251	0.0985249329698715	0.0438592836840412	0.432385654368129	0.00155311604076737	3.52926505298983	0.142268941309449
p0271	0.116621516875625	0.09316064263773	17.1932878213257	1.07005635356714	0.386008258550868	0.00171391547524278	0.0434696308345581	4.7476588429829	126.684313886613	0.239656612703011	101.130240384336	9.68777535355018	121.016002053665	0.0109852660859008	0.0154886525569857	0.678721498610488	0.0796549377231739	112.120946022962	100.266523533675	0.019123536813413	32.9223488151596	21.8595211817755	1.10151517096831	3.84006984781371	0.014061919504819	0.635898404921012	4.20614529551588	0.0102350801088506	0.0160495563647082	0.183578375034543	0.697678286932858	47.3577307008968	7.77091444630531	0.125801220982541	0.0406717382206227	0.0324639353962112	0.0292086996534712	0.00502851404945599	0.320683230453009	2.17156167770529	0.214270000818442	0.121566120026596	14.1545194535466	0.298911715116128	0.0349125352341719	0.436203949464004	0.0208626846083679	21.4365632206506	0.245672066511527
p0279	0.0653999637469729	0.015558326512602	7.85109835586712	1.5694311410011	0.920395051329623	0.00577668336992799	0.0224299787840776	4.03846697280321	143.216390930105	0.15679085653666	95.6542910443001	6.54265172713767	68.9019035197467	0.0353159249339472	0.0168592504304607	0.650189084002477	0.1389365907867	143.711092428759	131.513694578786	0.295611972623622	41.9929980522055	23.5822885471296	0.945608358227062	2.43625087293399	0.0253791909076469	0.58396033243441	2.24476105334714	0.0154009419827483	0.0101217861086685	0.244246949221328	0.761261001214792	23.4833044400385	10.8838154425403	0.140331452352625	0.0100338976429985	0.0073872184968153	0.0482738182021236	0.00736535556873262	0.402872507330763	1.85264206761045	0.108071766669253	0.0745716340322006	35.3917245848241	0.0785434638764535	0.0632090119273261	0.65616265276082	0.00391153214513677	19.128924063748	0.165318748518848
p0171	0.152894671048391	0.0204837574368609	6.03655075522504	1.67316753392707	0.846010681789415	0.00819948049727136	0.00293992779530753	3.29934070289483	127.285223862446	0.0792460430602299	24.5520376459537	4.45943270986379	72.3782668949652	0.00303002672884131	0.00874244756377657	0.189949819964287	0.127407857148902	137.635475776947	159.372314468853	0.152704947808862	37.196162059219	6.24443654769426	1.06589027843342	1.21432302364271	0.00609134319697117	0.660853760969837	1.46145694696535	0.0113277821405738	0.01848662316158	0.310548383522372	1.04784058009395	20.8610091870512	9.69989642922709	0.098113874943514	0.00738811950391748	0.00852231563532651	0.0345659977326688	0.00147980838738824	0.358471205873424	1.26814984852767	0.175551884061127	0.120167006284821	17.6765944046624	0.0706159811705048	0.0338321307209738	0.565317209851253	0.00673676405511024	16.6428543677875	0.230071983692484
p0071	0.314745331822607	0.116252800626591	11.2846883601559	1.9323103465017	0.881190543844848	0.00525780465546398	0.013213849425635	3.55517567073653	180.45561711101	0.395135389093106	54.3453756177308	3.94428037761731	61.1035918730626	0.0212936560928564	0.0167310650347858	0.715805529499987	0.0374452340974115	131.236883223372	130.234633583527	0.195819003334797	134.57545945316	14.3662673383336	1.01449860541936	1.29178709399466	0.004258466276982	0.54327085655417	1.55046668045143	0.0233004184632254	0.0227971163240735	0.394483520095641	0.685169426869311	19.1156895952284	10.5852479474359	0.170009797465971	0.0102260789375766	0.080311698244038	0.0370924632248266	0.00127310723735049	0.367094159287602	0.953830516499303	0.129101625564477	0.0921137075679671	28.5247807061874	0.215874960481795	0.0421154342133973	0.639947735476785	0.00427814339762986	14.9033138101376	0.153227886363826
p0048	0.254424495009679	0.0672455700707329	16.7423552548692	1.74693784596542	0.769237812348213	0.000944024035231234	0.00790098896843804	2.3330382297147	142.919838231488	0.0868894123066474	63.1168437193092	6.38411094360846	28.971960024527	0.010909165541666	0.0100100446593802	0.876038268185968	0.0196721394695046	93.7426397879358	81.0517841441631	0.153544680997545	35.8523562105496	16.6122185444914	1.06957555225845	2.50652537224159	0.00835163563852516	0.574890201685145	2.48570775297112	0.016994892216961	0.0092513466773047	0.282580818963069	0.846321224955299	47.5471387196219	5.17942174215414	0.211037890515486	0.00686174299453016	0.0380985683568394	0.0849490538723169	0.00413789577533632	0.256462348222541	1.09897195972896	0.142962897836907	0.0953195342711038	13.4953571681767	0.0977683511335768	0.0523500622049229	0.408975654701982	0.00260249913225869	9.97144482659002	0.190771490560932
p0220	0.170382280043231	0.021878675169124	79.8234862430863	1.22637502512102	0.7263048692473	0.00519101905242271	0.034047061011757	3.88313686422996	124.089936156638	0.0880514513558596	51.187986865309	3.40210272903836	86.3223760998914	0.0167404987514446	0.0250642529828146	0.557362563052487	0.0258980406363703	107.714259946785	102.668122500081	0.184998117908268	115.049263318712	12.4955900314028	0.710749783273751	2.11455644471587	0.00906489811972907	0.603527035478437	1.43634602707782	0.00830632395843572	0.0135736985692392	0.206884619065155	0.721738037918867	25.8555602101668	12.9627734358454	0.175518830593988	0.00826514933418148	0.00875631528124157	0.180307251565173	0.00358250798657737	0.286920851265176	1.62061170034659	0.0613956637091405	0.0748897905933315	24.8530995652987	0.115739155744142	0.0153900172748	0.537315716825132	0.012075004477739	17.365284277132	0.168198685770695
p0072	0.235676886903661	0.0140951259534861	2.29517269984765	1.48594301150897	0.813017915548519	0.00236843331803589	0.0793090607737201	3.57171653341643	169.564403865429	0.156367422034431	84.4322098802369	10.4322908537736	95.8208626785948	0.0126639321720952	0.0058883117027662	0.671730064404186	0.0920299384583707	164.974041780402	126.50960774723	0.0148449599157304	19.6468662454216	19.4197057890394	0.807701472304615	1.73680209413237	0.0163839788196568	0.649957256588557	1.83060847479137	0.0175186859621339	0.00694250697485431	0.27573458974867	1.01219541385603	47.7271729163545	2.39984046429678	0.258872507585666	0.0111189977088141	0.0175701852716281	0.0679257278416269	0.0563487624675504	0.265759147885262	1.63960504393769	0.148815304042966	0.094645340536064	21.6224751486193	0.145475557298576	0.0456390005089863	0.607103039031513	0.00419259090181438	12.7783872562874	0.145596332493468
p0186	0.459831035192035	0.0293730919818133	15.1583887798325	1.45537967704877	0.768404187282573	0.00483766307504997	0.0807588900129192	3.90659707946377	247.617178652408	0.136678646434953	46.8483098323545	11.6564454811287	93.1645348187105	0.0294147336695715	0.0131160624819612	0.296875795222807	0.0868038464186958	278.204680983774	85.3959629743451	0.179525308166953	18.5369865862566	12.9578160846598	0.46254408071608	1.85299818245355	0.0284676298781876	0.494296977471887	1.00231843022208	0.0275427395456979	0.0303898938915724	0.282658099516838	0.491303208077425	3.8409734594338	23.6028079362181	0.18155725999411	0.00823305505524852	0.0146011059088611	0.132238154734601	0.00591479330469417	0.410808795429874	2.38436155666256	0.0928689681713108	0.133024276173848	22.5892329964096	0.127555476937885	0.0455498363842079	1.21432947382338	0.00667358290201427	6.07583693047931	0.156387385305694
p0264	0.191537617192529	0.0169598476075357	22.1606845119957	1.94252227486245	0.813017915548519	0.00219473578699209	0.063573699917436	3.79371712595558	213.786625323645	0.109154764436249	133.665230616872	7.75471962887953	92.0701226199483	0.0147146480728075	0.0109829735335056	0.976619893910639	0.0828921350443391	143.999550393211	101.456923044558	0.239193264859745	35.7992349527978	34.5303980826832	0.844258295776778	1.21529823713229	0.026264527177826	0.598625648142326	1.5697584090274	0.00689184306326732	0.0112780831915655	0.287654632042208	0.530668583732092	6.27995682608365	17.7174648305187	0.0964373938148851	0.0113598985698212	0.0281281220594203	0.0391579575396983	0.0186953435033918	0.353839736853404	1.73382218605576	0.250960820309705	0.116758509643866	21.2523216133115	0.0708293775297436	0.0333743749483603	0.553285226576095	0.00436683158500812	21.1734843346196	0.31904261572577
p0020	0.162105288282312	0.103663312877518	2.39714956876548	2.03723625311727	0.657889765308908	0.00508880700085782	0.00994947302716022	4.41100753791984	190.099292529761	0.0994486920671025	47.05232343013	11.5615127053913	132.027570465175	0.00805379025358938	0.0185874263856983	0.441156898168079	0.0443737339374175	170.515679433736	112.835472650817	0.246216876162365	33.8793444231727	11.3345909513426	0.905702333026758	1.70699829047761	0.0396343104571989	0.603374586236302	1.90011013783846	0.00227867748166003	0.0101556049727731	0.245935224460951	0.482681885435102	14.1486460573809	9.49940921445567	0.423520695908551	0.00880558426044541	0.00756311997025772	0.0587379660370714	0.0197100901565236	0.238563654792778	0.665433146997505	0.161471739494338	0.108939033513558	11.3431577067498	0.121333833971928	0.136734939663502	0.71729981409379	0.0057690101257375	15.9773989427715	0.144078554252008
p0070	0.271540241921455	0.0249771462655399	5.35098349843508	1.17750347800452	0.806147335185453	0.0070157306360543	0.0624317324709604	4.20019309765462	206.566286703969	0.198269880676409	88.4828360066294	4.89070577824744	103.649528213779	0.0179773042543424	0.0134712736372115	0.262241960146385	0.0662469482420588	183.449454387489	139.219146870165	0.145387961726107	31.2924952613801	19.8264635869081	1.08155218527557	2.90129768446497	0.00406869262491653	0.619398563715363	2.99443246376949	0.0138248848354759	0.0124343509089406	0.293802484210229	0.879586563987019	33.6659774713905	18.9780846595452	0.4108223117801	0.0224800293897541	0.0107699947385317	0.109014636757062	0.00533163881398818	0.332544680137434	1.89563588164967	0.0218643257535882	0.113674999564354	27.1437816077604	0.112047606909085	0.037972354621011	0.619315021304048	0.0066265999958895	27.8124466436986	0.140335896914154
p0137	0.273676051724577	0.0931415351177994	4.16327567016263	2.71247538418606	0.745858854768183	0.00255610736627192	0.0459986762951398	2.89155515124625	169.32248225274	0.288342926069986	174.722990979688	4.71122023920049	44.3700788929134	0.0162831142069223	0.00486341319534681	0.330931797680886	0.0319229306095741	163.121647308489	66.0658286196658	0.262451123266538	31.8151578690645	45.4556882132306	1.0004199944487	2.30317847367423	0.0185388005982842	0.67427689245656	2.30601248745011	0.00429478547845165	0.0144606190612378	0.313429929401956	1.12971200328396	6.81211502587709	28.7749679054657	0.0986496199916688	0.00379972079446004	0.0153001780359626	0.0448736183003573	0.0010760093440671	0.243521248878855	1.33443739253134	0.114359978288905	0.12460141994395	32.6308162074464	0.132235535960849	0.0609261608356424	0.561807796972715	0.00536818373532501	16.561451903543	0.282226104158544
p0111	0.215105822277061	0.0364156831605592	27.00542894471	1.5506738413235	1.50090946114625	0.00229711972817235	0.021530100751015	3.02520486769404	141.401356645738	0.456857305615084	64.6376428754691	6.77335775487435	54.2148296302024	0.00954546011162571	0.0127071381652909	0.401472423509531	0.155878099119243	156.436431236334	89.4670400330832	0.154395359622974	51.2963756682354	15.6284375261789	1.0228610634761	6.37014583043294	0.0069126480347301	0.569553175803148	3.43499983637515	0.00845213165102278	0.0210252335023457	0.216750777009248	1.0193916916235	98.9220846335158	7.29394801073558	0.128621400035047	0.019967395562703	0.00944451363210745	0.061400762789063	0.007771197239416	0.404812836819065	1.32325897020923	0.097706991209832	0.0739467890963901	28.9073106366618	0.0555581590697472	0.0489445956348284	0.472672757062476	0.0110017909090855	14.4125270697921	0.161475940925645
p0057	0.301837989776636	0.143161827433992	2.62588797108934	1.9810933799016	0.613828337497153	0.00345320492242652	0.00806633339533648	3.40549266973962	144.48166897539	0.162994431370815	39.7226829082767	2.15441700100635	72.3238894404903	0.0106658517717981	0.216924614854504	0.262634434060806	0.0713089767687195	69.700255274177	77.1337748397875	0.193726541365798	49.8787781277774	9.27937881175355	1.48051881153547	2.38316907746018	0.00450042383023376	0.819546160039922	2.05770890617158	0.0195768193539712	0.00317989844105786	0.241469540580613	1.38609305772787	10.9535633695129	16.666003635896	0.566593937191404	0.0169772349793258	0.0162856927419235	0.0677210822333255	0.00336326555341858	0.207985713597864	1.4471524622469	0.998433275950631	0.0764018922607573	19.2156121922583	0.131711966871348	0.0365995448339407	0.263073876011377	0.00459109842067865	15.4576703053918	0.244930551545162
p0032	0.756571822832709	0.00753629782059943	3.19355155833979	1.12133639941355	0.701668157929606	0.00317850436201632	0.0010109780580992	3.39201615536886	137.684725537522	0.244962219443789	63.8183645902682	4.13639601330195	57.4356375749444	0.00844235199753135	0.0113379981934965	0.319913063491406	0.141793755299872	103.315007056379	78.6277870427668	0.0543502977182808	45.724031409915	16.0439753313844	1.09661418183574	1.76063900743823	0.0128635286455178	0.407920490767668	2.88205111638703	0.0117313521707982	0.00835206106881303	0.205231456388606	0.47875087075627	19.0793744820104	9.2534499642166	0.294949336746982	0.00771842569271899	0.0157731173184704	0.0945480149318914	0.00121585823313913	0.286375285273716	1.3428299311893	0.0924922845096574	0.0898251489583284	12.5186462271614	0.132733107533562	0.0192345158512402	0.457115681718298	0.00188172070936606	11.835828169684	0.145335608602911
p0284	0.227759504484011	0.0445827783582964	8.16544533999209	0.409913033851818	0.238655959194474	0.00488906311614797	0.0195670067744201	3.83398130579463	169.660060847912	0.288790630846107	50.3525439105915	9.65691998069645	65.1284665105364	0.0318026806107561	0.00781585934818326	0.691052413154686	0.0623085175211322	184.935710342457	192.460323130086	0.293995490978949	111.61765874454	14.0804660492978	1.05370704258988	1.97054745400509	0.0142612684986593	0.574686564545078	1.1239177814644	0.0165056032206362	0.007091838159189	0.297233508263111	0.649629510342458	8.81368558053341	18.2954052043972	0.0916548429105371	0.0132412161856201	0.0193035142765782	0.101100130845608	0.0445098249693954	0.509409944359523	0.7022421640011	0.0796313536893257	0.094128157470522	21.0824505479852	0.143747670156965	0.0436879183511074	1.03372981411097	0.0133362363088321	13.2293888345462	0.183811477201466
p0024	0.155097911643951	0.0272594467312357	4.45551073146049	1.91671695626199	0.892883937073805	0.000771954506380525	0.00566528929423714	3.08832981778979	173.108633180363	0.0464912233499797	147.05231580114	6.06301003463906	60.8901328792259	0.0061318240681382	0.00594740109111332	0.424580400271385	0.0426404205114454	148.416294431126	95.0059832166096	0.140265741485697	98.3361034412885	32.8277555854598	1.04094108080808	2.43329952073436	0.118500404969801	0.521019270310074	1.88961011531251	0.00274542523687018	0.00984431035257352	0.312041891540454	0.67547617172767	20.0434846859888	19.4096853192374	0.159480199600254	0.00494841282551279	0.00782623045591404	0.0253336572407399	0.00155933375689369	0.439747550241581	1.26096646444592	0.112019289063185	0.0700902563878496	22.4343663306902	0.0943898238151232	0.0484631026387823	0.625057556584884	0.00825597149400558	12.7099681194051	0.113380529935828
p0087	0.0943254387588382	0.0171743929855463	9.82806073521273	1.45429050249209	0.918553124480534	0.0060179072075091	0.0127008306759302	2.81353691079784	118.514232394006	0.116939804194276	33.1652348312666	8.60630384904537	91.0694391431263	0.00654241998862625	0.0120651739672908	0.388072544629714	0.0501030373146126	101.852006028089	47.4077130112803	0.250551761026357	26.8446749428999	9.36815872952667	0.807081240037155	1.63678163508486	0.0936041662591401	0.559351281239253	1.94773128237814	0.0270096923936867	0.00447976286261618	0.209313495281631	0.775829117365148	9.68927230208363	15.1334509294279	0.0630403250458647	0.0140864265194292	0.0239880388461069	0.0140687926471505	0.00853027242554451	0.390253897961306	1.64552897580532	0.106686214986195	0.110872803199525	18.6220972535984	0.121862282295395	0.102085091112137	0.480633914449712	0.00701952796292401	11.2761902243512	0.150701961474296
p0092	0.329082819157357	0.0617194800799283	6.40878637014795	0.39538681233835	0.872950173293582	0.00589558007757174	0.0226845945397886	3.36211373141323	134.561852160317	0.128445438848865	114.250655484385	4.8504821175889	159.186522090167	0.0434474605565628	0.0218609547776318	0.718119113735882	0.0833898322957179	99.2433533597034	87.2863044213558	0.0585202907275779	24.2359580250356	28.7864669606919	0.889385112640719	1.67993483498382	0.0135256508213762	0.555318564450189	2.020866718724	0.00746267131345471	0.0284435842574814	0.298536097047746	0.62794543236766	8.04936834514897	16.0022854157946	0.335950403156127	0.00875283811715104	0.0263911338786471	0.0523901776134953	0.00510405094484709	0.295847046959599	1.11295074557135	0.118297293986269	0.101548827307684	26.5374760359709	0.166131814370807	0.023598976097377	0.444542669678252	0.00715694646207429	11.9968571666588	0.14869745956559
p0084	0.433844081340914	0.0529059827317296	22.3828622821792	1.69376690934646	0.753979586668621	0.00181611640933802	0.0336318322269351	4.65563762526827	144.855738776558	0.12310560507879	95.3557137179141	6.46744131336547	35.2973538935205	0.0109461852267864	0.00715001011187054	0.413762894235802	0.153017481493108	113.480380079665	62.7223207663623	0.0269477225329768	62.3011464061008	21.467517406645	1.04213721914111	2.93267241190726	0.0322523546407924	0.460875495160363	2.28131721339674	0.0102331862517638	0.00616449580629238	0.332907244083862	0.883038290494312	58.0303315040027	12.2057441957937	0.256558436504123	0.00903675444076338	0.0455918858553277	0.140912413854337	0.00327083257284919	0.252652896625706	1.70404159478804	0.0579214219938248	0.0985483179295775	34.9633946128943	0.151174435075547	0.0194942240731596	0.517949839087836	0.00214873126887668	9.0222279579675	0.361035631712383
p0253	0.0803434177895759	0.0938154595920922	40.4045875441253	1.26424059183359	1.2980749186314	0.0010117436285937	0.030073080281385	4.37916222948239	183.77852787908	0.121036498594721	142.399724041073	5.3307048470539	62.6125408106371	0.0064537959118636	0.00645912211585562	0.488691086127275	0.23535332983636	152.778306357454	187.761680058196	0.224845514472249	88.510254120606	36.0237864601179	1.14513528279114	3.2040732772285	0.00385019838984336	0.672457975440745	2.80165247707036	0.0294709238701905	0.016351051905344	0.259725196068156	1.44327842817504	41.756792088728	19.2006577248884	0.248149271486399	0.00847847374375053	0.00431766363753914	0.0345773221668803	0.0080194976404331	0.713517110708328	3.60430446137482	0.125720259322875	0.127384869853852	34.5971427753746	0.0814877126029955	0.0346530308010534	0.618079376764828	0.0072877732151351	10.3999227343712	0.286412208958013
p0146	0.21450949015187	1.28585981747904	0.605971937484632	0.446815043191311	0.260416970061949	0.00336539818294333	0.0655343872226654	3.43219790389188	152.776719845	0.23950239939804	58.2217677256817	10.1451979348764	93.5875853704713	0.0328894558178864	0.0215694313512213	1.02659696056128	0.084211600370576	174.95520760593	97.8015245716778	0.357946283031159	22.8000074202798	15.9346734953795	0.838830680347988	1.7230007648648	0.0174420783563465	0.583078739745997	1.50394149335684	0.0143530628762306	0.0168460377516823	0.196605369225275	0.527599319429713	15.2680425845607	14.2684423704803	0.0808754501077174	0.00509178344163925	0.028418984135572	0.0607180894401381	0.00491123754178145	0.399598429018748	1.136119917639	0.0898080746624306	0.0892571415736349	14.2151060784162	0.104371691209154	0.0232197984041062	0.766472306529073	0.00550434725438401	11.0862494229347	0.125105688822009
p0120	0.338401579848076	0.0560386212749851	4.76555833485215	2.08240143956007	0.697476906574218	0.00503024473299667	0.049656865806955	3.04760736047424	119.451664593391	0.12499838800543	40.2973501184162	3.81492963285955	80.0580341530805	0.010097387478723	0.0191554562993684	0.524856281703673	0.157524815570949	139.523951549018	63.0553316591333	0.374452485553096	21.4675549445966	10.582286011683	0.849580639584784	1.50348324192081	0.01014506799039	0.546657415265688	1.86605990307798	0.021639751012685	0.0210058774684081	0.364958383531724	0.693695143844044	13.6157138877482	8.54613104412759	0.201054390932996	0.00595506640372587	0.0112004427282086	0.0779939883733279	0.00886922176705243	0.324227837149439	0.939065777678499	0.168135762782356	0.140834793840386	17.453258152192	0.190158140881287	0.050692462917804	0.736615329586707	0.0121815583467943	9.96521024130458	0.241344804893918
p0213	0.28582385823841	0.0412270058811652	58.8682145558986	1.28136138470167	0.93240666179286	0.00345972391467673	0.00107352311554491	3.26424322372547	135.145511166578	0.218509242758311	16.0022345279937	6.26669424772883	67.4520659433548	0.0134671842766759	0.00827108335042303	0.238872894533245	0.0374982127977755	120.170418808814	143.046007192624	0.0502778113358731	128.231575656127	3.90000043589251	1.11985058266205	1.72184062588827	0.00628911692510688	0.480410505359412	1.91131291444172	0.0358998829419074	0.00405915659914939	0.152430096737027	1.12418730328424	59.0882402594943	2.65433585857301	0.494482923918578	0.00478594899657014	0.025386972731197	0.0664525932035691	0.00442267410726059	0.383681567190141	1.80783011513686	0.0691970666139215	0.0588964633271697	15.8872430860664	0.0740105762187311	0.0343466735209564	0.507464324157481	0.00731186453730152	13.4226086222539	0.157468386346538
p0267	0.17532412734621	0.0242599532163632	0.677332924996909	1.43423601111166	1.64702947925854	0.00294472680298955	0.0282113537899553	3.97734350518058	156.09478035744	0.0566722216548149	63.2415568514545	3.88568780614097	157.677317631276	0.0132547530728482	0.0180018795103021	0.538043010789215	0.183002363365275	196.25419523046	151.221409383575	0.339711810975593	35.4101093108431	15.2183724799418	0.788010517006338	1.54421401802802	0.0131102713101689	0.553833695764468	2.01494982344298	0.0126171533735189	0.00912799549985707	0.239541305268551	0.715449830742271	8.23362236788213	20.1894061685289	0.115297390020651	0.0081463420017641	0.00768957926384108	0.0445012839254823	0.0110301600592484	0.656116774865094	1.11863008675705	0.0739311589463242	0.11834300028788	13.2541413195703	0.0812228862233649	0.0300152071223011	0.634955406238462	0.0110182575883992	12.5377601925183	0.161065823071607
p0060	0.100098672941329	0.0258595464984747	18.0182019398229	1.80118855000439	0.987734284406825	0.00257018508431094	0.0189391988916266	4.00680350941569	228.852286137364	0.120835119931291	69.400655646749	2.92065556561255	69.2443025564258	0.00798959574136225	0.0114467107896337	0.489310213187623	0.111706763173135	144.172846993555	50.4555095584359	0.369977988177198	68.5567556514739	18.3571266744424	0.916360228267091	2.02064058993241	0.00624311601449116	0.541060834718535	1.95233314012689	0.0163478789979791	0.00754264205611194	0.174351542659325	0.526255167955002	7.42373945755068	17.9600710715916	0.260704991948473	0.0046763897925311	0.031771238849896	0.023161503193053	0.00405317060209748	0.313416642151604	1.31210706872798	0.0613070391328186	0.0572178039386946	23.5130965468262	0.0521362462260563	0.0372163807482302	0.55495807899124	0.00402112573442202	11.2183954867619	0.133719067543433
p0243	0.149625235183705	0.0854426732995985	2.62811345022589	1.4606017422881	0.815570618856031	0.00250191472877542	0.0245486640607141	5.50993780463156	287.97461589961	0.121113324342763	88.8351406121486	1.06124267700474	105.823362202108	0.013294598397182	0.120575440884023	0.523075632718497	0.0459926466201543	209.141120097465	103.555162290523	0.305642119139992	24.9729836307844	18.1023514370521	0.859069410490199	1.39325846099681	0.0241951065157479	0.575829064264413	2.28441547012478	0.00501912132805686	0.00736297019330958	0.444383214139851	0.605832214787226	6.76965320845508	26.0784116910639	0.0845663102628238	0.0175006424006237	0.00867243856122075	0.0479482469735482	0.00251836818105267	0.436500386327313	1.46622851355054	0.405580477941103	0.133882495932836	21.8259077961187	0.0932674049665606	0.0377525131342063	0.785275734160181	0.00153876315814034	18.6340850322451	0.209994043025443
p0080	0.236656592519454	0.127167853204509	18.2241414815111	1.49352386992505	0.93240666179286	0.0066764604891019	0.0983428763658201	5.14006239079068	229.725673335381	0.315202445889696	75.9688821455541	4.28974817048652	30.3320606923363	0.0174695007801246	0.0107274216628991	0.267590341290539	0.127573836824798	220.521222513095	127.942240665576	0.0169397089916082	51.4902583889768	19.0206893660959	1.15752564505926	1.14421046720451	0.0108713063647381	0.608772731662042	3.0405410406155	0.0233758713413005	0.0107333073668401	0.306812318179024	0.974740565569965	19.3225271860152	20.0315743257153	0.488287199791415	0.00615426757979289	0.0208616332151889	0.0589300012876119	0.0175205460727692	0.520611473451479	2.40842488030283	0.0840794167489443	0.145334625957114	38.2083821759194	0.140295935812318	0.0492214696484517	0.869998201831812	0.010780375795661	29.2167016647899	0.259527110340568
p0078	0.345037505117414	0.0285510103247171	0.381755988131167	0.441327860702807	0.167748902265919	0.00137541356101391	0.0144130410999796	4.17749591150858	190.671683472184	0.203814365953156	64.3758743079148	3.05309524950077	35.6126031473776	0.0201010877871219	0.00439822362900206	0.706506430624676	0.0322783506245442	150.596430550125	69.0070592999038	0.111592097755265	51.2211390053557	13.2708852655302	1.36013603821974	2.34587397370786	0.00409694204534388	0.598780083150139	2.72933969990547	0.0360920285002758	0.00336201603028308	0.218766408415591	1.08109302519816	40.8546035532457	13.211282381376	0.162628989372235	0.00498108569855957	0.00316672854290184	0.0577145192026711	0.00306670701640046	0.454199050216885	1.12844538255798	0.0501186000641703	0.0881307684313925	21.8988178981972	0.102656458707343	0.0502606775708551	0.431834726705603	0.0039590647336382	20.9467307032329	0.227794327940013
p0031	0.0594441294710323	0.0508207446145989	1.16201383825141	2.0015667336573	0.945884011680562	0.0145615015206506	0.0389142969721456	3.48761504585794	160.942439893684	0.0968728731918235	93.6501542192099	5.28648241564635	31.273502490994	0.0198126302235147	0.0179033140609732	0.684169597641658	0.159709886499785	148.758775506759	56.6177930691639	0.108660231183155	30.2558492053069	23.2242737448583	1.09573237644863	3.45224374468979	0.0087525614484765	0.694556388939423	2.64708650220183	0.0652020534950429	0.0175964249891122	0.255468703074413	0.72048932609774	8.32422718235953	20.9664101921782	0.200793150199688	0.00905402262539248	0.00725201417388409	0.0117994459856814	0.0036532976402803	0.253038011553535	2.34827756802076	0.0547063334467276	0.101329151121813	32.174334098885	0.111386067953621	0.0493942657447711	0.707271024877514	0.00130441518392115	18.1421811911436	0.144480575510977
p0105	0.227311529180719	0.0717651544382954	1.01908316584589	0.21473291901832	1.71153384229182	0.00350442810829063	0.0222592019433653	2.75739961834496	117.300941347916	0.280854190922613	43.4614187348226	4.29124414830148	50.2004223196507	0.00464607882156406	0.00519818179304832	0.631903972539044	0.106714282450562	85.2775443615206	98.0160601628547	0.00983858966524036	34.309719537307	13.0178764705135	1.20054848451417	2.89976683264824	0.00682457408164069	0.675620732288025	1.73969836077334	0.000615765659524947	0.0258458426786395	0.349007446933483	0.959089141707854	15.4857265487223	6.35075541755559	0.0728865055093661	0.0238797338232171	0.0351037724899776	0.034271381489089	0.0101722150366588	0.41397954190776	1.08308594771583	0.119908632351849	0.0723184196843048	14.5651209237471	0.128652228563381	0.0389049246628879	0.370396305430532	0.00320343653860191	10.4939054352964	0.170458105103524
p0260	0.136923908237984	0.0228048441938414	9.38207502108612	2.15079763452726	0.852006781280898	0.0064144704642976	0.0087866529220736	3.7338584675699	155.915868266509	0.25705014115595	70.6693983963304	9.94699909285506	77.1415663217302	0.0112153651581503	0.471844850216151	0.432793185247474	0.0231936156709378	123.882171100172	106.268595371932	0.197451510086681	37.5934832038016	18.3192260732202	0.78902269506309	3.10751712976194	0.00496004420651872	0.570799403364811	1.80424408711074	0.00259900717993881	0.00917913719410733	0.216374350826395	0.696712546382189	43.8245755578878	11.1027300029777	0.106585585132318	0.0229089439574592	0.02425095927032	0.0175660470623014	0.0112459618858238	0.108818178549575	0.842083850489065	0.746567448675226	0.0976684744249017	23.16099274152	0.0865704151187704	0.0576514251490584	0.531956699231506	0.00349367270320558	34.1296415951012	0.20039805755927
p0135	0.265445964189261	0.00859547142126001	32.4880964460844	1.2741469390688	0.745185767961819	0.00347572801727878	0.0823251425591548	4.78060862714156	184.790576647124	0.0742081973929884	89.0968193124271	4.97114982912514	20.9905399020582	0.00674660399887432	0.0813973464402818	1.06776440197577	0.252193056723642	151.255914958844	66.9493834568041	0.0557484834222968	75.9558765085164	22.8228448069107	0.956757791089452	4.10589698295917	0.0294294021533626	0.510875391877614	2.99063419057482	0.00575739384233385	0.0057846728616171	0.262533930104802	0.981034127679182	93.3342862977502	21.2858631074202	0.114763811035005	0.0089994059631315	0.0263364913826088	0.0518768084396545	0.00141754030721226	0.353268357616383	1.70683155185514	0.301056104102691	0.111794180241281	59.6791103982429	0.0727573812075396	0.0423141175429198	0.77764262304606	0.00981665636554285	31.0717016860633	0.21411433268237
p0076	0.525460308986192	0.0660469761447869	1.57108211437049	2.12148510831608	0.36640575179689	0.00606155528963576	0.0195410109080703	3.42693093126996	219.142119338004	0.096482645534898	24.6218422841791	5.61452171651214	59.6630112055468	0.00651749822244549	0.0118955256611302	0.449565470815845	0.0292910386853181	238.557450870507	131.193895809387	0.323082667057692	103.602260226158	6.4799805763717	1.44088168484715	1.90632805865791	0.0474834003732057	0.993196713968285	1.59414560512971	0.00530672320010202	0.0100029421190974	0.629534260983946	1.76309699941846	11.6743081311192	6.70689146926589	0.102964403237781	0.0149168829207898	0.0109684299791665	0.0747585139034403	0.00340813190526322	0.278761778560571	0.945966184760211	0.149007252691008	0.2888261378208	14.3903720905071	0.183322517404132	0.0236594066657793	0.809267923401237	0.00618306073267008	20.8572268145725	0.289844976614821
p0207	0.0977095178162516	0.0122502556886125	39.0867480917066	2.15659641554504	0.948248554146614	0.00183235630201996	0.0248711319158976	3.71132678771476	171.735959348466	0.376527332822412	71.5282833045547	3.63942230607185	40.293742162107	0.0136740566274262	0.008511423238317	0.460958820867561	0.0318152382680692	119.963006417868	144.407901804147	0.028995482687232	59.7971316287627	17.8326778031938	0.711817869159768	1.69802523773313	0.0211698070002638	0.799199346339483	1.85727168315278	0.020479746767496	0.0259410174829276	0.246860595575946	1.05116605175772	24.1439105391578	13.161730649595	0.127050269574967	0.00934398644361661	0.0147629903815397	0.0405619382937859	0.00179612105491551	0.297136893235724	2.05543893514181	0.0936185331316253	0.0762757784127343	35.7344643452766	0.249646379820697	0.0337978569800317	0.494064162465336	0.00350754843592199	11.3360994079275	0.280169274067241
p0197	0.222359873792219	0.0232291697373589	10.7244733297351	1.98874420006253	0.926062599704648	0.00218393542793582	0.0795647864038266	2.81207011929768	140.284398122981	0.269474551490786	81.4230777947474	4.66413393334045	38.8968491311934	0.0106087959956108	0.00467035488000475	0.189398957868887	0.052238495972438	155.521347423313	141.121922749973	0.179008224652238	84.7059631797669	20.5349069911833	0.702886509010538	2.25800095995192	0.0117867506713125	0.336498228763316	1.38330180504181	0.0326506904636234	0.00875605873002977	0.300852814166314	0.77595525832759	22.2630809057646	10.7261954269503	0.102809217312718	0.0171520170552508	0.0111188252329794	0.0350407527636245	0.0164822325879303	0.248507296423355	1.39456186757055	0.0472391478878147	0.0778978897396116	30.5619595276	0.166738174098367	0.0421889855450449	0.74553265621184	0.0108966060592461	8.1900323272884	0.14615920734503
p0245	0.456559139228702	0.0932922429559456	2.24544728518753	0.41185758416991	1.14112174242958	0.00197355374113954	0.0866927986591281	0.734608896778895	238.61098352762	0.374562703917421	136.327690334575	9.49341785113724	26.9184576637297	0.0132257324049693	0.00585548847110438	0.351174375007456	0.0315841098784663	167.213031543198	97.4888242566523	0.24999419749811	55.98509337109	37.4761793820461	0.830342724905075	2.13320322621411	0.00561690436036774	0.682193377742737	2.16554335373511	0.0300136357009372	0.0107678168539132	0.426576388928538	0.859137612605875	50.1566852466513	15.0809480905857	0.443417963786661	0.00425154315503671	0.025609685523693	0.146484233223844	0.00339824631096709	0.512828004965941	2.00385958735819	0.0255075243647639	0.0831821077512194	30.522787262129	0.152051477980109	0.109885936248947	0.77390726384713	0.0102303723907378	8.72399982654687	0.307947237374476
[truncated: 409 more columns]
