# Supplementary material for: Human cytomegalovirus in breast milk is associated with milk composition and the infant gut microbiome and growth
Source: Nat Commun. 2024 Jul 23;15:6216. doi: 10.1038/s41467-024-50282-4 (PMC11266569; doi:10.1038/s41467-024-50282-4)
Supplement: Supplementary file 5 — Supplementary Data 14 [file 41467_2024_50282_MOESM5_ESM.zip › CMV_milkGenomics_extendedData/milk_GeneExpr_counts.txt]

gene_id	p0183	p0109	p0258	p0262	p0192	p0031	p0280	p0194	p0276	p0271	p0202	p0001	p0274	p0116	p0216	p0002	p0035	p0172	p0251	p0272	p0247	p0051	p0179	p0108	p0150	p0070	p0092	p0159	p0101	p0246	p0110	p0041	p0217	p0226	p0137	p0032	p0248	p0138	p0250	p0047	p0152	p0114	p0082	p0120	p0168	p0072	p0169	p0081	p0008
ENSG00000162654	2154	18	16	48	68	34	50	34	322	60	66	66	194	152	6	36	54	85	74	24	36	47	124	137	503	59	56	72	490	90	20	60	40	4	6	124	144	169	154	76	0	131	83	12	51	13	75	112	14
ENSG00000131203	989	14	8	0	89	6	6	37	362	20	82	26	146	60	0	0	47	30	6	28	29	40	38	50	90	8	16	8	494	126	0	22	25	10	10	94	149	63	148	34	0	20	54	22	2	60	28	32	4
ENSG00000117228	3670	170	143	223	166	355	94	159	2111	111	300	823	867	319	147	32	687	696	167	234	222	95	494	943	2169	317	525	227	1700	536	146	179	82	176	100	277	369	379	174	253	92	600	478	217	207	166	72	490	74
ENSG00000154451	3326	2	10	43	41	204	12	0	489	150	120	158	154	103	10	0	178	127	16	28	50	0	58	226	68	8	399	20	161	184	20	22	13	59	38	36	287	36	53	39	0	486	263	26	50	28	95	9	24
ENSG00000168062	948	492	600	332	286	348	345	622	568	187	618	690	1364	694	304	132	563	236	233	446	224	88	462	510	2106	311	414	516	906	991	604	634	476	428	324	566	400	336	446	373	534	362	353	750	328	344	438	469	72
ENSG00000149131	1176	48	37	40	64	40	25	16	439	52	219	328	351	162	14	28	88	282	86	0	50	116	171	190	585	44	54	6	166	166	26	82	36	68	0	58	183	251	116	99	28	44	203	22	100	113	8	598	16
ENSG00000125347	751	90	203	103	165	111	74	48	464	178	277	353	292	298	67	98	274	311	237	82	149	63	259	383	389	42	226	63	522	331	242	93	70	85	191	146	392	252	240	133	41	243	326	139	77	155	63	289	31
ENSG00000115415	10571	1996	2523	1589	1284	1438	1065	2379	5232	786	1897	4760	2828	2553	912	725	3608	3539	1367	1277	895	522	2518	2388	13728	1156	1194	1574	3953	3495	869	1884	1353	1135	1084	2671	1700	2822	2037	1892	1050	1920	1617	2573	1421	1294	1186	2008	313
ENSG00000168394	834	311	230	58	137	112	113	315	274	61	206	51	105	143	88	95	114	118	196	199	54	24	533	226	507	99	93	132	180	212	127	157	121	117	160	140	94	60	135	196	22	83	335	356	84	94	235	96	10
ENSG00000179583	3924	265	313	188	371	450	180	538	536	233	581	790	295	930	97	163	550	624	243	214	179	161	539	473	709	484	492	481	667	1772	504	290	267	217	233	392	296	435	529	476	108	629	829	181	281	227	231	415	74
ENSG00000169245	337	0	2	0	13	0	0	0	234	16	22	104	0	12	2	16	0	0	2	0	3	0	14	14	58	0	0	0	103	2	0	26	0	8	0	18	16	0	0	14	68	0	32	4	16	34	0	32	4
ENSG00000197536	637	20	46	56	69	101	24	109	133	44	223	246	77	62	97	62	58	87	41	53	34	50	122	70	485	99	32	30	42	163	171	30	40	12	52	28	102	129	37	114	0	69	150	13	84	30	47	82	4
ENSG00000225492	166	0	0	0	0	0	0	1	14	0	0	0	0	10	0	0	7	0	0	0	0	0	0	0	15	0	0	0	14	0	0	0	0	0	1	2	8	5	0	2	0	0	0	0	0	1	0	0	0
ENSG00000204642	1014	362	247	646	448	277	194	255	1416	228	589	859	625	394	267	95	268	1295	293	189	252	94	524	334	2335	425	485	84	731	384	425	416	143	306	130	224	216	497	539	524	125	303	734	180	449	336	296	782	15
ENSG00000101017	140	130	93	20	34	55	8	120	217	17	12	39	254	50	18	18	5	70	14	18	12	4	28	112	24	26	102	0	12	136	17	2	25	3	12	32	13	14	9	48	38	9	14	20	22	24	37	101	0
ENSG00000221963	3909	1144	1539	827	668	924	1155	1913	3315	441	1456	2611	2095	1596	777	394	1552	2042	1377	993	405	683	1759	1710	3994	903	588	528	1722	2402	1319	1544	1657	1011	656	1734	1549	2214	2013	1515	381	957	1365	1929	1692	1032	1342	1568	234
ENSG00000182108	172	46	89	48	26	78	20	24	28	10	28	0	120	87	12	10	58	50	22	70	12	0	56	34	73	6	64	122	64	131	0	36	24	38	6	85	10	28	24	42	0	28	13	94	5	8	18	62	0
ENSG00000240065	443	18	77	149	79	90	50	10	355	58	96	292	216	32	32	73	172	196	28	12	37	38	108	154	778	110	41	0	296	207	118	8	52	46	20	68	189	214	207	85	52	61	109	126	65	42	71	149	28
ENSG00000089041	774	28	6	21	60	36	10	68	588	12	72	80	60	64	69	3	190	170	47	74	10	0	39	31	90	32	47	22	56	176	64	111	6	12	29	28	24	96	50	41	7	96	211	28	14	14	2	37	2
ENSG00000152766	205	2	10	3	18	0	0	0	38	0	22	28	49	0	6	10	0	40	0	30	0	12	20	22	0	4	12	6	26	36	6	12	24	2	0	6	4	36	0	14	0	18	27	0	0	10	24	0	0
ENSG00000128383	510	0	6	121	12	24	13	8	235	8	19	12	4	40	4	6	32	76	0	2	2	3	6	2	4	4	133	0	35	32	4	6	17	13	0	30	38	0	0	5	0	110	132	0	0	2	6	36	0
ENSG00000204592	6243	3199	2868	1759	1896	1964	943	3200	3869	1227	2817	3157	3700	3430	1405	1455	4061	3266	2171	2881	1035	998	5227	2764	7029	1861	2123	770	3628	4528	1484	1939	1664	1321	1849	3330	1590	2459	3517	2879	1345	1546	2753	1920	1587	1033	1866	3686	219
ENSG00000128284	791	202	168	84	157	104	21	44	741	157	201	921	133	313	56	73	370	177	132	166	57	81	420	114	853	182	159	74	517	240	135	52	92	91	103	184	323	224	249	84	140	75	270	64	150	101	46	328	36
ENSG00000140105	9404	3148	4541	2795	3124	2192	3430	4717	9922	2226	4184	7228	5893	7423	2862	1690	3652	5512	3657	2863	1746	1787	6545	2956	11869	2963	3173	3266	8133	5805	3577	3933	3756	2482	2152	6677	3155	3414	2459	3127	2911	4375	3181	11700	3909	2596	5031	5278	994
ENSG00000163131	4937	763	1194	521	539	843	308	1077	3578	384	1381	2308	1286	982	434	354	1547	3832	982	1063	214	294	1485	1024	1554	639	578	703	903	2253	1011	913	983	733	641	1334	692	757	889	828	374	787	960	1471	640	614	564	1110	95
ENSG00000010030	104	0	14	0	26	0	0	34	8	0	2	2	98	0	14	0	112	65	16	0	8	10	61	0	435	9	8	10	113	18	12	26	0	20	0	77	30	6	18	6	0	2	22	12	10	26	2	0	1
ENSG00000186522	875	712	1361	465	381	525	393	803	1265	313	775	1999	1205	1074	400	340	1131	1106	718	623	148	481	1445	404	668	589	608	541	982	1920	719	625	830	588	783	841	506	542	1174	548	411	470	813	1015	395	242	560	921	133
ENSG00000140853	1876	562	541	256	268	232	162	711	699	237	540	714	612	497	220	181	459	399	358	347	265	69	742	488	1055	186	234	317	540	390	510	485	189	206	213	321	191	1206	246	536	246	470	1058	193	125	207	317	352	42
ENSG00000173193	13061	3379	3731	1761	2184	1703	1553	4756	6474	1241	2450	5467	3618	4714	1528	1214	7353	5084	1781	1978	1416	838	4763	2249	13594	1936	1752	2255	4844	5331	2451	2696	2481	1540	1782	4300	1526	3669	4403	2963	1161	2817	3963	2213	1816	1380	1937	2464	557
ENSG00000111801	753	495	409	190	247	213	231	475	457	116	465	372	449	507	193	275	451	478	228	406	149	112	741	303	1089	437	254	222	692	534	496	394	485	346	262	536	389	543	453	334	149	148	458	463	365	348	336	230	60
ENSG00000109519	256	312	355	366	183	201	270	676	725	198	263	561	308	389	170	269	401	430	240	303	90	222	301	250	348	329	310	257	260	388	411	335	246	171	163	432	358	446	367	293	210	244	203	251	407	170	169	596	94
ENSG00000169248	56	0	0	0	12	0	0	0	0	0	0	0	0	0	0	0	0	0	0	0	0	0	4	4	0	0	10	0	42	0	4	0	0	0	0	0	22	2	0	0	0	0	0	0	0	0	0	0	0
ENSG00000026751	1535	29	22	20	28	72	2	1	1718	32	202	271	37	102	12	14	102	596	12	14	8	0	40	233	6	16	86	22	18	268	173	26	0	3	0	38	30	49	50	43	20	106	97	8	6	36	0	108	9
ENSG00000234745	429	155	159	17	86	305	132	227	218	22	166	5	36	42	15	18	293	351	4	257	23	94	234	60	1253	220	74	71	309	26	24	120	12	136	56	97	22	169	202	125	92	45	29	35	4	152	49	95	4
ENSG00000204287	4281	716	746	404	662	859	336	716	2315	536	1245	1613	1307	1557	229	321	1259	1231	375	594	168	310	1038	563	897	801	852	1076	1900	2431	754	351	477	522	503	1274	431	667	741	469	134	848	952	584	504	405	400	779	91
ENSG00000166278	347	0	18	16	40	12	1	4	30	0	2	0	2	4	8	4	58	38	64	21	0	0	2	0	40	28	0	42	42	90	33	15	32	12	16	97	0	10	16	22	0	44	28	4	26	10	12	2	14
ENSG00000117595	1103	1625	2001	627	834	619	782	2133	1504	379	1079	2221	1674	1747	538	862	1247	917	873	1314	353	487	1805	989	1195	648	720	760	1383	1686	1314	1237	610	586	954	1662	847	1730	1281	1027	672	877	797	1410	877	574	822	1613	201
ENSG00000138755	218	0	0	4	8	46	20	0	189	0	22	42	26	44	0	0	0	2	0	0	2	0	24	0	0	0	0	0	19	4	64	0	0	6	0	16	12	0	0	0	0	40	0	0	0	0	0	22	4
ENSG00000103342	4019	4597	7343	2656	2313	2176	3193	6620	6407	2030	3038	7452	6269	5828	2081	1988	4493	5656	3328	3249	1275	1841	5368	3413	3900	2424	2123	1802	3882	6151	3583	5147	3428	2274	3446	6197	3223	5610	4829	3304	2361	2644	2408	5900	3708	1917	3352	4762	643
ENSG00000186660	2933	3858	4694	1490	1786	1678	2231	5527	4931	1090	1895	5465	4675	3829	1455	1298	2795	4034	2253	2215	629	1216	3995	2355	2756	1634	1640	1420	2510	4138	2529	4044	2719	1912	2357	4173	2401	4100	3352	2581	1549	1943	1588	3955	2686	1134	2494	3540	601
ENSG00000137959	4246	295	163	275	224	340	209	457	1019	121	223	854	590	563	59	79	1510	801	392	234	369	83	489	418	8054	186	196	308	590	840	330	428	160	276	172	514	318	361	428	432	148	172	314	303	276	52	210	273	69
ENSG00000111817	595	274	432	432	131	206	90	748	807	71	202	274	248	205	84	229	168	284	395	290	86	36	753	409	65	44	250	94	104	342	596	150	136	354	100	286	77	122	284	317	26	313	409	225	104	192	309	113	29
ENSG00000127951	3109	24	18	44	64	150	0	48	422	12	131	406	61	74	6	15	256	681	42	12	2	4	60	186	56	58	74	24	28	562	128	24	0	6	14	46	40	44	54	50	0	200	194	9	12	4	0	4	8
ENSG00000125449	99	24	223	67	64	92	81	118	148	28	20	140	231	82	50	46	70	179	47	72	52	43	94	8	158	66	76	44	58	191	102	30	74	94	84	220	52	118	86	49	110	66	74	82	56	93	123	117	8
ENSG00000109534	43	156	102	47	48	22	92	102	137	55	15	140	76	40	57	28	32	238	138	85	24	92	22	170	45	53	30	28	13	56	271	148	93	81	42	92	49	377	57	103	0	20	43	284	155	85	49	245	65
ENSG00000198814	636	522	1006	272	327	359	356	1224	1269	216	490	731	1197	520	255	294	410	737	591	479	120	344	598	758	216	235	569	619	393	773	317	592	505	468	457	774	146	914	674	436	454	501	393	803	287	148	459	262	60
ENSG00000229023	123	0	0	0	0	4	0	0	16	0	18	0	2	0	0	0	0	21	0	2	0	0	8	0	0	0	0	0	0	10	0	0	1	0	0	6	0	3	0	0	0	3	0	0	0	0	0	0	0
ENSG00000158517	204	4	0	69	30	55	8	0	122	67	10	4	11	0	0	0	2	53	0	0	5	0	5	50	4	0	112	2	0	25	0	12	0	2	0	8	12	10	0	49	0	239	129	0	2	0	19	2	0
ENSG00000023902	1710	60	35	199	82	126	36	25	826	169	106	234	160	118	38	35	143	474	4	0	20	13	52	103	54	39	126	44	43	721	95	78	75	1	4	15	55	40	13	203	20	448	273	10	74	15	24	28	33
ENSG00000115523	233	0	0	11	6	14	0	0	25	44	110	10	4	0	0	0	2	4	0	4	0	8	0	12	0	10	25	27	0	13	10	23	11	8	0	0	38	20	0	0	0	35	26	0	43	7	4	0	5
ENSG00000108561	1687	1870	2835	1408	906	657	1843	2463	3525	1065	1308	3903	2071	1848	993	727	1825	3440	2080	962	808	1183	1965	1757	2829	1444	779	727	1762	2301	1933	1843	1325	1300	727	2329	1856	3194	1554	1335	1283	1342	919	3280	2636	1054	1397	3264	453
ENSG00000131791	282	334	206	137	98	150	69	208	299	79	254	165	288	212	113	90	282	370	106	124	45	84	227	168	80	122	184	192	332	320	82	114	123	183	68	232	122	158	238	156	147	102	139	244	111	74	158	208	32
ENSG00000118503	1147	200	355	554	432	509	304	545	4206	1614	699	731	881	669	277	141	502	825	165	370	122	118	529	2573	616	258	5140	531	900	1059	3137	390	228	306	304	380	477	1450	262	1036	314	1604	2534	447	205	188	210	757	101
ENSG00000269028	616	202	518	2735	1154	1084	130	285	706	646	1116	328	333	356	1063	1006	476	244	192	4518	654	1138	657	212	1126	350	1858	1190	2406	494	108	208	304	554	891	2042	196	255	268	402	810	1926	2324	304	256	276	68	294	414
ENSG00000096968	2025	487	1208	403	340	225	302	1221	1109	337	990	1373	1930	803	302	233	946	1006	416	608	160	292	1162	583	929	421	398	598	525	1047	705	969	681	570	400	857	504	1183	658	688	493	655	474	958	445	320	753	641	132
ENSG00000156500	48	4	8	16	2	18	6	12	53	6	12	23	0	0	1	0	16	24	17	15	28	2	14	20	58	28	32	21	4	8	0	4	0	6	4	42	4	14	0	25	0	20	32	0	6	17	2	50	0
ENSG00000197147	360	154	216	104	108	147	137	421	234	82	302	257	251	187	167	150	225	128	281	279	88	110	319	403	217	222	160	86	149	379	166	361	337	227	123	351	118	216	396	234	84	211	145	280	213	98	184	158	34
ENSG00000115525	610	58	60	4	10	10	8	8	130	17	64	55	80	40	15	8	42	167	16	38	16	8	10	58	140	6	26	0	24	100	18	12	29	10	46	42	18	72	0	26	26	40	102	4	15	4	16	26	9
ENSG00000125538	51	23	18	181	40	261	49	8	4354	627	8	16	1386	127	33	67	54	131	0	32	6	0	12	2375	0	4	4327	386	834	284	1489	14	15	10	2	31	207	296	40	224	0	563	786	25	6	2	28	127	15
ENSG00000233058	148	0	22	15	48	52	28	27	102	10	33	57	103	5	12	4	2	32	30	40	10	2	22	36	23	14	23	0	20	39	6	18	32	10	4	6	18	2	4	17	0	4	58	12	23	37	30	0	14
ENSG00000185973	168	216	238	32	144	148	191	189	233	51	102	259	200	214	110	70	198	268	233	112	28	105	183	92	116	178	49	86	111	231	106	167	123	76	163	240	170	126	231	117	96	101	85	239	110	66	170	165	31
ENSG00000133106	1941	159	46	147	103	42	41	8	1491	75	130	1080	148	502	94	0	834	900	82	65	214	7	252	251	3926	139	130	50	371	512	178	109	28	92	8	138	319	162	420	231	68	182	449	18	105	215	52	271	30
ENSG00000002549	4237	2694	3753	1320	1520	1112	1083	2770	3524	1032	1408	3473	4658	3433	578	960	3201	2658	1191	2022	719	886	2733	1570	5596	1006	631	728	3239	3218	817	2127	1420	990	1183	3832	1105	3433	1874	1411	1175	1097	1592	1816	1234	925	1630	1484	220
ENSG00000197122	322	65	302	59	85	63	50	110	602	67	94	375	118	124	46	44	102	252	22	65	22	10	137	154	24	120	180	0	275	106	112	198	172	57	62	147	17	14	145	90	284	106	401	163	62	8	80	74	15
ENSG00000157020	2572	3595	6194	2477	2124	1851	3146	4822	5834	2067	2928	4672	4000	3585	1930	2213	2680	4751	3724	2324	1075	1862	4376	2654	3264	1826	1670	1896	2599	4397	3442	3929	2608	2214	2641	4744	2965	3994	2832	2740	2256	2138	2024	4120	3578	1680	3204	4734	718
ENSG00000121236	136	349	362	75	52	38	50	273	301	75	147	337	295	108	89	26	192	293	144	101	30	100	144	124	158	131	123	82	216	177	290	297	304	124	202	287	89	291	346	166	188	20	101	385	143	20	199	130	3
ENSG00000135148	719	377	582	152	190	209	359	544	658	139	443	678	462	414	206	327	383	472	400	309	129	86	765	366	844	247	233	124	374	726	212	269	347	292	246	442	311	680	467	250	127	322	284	366	314	149	167	446	78
ENSG00000152223	1455	676	1045	400	522	246	306	1628	878	235	591	1128	1085	760	299	475	649	647	533	736	144	243	1106	679	668	392	611	542	424	988	528	661	532	392	569	1210	439	901	787	618	438	456	621	534	526	231	544	510	83
ENSG00000130695	538	298	223	252	50	119	149	372	288	47	251	360	177	329	73	115	199	368	197	216	100	102	198	198	297	153	198	125	180	534	294	265	71	158	155	269	52	332	207	179	46	130	220	288	94	145	191	251	33
ENSG00000100711	923	1366	1877	784	400	461	1228	1236	1708	565	835	1970	1239	1124	670	551	816	1381	1152	655	362	603	1147	1381	1468	889	451	460	768	1622	1234	1706	1041	962	771	1255	966	1852	1049	1251	847	449	1242	1466	1088	742	1314	1243	201
ENSG00000212402	79	3	16	25	68	42	92	129	29	25	153	42	4	0	31	43	5	34	28	100	45	45	81	39	10	71	58	54	12	37	29	7	32	0	46	43	18	37	22	6	1	50	142	19	4	8	1	32	6
ENSG00000176171	1404	1738	3426	1612	976	1169	2224	2889	3100	833	1628	2405	2204	1856	1140	833	1397	2826	2231	1205	388	1023	2161	1833	1988	1066	754	732	1330	1710	1081	2149	1365	1229	1210	2308	1497	1961	1796	1781	1087	689	1140	1761	1510	724	1314	1888	182
ENSG00000086300	256	64	18	56	4	16	7	24	314	39	33	220	48	53	8	3	3	159	11	22	2	4	20	42	12	10	30	0	24	12	31	2	49	0	10	67	74	26	18	14	0	100	28	0	19	14	7	32	21
ENSG00000102034	445	204	256	123	122	78	60	382	320	85	208	178	313	338	90	238	272	204	122	242	55	74	377	166	137	92	223	204	250	457	267	288	78	112	142	254	263	115	558	240	26	296	318	155	8	33	114	138	20
ENSG00000186470	2266	1057	1785	1010	737	678	518	1557	1248	297	1308	1563	2321	1631	518	707	1190	875	558	1068	98	512	1655	989	2384	652	970	612	1918	1379	783	1139	932	618	444	1538	1073	1173	1377	800	693	744	1013	1678	704	550	1003	735	47
ENSG00000004468	159	0	48	0	0	0	0	4	73	0	0	4	0	0	0	0	0	20	16	12	0	39	0	32	2	0	4	0	52	26	0	0	0	18	0	6	0	16	20	8	0	16	22	2	0	2	0	0	6
ENSG00000112584	532	292	566	207	185	211	80	418	411	54	249	146	471	399	133	127	195	216	352	227	50	117	427	154	154	79	265	152	197	338	113	193	179	160	270	313	60	308	366	187	123	115	124	183	119	131	154	251	15
ENSG00000134321	2298	0	36	207	49	65	18	8	791	2	89	268	128	163	70	31	546	357	51	95	68	6	109	66	2371	34	54	0	103	428	57	126	0	14	54	11	60	34	107	154	34	57	318	32	138	10	18	148	26
ENSG00000025708	4195	160	246	808	333	544	85	51	3882	478	507	2498	462	645	314	200	1407	2156	113	244	318	124	586	661	3570	249	583	104	506	2249	796	492	302	207	96	290	393	662	902	794	76	975	2591	116	66	288	98	1095	89
ENSG00000237491	79	0	0	2	10	0	0	16	18	0	16	6	6	0	0	4	10	34	49	26	0	0	18	6	0	20	11	0	0	34	22	24	0	16	8	0	2	10	2	6	0	36	4	0	0	14	0	27	2
ENSG00000203761	190	347	438	103	106	90	125	241	209	61	180	109	232	306	113	129	193	74	145	212	68	65	277	83	68	108	113	160	99	251	257	184	263	83	112	388	112	234	67	139	234	234	158	209	220	74	169	252	26
ENSG00000138073	954	1172	1822	445	432	625	499	1438	998	401	656	741	1478	1213	515	431	1008	748	690	770	164	361	1270	1087	872	512	669	888	890	1810	695	1006	1089	529	1009	1797	849	814	1253	577	588	780	686	1289	753	197	622	1011	125
ENSG00000173821	31458	8808	10208	5764	6163	6009	4461	16167	16588	3193	8488	14433	10990	10853	5881	5677	11133	10844	7239	8643	3223	2840	12076	10627	40575	4084	6011	6151	7917	17523	11912	12523	9353	5617	6659	12007	4487	13463	8766	9345	4994	9358	14727	11206	4613	4415	11412	7566	1580
ENSG00000170581	3350	519	1197	558	502	448	402	1076	1421	184	622	1266	805	600	281	357	992	1057	412	483	317	256	1080	498	2621	517	503	478	778	1413	594	389	607	251	440	1234	338	557	978	653	199	682	1081	414	251	172	304	758	126
ENSG00000152583	28	54	40	148	12	22	28	2	351	19	6	545	72	40	126	8	246	44	40	64	18	28	319	20	838	175	300	18	26	57	78	48	27	8	40	389	162	106	1063	2	151	18	38	88	623	136	2	293	124
ENSG00000133574	1299	0	8	119	28	78	4	0	336	42	104	130	58	150	0	0	156	189	4	0	6	0	46	77	153	0	102	0	24	339	25	14	8	4	12	44	52	54	48	116	0	84	52	30	2	0	6	27	12
ENSG00000116514	956	467	1380	458	568	356	494	821	1975	303	714	1138	1461	1762	392	496	849	720	402	732	273	270	1247	975	800	229	1047	360	865	1458	1024	1458	1091	709	485	1014	428	880	986	761	346	1039	1157	1079	378	359	804	753	73
ENSG00000235568	451	116	193	80	82	224	278	77	557	215	427	428	575	103	166	28	194	598	116	210	160	132	266	250	388	229	194	50	224	579	164	166	272	132	62	243	155	157	79	343	94	380	489	650	253	78	290	276	64
ENSG00000230638	2	0	23	0	3	4	16	8	7	0	0	0	0	0	0	0	0	0	18	0	34	0	0	36	0	10	0	0	0	18	0	0	0	0	0	8	0	0	0	4	6	4	14	0	0	8	0	0	0
ENSG00000244921	30	0	12	125	0	13	0	0	32	0	24	16	0	6	0	83	0	0	14	2	0	0	0	0	4	8	0	0	4	16	11	0	0	0	0	36	6	0	2	6	18	8	7	6	0	0	0	2	0
ENSG00000159128	1024	887	1019	371	489	388	705	923	1673	405	453	848	783	1062	497	427	656	809	842	584	316	326	1059	673	1226	591	569	524	594	1221	769	793	874	627	374	900	550	523	453	983	225	487	1304	1003	553	448	877	1129	183
ENSG00000019582	34604	5688	6172	7867	6795	7462	4195	6967	27698	7914	14126	24979	13301	15494	3973	2471	16556	14524	5454	5351	2482	4107	12666	7519	21010	8611	6871	7179	13270	28102	8224	5960	5164	6193	3490	12890	6085	9486	10173	5715	3602	7343	13411	4929	8265	6611	3569	17451	1270
ENSG00000089123	87	76	161	47	21	74	112	251	114	13	42	85	119	76	53	48	99	129	179	108	19	62	168	104	73	57	28	86	51	123	118	89	91	53	87	61	10	168	55	147	98	103	49	321	63	26	26	155	25
ENSG00000248923	141	14	28	73	34	42	16	4	55	14	118	36	34	2	16	50	16	36	14	138	4	30	12	8	36	16	36	72	66	40	46	0	14	4	18	115	8	29	14	34	34	60	82	26	12	27	2	14	11
ENSG00000248527	2106	721	1513	4831	1120	1034	538	1006	3862	263	1197	4636	929	1461	960	1193	2313	1813	563	5285	543	733	2237	898	2466	790	2060	1579	3184	1904	962	762	1256	567	831	3369	469	1080	690	955	849	2900	2143	1517	894	638	219	982	392
ENSG00000185721	456	661	1009	320	451	251	385	949	573	141	560	643	855	614	283	377	721	781	438	414	98	185	1094	506	529	348	292	349	399	620	514	462	434	338	421	860	523	731	770	446	288	502	342	698	435	160	452	652	115
ENSG00000107164	760	951	1316	472	438	341	735	1421	1150	379	834	1339	1292	994	379	475	757	1178	727	702	264	568	1134	710	737	777	497	351	1022	1392	667	1041	789	505	557	984	780	1768	767	702	564	758	653	1306	1102	352	647	936	228
ENSG00000180817	1749	1368	3514	1448	1216	1082	1897	1765	3707	1071	1240	3012	2533	1837	1161	677	1561	2184	2334	1737	573	975	2343	1484	2814	1420	989	796	2321	2836	1887	1754	1557	1034	1473	3409	1940	2304	2218	1662	925	1242	1208	2683	2218	868	1097	2290	427
ENSG00000103769	2576	2438	4065	1781	1681	1307	2525	2626	4699	1333	1873	3176	3478	2088	1197	1152	2562	3595	2334	1716	720	1324	2869	1713	2534	1483	1650	1787	2523	3767	1730	2745	2155	1556	2153	3698	1999	3008	2752	2369	1261	1669	1282	2333	2180	1100	1453	2902	412
ENSG00000197818	268	118	228	244	162	165	108	234	337	67	185	369	241	89	72	187	216	224	241	159	94	118	220	334	208	169	143	26	119	417	104	198	122	199	116	184	132	129	206	221	10	230	420	377	110	50	167	191	40
ENSG00000065060	1239	1548	2512	821	741	735	338	2174	1441	298	728	1173	2271	1709	514	530	836	934	540	832	220	417	1426	987	827	402	663	610	954	1534	1013	1463	1041	1096	874	1809	881	839	1220	699	672	723	708	1773	609	362	1273	607	128
ENSG00000101916	290	2	0	0	0	22	0	0	153	0	4	4	16	0	0	2	16	52	0	0	0	0	16	26	0	0	34	88	2	94	10	0	0	4	10	0	6	8	14	0	0	16	6	0	0	10	0	0	0
ENSG00000125450	301	46	182	104	92	88	70	180	173	32	190	250	167	197	85	85	49	174	121	69	16	55	281	111	222	108	98	201	146	241	181	166	74	87	132	214	82	122	163	134	30	118	187	48	47	43	94	105	12
ENSG00000257878	30	0	0	0	0	0	0	0	2	0	0	0	0	0	0	0	0	1	8	8	6	0	0	0	0	0	0	14	0	26	0	0	0	0	0	0	0	0	0	0	0	12	2	0	0	0	0	0	0
ENSG00000100399	209	314	460	142	94	90	199	361	220	99	170	55	287	218	60	143	243	2	308	103	120	146	519	380	260	108	147	96	154	298	100	318	146	183	179	227	128	229	197	382	112	140	211	182	95	95	386	238	55
ENSG00000026950	1044	485	492	296	336	391	299	654	385	80	407	442	858	496	204	191	576	319	255	612	150	155	879	391	930	380	321	63	401	510	445	592	382	269	300	496	376	314	547	393	264	167	306	773	201	175	385	335	37
ENSG00000132967	425	389	810	584	233	212	1250	704	2516	529	448	1696	696	681	557	122	533	2132	1126	287	300	586	570	895	1550	905	248	124	449	555	1211	884	665	380	361	474	1029	1529	792	1011	244	471	442	858	1209	483	393	1268	255
ENSG00000242574	957	78	22	26	18	28	0	12	228	12	53	22	62	98	10	0	112	316	2	28	9	0	64	25	34	72	38	6	108	276	70	50	28	10	6	32	52	74	128	29	0	27	24	5	29	50	6	16	7
ENSG00000165204	18	0	0	24	2	0	0	0	0	0	2	0	0	0	0	0	0	14	0	0	16	6	0	0	0	0	0	0	0	0	0	4	0	0	0	0	4	0	4	0	0	36	8	0	0	0	0	12	0
ENSG00000274266	305	57	44	53	276	193	258	653	38	91	446	218	81	48	535	251	181	158	201	330	323	229	386	362	284	1232	389	493	110	272	206	95	56	55	306	194	68	334	86	66	61	210	1550	47	60	95	95	90	75
ENSG00000138670	1404	136	102	174	182	94	113	132	1072	106	259	608	105	551	119	114	327	650	219	291	129	51	390	484	181	78	571	223	214	749	593	221	186	52	184	227	64	442	308	232	111	424	840	72	63	68	125	242	27
ENSG00000100453	85	0	4	0	2	18	0	0	27	6	14	0	0	0	0	0	0	0	0	6	0	14	3	28	0	0	39	0	0	0	0	0	0	0	0	0	9	10	0	2	0	40	13	0	0	0	0	23	0
ENSG00000176438	1296	71	172	119	80	224	14	92	250	110	73	142	40	190	16	93	128	352	30	51	24	6	92	163	12	30	161	0	65	203	188	114	80	167	73	111	20	155	42	184	7	142	291	50	2	34	90	76	4
ENSG00000152778	662	58	261	138	77	80	67	152	342	41	160	146	103	175	38	34	319	199	48	88	77	31	131	80	1063	22	84	44	234	270	86	94	92	84	66	121	28	154	293	122	106	186	67	113	142	32	14	88	22
ENSG00000137496	667	335	244	262	176	166	168	337	487	175	286	198	362	192	188	88	270	547	215	228	100	169	326	185	472	320	328	253	126	532	342	202	186	148	133	208	135	365	131	324	20	362	685	171	270	167	147	196	54
ENSG00000249915	807	644	1273	839	628	434	1018	937	2284	761	665	1728	1082	764	836	494	823	1859	1049	540	272	676	824	734	1288	891	461	688	749	1494	928	918	722	565	691	1397	959	1640	1061	925	604	715	612	1184	1290	574	736	1278	189
ENSG00000185215	5242	255	118	1110	1035	1373	549	395	7558	1818	642	2528	945	1218	421	256	879	3738	80	152	340	160	885	2773	201	218	6225	136	2012	1950	1791	396	457	169	192	843	620	888	406	1275	122	4178	5769	208	184	325	471	679	210
ENSG00000213928	540	65	185	202	74	262	82	252	371	73	252	198	176	170	137	101	460	370	190	145	101	40	256	174	746	123	161	40	177	433	192	267	126	50	206	234	83	128	186	131	12	269	405	120	82	39	104	264	33
ENSG00000198015	346	419	951	625	227	256	841	589	1586	582	230	1315	550	500	585	173	575	1425	684	235	219	397	616	667	1156	712	292	148	487	832	843	709	734	320	349	907	949	1012	441	730	262	318	488	869	634	361	417	801	233
ENSG00000204859	181	141	112	69	50	56	36	174	163	67	114	334	62	145	41	40	111	153	102	117	32	35	177	231	84	86	124	18	72	185	136	207	88	87	118	248	107	90	70	108	103	146	110	50	54	96	76	66	20
ENSG00000003402	4364	1470	2026	990	841	1102	878	2070	3548	1002	1454	2233	1816	1371	1074	651	1785	3081	1356	1361	628	840	2112	2617	1809	1011	1819	915	1306	3579	1652	1452	1383	976	1266	2169	1189	2294	2073	1331	730	2032	2335	2019	733	587	1043	2185	302
ENSG00000169083	92	78	44	44	32	98	24	4	52	0	86	20	288	12	6	44	38	42	8	6	0	28	170	34	4	4	14	0	10	90	0	50	38	16	0	164	18	28	156	18	0	24	0	36	34	2	4	46	4
ENSG00000156110	469	539	857	313	240	192	647	441	975	303	401	827	621	563	254	264	591	800	494	378	103	300	676	481	545	351	116	518	397	641	637	408	424	269	233	617	517	576	374	413	325	254	404	575	401	262	282	616	113
ENSG00000107960	372	370	774	358	375	244	363	848	1633	297	434	1096	646	617	386	311	448	841	839	359	188	255	463	369	473	386	216	455	415	880	858	601	692	536	455	631	610	946	530	594	234	274	500	882	895	244	373	768	74
ENSG00000247774	74	4	22	0	6	40	2	56	20	0	26	66	72	2	24	0	0	80	58	2	2	6	46	93	0	26	0	42	0	14	0	5	4	12	0	32	10	8	4	5	13	10	2	0	0	14	34	0	0
ENSG00000164430	84	28	86	68	33	24	28	56	104	36	130	114	184	128	44	70	64	65	57	32	54	24	197	104	93	96	26	108	104	250	28	51	152	93	42	196	44	68	105	55	0	46	86	70	59	17	98	76	26
ENSG00000114423	622	406	524	330	208	198	322	634	501	239	397	666	692	305	201	201	185	476	341	369	152	112	437	483	334	252	262	347	276	585	523	705	440	276	252	492	363	685	269	331	112	381	436	404	253	159	394	328	72
ENSG00000132109	866	120	239	149	102	182	146	203	547	61	317	395	408	238	151	75	632	555	130	165	157	115	252	237	1626	136	128	108	327	495	347	328	186	147	228	229	145	281	357	256	158	231	244	118	96	99	84	269	33
ENSG00000212232	1339	82	209	1152	1026	582	1547	1404	939	1777	1067	1020	265	167	1208	1019	592	2056	1027	781	1931	2893	2003	1787	1319	3512	1420	779	291	1142	1582	589	470	259	646	468	461	1812	183	1828	565	1973	7720	405	619	885	481	436	317
ENSG00000116221	636	460	1263	545	597	312	607	995	1082	209	627	1109	905	1133	463	547	613	889	634	652	162	278	1267	590	323	484	602	466	775	1264	584	753	836	511	478	1432	569	858	841	402	556	661	423	868	779	336	509	969	126
ENSG00000188820	262	2	0	35	8	29	0	0	50	10	22	84	60	0	12	2	16	6	0	0	8	6	48	0	0	0	0	50	0	2	22	0	0	0	0	0	6	39	131	44	0	0	0	0	0	33	0	14	0
ENSG00000128335	592	370	561	204	184	101	134	373	360	99	321	440	426	384	133	158	363	483	215	371	124	98	399	220	755	186	288	163	457	279	174	286	220	287	234	482	150	502	139	387	170	222	391	331	233	100	199	277	65
ENSG00000188906	771	92	4	65	62	120	32	0	180	83	26	126	92	92	2	17	142	165	1	2	4	0	6	97	26	4	259	115	54	260	12	46	0	0	0	8	25	50	54	24	20	469	346	26	0	0	17	55	8
ENSG00000150337	175	14	0	2	0	12	0	0	47	3	4	31	2	22	0	0	12	139	4	2	0	0	0	32	0	0	16	0	20	82	74	0	8	0	0	0	0	0	0	5	0	28	30	0	0	3	1	12	2
ENSG00000225630	76	28	46	282	50	44	73	70	321	16	44	142	16	62	127	64	68	123	10	265	53	53	76	156	196	39	68	26	55	66	53	93	158	17	26	129	46	80	16	63	38	76	203	58	74	37	28	86	39
ENSG00000223984	68	0	2	4	0	10	1	9	10	2	9	44	2	2	8	8	0	8	0	10	0	3	26	19	0	12	2	2	0	42	0	0	0	0	4	11	4	1	0	0	4	0	2	5	9	0	2	0	0
ENSG00000111331	5974	166	423	232	332	299	270	90	1469	102	486	1256	518	957	107	90	2288	1254	200	257	285	70	666	617	13620	116	255	250	339	1655	28	336	178	102	168	878	208	181	745	291	124	705	516	164	310	106	65	443	98
ENSG00000111275	484	74	271	32	43	150	9	60	265	36	206	120	167	49	22	98	50	233	58	22	22	92	44	122	59	24	45	91	104	468	116	97	48	26	134	220	95	129	246	102	36	167	114	50	0	25	20	24	6
ENSG00000089693	1387	1486	2732	927	947	715	1409	1993	2218	571	1238	1840	2357	1832	836	752	1196	1823	1195	940	323	828	2148	1199	1436	886	775	1409	1266	2478	981	1237	1276	623	1407	2962	1004	1960	1711	1170	1352	1024	1007	1593	1223	581	1162	2061	254
ENSG00000163840	2889	1215	1562	508	678	832	365	1830	1654	363	1170	1735	1555	1544	448	536	1810	1365	476	1008	200	242	1684	769	2413	507	726	930	1325	1842	622	934	649	716	776	1869	432	769	1476	467	582	697	804	1160	680	342	537	689	93
ENSG00000162645	7602	2123	2410	1318	2115	1871	1249	2714	6807	1578	2565	4383	3737	4281	1905	1525	4170	3648	2245	2149	893	1509	4051	2459	3212	2733	1811	1113	5631	5681	2208	1662	2140	1321	1804	4843	1968	3371	3951	2586	1351	2117	3570	1433	1630	1263	1278	5002	423
ENSG00000159322	737	198	372	118	141	164	51	344	269	115	155	306	397	255	133	196	169	509	135	280	45	60	422	208	167	109	239	383	106	624	154	132	195	144	90	193	82	116	132	213	198	196	386	332	180	115	196	236	24
ENSG00000120217	259	0	22	20	35	82	0	0	513	44	58	99	133	0	0	0	48	16	36	10	10	8	28	70	46	2	92	0	10	72	47	38	0	6	0	0	43	49	0	24	0	59	13	40	32	0	18	0	1
ENSG00000101577	1346	1257	2131	719	477	642	463	1879	901	326	828	1294	1473	1249	424	703	845	803	644	965	253	360	1566	1146	1186	554	695	665	825	1656	639	1100	793	784	971	1833	1071	1012	1172	973	801	739	829	2218	535	291	1067	810	89
ENSG00000104388	2116	3182	4578	1530	1737	1439	1925	3336	3605	1690	2024	4498	4248	2926	1405	1295	2169	4420	2861	1748	879	1607	2870	2490	2354	1654	1338	1348	1994	3675	2181	2683	2844	1522	1892	3763	2107	4015	2481	2857	1650	1731	1288	2829	2347	1424	2355	3680	554
ENSG00000101558	2746	3348	5598	2224	1686	1761	3120	5007	6276	1693	2703	5550	4191	4147	1850	1390	3660	5892	3669	1672	1221	1833	4290	2592	3058	2355	1372	2015	2920	5816	2720	3528	3119	2107	2164	3840	3275	5170	3905	3256	1564	2400	2356	5400	2998	1546	2283	4415	595
ENSG00000169871	1192	224	202	174	218	242	340	439	502	94	496	500	338	588	369	182	334	590	233	259	140	210	409	300	838	329	206	278	473	801	220	243	143	237	314	400	136	374	373	430	100	312	622	278	129	191	248	326	48
ENSG00000131748	461	299	561	292	174	189	215	335	509	133	255	364	546	314	253	198	309	491	298	344	155	172	459	496	338	193	222	79	271	331	334	507	130	244	234	324	219	313	209	347	218	417	551	512	381	142	393	391	42
ENSG00000162407	847	816	598	164	327	535	333	1096	1269	149	613	627	358	516	307	382	562	1151	505	439	245	249	956	753	543	337	286	304	294	815	611	532	448	454	354	485	478	502	602	525	287	340	606	958	331	164	551	676	55
ENSG00000129003	3954	3289	3024	1657	1452	1085	841	3581	2696	738	1962	3327	2066	2699	1228	716	2482	2981	2064	1687	348	413	3306	2040	1018	972	1109	1347	1476	2705	1618	2106	1708	1246	1652	2079	782	2018	2248	1455	1362	1212	1551	2403	905	768	1719	1080	218
ENSG00000105875	731	366	529	259	214	235	285	718	515	152	352	863	416	355	228	165	426	504	235	398	269	222	449	647	508	430	405	578	269	706	502	399	287	244	248	449	222	447	446	381	468	490	570	322	100	57	303	397	85
ENSG00000155363	1218	764	901	229	334	384	490	1272	854	198	597	690	1277	683	364	270	635	524	566	453	301	219	649	589	1947	438	324	710	561	792	930	396	505	304	485	856	218	784	739	426	391	477	876	625	325	238	577	801	114
ENSG00000122873	194	116	201	160	105	101	292	254	613	177	111	562	259	200	153	78	203	713	311	43	63	148	138	191	351	110	80	307	167	379	275	240	150	125	76	265	189	336	303	355	77	103	163	219	316	197	185	467	47
ENSG00000106153	2204	3182	4830	2285	1633	1524	2565	3398	5134	1239	2306	3031	3640	2857	1763	1685	2230	2605	2552	1779	693	1379	3366	2000	2370	1631	1242	1652	2442	3292	2191	2308	2825	1872	1704	4526	2766	2576	2589	2264	1609	1824	1494	3610	2971	1143	1833	2937	497
ENSG00000138172	265	119	53	44	48	76	55	12	158	20	168	36	245	42	66	22	227	107	106	84	50	15	167	84	61	94	20	50	98	90	91	80	71	118	85	55	69	36	107	88	36	138	200	82	71	14	73	222	39
ENSG00000143320	3957	1801	3837	1636	2425	1845	2410	2021	6554	1416	2848	4610	3952	5481	1226	1534	5446	3354	1874	1705	705	2004	5645	1792	3916	2741	1848	2285	4150	6297	2049	1634	2231	859	1834	4196	1395	4178	4580	1488	2107	2733	3102	1575	2389	1388	735	3386	680
ENSG00000186575	1408	1984	2192	1035	923	1025	1035	2650	2033	490	1280	2757	1384	2409	979	926	1900	1690	1130	1417	350	771	2525	1585	1747	781	879	1196	1268	2606	1727	1590	2334	1390	1012	2696	1019	1346	1999	1380	722	1178	1689	3072	993	738	2118	1752	268
ENSG00000100079	38	0	0	0	0	4	0	0	1	0	0	4	0	0	0	0	0	12	0	0	0	0	0	18	0	0	0	0	0	0	0	0	0	0	0	0	0	0	0	0	0	0	0	0	0	20	0	0	0
ENSG00000210082	87754	35624	56162	162409	44734	38593	12432	18657	84406	53225	66921	32842	32453	41223	69699	60038	54404	40408	15845	286373	71695	73133	53432	39793	101371	25217	91466	62846	129896	53479	19301	18017	29362	21618	32864	124009	20590	31343	53346	52377	45278	109003	105439	37650	22124	33092	4430	27640	23966
ENSG00000090339	498	110	152	249	206	219	100	90	2086	543	176	230	234	362	104	98	260	662	115	192	99	18	396	1012	194	157	2044	133	466	795	641	151	201	106	40	272	186	329	170	358	153	760	1424	210	104	91	106	315	26
ENSG00000166783	751	480	506	280	181	282	128	486	458	76	374	677	705	457	133	185	462	346	332	215	61	120	656	379	502	168	362	279	409	545	493	644	415	265	279	693	286	584	528	262	31	332	262	424	125	145	381	359	28
ENSG00000226312	230	24	2	20	24	4	5	27	135	26	42	85	24	20	41	15	48	33	6	31	2	0	47	59	1	6	66	24	4	44	72	8	5	8	4	48	1	29	24	26	16	8	75	0	0	12	14	6	1
ENSG00000101347	5103	1261	1832	1148	894	1104	1518	1107	4122	893	1241	3931	1377	2140	703	700	2410	3771	894	638	934	583	1473	1876	19506	890	770	628	1605	3391	1497	1271	1465	1207	534	1212	1041	1232	1321	1869	595	1127	2780	930	785	747	1095	1567	460
ENSG00000137628	1909	975	1009	439	534	595	276	1911	1214	251	634	1253	1178	914	317	187	1304	1166	684	544	485	370	1067	409	7973	551	350	425	676	798	493	908	416	282	827	1382	345	902	711	583	324	356	490	836	318	424	940	628	111
ENSG00000132530	1222	66	6	197	19	26	4	46	342	13	25	286	10	151	18	1	360	283	8	38	135	21	111	72	2160	34	49	0	110	216	29	40	75	15	2	66	22	127	48	152	11	85	190	17	22	22	24	46	19
ENSG00000166170	1110	1523	2170	890	482	507	865	2093	1897	885	1020	2414	1719	1394	553	591	987	1859	1003	712	472	722	1356	1080	1333	790	498	800	803	1674	1358	1511	1357	811	704	1626	801	2346	1380	972	1096	992	1026	1828	1267	577	755	1498	242
ENSG00000043143	1036	403	959	178	169	377	198	577	588	189	563	591	386	622	202	217	338	492	298	417	20	134	597	240	682	150	166	120	258	657	353	227	390	176	309	795	153	573	592	277	128	97	309	233	119	79	225	294	45
ENSG00000143669	1789	785	651	349	257	419	171	806	1149	186	512	764	492	700	180	233	578	817	460	351	114	150	339	280	256	240	449	224	176	858	472	473	463	352	292	534	218	564	296	414	200	392	873	413	202	139	298	275	70
ENSG00000108468	954	623	1406	1074	633	497	1345	1518	2867	671	781	2638	1125	1111	759	436	1037	2169	1493	843	352	764	1074	1077	1775	891	411	343	1070	1303	1218	1733	1237	961	861	1494	1070	2639	1482	970	570	713	854	1601	1427	871	912	2580	308
ENSG00000234456	16	0	14	0	0	0	4	0	18	4	0	0	46	0	0	0	0	0	0	0	0	6	0	0	0	0	16	0	0	0	0	0	0	12	0	28	20	0	2	8	0	18	2	0	0	0	0	0	2
ENSG00000154845	981	1228	1818	682	607	408	939	1698	1441	505	720	1896	1278	1324	612	549	1298	1545	965	510	356	514	1691	762	806	642	569	737	1065	1478	1185	1145	1023	717	785	1481	715	1593	1350	841	709	634	836	1672	680	618	911	1236	141
ENSG00000005882	526	205	584	277	199	209	241	701	581	220	205	473	493	532	247	209	282	453	335	163	119	113	479	230	231	212	207	204	173	559	394	408	335	178	280	587	215	404	452	285	161	186	277	409	376	89	262	365	87
ENSG00000279330	54	0	0	0	0	10	0	4	0	0	20	0	0	0	0	8	0	0	0	12	0	8	0	12	0	14	0	0	0	12	0	0	0	0	0	26	0	14	0	0	6	0	4	0	0	0	0	0	0
ENSG00000146731	2037	1645	3123	1103	1204	914	1300	2056	2746	738	1297	2722	2649	2619	983	841	1743	1867	1135	1319	356	964	2558	1754	1687	1124	1056	985	1501	2628	1432	1887	1843	1049	1182	2354	1319	1722	1817	1591	1265	1304	1177	2693	2010	527	1296	2106	248
ENSG00000125868	6016	6789	12261	8261	4192	3963	9019	7762	19642	5880	6717	14183	12715	8620	5608	2856	6516	15544	10153	6106	2998	5357	9239	6005	7330	7225	4374	4864	6837	10361	6924	8371	8211	6225	5347	12248	8806	13958	7055	8289	4872	4994	5196	9698	10559	4034	5886	10912	2021
ENSG00000232043	121	22	2	44	54	56	6	6	47	43	17	14	38	0	0	6	0	14	0	2	0	6	12	77	22	37	131	70	0	21	0	36	0	0	0	34	26	26	10	48	0	29	51	17	0	3	0	0	1
ENSG00000140280	247	80	180	193	36	54	104	68	274	52	153	367	321	371	12	44	145	177	200	82	35	42	114	186	131	92	96	0	42	226	70	119	114	51	42	228	192	76	163	119	88	161	104	220	154	71	118	247	16
ENSG00000164048	369	86	127	82	10	74	5	76	90	18	12	192	102	36	18	45	140	135	22	50	26	32	50	106	52	23	36	46	26	93	117	17	134	58	24	182	57	57	90	33	0	34	57	16	53	30	19	33	34
ENSG00000236567	200	0	0	26	10	16	0	76	14	22	55	22	0	18	10	8	0	32	8	14	2	12	30	53	20	14	38	0	0	49	0	60	0	28	22	0	12	46	0	6	0	78	103	2	8	0	4	0	6
ENSG00000204267	136	22	26	28	37	66	32	130	86	21	64	14	167	6	3	36	22	78	46	65	4	10	122	37	269	23	45	10	36	52	21	94	21	32	26	22	44	37	52	52	14	46	102	54	14	33	42	112	6
ENSG00000231365	181	85	158	38	52	100	49	116	98	16	122	91	176	29	55	14	94	86	35	24	22	37	99	63	52	28	42	24	51	106	89	52	69	43	42	139	8	85	34	57	130	54	70	130	66	28	28	26	22
ENSG00000175582	2256	2314	3358	1520	1178	1018	2432	2416	3670	1144	1564	4205	3478	2500	943	875	2223	3864	2053	1365	786	1115	2896	1710	2030	1289	987	1160	1579	2836	2000	3186	2138	1642	1432	3095	1924	4055	2641	2124	920	1216	1053	3020	2431	1168	1629	3047	589
ENSG00000073756	44	0	0	76	24	140	4	20	443	105	0	20	261	18	34	10	30	10	0	0	0	0	100	605	0	32	840	32	46	76	208	32	0	10	0	9	70	51	0	26	24	366	251	18	17	0	113	0	7
ENSG00000198668	4842	5708	10371	5512	3528	3575	8177	8989	16014	3553	5087	12316	8294	8616	4510	2644	6005	11087	8719	4362	2597	3187	7173	7389	6872	4960	3290	4084	5355	8205	5292	7129	8133	5122	4284	8745	6857	10582	6419	9052	4383	4317	4629	9263	8723	3892	5235	9782	1578
ENSG00000170515	1115	1117	1782	834	736	556	1211	1427	1767	413	1033	1744	1530	1219	729	592	1191	2125	901	756	254	771	1439	996	1095	840	647	689	1014	1450	822	911	877	690	802	1899	630	1321	968	1057	695	1040	843	1365	994	519	667	1390	239
ENSG00000111335	2274	36	90	104	36	88	16	10	450	33	32	673	178	186	6	0	843	486	6	26	150	6	102	106	7461	14	12	34	190	349	4	28	74	10	0	118	42	116	82	110	28	129	249	5	44	4	0	135	14
ENSG00000247627	131	22	77	83	38	50	15	8	124	8	87	48	40	32	41	108	36	21	35	407	25	18	64	47	83	13	136	82	119	71	36	58	21	12	28	150	31	21	51	26	30	173	46	26	17	43	3	20	8
ENSG00000142544	39	6	112	21	14	62	68	32	22	30	28	0	81	126	0	12	40	14	48	26	12	12	93	44	82	32	4	0	98	104	82	55	26	36	18	50	20	18	54	42	44	50	91	20	12	34	32	18	12
ENSG00000041988	269	36	182	116	154	112	128	270	223	40	152	94	143	178	51	84	332	164	16	98	117	44	166	242	106	131	16	94	121	78	162	167	128	54	142	204	96	169	101	155	164	82	73	104	12	52	82	223	25
ENSG00000115919	1099	105	93	147	90	151	134	122	1866	187	187	273	320	76	55	159	258	610	10	16	4	40	69	198	20	16	324	40	66	915	131	84	117	29	6	76	44	101	41	67	17	412	652	40	2	62	15	63	26
ENSG00000082074	2881	315	459	468	598	765	135	232	2321	484	336	1038	915	1247	135	70	1029	1016	133	318	124	130	624	306	988	348	653	246	916	1661	273	318	367	152	172	375	499	1017	849	370	32	1059	843	96	218	266	149	560	73
ENSG00000211459	22405	10378	22802	83792	31051	24012	14047	13716	38333	23071	27334	33618	12903	16040	36760	27074	26105	25672	11105	108998	25361	55490	25854	16028	105478	14388	36952	30733	45253	22058	9597	16350	29846	21977	24258	40253	19910	20120	16413	23783	16241	45106	76752	23721	23624	20398	6395	20424	18844
ENSG00000102898	452	544	881	457	274	352	458	699	1109	173	423	816	626	675	342	229	480	899	397	364	158	368	970	574	525	420	328	475	304	873	501	369	626	371	189	688	581	466	613	425	591	407	472	520	528	313	395	751	75
ENSG00000108950	748	877	994	464	500	700	530	2256	1036	272	752	762	943	811	437	522	783	760	681	938	337	476	1823	907	729	687	496	506	555	1576	1289	905	620	614	674	1141	550	685	680	803	436	490	942	1709	365	235	912	993	95
ENSG00000131446	5918	1342	1639	880	788	1097	552	1876	3899	751	1584	1796	1403	1604	766	866	2019	2724	858	1782	274	662	1998	1560	1645	567	1104	702	732	5246	1087	1977	898	1049	959	1636	691	1221	1011	1509	699	1956	2952	2254	622	332	1274	1026	225
ENSG00000031081	946	202	92	126	81	174	98	394	881	82	148	160	119	204	70	146	176	527	45	103	24	75	90	144	98	59	267	0	203	678	175	58	89	78	44	302	105	224	134	220	0	299	521	24	22	138	65	175	20
ENSG00000183506	261	108	212	99	53	90	54	238	67	59	95	49	90	22	25	118	50	95	75	139	32	21	210	212	37	85	187	87	168	235	98	64	169	92	48	274	30	138	108	65	26	135	118	92	79	76	58	76	32
ENSG00000144802	830	88	218	285	351	284	152	576	1075	659	403	469	360	598	382	300	285	915	262	356	256	329	900	2532	1072	581	2123	478	488	811	2044	911	354	191	644	383	216	1620	170	500	200	1092	2042	357	139	105	256	786	108
ENSG00000122557	386	180	233	135	164	58	72	260	300	40	290	189	219	282	88	109	72	187	249	215	72	87	456	170	172	214	96	126	97	254	288	261	232	97	225	147	48	338	118	125	36	128	317	278	138	74	136	140	25
ENSG00000063322	943	902	1251	745	645	618	786	1077	2134	432	696	1706	1329	1203	680	521	724	1414	893	708	336	517	1618	749	1309	788	632	662	738	1127	1135	1256	1185	705	490	1277	1197	1642	1346	893	750	1018	869	1306	947	353	831	1700	253
ENSG00000073578	1683	2344	4378	1009	1112	1026	1556	2635	3067	865	1793	3509	2847	2228	944	1210	1690	2447	2057	1487	532	994	2809	1472	1778	1342	1051	1060	1744	2928	1738	2644	1157	951	1655	3138	1395	3404	2227	1236	1567	1358	1098	2415	1607	982	1160	2109	405
ENSG00000148814	283	128	305	191	72	56	132	271	257	74	67	269	216	147	188	82	135	338	125	236	61	130	70	229	124	96	100	174	139	204	275	129	157	62	145	175	208	224	204	128	105	84	157	124	71	154	140	340	16
ENSG00000065413	909	16	50	100	120	88	85	68	165	49	114	236	47	152	24	18	246	296	24	78	50	0	158	174	68	37	210	158	52	276	206	125	48	19	33	46	52	151	38	108	0	192	272	20	44	41	47	46	20
ENSG00000203950	222	306	452	316	218	122	382	304	849	242	226	738	392	146	323	184	352	574	278	323	163	114	534	254	335	273	237	398	244	410	453	547	460	260	178	270	310	756	308	357	296	157	361	612	368	169	335	350	89
ENSG00000161057	1321	1494	2341	980	679	930	1273	1853	2441	658	1078	1995	1817	1572	790	515	1044	2372	1267	787	326	755	1573	1089	1396	837	681	1076	962	1932	1472	1328	1129	837	1128	2032	1082	1494	1368	1113	1118	905	577	1864	1331	730	800	1607	278
ENSG00000119321	3220	1237	2176	1072	796	767	931	1535	2177	578	1036	2831	1563	1895	490	668	1780	2588	940	1098	438	523	1627	1526	1412	835	917	480	1102	2384	1747	1139	1009	866	805	2138	703	1776	1403	1236	825	1477	1237	1150	921	711	1004	1419	282
ENSG00000218980	77	77	72	98	77	48	34	76	108	36	53	22	99	84	53	31	92	42	21	119	19	33	64	39	19	63	69	89	101	84	48	69	76	88	39	164	37	20	26	30	13	48	33	73	53	21	44	47	7
ENSG00000057252	1268	463	526	306	251	346	168	409	1257	127	406	1373	531	395	230	120	537	1160	348	316	120	133	487	450	472	311	332	223	187	841	336	409	428	273	172	375	309	377	512	279	127	276	567	621	292	126	272	292	44
ENSG00000102524	919	164	220	265	86	130	116	138	506	81	122	345	369	278	93	30	325	270	160	20	54	14	203	174	508	83	146	202	243	367	64	115	180	79	48	76	167	68	60	121	150	246	168	322	338	126	76	146	17
ENSG00000198604	2316	1117	1453	831	782	800	876	2307	2777	523	1200	1842	1688	1018	991	271	1268	1596	1534	1370	650	677	1654	1546	2066	970	1020	583	1084	1625	1706	1265	1251	871	1268	1463	858	2527	1309	1161	427	1109	1460	1213	954	492	812	1340	277
ENSG00000115286	195	246	291	282	130	56	509	441	658	226	102	486	302	232	189	97	145	714	247	113	119	156	379	248	254	256	52	74	107	306	207	319	409	202	98	221	245	491	214	282	135	80	233	193	334	87	182	377	98
ENSG00000138496	2040	553	909	400	361	273	259	607	1369	238	473	1756	814	1164	229	287	1581	1139	222	579	341	138	1291	525	4112	323	468	552	1021	1360	366	639	321	227	342	639	322	712	818	412	138	459	572	475	383	231	254	586	147
ENSG00000082458	841	1649	2434	874	661	731	914	1813	2095	511	1099	1610	1340	1366	891	783	1487	1633	1495	1341	579	810	1860	1564	1682	765	416	577	685	1556	1724	2038	1188	1028	978	1812	859	2133	1794	1376	657	665	906	1553	1327	753	1072	1413	261
ENSG00000011376	426	268	512	207	200	132	191	729	235	94	246	299	424	132	117	75	276	186	233	212	41	134	281	251	222	163	144	204	348	275	187	317	99	155	209	445	118	354	311	148	105	150	183	146	173	78	299	300	28
ENSG00000186088	342	68	114	52	31	45	26	26	600	43	50	165	152	131	12	28	181	144	70	48	38	22	53	120	46	70	107	44	72	187	59	27	35	42	10	14	14	108	76	119	8	66	192	48	43	22	35	53	10
ENSG00000175470	736	544	897	659	531	441	569	959	1266	264	686	1137	952	926	462	316	906	797	576	569	408	253	993	817	822	806	517	413	685	1012	918	698	733	424	639	954	531	713	746	567	227	705	901	767	647	399	503	650	146
ENSG00000178927	674	176	331	106	134	221	141	276	428	89	261	225	381	556	138	190	174	201	148	231	125	48	238	361	431	132	120	172	162	621	82	220	185	120	44	419	139	212	214	189	90	367	258	133	36	89	228	299	18
ENSG00000104093	3255	982	796	316	390	482	219	1256	3115	385	591	1693	1158	1063	233	188	1383	2468	343	594	139	133	832	983	265	233	734	485	408	2091	525	425	500	258	330	786	355	776	512	612	632	972	1959	658	215	236	692	654	124
ENSG00000071575	270	308	390	146	264	162	408	252	227	84	358	210	373	312	186	129	252	160	78	210	81	12	351	461	60	260	238	250	493	205	418	412	350	122	88	461	74	449	263	126	126	377	268	268	105	60	180	324	69
ENSG00000005844	733	36	23	46	38	13	26	14	133	40	132	134	46	130	0	2	40	215	0	18	8	2	43	60	0	0	64	0	10	103	4	32	21	2	0	2	13	30	23	42	90	35	116	8	4	0	10	44	3
ENSG00000196743	1791	282	421	224	195	182	150	394	944	86	674	1110	334	472	183	92	674	1151	118	426	80	96	577	277	151	134	152	292	337	718	273	480	282	184	204	282	141	281	265	189	80	336	319	348	219	65	198	426	47
ENSG00000115414	1855	46	46	252	193	200	38	408	1588	18	74	234	70	1212	87	24	591	470	12	962	38	0	72	207	8	36	105	20	166	3374	285	4	4	14	32	444	46	85	185	33	34	224	231	20	198	11	143	58	14
ENSG00000070540	587	860	1720	735	486	412	908	1194	1418	401	781	1173	1371	1345	861	517	916	1385	1313	916	308	768	1506	1124	912	515	504	596	609	1061	1247	1313	1694	983	642	1007	755	976	1016	741	589	581	890	1922	1096	479	888	1409	187
ENSG00000056558	325	15	121	138	213	78	70	116	1751	202	120	298	56	230	69	123	26	158	71	128	58	57	348	569	175	50	749	76	232	187	368	68	108	65	32	76	160	187	79	185	102	253	820	118	39	28	53	116	54
ENSG00000109775	267	447	677	263	196	107	287	485	663	215	211	663	379	405	163	110	152	706	272	339	137	219	456	496	425	308	180	213	296	597	303	356	395	253	290	503	412	566	357	485	266	244	163	348	436	299	261	490	60
ENSG00000158714	337	0	0	10	6	20	0	0	160	24	22	8	0	8	10	0	8	33	2	10	6	0	0	46	0	0	0	0	0	71	2	0	0	0	0	0	0	9	0	14	0	45	5	0	0	0	0	0	0
ENSG00000145416	549	8	32	28	19	47	1	38	50	6	66	106	44	48	12	7	180	144	12	7	43	4	116	63	3	10	9	0	10	152	14	54	0	2	47	36	31	37	44	21	0	55	90	14	0	0	6	20	9
ENSG00000213465	286	204	227	139	212	169	226	436	276	73	130	241	260	139	167	114	132	412	240	135	96	121	220	193	269	153	92	77	142	293	116	146	184	109	176	405	80	261	141	161	183	182	197	187	177	78	140	421	60
ENSG00000075539	954	28	256	183	233	180	45	441	546	76	330	410	224	297	117	72	420	671	164	233	60	93	440	250	332	158	156	46	176	403	274	234	157	98	170	255	172	329	211	94	106	215	372	154	199	123	86	259	78
ENSG00000198700	765	691	1452	243	352	487	478	870	600	148	765	1038	749	395	226	260	939	827	419	467	129	127	919	403	355	308	350	409	629	977	526	469	741	427	598	913	384	657	607	299	342	506	415	413	351	186	494	617	81
ENSG00000119917	3652	384	420	415	308	342	204	223	1862	207	312	1342	682	1300	243	76	1620	1540	298	292	163	105	497	285	12144	175	385	10	796	756	382	202	402	267	312	522	633	584	542	464	238	394	636	474	477	185	130	634	115
ENSG00000114841	723	340	172	433	160	158	414	317	417	83	304	703	101	305	305	40	386	720	352	177	264	255	455	663	390	475	210	174	110	611	1147	337	203	99	200	243	381	702	181	368	0	441	1003	303	134	227	197	315	112
ENSG00000259668	131	0	0	1	0	36	0	0	46	16	0	25	0	27	0	0	0	52	0	0	6	0	0	21	0	0	12	0	8	14	0	11	0	0	0	4	0	19	0	46	0	28	29	0	0	2	0	6	1
ENSG00000207005	127	15	8	134	80	50	59	99	92	45	126	65	17	6	197	87	50	108	71	70	106	73	76	48	28	276	87	114	19	62	82	37	19	46	53	57	25	72	18	14	41	171	444	10	43	29	16	19	9
ENSG00000106682	2918	3174	5680	1918	1876	2026	2178	4723	5717	1646	3223	5511	4698	3674	1799	1658	2761	4615	2925	2107	924	1603	4310	2795	2673	2628	1661	2087	2918	4930	2749	3125	3387	2089	2116	4972	2698	3904	2980	2504	2041	2150	2454	3608	3025	1575	2253	4413	660
ENSG00000108788	1800	1759	3990	1897	1156	1506	1877	2684	3783	1203	1550	3983	3335	2754	1169	1382	1601	3269	2565	2034	770	1341	3068	1585	2388	1527	1189	1332	1752	3046	2036	2292	1825	1512	1515	3356	1710	3509	1947	1887	1179	1257	1309	3179	2235	966	1857	2429	438
ENSG00000117425	45	8	60	52	12	25	12	8	6	0	32	6	40	7	29	18	2	2	56	28	11	49	34	55	8	62	14	0	11	3	121	30	11	10	32	18	0	51	32	23	0	4	37	7	4	0	8	27	8
ENSG00000109103	649	862	1216	690	540	481	564	884	1237	454	601	635	685	860	369	346	619	833	541	579	182	302	973	994	1054	354	482	422	618	936	563	865	607	510	517	975	694	802	574	688	407	594	683	660	713	202	790	774	94
ENSG00000152229	280	28	58	96	86	34	21	18	691	65	73	228	208	117	50	35	148	160	19	36	30	20	156	60	77	60	78	159	80	248	20	52	69	4	18	96	101	130	93	79	65	69	137	40	66	49	39	195	12
ENSG00000108773	397	90	287	203	160	171	149	371	317	39	240	483	162	133	126	79	324	284	130	103	140	132	316	404	292	344	309	208	192	391	756	114	87	113	99	424	126	459	179	198	178	163	519	180	139	128	143	178	72
ENSG00000280828	251	60	100	76	35	61	19	232	171	51	133	153	30	58	86	67	46	143	174	137	33	38	221	89	274	175	42	144	24	168	124	213	48	59	45	58	44	265	34	87	42	114	257	143	50	20	54	160	16
ENSG00000213918	284	41	22	34	7	55	30	56	42	10	43	122	104	16	56	24	28	74	73	50	48	22	18	84	60	41	29	0	24	43	82	38	44	38	18	66	3	114	6	39	2	46	128	63	55	54	30	24	11
ENSG00000119862	554	972	2041	602	494	596	872	888	1196	357	772	814	1910	1380	655	408	794	911	1016	893	242	359	1713	875	898	480	613	930	772	1408	909	1048	1176	682	893	1199	773	927	1610	716	750	677	367	1572	592	454	924	905	229
ENSG00000119318	6391	6612	10365	4365	4424	4210	4991	9993	9966	3203	5989	9288	10985	9222	3654	3933	6790	7958	5188	5068	2148	3212	9336	6850	9927	4682	3796	4934	7192	11175	6614	7663	6227	4307	5472	10766	4801	11098	7714	5620	4239	4523	4710	7817	5116	3544	5439	8349	1261
ENSG00000115364	629	672	1127	596	512	360	833	756	1491	367	696	1578	1077	626	308	297	789	1094	831	510	276	472	968	656	703	565	542	516	644	964	655	818	943	466	592	1014	350	1453	1110	651	663	490	361	948	976	360	500	1029	156
ENSG00000215845	643	1257	1818	1414	657	589	1350	1003	2743	900	524	1033	1487	1065	1008	578	731	1490	1531	781	411	560	1302	906	1670	1085	633	850	695	1086	905	656	890	864	583	1358	1122	1334	993	1235	537	499	657	1076	1675	451	853	2158	344
ENSG00000123146	808	278	613	273	305	326	197	634	870	225	419	603	550	596	241	155	435	595	53	500	90	173	485	350	228	236	458	136	111	714	377	315	221	219	306	447	202	278	339	253	137	544	508	226	253	149	325	215	72
ENSG00000279021	199	32	12	0	0	10	0	0	14	1	42	16	2	0	0	2	16	12	0	2	0	0	48	22	0	0	16	52	8	50	25	0	0	4	10	0	0	0	6	8	0	9	29	0	0	6	0	12	0
ENSG00000119778	1188	420	428	216	273	227	368	895	746	192	320	751	440	412	298	118	506	861	559	395	142	172	608	488	622	302	302	84	271	902	614	342	311	137	246	349	251	681	344	433	320	248	761	423	283	174	358	424	104
ENSG00000069493	283	0	54	4	48	54	8	10	90	62	62	10	28	18	36	4	4	15	33	16	0	0	22	1	17	12	33	0	0	58	14	0	0	1	10	6	22	38	1	9	0	18	76	0	6	16	0	41	2
ENSG00000180616	46	0	0	0	0	0	0	0	34	0	6	0	0	0	2	0	0	10	0	0	18	0	0	4	0	0	0	0	0	3	28	0	0	0	0	0	0	0	0	1	0	12	8	0	0	0	0	0	0
ENSG00000175782	512	109	158	63	114	70	95	274	283	19	145	306	371	156	122	70	80	155	185	173	42	85	226	171	134	155	98	120	105	240	213	134	66	66	101	145	206	142	83	144	154	72	145	249	176	38	134	112	12
ENSG00000158483	20	140	68	34	28	16	84	160	66	34	33	110	72	141	0	14	184	38	19	48	2	16	58	43	64	29	24	16	4	69	34	90	57	34	44	58	8	119	88	34	10	48	19	54	114	52	50	75	4
ENSG00000110324	1589	6	37	99	151	187	13	19	456	121	133	337	116	141	0	10	216	642	4	33	30	2	175	314	0	20	277	104	68	659	134	80	78	22	0	52	64	81	32	163	20	357	548	0	10	38	28	53	12
ENSG00000122877	563	35	0	168	34	94	86	0	452	90	128	172	152	127	95	44	366	295	27	170	102	378	144	398	519	204	200	106	64	642	172	76	62	22	12	86	102	60	64	173	108	196	161	58	82	132	52	182	68
ENSG00000151883	595	95	45	111	4	84	11	0	151	37	90	184	34	99	18	0	102	246	28	2	0	2	149	78	54	20	68	135	34	304	12	25	38	6	42	150	17	95	102	49	8	272	91	16	48	62	8	57	6
ENSG00000037749	339	186	254	121	120	80	218	359	187	64	143	146	308	199	72	130	130	234	352	176	64	46	231	326	70	98	67	14	154	234	90	205	252	199	66	157	235	118	111	168	116	111	107	446	104	60	140	203	17
ENSG00000167797	323	316	562	225	125	145	494	490	639	215	286	223	537	372	187	283	298	325	308	244	97	249	400	227	265	134	352	356	361	724	570	188	686	283	358	443	273	414	257	327	336	360	318	508	190	34	116	488	55
ENSG00000244642	25	23	13	37	23	35	16	19	15	13	28	4	22	22	19	12	30	10	13	52	21	5	26	15	24	15	24	36	33	19	2	10	11	9	26	38	28	13	9	5	22	18	28	17	7	9	9	19	11
ENSG00000104081	669	108	294	212	224	154	82	444	302	93	217	203	337	122	110	206	108	400	86	99	50	119	245	247	247	104	168	66	128	578	188	241	157	143	143	458	196	197	151	289	150	267	330	121	61	36	268	110	19
ENSG00000106290	220	206	195	205	134	85	135	205	292	94	150	470	327	349	152	150	401	413	271	163	62	78	204	399	335	146	299	139	197	622	251	204	352	183	331	228	158	333	263	203	202	205	280	282	192	70	210	404	29
ENSG00000106723	773	869	1075	317	281	336	446	1041	814	217	522	786	772	634	303	458	1044	692	473	597	141	191	1042	328	512	266	374	734	716	1261	467	697	835	481	451	930	463	650	1018	546	525	435	353	524	579	217	489	608	123
ENSG00000243789	361	291	453	113	276	197	93	442	328	104	281	289	389	301	118	284	84	312	184	156	114	96	458	393	186	176	207	48	204	325	233	245	197	144	237	531	83	412	191	231	215	246	196	212	108	94	247	145	49
ENSG00000187764	833	479	690	394	248	300	426	621	619	131	361	317	527	249	307	326	347	322	506	708	110	155	824	752	739	282	516	340	183	650	664	701	488	582	316	470	390	422	364	465	237	458	811	808	298	181	556	509	83
ENSG00000108700	80	0	0	0	0	0	0	0	24	0	0	0	0	0	0	0	0	4	0	0	0	0	0	0	0	0	0	0	0	5	0	0	0	0	0	0	4	0	4	18	0	0	0	0	0	0	0	22	0
ENSG00000132507	801	769	1475	569	559	326	923	1090	1549	377	621	2094	1641	1117	379	295	1515	1299	744	508	213	660	1491	547	1185	620	434	846	1123	1451	844	524	695	593	628	1255	595	1025	741	708	706	592	593	1150	951	758	652	1111	179
ENSG00000108100	981	1382	1531	663	516	635	629	2033	1411	463	833	1578	1462	1316	498	523	877	1428	839	794	187	461	1194	1108	951	576	742	615	885	1387	859	1156	965	760	552	1281	917	1131	1161	619	450	811	784	1290	822	538	826	845	156
ENSG00000258884	2	0	0	0	2	6	0	0	23	0	32	0	0	0	0	0	0	0	12	2	0	0	0	0	0	2	0	0	2	36	4	0	5	0	0	4	0	0	8	8	0	18	0	0	0	0	0	2	0
ENSG00000107331	408	162	100	154	87	29	48	404	78	86	293	345	176	57	94	67	60	237	298	165	125	40	229	303	121	86	72	134	90	258	64	240	138	116	128	216	152	224	66	143	14	169	279	486	106	102	152	69	7
ENSG00000137221	437	219	545	307	197	163	194	438	294	128	144	483	480	139	155	155	170	258	365	247	132	247	577	371	409	299	257	267	175	491	340	350	169	122	252	451	175	377	141	174	54	277	484	354	117	165	187	336	31
ENSG00000177663	1317	127	134	195	117	176	116	458	765	143	330	509	182	298	113	158	174	643	160	328	72	63	327	338	189	108	284	186	99	770	371	319	128	361	160	168	185	263	368	329	66	261	540	513	76	16	224	223	26
ENSG00000137193	1433	138	503	391	301	189	280	1432	537	412	454	430	603	563	218	503	413	632	327	567	123	202	780	535	210	354	457	430	365	1077	647	580	433	253	254	716	321	416	277	653	619	677	489	987	243	311	315	524	51
ENSG00000075826	160	52	10	22	16	19	56	82	37	17	72	106	12	10	72	2	8	46	54	55	28	14	16	74	73	56	29	0	17	69	26	24	20	0	38	18	19	95	20	56	38	76	110	26	46	14	16	10	13
ENSG00000156113	692	10	0	46	4	18	36	50	2	29	62	79	42	61	2	2	78	35	72	28	8	26	73	40	4	0	46	22	2	262	60	14	3	8	20	49	8	40	0	38	0	68	18	48	0	16	37	4	4
ENSG00000158555	307	96	47	17	46	95	63	205	207	27	126	4	241	110	102	72	91	68	130	101	25	20	74	121	53	40	70	142	109	289	51	129	50	37	118	87	119	117	180	56	18	42	129	87	74	82	51	106	16
ENSG00000138777	1184	1893	3236	1101	914	939	1367	3216	2820	719	1561	2361	2550	1843	805	912	1619	2305	1570	1045	446	927	1955	1200	1710	1274	721	1097	1672	2110	1357	1373	1440	1093	1285	2172	1214	1967	1520	1338	968	1156	831	2215	1558	553	1242	1614	371
ENSG00000130208	341	11	147	99	63	70	70	36	236	50	221	177	34	35	41	66	159	606	54	60	56	58	105	135	110	57	38	202	22	212	176	66	16	16	40	151	68	48	48	62	103	36	84	44	138	14	20	58	3
ENSG00000130309	1379	475	512	249	278	228	234	589	718	219	582	534	584	551	251	173	751	947	390	378	259	124	971	512	782	237	433	196	446	1191	614	331	286	169	185	489	109	325	398	435	347	493	827	405	212	236	264	415	56
ENSG00000100731	1445	505	705	365	352	406	274	987	1169	212	375	1027	609	528	271	333	690	664	439	328	163	242	882	696	418	305	558	246	303	1246	580	460	454	213	491	654	461	573	383	391	170	872	746	561	305	256	457	343	84
ENSG00000196295	888	105	184	12	94	61	71	319	316	45	185	119	213	122	106	58	161	279	204	122	61	56	247	315	167	120	103	110	74	490	317	100	172	85	115	265	72	212	144	205	80	110	376	168	34	33	99	118	33
ENSG00000078403	715	296	526	247	138	123	85	386	478	117	334	629	502	255	145	150	249	481	216	280	127	105	332	407	279	250	202	194	296	557	441	343	286	238	263	364	187	268	122	193	302	283	347	345	182	75	172	317	52
ENSG00000202058	130	18	28	62	150	68	20	126	26	32	192	50	42	66	100	212	73	54	46	196	30	8	106	30	10	52	282	108	78	100	86	44	40	30	284	100	20	28	10	12	48	164	267	8	22	4	10	12	18
ENSG00000257017	99	0	40	107	37	22	20	2	332	84	55	114	79	150	4	330	252	179	24	174	59	5	338	123	765	94	117	6	46	531	92	26	79	22	72	269	41	53	4	96	142	38	147	385	38	22	90	72	2
ENSG00000116459	1372	1351	2237	1279	864	785	1967	1371	3931	1211	1221	3143	1671	1570	1114	617	1455	3035	1816	967	455	869	1885	1385	1560	1374	674	725	1113	1567	2200	2325	1525	1152	895	2422	1316	3495	1349	1630	650	906	816	2291	2007	955	980	2131	365
ENSG00000136205	2440	1883	2192	1084	915	993	991	3153	2475	405	1424	2513	2204	2370	646	930	1632	2204	1310	1434	398	704	2110	1798	1453	797	1000	1423	1111	2857	1370	2294	1306	1052	1102	2170	1224	1915	1804	1342	1032	1208	2025	2834	675	510	1704	1732	253
ENSG00000017797	2222	2285	3469	1477	1434	1262	1633	3499	4345	1155	1750	4198	2889	2427	1285	1147	2284	3316	1936	1617	733	1253	3017	2286	2790	1343	1098	1164	2514	3483	1954	2523	2611	1534	1756	3324	2014	3130	2919	2434	1508	1447	1755	2510	1910	1147	1872	3482	475
ENSG00000115956	1677	50	34	366	148	244	116	90	4130	374	149	645	1459	202	10	26	471	1156	33	13	57	16	137	714	20	35	1635	46	281	731	506	125	123	78	37	130	588	255	43	144	30	931	951	31	68	44	140	198	33
ENSG00000286145	147	0	24	0	4	0	2	18	32	0	22	4	43	0	0	8	25	21	6	90	4	0	58	15	0	6	4	0	0	2	13	1	0	0	16	9	1	10	0	0	0	4	1	0	0	0	0	19	0
ENSG00000176658	1332	1747	2038	459	1005	742	676	2122	2084	311	1180	1737	1185	1238	1039	466	1058	1540	961	1145	134	648	1737	928	1094	678	501	1222	1081	2751	1046	2024	1939	671	1319	1654	1074	1764	1506	1022	879	842	1187	2112	1021	589	1410	1617	176
ENSG00000198951	489	116	50	107	30	68	56	28	170	10	134	88	142	46	24	56	39	270	155	54	19	16	74	67	76	32	28	46	46	265	238	64	20	30	72	79	16	110	222	76	34	97	176	197	52	36	66	92	10
ENSG00000121297	133	70	128	60	2	40	28	146	22	26	13	74	220	92	6	26	20	32	0	12	12	8	32	30	22	1	20	0	0	83	34	8	8	16	0	64	12	0	56	24	38	98	102	12	0	24	30	54	6
ENSG00000083097	640	321	853	257	268	156	194	909	692	158	321	580	950	571	259	231	440	544	397	296	159	186	466	654	470	297	180	255	259	546	466	636	268	307	275	341	306	565	493	423	346	594	304	408	307	236	281	377	44
ENSG00000237973	642	270	462	1003	392	455	163	219	1008	117	347	870	259	503	270	547	439	609	145	1652	285	355	458	344	791	203	609	262	782	739	308	160	333	262	258	891	253	431	349	219	284	657	657	350	278	203	79	209	104
ENSG00000160049	952	818	1102	331	602	710	821	1423	1799	453	624	1349	1382	900	336	524	771	1093	566	571	196	476	1190	700	832	523	361	714	540	1331	872	926	757	646	569	1111	597	1006	1116	674	649	843	634	771	789	261	722	1155	167
ENSG00000284671	57	10	36	1	0	4	2	0	85	0	20	13	24	3	8	0	15	13	14	1	0	1	8	43	0	21	0	0	14	53	0	2	0	0	6	5	22	41	9	14	0	10	48	0	1	5	0	8	0
ENSG00000065154	3312	4514	6865	4536	2623	2298	3945	5602	6907	2108	3177	6823	4998	4180	2734	2034	3706	6600	4840	2558	1523	2469	5505	3772	5041	4486	2039	3214	3632	6481	4249	4340	3583	2324	2689	6655	3031	6968	4712	4022	2398	2799	1764	4267	4823	3150	2815	4688	1066
ENSG00000132591	208	269	576	230	164	220	233	329	745	166	143	638	445	504	268	154	337	539	312	168	148	184	465	233	540	228	170	241	267	439	205	639	232	196	260	555	342	604	148	313	394	177	210	632	311	207	193	316	80
ENSG00000164691	632	171	4	99	58	103	0	44	404	170	50	122	137	69	3	2	118	228	2	18	8	0	70	209	64	14	433	108	119	198	144	36	20	30	20	56	41	90	98	72	138	228	374	1	21	8	25	53	5
ENSG00000106799	850	191	164	105	104	190	50	359	454	80	396	209	52	228	145	66	462	363	163	240	70	26	213	133	174	135	116	236	54	636	329	280	149	111	165	180	76	150	232	126	100	229	243	349	80	45	136	184	23
ENSG00000117090	173	88	164	79	49	108	36	63	338	122	125	157	275	55	31	31	22	57	59	69	15	7	84	103	107	28	50	114	86	98	50	23	44	110	60	154	83	146	145	51	38	38	72	171	125	17	74	60	18
ENSG00000139174	60	77	150	90	0	48	34	59	176	10	12	86	115	39	55	12	89	16	62	18	1	0	112	18	18	24	52	70	47	90	74	85	48	61	76	49	13	67	1	61	80	67	2	59	122	18	32	22	2
ENSG00000204272	210	315	874	190	193	196	306	602	610	156	248	471	553	717	185	238	182	322	204	316	49	239	469	325	296	287	108	396	341	432	291	295	174	344	147	367	279	681	223	178	136	251	221	104	459	132	121	403	66
ENSG00000000938	1925	18	159	669	88	173	47	36	1274	275	208	520	196	225	22	66	602	1092	37	121	62	32	64	383	6	22	637	142	72	1158	172	126	80	14	19	83	171	104	106	348	62	736	1296	49	28	44	108	142	24
ENSG00000164332	711	922	1501	966	463	478	1224	1157	1902	688	814	1354	1577	1034	643	129	679	1852	1310	714	359	530	1028	964	1317	878	551	877	930	1122	654	1033	1065	648	440	1534	913	1636	858	1100	680	543	456	1366	1206	572	665	1329	225
ENSG00000130988	45	10	128	20	58	0	64	61	42	32	22	106	6	10	6	14	74	142	20	50	0	20	91	20	40	20	58	68	50	158	2	12	76	32	10	20	22	95	62	32	10	2	18	48	98	14	14	46	18
ENSG00000173221	853	607	1456	984	589	388	1013	920	2551	612	728	1457	1432	1453	1187	443	1140	1668	1232	1010	387	542	838	1097	1725	871	358	683	955	1636	934	817	1147	929	712	1509	1362	2066	926	991	469	587	785	1120	1340	391	492	1987	271
ENSG00000265354	381	335	695	233	326	139	460	509	844	180	425	585	390	325	232	201	179	522	337	295	144	209	410	334	445	380	183	304	266	541	520	466	349	369	247	674	226	537	268	455	231	218	234	689	517	223	244	309	96
ENSG00000279277	204	0	0	5	10	8	0	18	40	14	1	62	2	1	17	28	2	34	2	26	0	0	28	0	0	0	9	30	0	4	0	30	0	15	4	0	4	12	8	12	6	2	45	21	0	0	0	9	2
ENSG00000065000	11387	11731	18169	9161	6631	5622	10088	18757	20331	5744	10166	21107	14979	14595	8449	7252	12854	14480	12868	8626	3369	6677	17052	14787	13574	8047	6496	4599	9319	17243	15379	15891	13419	8237	8582	19764	9512	18110	16201	10606	6069	7877	15306	19938	10768	5806	14625	17385	2260
ENSG00000254470	1434	1046	1384	337	446	338	341	972	860	218	556	1040	1166	748	208	382	632	762	558	500	120	280	863	782	848	305	335	332	560	1377	472	748	618	592	384	1155	242	569	912	494	338	498	1031	654	231	305	746	594	84
ENSG00000100036	56	22	0	1	0	0	0	24	19	0	36	10	0	0	14	10	0	6	0	10	2	3	8	40	0	6	2	0	10	100	107	0	23	2	8	0	21	29	0	0	0	37	57	19	0	4	2	7	10
ENSG00000175787	107	19	26	30	2	32	4	27	26	0	22	8	42	62	15	0	102	51	106	20	4	0	38	4	8	4	36	0	0	1	32	4	8	0	14	12	4	16	0	28	6	38	40	9	36	0	1	2	4
ENSG00000168374	1422	2153	3044	1621	1172	1222	2022	2229	3427	1144	1897	3038	2824	1806	872	988	2054	3031	1533	1622	726	1229	2346	1565	2088	1261	1124	1535	1788	2904	1343	2414	2063	1397	1455	3231	1542	3293	1516	2018	1382	1608	1018	2448	1848	916	1068	2484	405
ENSG00000142273	97	20	95	60	34	20	4	34	91	38	0	134	30	141	41	96	67	201	32	31	24	5	42	24	134	51	30	99	144	141	195	45	131	18	76	103	30	93	68	33	67	30	130	30	88	63	1	168	23
ENSG00000172780	129	14	61	36	38	12	28	34	84	20	70	88	38	70	48	10	4	80	26	52	6	32	108	69	56	26	26	62	124	142	94	56	38	22	2	82	32	8	0	52	0	90	182	134	4	90	42	40	2
ENSG00000201428	8	0	0	4	2	4	0	6	4	6	7	0	0	0	7	0	12	2	6	14	0	2	2	0	0	4	12	4	14	4	0	4	0	0	14	4	0	4	0	2	12	6	34	0	0	0	0	2	0
ENSG00000263069	472	14	3	10	58	39	4	24	167	17	34	211	27	34	42	0	36	91	39	45	6	26	34	54	64	18	52	22	8	138	93	14	28	14	17	24	11	141	99	69	0	152	163	0	30	15	7	71	6
ENSG00000105568	1686	2216	2765	1009	954	756	1570	2296	2679	801	1488	3130	2871	2244	714	1106	1569	2428	1353	1016	402	883	2502	1548	1954	1197	978	1306	1639	2600	1747	1847	1733	901	1122	2407	1451	2027	2089	1622	1205	1383	1645	2258	1313	888	1637	2355	285
ENSG00000133818	684	932	1471	636	501	419	497	1563	1286	242	613	606	1295	1541	395	551	828	701	566	544	149	280	1674	413	617	448	455	423	640	993	740	933	708	357	420	1049	365	919	720	543	487	508	487	614	508	325	703	921	113
ENSG00000237499	56	19	11	10	13	8	1	34	68	17	1	50	41	14	14	0	19	7	0	3	0	0	57	59	16	15	88	5	14	35	24	14	4	36	0	15	14	49	0	18	0	10	55	11	0	0	5	23	2
ENSG00000186532	489	452	378	107	118	186	249	545	208	43	285	72	617	136	69	140	130	321	318	196	38	94	294	244	374	118	120	74	92	353	329	212	235	124	145	319	100	312	479	178	130	197	301	214	77	149	230	176	34
ENSG00000100354	2890	1965	2934	1089	921	1205	797	3051	2165	635	1301	2804	2116	1889	906	1046	1714	1857	1801	1526	478	891	2567	1608	2150	1011	1031	1235	1055	2583	2588	1887	1586	1538	1322	2609	1398	2554	2068	1370	939	1357	1615	2099	1376	796	1492	1392	306
ENSG00000151012	223	88	56	60	50	92	10	119	545	57	45	100	198	43	64	40	66	33	40	104	23	51	104	211	79	20	48	68	25	380	104	56	158	128	42	8	113	48	42	102	69	88	250	319	43	20	106	125	14
ENSG00000140968	769	0	20	100	62	143	1	45	347	194	110	167	26	96	4	10	244	499	7	18	25	9	86	174	19	22	111	14	113	352	86	124	65	1	10	94	33	201	34	150	22	88	245	17	6	8	8	111	14
ENSG00000275066	595	281	706	357	200	240	210	776	493	161	442	685	1123	353	236	146	485	614	572	449	153	186	621	262	506	350	255	636	313	681	363	483	167	287	316	906	382	774	722	425	142	258	251	556	251	251	349	536	56
ENSG00000119760	598	398	867	449	323	435	348	716	621	238	479	509	603	494	204	255	339	736	251	297	170	152	612	494	615	427	190	168	541	687	316	490	351	223	430	988	289	456	677	248	330	224	552	497	445	217	150	493	86
ENSG00000136048	415	32	38	6	24	32	15	18	589	23	26	107	89	58	16	0	225	227	26	56	12	0	82	63	62	32	35	0	45	120	79	19	20	24	15	49	11	2	33	66	0	54	139	3	38	0	0	87	4
ENSG00000205220	976	288	762	346	320	308	369	486	765	170	456	972	933	746	193	200	556	896	359	272	240	251	811	600	884	466	336	181	836	932	502	271	342	299	237	836	419	435	642	421	150	530	548	460	321	289	325	657	94
ENSG00000198840	2238	1098	1881	7943	1153	1325	1532	966	7316	712	1547	3455	1197	1595	2974	1042	2302	3837	1334	6435	1250	1996	1868	2273	7961	1436	2494	1504	2659	2664	1851	1171	2624	1167	927	3383	1082	1611	1286	1763	737	3048	4584	2993	1881	943	446	1754	801
ENSG00000135636	1738	2	20	366	43	107	32	20	640	148	109	449	172	238	11	34	533	1051	0	26	9	0	30	126	4	2	476	32	46	425	135	65	16	44	0	24	69	76	0	255	24	884	928	0	6	50	36	30	15
ENSG00000021300	737	983	1976	411	434	382	469	985	1245	331	540	673	1783	1209	437	688	624	743	844	582	244	197	1916	475	776	570	473	414	419	820	590	581	396	607	779	943	771	708	1210	367	525	540	398	688	311	321	590	799	100
ENSG00000119328	102	134	292	94	104	100	140	122	242	69	77	307	190	261	78	36	157	164	117	152	46	62	282	223	152	108	148	160	138	258	68	225	130	94	100	225	189	224	158	95	88	100	113	124	105	30	89	143	16
ENSG00000184988	358	394	226	151	112	134	127	398	245	72	178	190	325	223	65	54	128	330	232	185	48	62	185	276	163	176	127	134	170	332	206	309	205	192	272	237	103	205	85	200	154	234	233	603	47	98	307	155	20
ENSG00000157379	279	462	688	181	219	306	559	381	398	78	205	231	336	304	168	215	642	426	277	260	50	157	831	223	321	226	181	226	368	762	337	236	191	158	362	848	195	287	301	168	512	218	204	250	193	58	297	396	46
ENSG00000133597	100	185	61	63	143	83	193	231	148	42	267	156	188	265	131	90	136	175	89	271	60	123	111	247	121	86	153	94	125	254	179	124	147	222	43	229	151	148	207	96	134	49	258	145	62	71	121	146	34
ENSG00000183230	29	0	0	0	0	0	23	43	10	22	0	0	2	0	10	0	30	22	0	0	6	0	27	0	0	2	20	0	0	0	27	0	4	0	0	0	0	12	0	10	0	6	16	93	0	0	0	0	0
ENSG00000137288	383	494	539	766	235	228	803	336	1330	473	220	403	337	254	498	338	167	843	612	219	285	489	368	339	747	430	232	354	511	487	438	534	628	222	262	479	416	704	277	594	368	215	472	752	848	220	375	692	189
ENSG00000137073	1281	1696	3048	1285	898	806	1291	2316	2309	630	1402	2856	2144	2471	858	808	2219	2223	1415	1828	502	675	2435	1628	1976	1168	974	1094	1600	1868	2142	1971	1226	1319	1536	2396	1379	2349	2000	1422	1468	1119	1321	1855	1542	690	1322	2296	310
ENSG00000164244	1498	2096	3670	1326	999	865	1457	2591	2043	870	1576	2690	3067	1799	795	971	1291	1911	1376	1481	356	1007	2177	1015	1111	865	742	1449	1294	2554	1105	2258	1258	1025	1694	2705	1284	2273	1627	1374	1390	1264	843	2640	912	835	1295	1581	293
ENSG00000033100	508	251	372	271	302	104	166	590	294	78	352	216	265	298	169	268	154	164	538	438	102	164	607	743	340	187	281	166	178	640	238	427	271	286	180	477	112	235	222	306	292	212	415	840	192	158	458	246	32
ENSG00000104312	392	183	359	179	101	152	60	221	528	179	179	268	198	402	62	62	253	325	88	159	40	28	228	603	256	192	296	121	257	218	349	296	163	72	68	212	115	145	258	173	44	203	277	210	200	144	131	190	38
ENSG00000092439	1358	799	1109	486	534	346	466	1583	1067	295	759	1011	1177	1039	444	220	901	1011	749	833	290	249	1333	650	996	531	366	390	778	1479	995	977	595	470	688	1233	517	738	767	603	607	638	733	924	523	331	601	548	127
ENSG00000225572	114	0	0	0	6	18	0	28	72	0	0	0	0	0	4	0	11	0	0	0	0	0	0	0	0	4	20	20	0	12	8	0	0	0	26	2	0	0	0	0	0	10	27	0	0	0	0	10	0
ENSG00000234290	87	0	0	0	4	30	0	1	12	22	15	0	0	4	0	0	0	63	6	11	0	0	0	34	2	0	3	0	24	60	16	6	8	3	0	6	4	16	0	10	0	31	11	0	22	0	0	0	0
ENSG00000125484	556	796	1224	520	344	370	434	1306	861	272	450	1188	958	775	253	444	918	606	375	640	102	278	886	545	455	369	358	648	702	909	664	585	754	489	538	1092	531	657	617	494	416	613	329	1061	376	246	574	555	100
ENSG00000071246	475	0	47	72	22	169	8	4	264	75	88	458	17	31	10	10	122	161	3	20	14	0	46	194	6	19	164	32	4	286	2	16	3	8	18	90	92	90	38	95	42	160	287	12	0	10	0	14	14
ENSG00000276180	74	2	2	174	2	16	2	17	86	35	2	7	1	0	1	28	42	74	52	8	0	8	29	12	5	14	1	1	6	7	34	30	22	0	36	7	64	11	0	34	0	14	20	1	1	8	1	5	12
ENSG00000173369	1082	60	12	52	17	12	30	0	298	0	57	679	114	94	29	36	182	338	0	26	2	0	85	100	166	74	10	0	34	382	26	10	42	20	4	138	61	0	68	63	0	74	24	14	6	2	0	135	15
ENSG00000186765	0	0	0	8	0	0	0	10	1	6	22	0	2	0	0	0	0	1	8	7	4	0	1	46	2	2	1	0	0	0	0	19	0	0	0	0	0	0	0	1	0	0	27	44	0	2	0	0	0
ENSG00000136869	2458	2565	3800	1123	894	1400	798	4900	1671	687	1530	2452	2060	1633	789	1187	1813	1521	1601	1420	515	550	2705	1889	1011	584	812	916	1776	3401	1038	1434	1368	1608	1838	2277	810	926	2319	1615	1100	1131	1014	4372	636	720	1814	1198	157
ENSG00000206195	14	0	0	8	0	0	0	14	0	0	0	0	2	32	22	0	0	9	14	4	6	0	26	0	28	3	42	0	2	10	28	4	26	0	14	38	18	0	0	28	44	16	0	9	38	4	16	13	5
ENSG00000198959	2272	936	1369	654	856	704	426	1668	2905	512	855	2037	1375	884	178	394	2907	811	560	714	210	139	1162	750	681	775	994	630	1925	2635	927	1239	338	273	315	680	511	727	955	795	613	769	2098	1055	153	347	666	719	91
ENSG00000140740	1213	1280	2143	444	788	578	778	1672	1626	419	937	1414	1656	1001	549	708	951	1424	818	847	257	453	1556	728	562	646	640	758	792	1791	637	405	971	723	818	1945	669	1077	1081	713	913	790	515	1238	745	410	629	883	176
ENSG00000148308	917	1509	2546	733	801	857	1067	2125	1582	655	1223	1708	1748	1503	805	925	1102	2293	1385	951	526	1052	2428	1398	1727	763	770	581	1166	2650	1082	1421	1497	1000	976	1928	1090	1762	1956	1113	818	1053	926	1983	1345	761	1664	1572	296
ENSG00000224628	18	4	8	19	8	2	1	8	7	2	12	24	17	18	0	0	2	1	1	4	2	0	16	39	5	2	14	2	0	26	1	2	4	0	8	21	0	3	2	6	0	2	20	15	2	2	0	2	4
ENSG00000176244	119	84	79	122	60	111	231	186	90	72	180	296	120	215	43	76	126	285	136	72	41	115	312	56	218	95	66	123	72	212	214	81	93	51	68	514	78	135	164	121	38	157	85	137	88	82	24	277	40
ENSG00000235750	236	34	34	54	30	37	14	225	86	85	76	202	44	60	12	38	120	70	10	56	6	10	134	49	8	39	16	42	60	131	130	117	20	78	12	137	44	14	38	46	14	93	75	0	0	15	37	27	6
ENSG00000129667	1405	79	72	280	92	230	131	148	902	427	341	920	202	192	42	72	345	566	136	114	35	56	241	292	172	131	532	136	205	494	241	97	194	22	94	132	54	256	161	303	38	389	899	108	41	49	70	218	55
ENSG00000169826	1111	284	502	191	156	184	160	526	975	174	349	809	361	495	245	70	520	910	199	268	52	85	371	340	152	127	250	288	188	472	321	292	319	222	159	324	228	120	278	232	194	374	530	456	248	81	229	191	46
ENSG00000200488	49	20	22	60	48	74	4	132	22	62	99	26	19	22	62	112	6	43	0	121	48	12	32	4	12	49	167	96	82	48	60	14	6	12	109	46	6	22	6	10	21	199	134	8	0	2	8	8	8
ENSG00000196735	146	40	25	0	6	67	6	18	12	0	78	74	8	0	0	0	23	54	10	0	0	0	37	67	47	4	21	0	1	0	29	0	4	18	0	4	0	17	0	2	0	0	12	32	9	10	8	22	2
ENSG00000104972	271	6	0	8	0	2	0	0	99	3	12	27	0	0	0	0	2	59	0	0	0	0	14	2	5	0	36	0	0	23	4	2	24	0	0	22	0	0	0	12	0	0	64	0	0	0	0	0	0
ENSG00000099326	253	197	298	45	142	95	133	427	327	85	293	377	229	430	54	113	56	116	102	157	55	102	383	348	257	131	78	78	192	541	333	217	259	132	154	193	48	187	233	130	225	261	220	158	128	52	151	181	39
ENSG00000112110	402	535	931	518	281	330	487	405	1345	349	381	941	762	680	308	254	438	999	749	437	193	357	556	444	814	671	318	440	500	722	467	493	730	486	304	786	744	1163	518	644	310	282	406	857	699	451	247	825	140
ENSG00000161980	80	157	320	87	99	55	170	238	361	82	76	89	228	80	39	59	57	147	201	181	34	108	143	243	131	114	30	0	122	226	154	122	129	115	54	181	105	253	88	55	94	42	39	115	242	7	49	196	34
ENSG00000107537	553	1057	1646	511	487	426	678	1085	1805	584	415	1485	1214	1062	478	383	604	1793	789	525	193	338	916	664	558	530	381	493	417	709	848	864	752	684	588	879	917	1807	1123	737	246	394	502	692	1003	407	443	1127	105
ENSG00000144381	2449	3272	4445	2635	1631	1681	2711	3445	5784	1412	2369	5525	3750	3901	1692	1280	3225	4357	3106	2191	635	2155	3448	3681	4908	2331	1452	1617	2615	4222	3083	3597	3710	1630	1907	4262	2837	4811	2743	2694	1620	2085	2925	3961	3844	1364	2457	5029	836
ENSG00000151364	455	771	1472	424	374	408	405	976	1329	393	564	834	1250	1064	356	587	838	1038	830	522	364	643	1040	648	898	345	439	430	556	1229	460	578	593	499	1040	1253	497	689	1391	854	643	535	434	494	656	403	347	746	150
ENSG00000183023	2031	32	114	86	73	135	14	34	1282	70	132	686	37	160	26	52	494	784	4	87	16	0	76	229	2	31	345	205	86	881	270	94	0	39	6	218	84	81	170	74	54	185	612	13	29	6	0	26	12
ENSG00000235437	564	678	630	260	353	281	337	469	848	151	332	771	742	518	271	266	594	454	383	346	100	160	511	322	599	371	279	381	334	834	284	436	237	268	260	583	529	840	470	327	370	575	299	612	379	316	237	488	73
ENSG00000255302	1710	2717	3585	1813	1288	1419	1768	3683	4027	1146	1682	3076	3380	2265	1086	916	1872	4005	2464	1596	781	1473	2975	1780	2922	1847	1525	856	2057	3394	1880	2760	1910	1370	1571	3651	2055	4184	2272	2536	1293	1353	1525	3052	2150	1197	2617	2472	480
ENSG00000148719	1369	523	1512	549	603	547	840	1517	1373	372	908	1164	1436	1216	485	521	816	1008	1091	1103	340	552	1498	1513	1125	865	510	456	727	1614	1051	1180	938	800	549	1205	479	1067	1165	852	428	573	828	1503	808	370	760	1204	136
ENSG00000093072	1944	30	221	88	174	222	44	142	600	89	175	370	56	148	28	4	335	870	164	18	52	0	117	124	18	30	129	111	20	1176	136	192	23	52	82	28	28	90	159	122	2	192	226	0	58	56	40	123	30
ENSG00000170525	3131	362	226	891	386	836	341	242	2917	934	741	1144	997	916	317	260	943	1929	255	311	235	522	940	1540	464	238	3109	318	716	2841	840	522	262	131	361	477	478	1616	1107	965	118	2203	3684	354	362	344	200	604	128
ENSG00000117682	661	812	1462	518	432	321	438	972	865	250	582	1027	819	657	387	396	548	886	573	653	180	379	894	593	502	310	422	222	601	899	459	603	601	485	669	914	489	676	686	596	507	484	599	1006	680	460	523	774	103
ENSG00000089057	516	110	172	118	137	138	83	365	119	29	156	88	116	127	142	131	208	262	205	92	21	57	263	202	110	94	65	156	129	341	269	263	204	111	84	159	122	138	81	116	0	173	256	355	97	18	146	144	18
ENSG00000010256	2167	3082	4097	2168	1259	1283	2509	3939	6397	1481	1982	4079	3868	2885	1607	1575	2839	5106	2807	1812	694	1251	3173	2812	2479	2173	1321	1478	1914	3241	2462	3253	2159	1815	1623	3172	2886	4359	2996	2795	1513	1903	2011	2795	2467	1647	2206	4046	559
ENSG00000153563	100	0	0	0	19	34	0	0	0	16	40	0	0	0	0	0	0	0	0	0	0	0	2	1	0	0	27	0	0	0	2	22	0	0	0	6	0	6	0	0	0	0	2	0	0	4	0	0	0
ENSG00000260075	40	8	6	5	8	8	3	8	2	2	56	0	55	0	9	2	14	28	31	19	4	1	17	18	0	6	14	13	3	6	21	6	6	10	4	8	1	33	7	7	6	15	6	5	3	0	3	0	0
ENSG00000156273	1617	34	88	146	107	196	74	130	1404	93	158	755	335	262	81	33	679	930	14	128	19	0	153	348	77	72	408	79	92	778	149	151	48	114	11	164	42	255	250	137	104	413	597	22	64	34	15	121	23
ENSG00000163788	458	292	398	91	98	87	109	495	429	67	271	563	313	239	103	121	202	404	170	251	101	113	377	221	398	112	202	144	211	289	255	258	214	184	170	431	254	246	273	196	152	303	169	421	188	114	187	174	30
ENSG00000114744	855	926	1130	1016	718	398	826	1075	2417	743	590	2110	1085	1067	656	275	1237	1735	772	427	500	456	1209	908	1135	881	610	400	1063	960	948	1056	1422	555	492	912	809	1845	756	1084	549	640	528	995	912	656	564	1463	240
ENSG00000114127	2814	1856	2758	843	930	733	1158	3062	2416	628	1302	1806	2782	1558	823	420	1811	1871	1524	1333	542	562	2030	1288	2198	1059	834	911	1438	2338	1359	1702	1108	841	1336	2297	1004	2630	1397	1192	1279	1219	1096	1852	884	707	1294	1385	252
ENSG00000152818	5399	1575	2398	1384	1003	1391	1807	3058	3147	878	2616	3787	1801	2339	1621	518	2091	3548	2323	1664	939	1068	3826	2631	3462	1849	1527	840	1262	3001	4223	2113	1404	1086	1645	1914	1736	4089	1938	1842	1014	2460	3055	1355	1565	780	1126	2388	562
ENSG00000272279	2	16	0	25	0	0	0	14	25	0	0	0	0	26	10	6	0	45	9	6	4	0	6	0	15	50	12	34	6	6	0	0	14	0	0	10	4	0	0	2	0	7	9	0	16	5	0	8	2
ENSG00000120913	238	30	52	59	57	20	3	39	52	18	56	8	48	24	2	32	20	21	106	14	0	10	113	45	70	6	16	0	70	102	71	44	34	20	12	58	138	18	18	14	0	30	40	12	64	18	3	64	12
ENSG00000050748	1419	1813	2921	1055	1019	1235	1232	2709	2541	844	1560	2573	3315	2405	959	837	1222	1914	1418	1440	622	876	2416	1389	1751	1124	1021	1318	1481	2325	1394	1836	2059	1347	1114	2518	1295	2502	2252	2005	1442	1246	1184	3128	1446	684	1443	1741	277
ENSG00000032389	113	180	339	131	60	54	71	329	334	121	161	352	178	276	109	176	208	309	170	66	64	99	167	81	122	156	44	108	86	172	178	243	96	143	54	272	123	190	110	150	98	144	155	352	219	63	159	181	28
ENSG00000173465	156	198	435	438	230	143	149	195	865	239	181	542	116	276	242	135	112	458	477	129	115	199	384	191	236	245	179	200	162	375	372	404	319	284	157	226	390	380	340	242	280	124	239	373	396	173	108	292	110
ENSG00000117360	617	388	352	421	203	260	374	631	731	145	383	674	426	222	226	141	261	576	343	332	265	309	464	750	466	353	322	119	230	434	689	391	248	158	339	295	217	735	387	418	26	401	566	391	147	124	192	483	110
ENSG00000118242	167	62	67	30	55	41	21	34	276	22	62	173	70	54	92	10	24	125	31	48	9	41	28	75	8	29	68	20	156	134	50	4	45	78	37	106	62	23	55	92	0	154	91	67	87	50	11	90	6
ENSG00000101365	843	873	1225	508	430	448	657	972	1187	420	411	1403	843	741	286	330	690	1486	582	446	267	280	1021	524	664	539	283	329	756	1054	616	879	522	385	533	1058	568	983	894	734	418	339	480	841	758	248	483	548	121
ENSG00000158470	668	191	207	159	131	153	114	166	1258	79	153	630	404	343	87	150	615	400	198	250	74	48	313	192	329	122	231	285	224	550	140	208	325	120	120	221	249	226	444	213	267	237	470	206	168	73	164	291	48
ENSG00000171311	91	43	154	143	127	56	55	148	209	90	112	401	134	251	86	76	160	258	70	86	37	148	243	222	390	158	111	319	46	286	109	109	192	119	66	169	216	127	56	200	188	105	181	182	201	31	87	322	22
ENSG00000131669	533	263	324	423	383	164	304	336	985	316	253	306	152	274	272	134	369	495	162	330	80	59	304	362	166	209	555	432	457	731	156	247	259	159	257	417	175	397	724	313	128	357	735	244	227	74	275	381	63
ENSG00000112531	2888	933	1853	918	880	727	757	1515	2205	957	1123	1982	1719	1161	649	386	1453	2396	827	923	418	536	2000	1716	1487	834	1394	643	1195	2692	1509	872	880	566	991	1621	642	1432	1224	1079	462	1404	1828	1103	606	622	659	1193	250
ENSG00000259600	116	0	0	0	0	4	10	0	64	0	0	0	11	44	0	0	6	6	0	10	0	0	30	11	0	0	4	0	0	50	58	0	0	0	0	0	0	2	0	16	0	0	14	0	0	0	0	2	0
ENSG00000106789	389	315	628	126	238	271	254	831	361	94	408	291	593	620	167	361	242	221	444	491	218	154	465	411	271	233	193	237	271	943	428	316	260	325	534	1013	112	497	508	510	467	265	298	949	145	111	555	287	46
ENSG00000134308	2662	2810	4811	2116	2021	1644	2132	3254	4138	1396	2477	4325	3530	4300	1315	1278	2956	2845	2471	2105	740	1366	3734	2432	2525	1629	1953	1596	3450	4251	2094	2602	3378	1799	1547	4307	1907	2426	3434	2079	2367	2052	1919	3926	2436	1588	1554	3124	420
ENSG00000131725	509	159	329	211	163	167	181	362	271	87	289	662	790	439	188	98	267	507	262	356	90	114	479	178	361	161	225	156	279	544	239	301	299	198	261	389	336	371	461	311	265	275	249	264	244	151	164	266	44
ENSG00000122406	20755	17671	30865	23105	12601	10943	25627	19262	66293	12704	13153	48279	24663	30685	16265	8696	16291	40162	21945	16222	7342	15513	28812	23586	17214	21618	14227	9601	25469	31814	25386	20938	33013	16501	10835	29173	24774	35906	21235	25895	10626	15523	17078	30801	42066	11185	18781	38402	5070
ENSG00000198740	3004	3483	4279	1658	1484	1888	1786	4408	4546	934	2275	4178	3642	3242	1526	1403	2945	4080	2461	2120	809	1565	3957	1942	2663	1414	1557	1678	2027	3861	2193	2916	2514	2010	2434	4237	2624	3883	4452	2103	1481	1818	1605	3566	2710	1338	2583	3107	510
ENSG00000284673	5	0	0	42	18	44	2	0	44	4	3	13	0	0	0	0	4	6	0	0	0	0	0	1	4	2	29	0	0	8	0	0	0	0	0	8	0	9	0	0	0	27	39	0	4	0	10	0	1
ENSG00000162711	516	54	0	84	72	198	26	20	1168	808	24	156	363	182	18	0	60	466	0	6	0	10	69	1518	4	6	3089	224	310	622	790	25	20	0	0	24	100	295	18	441	76	479	914	160	2	10	12	65	30
ENSG00000126860	207	2	0	6	37	20	16	78	154	26	19	190	38	58	0	0	122	126	39	2	12	22	19	41	0	8	30	0	0	85	39	0	8	2	1	40	0	36	14	15	0	45	47	0	0	4	9	2	0
ENSG00000164904	2144	3842	6606	1693	2310	2474	2261	6110	4174	1264	2458	4075	5946	3568	1541	1953	3258	5151	2758	2091	908	1420	4626	2196	2194	2411	1440	1497	2530	4230	2957	3401	2628	1150	3742	6026	2179	4551	3140	2618	1985	1991	1317	3128	2191	1201	2149	3338	501
ENSG00000175029	1016	852	1514	544	698	461	694	1846	1709	386	839	1375	1167	1917	582	670	991	1275	928	770	396	367	1656	831	1113	709	809	615	985	2178	1396	1070	879	911	645	1456	698	1229	997	918	493	833	1165	1299	812	533	866	1161	209
ENSG00000065911	497	26	0	68	42	79	16	0	602	21	107	232	14	100	55	28	100	416	12	33	14	0	41	100	0	1	81	0	76	118	92	8	34	40	34	75	70	19	42	51	1	194	176	0	26	30	2	78	13
ENSG00000105967	1254	52	0	56	43	36	30	0	655	58	53	225	6	234	2	0	196	311	10	8	8	20	86	149	0	10	97	68	14	138	22	0	8	0	2	22	10	53	26	33	0	88	141	2	12	22	6	2	9
ENSG00000145912	566	579	1197	726	451	370	770	617	1395	406	520	1203	951	880	568	294	817	1069	566	497	195	400	843	563	622	549	380	326	568	880	565	513	676	554	461	805	548	757	644	666	585	590	569	940	862	366	509	1023	147
ENSG00000130024	735	935	1344	720	404	602	696	1218	1419	550	722	1679	1030	920	708	373	824	1785	837	624	287	517	1018	1056	1132	656	605	288	662	1342	965	1300	846	619	822	1239	723	1977	1254	694	489	735	675	1008	1045	351	798	938	217
ENSG00000099624	1273	1473	1932	2131	873	708	2446	1353	4520	1562	1173	4002	1648	1333	1199	787	1228	3619	2105	962	780	1171	1586	2015	3094	1821	1039	875	1300	2294	2073	1979	2730	1338	658	2093	1662	3305	1400	1979	826	988	1691	2619	3164	1378	1514	3229	642
ENSG00000188313	1089	153	370	411	246	184	238	282	1275	217	377	938	237	423	270	213	765	706	347	226	171	109	343	338	1391	192	186	101	669	859	418	387	197	93	158	527	290	341	485	404	153	394	688	147	236	265	80	448	38
ENSG00000074964	1262	836	1042	332	353	511	316	947	1248	162	853	840	718	918	389	474	853	513	548	708	260	341	1127	938	933	422	455	344	478	1088	752	768	435	359	578	1042	354	968	776	548	540	665	1470	730	331	352	777	557	113
ENSG00000196155	128	52	167	18	19	92	6	382	163	22	106	158	167	129	35	52	89	30	224	58	44	18	282	193	105	11	20	12	74	246	34	24	62	43	94	208	19	225	110	62	6	34	135	82	63	48	76	97	6
ENSG00000279175	146	0	0	0	6	61	2	28	48	0	12	12	0	2	0	10	0	18	0	0	0	0	6	84	0	0	26	122	0	58	12	0	6	4	0	4	4	48	0	2	0	14	55	0	0	4	2	0	2
ENSG00000254206	65	0	16	34	9	2	40	26	44	6	20	110	16	35	12	0	23	16	54	6	51	81	5	44	119	80	24	18	32	18	56	2	15	4	14	15	10	65	2	10	12	10	319	4	10	13	8	42	12
ENSG00000169612	27	79	81	73	19	11	74	78	248	67	9	309	106	117	57	13	65	144	83	57	41	91	32	82	56	75	23	0	82	140	72	142	107	42	21	110	80	155	41	149	41	32	55	130	112	55	80	127	16
ENSG00000081154	991	668	1080	699	505	400	938	910	1778	407	633	1332	879	1178	496	148	673	1778	863	540	370	625	1136	1036	1575	704	510	340	935	1496	1024	1329	1225	736	613	1119	1137	1659	1301	744	579	602	585	1336	1190	452	770	1584	261
ENSG00000138036	118	149	228	115	71	102	145	218	339	124	119	399	237	125	78	54	254	328	66	83	22	71	113	208	184	132	85	126	127	355	108	98	99	129	172	280	138	162	124	184	102	63	64	86	123	54	68	183	23
ENSG00000205420	10	0	1	196	26	20	1	12	0	26	6	4	74	36	0	7	0	32	4	4	12	4	0	10	28	0	12	0	405	50	0	1	18	19	1	43	0	200	1	2	0	2	4	0	14	8	0	12	1
ENSG00000111110	408	458	667	227	344	271	164	433	688	145	141	610	394	467	282	161	367	383	184	421	72	179	702	347	422	201	184	221	453	685	225	272	356	214	210	464	204	265	430	276	150	402	355	550	331	154	240	242	74
ENSG00000139726	1314	1152	2165	1050	691	712	1686	1719	3036	909	1207	2710	2184	1682	755	520	1425	2345	1211	927	425	792	1876	1599	1781	1283	671	835	1598	2534	1484	1609	1798	1124	975	2259	1159	2142	1268	1181	827	1179	1033	1523	1785	793	1110	1799	386
ENSG00000008086	537	549	1173	289	312	287	171	607	800	104	488	622	759	467	229	156	464	293	313	368	69	212	718	270	416	200	308	406	419	633	374	522	618	337	425	787	459	779	696	400	675	213	242	597	246	176	343	435	56
ENSG00000055950	444	582	909	430	221	253	401	854	715	330	524	603	927	499	255	434	408	750	305	416	195	177	690	429	531	385	309	363	459	1147	544	525	491	200	552	954	861	370	494	475	408	505	296	576	359	232	406	520	93
ENSG00000100342	488	452	304	152	201	319	129	535	295	208	206	258	400	364	197	192	200	380	532	391	232	159	437	183	1737	349	182	52	309	383	295	235	175	361	150	466	165	306	234	286	238	87	328	450	137	94	321	248	40
ENSG00000137752	567	201	203	182	95	203	162	253	736	136	240	287	373	130	68	102	376	359	166	169	106	60	278	125	578	194	238	126	248	568	305	124	227	154	104	239	175	198	358	194	102	141	232	191	225	98	117	344	28
ENSG00000139190	178	0	28	6	2	0	0	6	55	0	48	48	0	6	4	8	0	14	0	4	1	0	4	4	10	0	19	0	0	38	14	0	11	7	34	4	8	41	0	26	0	46	22	6	4	0	12	18	2
ENSG00000103249	724	141	423	362	210	267	194	434	611	144	365	868	172	187	245	164	399	428	315	330	149	59	489	356	470	212	428	108	262	753	489	387	167	239	126	191	134	334	345	367	53	580	807	426	237	88	434	293	57
ENSG00000177189	1808	2329	3026	1090	1022	961	1148	2586	2209	758	1372	2164	2353	1988	698	453	1579	1472	1354	828	325	704	2071	1097	1146	868	695	1433	1530	2385	1540	1565	1785	865	1053	2302	1108	1753	1696	1022	906	1247	919	1981	1120	767	868	1295	254
ENSG00000116017	367	8	30	90	34	75	2	82	198	69	46	121	108	225	26	30	210	146	89	72	23	15	136	65	57	26	142	23	23	212	118	80	44	71	62	96	36	74	64	124	90	146	188	117	66	144	90	127	16
ENSG00000241163	50	0	12	34	26	26	0	14	28	26	0	0	2	0	0	0	0	0	0	0	0	0	0	6	0	0	110	48	0	26	0	0	0	0	0	0	0	0	0	3	0	166	16	0	2	0	6	0	0
ENSG00000071127	6748	6967	11025	3643	3915	3320	4608	9605	11317	3024	5716	13602	10551	8280	3179	3530	6930	9351	5269	4063	1957	3541	8857	5949	5067	5316	3936	3162	6878	12025	5541	8250	5712	3938	4807	12083	4966	9487	7714	4165	3987	4860	5477	8149	5786	3216	4866	8501	1179
ENSG00000230555	6	3	14	0	0	0	5	0	0	0	5	26	10	0	7	2	0	6	20	0	0	0	0	6	10	0	0	0	0	0	26	42	4	0	18	22	1	0	10	0	0	4	4	0	58	1	11	0	0
ENSG00000100364	1046	232	235	238	82	102	104	142	597	70	437	1004	117	309	70	125	401	692	46	226	88	93	299	184	155	120	131	119	241	845	226	266	70	129	52	358	124	145	282	291	120	235	356	100	34	34	99	209	46
ENSG00000147416	2515	655	1102	342	357	439	280	596	1643	285	615	1052	1141	1091	326	364	1050	1027	349	693	106	208	953	427	501	311	652	254	613	1791	439	544	813	456	351	729	256	678	853	427	289	666	812	657	272	277	428	684	76
ENSG00000232815	90	0	0	0	0	0	0	0	0	8	13	1	0	0	6	0	9	16	0	0	4	0	0	0	0	0	8	0	0	35	0	0	0	0	0	0	0	3	0	6	0	6	22	0	0	0	0	0	0
ENSG00000125633	1224	812	1341	542	576	525	517	1560	1342	267	995	1301	1101	1189	721	466	699	1294	745	907	427	320	1227	1132	889	702	559	445	855	1471	1196	1507	929	719	737	1384	475	1702	1019	685	626	626	1187	1143	513	344	882	1220	182
ENSG00000163635	1441	914	1426	301	538	618	575	1351	926	390	677	680	1163	1091	467	513	819	807	738	729	287	272	1307	893	1121	374	580	456	446	1587	886	1050	750	563	596	1354	617	1339	878	677	263	648	977	1038	614	316	560	837	126
ENSG00000101307	578	42	0	56	32	54	6	24	67	17	84	57	40	107	27	65	92	160	12	40	18	30	8	41	6	24	141	4	32	109	84	12	32	12	4	8	29	19	18	53	14	258	67	10	0	20	6	12	4
ENSG00000130653	202	121	118	120	161	136	230	574	132	39	333	276	16	157	171	111	270	265	400	255	229	192	413	555	191	586	58	10	66	211	1002	292	128	92	413	270	125	1009	115	270	36	123	352	36	144	129	202	162	23
ENSG00000100368	463	58	0	212	101	281	72	10	741	190	44	66	169	26	12	34	56	210	0	18	0	0	67	74	0	0	582	0	0	299	28	28	1	2	2	24	77	6	20	80	0	493	450	8	14	0	92	9	3
ENSG00000160584	1333	1099	1872	577	779	510	366	1231	1808	573	789	1141	1601	1367	429	459	1017	1171	836	738	353	339	1562	848	1244	633	833	411	1234	1870	1469	1140	715	882	748	1742	722	1614	831	643	454	1341	1421	1198	640	373	864	847	186
ENSG00000069275	3718	4266	7055	2709	2476	2552	3293	7032	6131	2268	2879	5298	5589	4801	2199	1882	3712	6401	3471	3142	797	1926	5122	3532	3213	2528	2062	1888	4198	5797	3216	3968	3417	3199	3904	7801	3229	4777	4340	3118	2170	2623	2648	5273	4237	1382	3284	4567	876
ENSG00000180574	289	326	492	206	188	276	272	568	526	210	296	459	420	561	188	242	210	358	229	194	72	182	593	223	185	304	250	400	474	694	210	267	406	194	216	680	308	499	326	279	228	272	284	309	286	128	239	463	63
ENSG00000228817	61	0	0	0	0	0	0	0	10	20	6	6	0	0	0	0	0	0	0	0	0	0	0	1	0	0	0	0	0	22	22	0	4	0	0	0	0	0	0	0	0	6	15	0	0	0	0	0	0
ENSG00000232573	562	432	805	946	363	308	1028	496	1944	434	312	1840	657	1346	501	263	372	1080	842	401	218	350	914	792	515	583	298	343	695	819	857	1082	1069	696	211	620	1165	1172	503	877	228	466	641	1149	1253	734	816	1498	144
ENSG00000138796	1651	2090	3173	838	1132	826	1151	1897	1747	539	991	1917	2004	1365	915	1108	1717	1760	1096	1173	447	601	2395	1062	881	808	669	1128	1586	2399	1033	2063	1249	867	1014	2030	802	1103	1529	1085	573	882	766	1336	1269	619	1006	1539	206
ENSG00000128656	113	46	210	93	30	28	146	107	447	58	67	284	236	151	114	29	46	91	122	97	51	35	155	259	255	250	168	86	55	181	103	106	194	153	66	133	183	446	72	88	32	85	60	157	178	82	61	210	20
ENSG00000249936	609	508	974	553	298	280	875	609	1426	367	498	1253	354	851	374	165	404	840	569	363	161	309	603	511	580	416	319	234	634	835	634	934	567	395	255	961	523	884	692	554	267	435	386	722	638	278	401	786	123
ENSG00000181027	171	36	70	44	22	42	54	70	56	10	77	96	104	12	8	38	114	100	60	52	5	50	84	98	97	47	62	0	20	71	50	93	74	76	74	100	96	68	98	50	28	34	129	40	54	92	26	70	8
ENSG00000136816	162	71	140	78	70	144	68	207	358	53	100	295	73	20	146	32	147	354	184	194	32	40	172	188	338	123	70	12	44	230	64	148	96	69	22	132	28	52	130	103	54	105	127	318	60	13	170	34	7
ENSG00000141540	357	95	15	47	20	80	10	12	205	101	82	116	10	21	12	2	140	113	32	16	11	0	8	49	12	9	16	54	30	153	78	10	54	41	52	39	34	25	30	34	22	121	164	133	6	0	2	24	0
ENSG00000223865	70	56	80	87	8	38	8	26	268	29	120	29	110	100	4	2	111	1	0	2	7	8	94	6	40	15	26	2	34	45	19	0	35	12	11	125	2	12	11	1	0	24	40	16	0	60	4	116	1
ENSG00000123610	16	13	0	4	0	6	0	0	202	3	0	0	33	0	0	0	0	0	0	0	0	0	0	1	0	0	28	0	0	36	0	0	0	0	0	6	17	0	0	2	0	4	17	0	0	0	8	16	0
ENSG00000198019	58	0	0	0	4	16	0	6	72	0	0	0	0	0	2	0	0	5	0	0	0	0	0	2	0	0	6	0	0	4	0	0	0	0	9	0	20	0	0	0	0	6	12	0	7	0	0	2	0
ENSG00000068097	236	77	270	128	148	31	78	454	213	103	190	281	166	154	49	44	141	172	156	193	21	80	225	130	305	61	96	255	90	461	79	69	134	149	114	350	73	108	70	90	50	127	141	145	86	84	123	78	17
ENSG00000156968	60	94	316	28	50	44	89	91	55	47	32	179	67	184	42	46	0	193	112	42	4	56	34	121	174	30	36	44	14	138	34	117	82	14	78	152	125	46	102	58	0	42	38	118	34	55	76	94	9
ENSG00000054967	361	8	49	58	84	83	18	58	240	104	30	212	86	107	19	18	32	153	29	6	20	29	64	74	109	31	240	56	22	232	76	19	54	18	1	32	37	137	20	154	27	444	398	52	1	25	19	57	13
ENSG00000148842	568	318	357	227	220	182	186	384	242	52	405	390	212	325	211	259	174	264	214	438	84	104	646	322	604	233	100	217	290	602	462	387	208	137	210	244	178	316	356	316	73	250	561	372	197	128	299	322	48
ENSG00000081237	3280	106	106	129	193	297	117	0	1770	329	377	763	255	145	41	14	350	1113	61	20	40	2	266	267	52	12	591	78	114	917	311	72	122	19	24	103	179	234	212	110	0	806	607	17	9	28	90	45	25
ENSG00000048162	55	118	286	271	48	32	271	237	538	48	91	297	98	98	94	16	95	190	194	106	32	83	132	100	192	180	107	12	170	244	205	167	244	68	52	104	122	256	52	176	22	83	166	174	301	97	55	360	52
ENSG00000105339	1465	1174	2154	567	818	1131	1067	2934	1697	595	827	1789	2227	1574	702	957	1142	1098	2109	1067	1136	1080	2174	1413	1069	920	1035	873	725	1938	1729	1591	1181	684	1021	1718	810	2072	1231	1148	876	1093	1606	1519	863	427	1349	1676	193
ENSG00000259374	54	0	4	0	0	4	0	0	32	6	0	0	0	8	0	0	28	1	2	0	0	4	8	50	6	0	30	0	0	30	37	0	0	4	0	6	0	10	0	0	0	20	12	5	4	0	0	1	1
ENSG00000207389	38	2	2	49	13	20	18	19	37	9	36	29	1	0	46	36	21	17	29	15	26	18	23	16	6	75	26	32	4	12	21	16	6	10	15	17	11	18	3	4	7	52	138	1	13	15	2	1	2
ENSG00000066583	371	892	1126	460	303	271	323	849	945	253	394	827	678	452	219	429	523	878	335	389	101	172	859	326	376	255	410	456	584	722	287	572	362	209	364	1084	572	707	663	283	226	580	220	537	558	273	418	419	79
ENSG00000023445	1162	218	619	150	354	336	166	153	1357	107	392	257	436	973	251	16	365	323	119	235	75	114	305	293	463	147	285	150	526	794	354	217	265	159	197	328	349	484	508	189	179	160	372	97	252	157	112	398	40
ENSG00000100442	380	330	559	535	166	205	738	402	1239	347	265	866	330	241	255	37	256	884	502	177	178	294	464	321	774	368	129	315	290	397	425	344	514	151	206	420	381	992	383	497	237	174	194	596	658	337	302	653	131
ENSG00000277149	238	26	19	98	6	34	68	42	204	64	23	206	165	186	22	56	50	384	121	119	94	42	94	176	44	96	114	138	36	161	148	76	79	18	44	66	114	200	52	112	0	84	189	34	69	87	107	108	32
ENSG00000172322	242	0	0	0	0	4	0	0	109	0	18	0	10	8	0	0	42	0	0	0	0	0	0	0	0	0	36	0	0	24	0	4	0	0	0	0	0	0	12	25	0	8	23	0	0	0	0	0	0
ENSG00000102743	200	173	228	98	48	96	64	64	74	45	66	102	153	235	82	100	193	121	97	83	16	85	237	39	51	117	14	108	89	156	79	322	154	73	51	222	43	108	159	107	96	212	40	205	103	11	87	144	15
ENSG00000259354	20	0	0	24	0	10	8	0	52	0	8	0	50	0	0	0	0	0	0	0	0	0	0	1	0	0	24	0	0	7	0	0	0	0	0	0	0	0	0	0	0	6	23	20	0	0	0	0	0
ENSG00000260051	8	0	0	0	3	0	0	0	26	7	0	8	0	0	1	0	0	0	0	0	6	0	0	0	0	0	0	0	0	14	0	0	0	6	0	0	3	49	0	3	0	6	5	0	6	10	0	0	1
ENSG00000164924	9203	10229	17201	6249	5307	5496	10364	16029	18577	5985	8243	14703	16025	12205	5923	5106	9019	15731	9976	7111	3424	4622	12414	8287	9294	6556	5929	7222	11616	14035	10293	10594	9848	6868	7692	15053	8112	12386	10423	10617	7358	6929	6691	12191	10641	5404	7954	14183	1864
ENSG00000140488	80	4	18	20	4	30	8	28	16	10	20	24	2	6	12	0	10	57	8	4	12	0	57	2	18	25	12	0	0	6	28	7	4	4	9	48	0	16	0	70	18	51	69	0	0	0	3	12	2
ENSG00000070444	441	352	492	442	135	210	150	506	427	129	387	388	435	435	245	301	368	586	310	407	147	263	751	524	405	203	238	395	143	560	575	339	210	225	260	549	297	438	453	301	267	557	592	300	217	195	229	444	54
ENSG00000055955	179	76	9	148	38	35	92	203	58	31	99	85	30	50	10	6	63	107	26	18	169	22	126	79	218	115	70	0	0	85	238	31	15	32	65	18	44	57	6	58	0	169	162	70	46	24	64	70	65
ENSG00000156650	229	342	446	233	127	169	365	734	744	131	211	676	337	429	329	144	190	795	441	232	124	278	457	473	485	342	95	135	234	443	670	613	314	238	219	282	380	868	249	458	158	214	269	632	231	119	366	322	96
ENSG00000134326	1132	64	202	131	108	28	2	36	371	47	124	501	151	214	52	16	632	252	22	98	102	35	246	149	3057	27	69	142	302	404	57	160	64	18	54	105	100	122	164	86	0	98	235	40	34	66	20	72	19
ENSG00000188185	39	0	4	2	0	6	10	0	11	0	8	26	0	34	18	6	0	12	0	0	6	0	6	0	0	6	0	10	12	9	0	25	0	6	0	5	0	18	0	17	0	5	4	0	0	22	0	6	0
ENSG00000166432	311	55	22	6	56	50	94	145	92	2	113	74	130	100	34	0	70	222	200	58	36	42	42	98	56	182	20	0	62	184	203	150	14	24	58	92	60	192	58	150	0	58	136	28	24	6	27	156	10
ENSG00000162910	203	333	281	325	146	199	236	315	722	248	195	510	686	234	272	142	140	547	328	282	101	234	409	382	207	307	207	156	112	188	171	324	241	143	197	401	317	446	115	323	102	126	237	475	355	125	149	690	48
ENSG00000188342	404	530	1088	652	276	328	621	797	1337	551	554	1409	732	676	482	113	693	1260	1001	521	229	449	704	805	633	549	253	315	559	684	706	995	627	466	445	794	674	1320	672	693	438	413	579	799	853	398	410	1025	175
ENSG00000008513	890	144	176	282	158	216	160	442	808	151	238	712	158	285	133	164	520	640	182	305	112	70	444	342	308	129	446	140	112	1048	266	225	331	224	101	276	87	259	316	189	108	408	841	712	119	31	256	131	33
ENSG00000126953	42	23	160	30	32	30	40	48	151	34	54	104	102	90	36	22	28	43	39	26	12	28	96	10	78	53	32	58	38	87	28	115	117	38	9	52	66	94	119	26	30	46	75	123	67	66	116	240	17
ENSG00000175793	552	851	1839	193	305	304	457	429	1036	188	722	561	1415	2368	365	520	636	640	521	956	116	254	923	659	707	238	421	422	763	1212	856	656	692	459	454	1179	329	1149	1115	436	606	601	1153	738	407	230	455	828	77
ENSG00000179889	3839	4910	7882	2337	2268	1785	2400	5802	5246	1564	4247	4633	5798	4331	1832	2456	3954	5632	3244	3517	1100	1573	6520	2997	2753	2089	1913	2353	3120	6925	3683	5035	3871	2503	3357	5750	2430	4367	4911	3823	2532	2301	2612	4148	3037	1212	2691	3532	614
ENSG00000100629	376	436	421	280	212	204	253	678	260	208	295	415	275	326	205	54	244	302	259	81	161	118	378	505	440	187	287	50	101	306	255	308	168	213	208	368	180	418	270	219	75	164	324	407	227	159	301	338	73
ENSG00000092529	318	10	11	52	14	24	115	106	129	32	210	100	51	186	40	34	99	310	106	141	95	56	155	151	232	148	78	150	42	183	284	62	24	0	94	116	32	325	62	120	61	48	258	36	31	79	22	96	25
ENSG00000198963	42	40	16	22	6	4	0	22	3	0	25	0	34	44	0	2	0	2	0	2	0	0	0	28	0	10	0	0	0	0	0	4	16	0	0	10	22	22	2	0	0	12	0	2	0	14	20	14	0
ENSG00000237489	56	77	20	11	12	2	24	54	36	19	35	0	6	0	5	6	2	48	27	54	4	54	10	32	71	6	4	58	20	10	8	18	37	9	6	18	36	31	70	48	16	26	35	46	58	0	31	34	4
ENSG00000131095	26	18	0	2	10	9	0	0	12	2	18	0	0	0	0	58	0	8	22	0	0	0	86	0	0	5	0	0	45	46	0	0	0	2	6	20	0	26	0	12	0	8	10	0	0	0	0	1	0
ENSG00000125772	1081	50	130	257	96	141	62	133	939	273	208	370	378	158	38	24	168	440	157	116	20	38	134	248	92	84	391	78	57	694	160	63	184	32	12	90	68	180	216	152	130	508	680	54	108	23	36	185	35
ENSG00000163564	66	0	0	3	7	41	0	0	4	19	18	3	0	0	0	0	6	0	0	0	0	3	8	0	0	7	0	24	6	0	0	0	0	0	8	1	22	40	1	3	0	11	0	0	1	6	0	0	0
ENSG00000136014	0	36	0	14	0	22	4	4	0	3	20	0	18	0	15	0	0	2	0	0	4	2	0	2	16	0	12	0	0	68	56	2	4	16	8	42	0	20	4	10	0	18	12	10	46	4	12	8	4
ENSG00000184014	1146	191	370	298	236	290	223	438	1358	284	230	826	430	437	138	249	423	459	182	255	72	72	805	508	303	212	943	398	705	992	632	263	128	116	260	741	291	441	531	266	171	915	1431	417	165	143	333	274	70
ENSG00000093144	834	1133	1993	665	700	650	798	1887	2161	569	958	1834	1169	1332	646	74	1020	1702	929	591	202	550	1392	881	764	904	587	549	838	1840	937	1141	1210	526	686	1350	1011	1307	1202	829	740	683	495	1674	1057	576	780	1197	213
ENSG00000179526	671	782	1546	852	642	588	924	1331	1706	395	743	772	1107	1177	412	411	852	922	641	620	491	590	1045	964	1229	716	448	559	665	1373	676	1243	778	672	757	866	846	1104	1063	922	547	464	846	1564	801	297	888	891	249
ENSG00000215458	139	0	0	36	2	8	0	0	0	0	2	16	0	80	0	2	14	66	14	0	0	0	4	26	0	12	22	0	0	10	0	0	3	0	0	4	14	0	0	0	0	24	38	2	22	0	2	10	6
ENSG00000075568	1180	498	845	493	387	482	393	1323	1015	181	642	1118	716	842	409	268	566	582	520	577	284	231	1089	669	816	613	512	346	367	1250	864	836	488	396	636	716	425	628	621	557	707	516	699	1039	483	333	692	376	136
ENSG00000230715	31	3	17	10	16	0	33	37	34	23	21	0	29	16	14	7	0	18	8	0	30	15	34	41	21	29	2	0	0	13	57	5	30	7	6	0	3	51	7	17	0	36	46	0	0	5	24	7	6
ENSG00000162521	1743	1687	3058	1226	967	870	1337	2435	2262	845	1490	2364	2794	1763	941	905	1499	1855	1696	1111	483	845	2181	1336	1317	1067	871	1286	1387	2449	1331	1518	1394	1078	1441	3083	1267	2247	1939	1299	1252	1307	1078	1458	1379	687	1256	1929	334
ENSG00000143436	246	235	585	704	303	175	546	522	973	374	294	896	673	367	354	154	402	1054	406	271	149	361	405	447	698	425	203	99	240	543	395	472	604	363	263	617	408	740	330	697	235	231	274	598	618	259	351	687	97
ENSG00000257354	214	0	0	0	0	74	20	14	118	2	132	56	38	56	42	0	6	148	42	46	0	10	8	40	18	20	54	12	2	142	14	52	0	0	14	0	15	20	16	16	0	24	110	0	16	18	2	8	2
ENSG00000150712	1027	1029	1144	323	493	403	476	1096	977	351	702	1164	1435	904	641	411	829	787	587	578	149	385	1195	652	907	551	612	580	744	1584	772	728	608	630	561	1476	749	789	1019	585	835	659	710	823	483	345	518	878	95
ENSG00000080815	797	903	942	397	375	636	569	1426	1638	191	798	812	1239	635	569	479	618	1056	941	852	171	409	1040	742	522	657	492	338	329	1153	883	1341	837	715	580	664	620	625	749	392	458	477	779	1483	440	380	539	762	76
ENSG00000270641	293	6	0	0	18	10	0	46	2	0	12	0	52	18	2	2	14	14	0	14	6	0	24	32	4	0	10	18	0	121	34	18	0	0	0	40	16	66	4	2	0	26	22	32	0	0	2	0	0
ENSG00000171940	875	428	690	175	225	335	206	423	625	165	579	557	672	591	245	227	664	495	368	507	92	107	800	295	395	203	324	694	408	907	454	337	234	239	308	723	390	533	407	308	311	334	458	441	180	77	158	423	58
ENSG00000156675	5696	6549	9596	3305	3850	3685	4126	10698	6572	2053	4521	7953	8922	8385	3101	3363	6649	5580	4336	5483	1744	3294	8554	7209	6757	3270	2840	3976	4404	10376	7785	7751	4680	4030	5124	11656	3506	9045	7655	5735	3624	3605	5417	6868	4185	3097	6364	7815	971
ENSG00000049239	630	76	61	70	55	152	16	86	301	20	176	358	137	130	80	76	240	404	48	135	14	118	126	52	90	126	119	74	104	494	32	117	88	26	42	124	38	73	38	202	132	265	304	165	55	60	46	44	28
ENSG00000152213	164	0	0	26	20	8	0	0	66	10	26	34	0	0	0	4	16	39	2	0	12	0	4	18	2	0	28	0	10	82	4	12	0	0	0	14	0	0	0	0	0	0	24	0	0	0	0	0	6
ENSG00000110719	2360	473	851	1241	488	669	471	1271	1302	462	574	1767	873	900	470	399	666	1654	534	444	275	271	937	724	890	375	1312	400	446	1296	715	395	421	214	620	875	278	659	634	897	385	2299	1769	270	289	247	504	488	105
ENSG00000285781	48	86	134	33	30	8	9	85	22	9	30	33	55	0	6	4	0	6	6	18	8	8	22	10	14	0	45	66	15	50	0	2	30	27	36	14	0	4	18	4	8	26	8	20	20	4	7	26	8
ENSG00000140749	469	51	0	118	24	43	20	24	603	41	23	100	75	0	2	0	85	183	8	2	0	0	0	4	6	0	78	24	8	113	45	6	14	0	6	8	14	40	22	8	0	38	82	1	4	0	2	26	2
ENSG00000143158	552	755	1063	544	308	351	872	876	1450	414	398	792	1134	845	387	230	475	1125	727	339	259	342	755	556	552	468	213	687	373	1016	577	999	626	437	388	895	961	997	673	797	301	485	302	1066	768	391	553	1002	179
ENSG00000161551	439	70	137	231	60	22	90	208	268	37	159	244	101	147	126	80	154	253	264	72	106	85	286	219	253	244	114	59	44	426	248	116	101	114	156	203	206	326	110	152	60	107	169	56	191	64	120	161	55
ENSG00000148824	402	486	899	327	223	137	606	621	1056	359	458	713	536	663	362	271	640	695	586	416	257	186	549	659	689	540	197	196	199	829	620	595	411	345	210	647	555	932	378	392	244	325	426	556	590	316	487	539	104
ENSG00000111271	252	190	315	68	81	80	71	265	149	84	138	26	152	38	88	51	122	77	146	89	83	38	217	154	131	97	96	59	105	122	351	233	140	50	240	166	94	160	146	148	101	126	270	38	44	139	64	146	20
ENSG00000040933	856	281	322	214	260	104	251	425	601	204	304	679	391	342	89	93	230	363	175	147	88	43	392	386	218	144	265	98	130	590	702	347	310	184	148	222	280	341	240	308	125	315	323	255	213	156	367	214	42
ENSG00000110852	153	0	0	41	26	0	16	0	149	44	20	102	0	2	21	0	6	170	9	6	19	2	47	15	28	15	27	32	60	48	33	0	47	4	46	6	27	6	3	8	0	46	36	10	1	11	0	8	0
ENSG00000182473	1580	1670	2141	928	969	805	1185	2352	2467	594	1211	2728	1568	1613	759	748	1445	1899	1545	944	561	567	2251	1422	2220	1215	841	541	1210	2202	1656	1481	1198	1008	968	2343	1066	2130	1758	1298	1217	1230	1526	2029	1411	609	1433	1765	273
ENSG00000100077	1746	1775	2284	630	760	771	583	2809	1443	499	1104	1139	2575	1324	621	758	1196	1258	793	800	215	382	1369	1141	992	826	750	1237	772	1620	1051	1784	1156	1487	1048	1646	788	1038	1251	882	834	1159	707	2430	558	373	1306	1549	172
ENSG00000099917	2078	1506	2127	867	942	1067	967	1452	1805	420	1305	1907	1815	1836	775	963	1781	1253	952	1584	447	464	2353	1452	1814	947	795	667	1178	2146	1728	1404	1123	818	1128	1952	553	1513	1298	853	572	1310	1830	1273	1064	577	1251	1414	211
ENSG00000167930	445	435	403	251	333	237	363	488	520	103	300	427	610	491	274	424	393	440	384	525	102	178	528	648	897	290	304	106	325	711	406	487	518	352	378	731	161	325	451	562	208	238	603	975	224	197	704	591	56
ENSG00000115507	36	0	0	28	0	24	0	0	0	0	0	20	0	12	16	12	0	18	6	6	0	0	30	10	0	10	16	0	26	6	0	0	0	22	0	25	0	0	0	14	0	16	6	0	4	14	8	6	0
ENSG00000241057	4	0	0	5	0	38	0	0	25	13	16	0	35	0	4	0	0	0	0	0	7	2	4	12	15	0	2	0	0	14	20	12	16	0	0	0	9	23	4	16	0	0	16	0	0	0	0	19	9
ENSG00000102172	2896	3291	5432	2391	1761	1491	2500	3030	8283	1910	2441	6164	5084	4702	1955	1535	4017	6976	3309	2094	1125	1584	4127	2671	3137	2466	1521	1060	3855	4564	3544	4208	3878	1996	1919	3838	3157	4939	3613	2461	1604	2235	2658	2775	3206	1707	2281	4718	661
ENSG00000254893	104	37	216	87	62	88	82	96	342	81	86	105	273	140	54	65	139	121	158	112	39	37	67	47	163	96	44	122	95	128	163	121	58	68	80	74	124	201	99	92	66	34	44	204	165	27	81	178	30
ENSG00000167302	37	12	24	34	10	16	32	35	75	10	18	92	0	2	16	22	18	65	6	62	6	24	10	96	52	17	25	0	52	44	23	18	32	4	34	22	38	38	0	14	48	10	155	0	7	0	4	10	2
ENSG00000140199	706	96	161	146	207	132	53	226	491	118	211	373	200	143	131	103	214	414	122	136	100	104	367	306	111	90	272	104	134	578	135	155	108	119	18	193	128	290	183	176	56	536	779	176	92	29	96	175	18
ENSG00000179335	844	444	906	377	400	342	537	979	1041	294	636	795	660	559	343	473	411	672	275	597	346	328	1193	832	996	550	490	141	513	890	1107	729	493	278	614	921	537	730	711	408	167	551	930	592	576	206	346	728	135
ENSG00000160298	66	32	52	7	22	0	0	50	84	4	34	8	44	34	46	16	69	28	51	33	16	0	41	77	22	10	28	2	28	56	176	26	0	53	20	61	2	48	36	22	2	40	42	72	10	3	28	6	14
ENSG00000149573	301	200	246	144	166	99	123	437	614	74	271	722	124	315	352	107	443	494	118	426	72	128	624	246	177	247	108	266	408	543	191	164	215	59	134	241	159	332	450	323	50	72	309	184	148	103	70	434	22
ENSG00000102805	348	127	136	45	48	57	20	138	170	10	203	55	104	52	82	60	74	167	93	103	19	40	38	61	48	52	39	46	27	124	65	105	26	62	61	144	36	117	32	79	24	79	62	86	17	28	30	114	11
ENSG00000175536	105	0	0	66	4	36	6	24	44	5	16	32	62	6	20	4	28	29	32	6	0	12	41	44	26	0	14	81	52	0	11	68	34	4	36	54	4	20	33	25	10	26	12	121	7	0	10	32	4
ENSG00000226642	47	0	0	21	6	0	2	0	0	6	10	0	0	0	14	0	0	0	15	0	2	0	9	0	0	4	3	0	0	50	10	0	0	0	0	14	0	0	0	9	0	0	0	40	0	0	0	10	0
ENSG00000125901	435	512	983	494	399	389	742	882	1141	480	548	1523	780	1310	663	461	697	733	700	628	263	517	935	792	1330	543	523	200	858	1426	895	685	638	586	382	1497	709	942	870	672	406	563	831	1218	984	400	712	1214	203
ENSG00000174586	64	80	12	0	26	10	14	22	22	18	10	86	6	0	26	10	14	0	42	0	10	4	62	40	70	6	0	0	12	68	18	15	40	2	10	45	0	47	0	10	0	38	24	2	17	0	0	14	3
ENSG00000139719	573	308	436	189	189	111	129	360	524	125	217	238	418	220	157	180	195	361	287	235	76	94	612	108	167	175	130	118	315	775	97	159	347	199	130	395	81	315	258	217	136	187	183	256	272	94	265	231	43
ENSG00000085733	3175	3615	6882	2403	2091	2154	3385	6538	7207	1471	3230	9227	4255	5496	2458	2123	4051	6679	4051	2464	1076	2143	5721	3189	3724	3672	1863	743	3369	5771	4426	4125	3730	2852	3439	7988	3330	6416	4686	3487	2138	2440	3661	3521	4007	2173	3007	6711	754
ENSG00000079387	235	156	363	158	176	191	60	276	237	94	140	261	338	292	117	90	268	258	254	112	91	34	339	83	172	151	98	78	170	381	101	248	364	90	174	290	121	322	272	223	198	172	145	231	155	107	72	163	36
ENSG00000149187	1691	1178	1791	430	577	691	546	1929	910	294	790	1257	1430	1018	383	642	948	1121	603	819	237	304	1421	871	632	483	531	529	763	1299	767	966	751	684	898	1892	410	924	802	808	618	837	814	1165	383	363	894	777	99
ENSG00000117054	717	1650	1912	837	622	446	1075	1663	1680	717	881	1965	992	904	694	289	688	1985	1206	290	302	363	1133	1086	1337	900	445	291	770	1233	709	912	1090	742	650	1422	1016	1216	900	1127	863	717	446	1117	1347	566	992	1324	223
ENSG00000139218	4848	3827	5780	1851	1919	1797	1851	5795	5238	1440	2797	4437	5172	3340	1838	395	2877	4329	2461	2762	794	1508	4287	3299	3051	1960	1925	2071	2418	4487	2569	3305	2615	2255	3406	5157	2305	4240	3165	2796	2102	2368	2238	3888	2526	1448	2520	3576	565
ENSG00000263535	338	468	770	210	209	206	274	599	499	156	274	512	518	340	177	205	426	309	306	208	92	171	558	202	400	203	166	253	445	685	225	318	472	193	248	553	200	446	447	369	180	155	197	205	455	250	315	456	88
ENSG00000204574	1445	2571	2873	1693	984	1025	2385	3547	4715	1403	1862	4730	2261	1892	1502	927	2430	3692	2311	1528	783	1255	2746	2112	3365	1902	1244	573	1281	2879	3344	2898	1944	1768	1556	2743	2110	4355	2589	2159	1486	1602	2492	2830	2665	1052	1954	2644	665
ENSG00000179241	433	465	457	295	244	280	302	622	536	92	507	478	623	582	253	207	278	395	335	301	137	142	608	420	627	340	229	208	210	542	485	541	375	283	274	777	250	465	468	294	270	199	376	730	219	110	337	328	40
ENSG00000177409	4297	2308	3012	889	1197	868	993	4679	2545	884	1229	3091	2898	1525	735	100	1641	1823	1177	1373	513	338	2486	1179	10215	888	787	1206	1627	1332	962	2383	1332	1837	1086	2361	1020	2710	1523	1710	1663	1280	726	3009	1228	1290	2166	1188	235
ENSG00000008083	1316	1029	996	791	499	553	541	993	1635	593	625	1346	1270	687	447	488	857	1078	492	556	293	256	1377	1078	957	519	1005	304	560	1593	1386	1035	551	487	597	915	498	922	744	692	312	1160	1566	1274	828	330	783	476	199
ENSG00000186832	239	0	97	103	69	11	18	12	187	8	45	256	49	318	105	66	317	142	7	87	23	29	313	31	76	40	42	0	194	271	71	60	80	13	1	111	58	164	121	47	220	103	582	51	62	50	4	272	11
ENSG00000166523	72	0	0	49	29	2	0	0	663	24	2	0	0	1	0	0	2	30	0	0	1	0	0	25	0	0	48	0	0	66	16	4	0	2	0	0	4	0	0	9	0	20	7	0	0	3	44	0	0
ENSG00000124209	1271	1264	2278	814	794	618	614	2515	1814	267	1120	1667	1674	1846	588	591	1388	1538	868	897	139	355	1356	848	1025	472	702	774	1495	2473	962	881	1090	614	925	2133	780	1349	1765	715	545	936	742	1516	926	310	1039	1094	223
ENSG00000102265	1393	287	375	616	280	279	240	253	2548	271	504	825	370	454	350	415	854	818	438	318	137	147	374	504	375	384	605	449	363	1700	501	457	288	254	323	663	326	432	512	432	204	676	1064	333	344	215	262	612	83
ENSG00000167740	100	127	299	114	114	100	198	356	425	71	230	305	129	238	87	195	110	262	116	145	90	104	212	89	63	151	79	99	287	309	239	145	131	195	179	201	107	228	154	135	134	126	95	289	266	128	175	211	42
ENSG00000214176	969	156	122	175	182	178	137	400	393	143	207	333	270	146	228	102	167	463	143	144	107	107	297	247	346	193	286	150	56	497	522	156	160	36	79	173	173	213	128	293	130	314	697	149	138	46	132	151	46
ENSG00000263740	1794	2640	2081	3168	4343	4141	1706	2676	903	3411	4600	1033	2417	1652	3305	4306	2348	697	1296	6292	3805	3608	2328	1913	1747	4176	4824	2985	3437	2573	948	1074	1029	2049	3331	5429	1395	966	2032	1015	5146	3769	2750	1245	1691	1851	1838	1589	1304
ENSG00000168036	3577	2389	3484	1022	1373	1364	1006	3089	3059	621	1802	3056	3024	2239	813	921	2617	2037	1112	1396	298	525	2504	1364	1470	1139	1733	1872	2161	4003	1327	1398	1077	769	1513	3114	1226	1517	2373	1620	1065	2225	1645	1229	1402	1018	1045	1572	213
ENSG00000284691	104	34	20	18	4	23	15	34	0	0	62	18	24	16	4	0	38	2	66	22	10	22	83	52	16	12	10	0	3	52	20	72	0	36	0	30	0	55	119	55	0	4	19	16	10	10	32	0	1
ENSG00000197283	64	50	75	68	8	5	32	14	40	22	20	62	23	12	15	33	34	53	9	6	18	8	20	116	80	8	4	0	5	38	59	22	66	26	24	2	16	33	4	26	7	19	74	20	0	0	3	12	9
ENSG00000122432	54	8	0	0	0	14	0	5	37	2	0	0	28	0	0	0	0	4	28	2	0	0	30	19	5	4	2	0	22	11	0	10	18	0	0	14	0	0	0	10	0	10	17	8	0	0	12	4	2
ENSG00000224616	72	0	2	16	12	4	0	74	42	14	10	48	26	4	14	14	32	96	56	24	4	16	26	22	22	26	36	16	46	12	14	2	20	6	34	22	4	23	14	36	6	48	30	46	58	36	4	36	12
ENSG00000079246	3602	4590	6947	2699	2505	2127	3698	6046	8056	2334	3091	7688	5616	4488	2201	2274	4094	7533	5050	3104	1176	2019	5413	4399	4205	3177	2051	2711	3300	5455	3729	5808	4162	2685	2857	6965	3197	7042	4759	3942	2734	3482	1893	5272	4562	2569	3241	5977	900
ENSG00000165168	3045	44	92	51	125	160	97	24	2279	74	301	923	64	212	53	14	1026	1826	0	40	34	0	88	308	8	32	168	125	20	1102	374	57	6	44	7	72	36	68	128	93	30	390	568	28	0	26	78	80	17
ENSG00000079459	2267	5312	6444	1461	1716	2108	2423	2941	6150	1396	3392	4881	7870	2932	1653	1789	2564	4629	3238	2202	891	1428	4489	3058	2651	2188	1621	1938	2680	3366	2187	2603	2755	2230	2278	4609	2468	4631	3514	2072	2058	2115	1261	3597	2476	937	1786	3181	694
ENSG00000185803	30	70	68	4	60	28	6	130	26	0	60	4	1	94	12	31	0	30	0	120	4	18	70	36	74	14	38	0	30	74	14	68	84	8	68	40	14	21	38	28	38	64	54	61	62	10	74	10	10
ENSG00000050393	1673	2328	3679	2927	942	1329	3777	2589	6516	1309	1446	5612	3974	1856	2102	1085	1470	4540	2856	1932	917	1749	2750	2973	3416	2747	1173	1434	1711	3314	2722	3870	2629	2700	1884	3041	3795	5450	2464	2921	1239	1447	2014	4460	3643	1061	3086	3623	702
ENSG00000205269	817	212	148	58	72	78	34	52	184	74	120	328	158	204	20	0	148	321	45	46	4	18	74	151	72	22	44	138	40	467	136	90	37	60	142	90	55	11	202	79	106	135	177	130	60	48	68	111	20
ENSG00000275708	1375	138	129	737	188	323	159	1163	184	314	459	150	47	217	149	285	339	201	70	335	246	469	1198	194	625	475	553	684	174	546	522	73	147	46	476	393	129	224	85	133	281	885	252	31	93	251	28	93	37
ENSG00000101849	670	427	636	312	230	209	197	413	693	166	417	515	279	504	225	185	650	603	160	218	12	184	677	267	233	137	313	188	323	586	531	367	478	149	322	623	316	342	601	265	38	641	429	298	338	153	279	487	46
ENSG00000105429	309	54	117	69	122	108	87	232	163	58	166	378	58	186	92	80	62	228	151	146	88	131	236	336	126	146	88	60	56	237	164	121	83	108	126	175	52	175	229	145	0	68	322	202	66	78	151	228	7
ENSG00000127804	436	395	322	106	122	240	211	497	542	144	290	573	680	268	118	194	431	350	286	241	62	193	441	263	330	238	164	84	213	393	264	401	162	328	170	682	154	404	260	241	114	235	251	440	272	127	255	310	36
ENSG00000077380	2046	2751	3458	1904	1134	967	1692	2534	4650	1255	1875	4492	2856	2428	1359	948	2178	3586	2768	1592	670	1330	2482	2010	2190	1899	979	1018	2290	2703	2243	2782	2146	1901	1723	3241	2258	3859	2290	2314	1018	1521	1634	3048	1838	1184	1613	2956	637
ENSG00000241743	1482	0	2	2	0	2	17	0	5	0	5	0	0	0	0	0	0	6	20	0	0	0	24	0	6	0	22	0	0	42	48	2	0	0	2	0	66	22	22	18	0	0	10	48	0	0	1	6	0
ENSG00000227827	16	32	10	6	4	0	0	10	6	2	45	0	0	6	0	0	24	15	11	20	0	22	0	23	56	9	16	2	60	32	50	1	10	6	2	86	10	6	0	4	0	2	16	12	1	9	16	50	0
ENSG00000157654	1053	44	14	100	22	84	6	0	704	116	60	157	20	22	16	39	190	272	0	2	8	0	50	219	63	16	78	8	171	214	88	20	15	4	12	136	116	92	42	42	0	109	421	10	12	0	6	58	26
ENSG00000134516	2152	79	46	226	132	245	28	30	949	229	224	819	164	245	74	88	350	1127	29	65	11	4	118	423	28	40	480	124	98	1147	133	122	39	39	36	93	137	219	105	449	21	743	1061	12	33	8	44	109	68
ENSG00000281344	1017	0	0	0	0	2	4	2	42	2	4	0	12	4	6	0	0	26	0	0	0	0	2	2	22	14	18	0	0	64	12	42	10	0	3	20	10	55	2	3	0	11	20	9	0	0	0	2	2
ENSG00000155975	528	819	1226	552	330	405	766	904	1226	338	572	1186	940	736	455	280	670	1041	523	413	249	392	1009	521	1125	575	233	288	630	750	719	716	925	512	476	903	532	965	482	777	292	408	541	820	548	342	598	847	118
ENSG00000167881	1398	1810	2363	1232	737	665	1262	2312	2001	484	1109	3095	1895	1709	683	875	1371	1575	1037	1233	430	560	2054	1153	1035	669	583	751	1112	1977	1567	1818	1435	801	1121	2062	992	1990	1282	971	974	899	838	2178	1190	641	1066	1779	277
ENSG00000111057	3661	3278	6003	2997	2706	1879	3591	4008	7118	2224	3998	7025	5093	6476	3177	2104	4052	6148	3662	3094	1700	2220	5226	4474	4881	2892	2256	966	3560	6789	5223	4658	4199	3247	3108	5159	3723	5610	4639	4316	1992	2678	4177	4516	4097	2481	2348	8563	938
ENSG00000102858	1263	847	1082	535	429	545	312	1234	872	206	732	735	838	757	333	401	797	726	477	618	228	109	1319	673	830	375	426	734	414	1370	545	713	915	550	433	1139	504	778	989	426	344	792	857	691	340	335	602	643	85
ENSG00000075239	740	1220	2076	812	500	589	993	1354	1404	412	760	1311	1868	1274	468	563	843	1462	1311	854	289	517	1394	1178	755	730	618	562	798	1505	1008	807	1101	611	971	1394	810	1243	899	732	575	596	558	938	1017	664	641	1176	256
ENSG00000039319	1411	606	825	405	451	366	314	863	1926	269	471	1088	1061	654	244	79	879	913	602	350	147	138	682	594	430	314	455	597	318	1054	638	639	382	260	462	815	302	622	614	406	314	470	822	552	123	161	262	573	76
ENSG00000100600	2723	1272	1275	758	827	811	537	2639	2655	330	1712	1859	1786	1677	757	702	1662	1798	893	2004	378	400	2516	1777	1873	1274	711	759	1584	2389	1381	1401	868	1079	772	2002	606	913	1485	968	914	786	1546	1967	1161	522	1130	1360	133
ENSG00000169895	2611	2989	4107	2088	1776	1627	2450	3649	5281	1369	2053	4067	3668	2786	1865	1145	2579	3366	2872	2117	978	1540	3048	2374	3059	2375	1625	1349	2419	3956	2337	2787	2856	1946	2016	4397	2818	4142	3451	2871	2117	1460	2122	2903	2507	1292	2294	3659	579
ENSG00000257621	597	363	584	231	203	193	268	611	457	88	196	352	450	180	176	80	389	456	192	168	65	180	417	207	281	248	155	106	215	317	263	188	285	132	202	340	182	358	200	263	182	364	303	507	282	108	164	104	74
ENSG00000108669	2390	625	585	592	414	343	378	1044	1569	464	622	1457	843	367	314	303	847	1334	511	750	276	221	819	782	1056	389	884	607	460	1428	728	770	529	399	541	809	496	1126	417	887	238	874	1871	713	347	244	472	883	125
ENSG00000268903	5	0	2	13	17	0	6	3	0	7	14	115	0	0	0	0	1	6	1	0	32	0	18	0	11	30	7	0	0	24	129	16	1	9	0	0	0	2	0	1	0	0	23	2	26	19	1	0	9
ENSG00000187474	2627	36	0	40	28	69	10	12	884	2	50	476	98	22	0	4	472	346	8	22	28	0	20	130	0	8	26	120	46	764	17	2	6	16	10	42	26	24	114	53	0	127	130	14	4	0	23	78	2
ENSG00000125818	1826	2303	3310	789	1084	1057	1085	2234	3076	736	1505	2958	2455	2245	790	1042	1889	2187	1576	1440	531	761	2467	1058	1730	882	1203	1446	1820	2648	1545	1757	1346	951	1310	2770	1437	2175	2300	1247	1302	1033	1156	1594	1638	1037	1123	2383	257
ENSG00000166578	86	36	30	34	0	4	12	6	61	0	14	0	70	48	26	0	30	20	6	22	8	11	31	19	31	2	36	0	62	6	46	25	22	11	14	14	0	16	36	3	18	6	12	10	47	6	0	20	0
ENSG00000185009	733	729	1571	417	404	402	621	1215	1221	453	751	1230	826	828	419	352	661	881	430	376	181	264	755	637	804	590	507	847	650	1088	625	900	778	403	513	1045	555	938	793	539	553	581	307	673	608	309	534	498	118
ENSG00000156469	73	27	71	0	6	89	10	109	108	10	59	66	50	81	20	13	24	44	24	30	29	36	32	40	50	50	34	112	17	178	60	63	60	63	23	82	70	114	4	84	34	44	54	68	37	22	38	39	26
ENSG00000102804	1336	1011	2153	821	732	618	993	1638	3026	535	1008	2723	2239	2629	755	928	2225	2040	1496	1231	583	837	2479	1471	2129	1057	923	1225	1284	2875	1293	2198	1684	826	1566	2377	1612	2368	2764	1173	962	1103	1412	1630	1433	617	476	2259	285
ENSG00000065883	1578	1256	1816	466	547	822	714	2096	1202	525	1024	1322	1104	1014	559	783	750	1472	807	967	379	502	1472	915	978	674	526	312	683	1845	1099	928	681	606	922	1196	681	1520	874	857	293	635	945	1279	465	340	981	1077	187
ENSG00000119397	1276	368	312	361	169	232	212	200	643	230	198	495	447	427	209	58	303	796	382	160	131	165	365	317	369	255	267	63	234	487	379	186	292	75	197	327	209	420	217	329	98	417	510	356	169	147	101	269	76
ENSG00000174915	176	116	85	36	103	64	48	211	139	40	79	225	98	84	55	33	52	63	28	81	26	44	182	202	32	80	64	34	179	206	79	184	139	36	38	90	11	62	132	118	18	78	147	48	56	52	104	146	24
ENSG00000167202	580	250	175	16	105	53	57	68	322	81	142	403	166	174	10	18	34	175	132	49	12	22	121	99	49	55	152	92	108	321	134	231	122	36	123	109	85	108	255	164	64	173	193	11	20	52	66	66	12
ENSG00000107036	502	289	593	196	160	132	169	586	359	173	197	542	314	230	203	160	325	472	376	201	34	80	301	301	232	154	267	256	230	502	257	272	188	116	190	346	288	369	352	205	142	209	349	235	153	117	142	200	55
ENSG00000184445	302	198	249	52	99	78	99	429	149	72	169	206	41	174	100	45	116	140	119	105	52	65	121	81	90	125	117	67	83	308	181	87	57	59	63	164	72	256	163	136	120	145	75	79	54	19	92	220	22
ENSG00000010671	394	19	0	19	18	0	25	0	244	8	42	287	0	18	1	0	80	248	4	14	22	0	32	30	28	0	31	14	22	254	49	46	0	0	8	20	9	20	18	51	0	16	39	28	0	0	0	32	8
ENSG00000171877	51	20	108	16	10	66	0	42	12	0	21	16	56	46	0	16	53	12	62	18	24	0	18	3	18	30	19	0	20	78	10	46	60	38	22	36	56	2	20	14	0	26	34	30	20	16	0	14	4
ENSG00000136100	825	1313	2582	713	573	655	920	2271	2528	585	646	2857	1788	988	597	492	975	2407	1283	788	430	662	1227	1308	931	929	551	659	975	1823	1276	1427	1287	605	855	1396	905	1649	1269	1271	1006	578	624	1181	1025	656	1096	1643	249
ENSG00000068650	819	34	12	59	25	119	10	46	355	105	200	406	7	70	91	24	131	426	35	82	26	18	91	188	18	18	246	70	38	452	194	35	22	50	14	71	76	154	53	125	88	338	388	69	14	28	20	95	8
ENSG00000169403	384	0	0	8	34	38	42	0	396	32	6	94	118	16	8	0	46	110	8	6	0	0	26	64	0	0	92	78	4	120	6	0	0	18	0	20	36	0	0	26	0	132	244	0	0	0	32	20	0
ENSG00000204713	875	1064	1746	849	418	525	1224	1310	2357	601	610	1869	1482	927	735	449	1190	1793	1226	965	332	417	956	1326	1291	732	509	599	686	1514	1334	1365	1591	876	800	1247	1508	1650	1030	1111	316	412	697	1754	1075	783	1028	2100	271
ENSG00000277443	6252	3986	4778	1257	2100	2126	1971	3974	5103	1491	2140	2942	4625	3938	1345	1961	3738	2779	1324	2184	1146	1623	4325	4739	4446	1680	3380	1730	2961	5612	1874	1970	2047	1582	2535	4651	1194	2502	3593	3505	2340	2360	3035	2685	1516	910	2874	3060	613
ENSG00000140319	2808	3137	5465	5751	2487	1913	7579	4541	13291	4237	2744	8061	4482	3620	4337	2040	2653	9076	6602	2960	2257	3381	3895	5074	6800	5794	2065	1357	3122	4890	5719	4926	5310	3361	2355	5260	4869	7454	3040	6824	2237	2629	3935	6111	7284	2950	4536	8572	1368
ENSG00000144136	596	52	138	141	115	75	199	382	403	124	306	98	180	110	125	98	228	125	160	325	58	124	395	244	344	295	313	60	46	344	321	282	255	86	324	119	44	230	43	143	40	519	594	255	141	31	117	136	64
ENSG00000120837	282	169	471	268	223	50	209	217	541	140	210	360	356	231	133	101	320	594	172	153	72	153	358	258	440	248	178	164	326	371	275	415	348	208	290	345	624	380	249	424	140	254	237	368	386	129	174	336	65
ENSG00000072121	2585	1482	2177	791	740	654	480	2604	1719	291	930	1364	1766	1441	407	611	1542	1657	530	765	250	310	1699	1172	943	730	502	776	862	2132	971	1475	1241	735	934	2171	712	972	1222	885	695	1082	1722	1790	351	324	1164	1140	128
ENSG00000101596	3800	1156	2291	642	976	933	825	2332	1930	660	1277	1673	1732	1460	524	368	1490	1914	1007	907	338	346	1632	1240	1836	804	1032	1239	1317	1911	1171	1864	902	801	892	1767	719	2163	1611	1006	651	1748	1282	1163	674	631	918	1242	247
ENSG00000260267	27	32	39	36	14	19	33	24	52	25	31	31	50	20	26	30	14	84	44	18	0	31	18	117	45	29	16	38	21	24	74	35	28	9	36	17	29	61	22	34	2	0	88	91	18	26	51	3	3
ENSG00000143771	311	54	108	94	60	90	7	112	135	24	128	155	108	86	34	63	76	77	83	85	35	28	93	128	40	47	50	42	72	144	15	106	88	52	120	78	92	40	142	38	70	33	80	115	112	36	40	124	12
ENSG00000145331	218	278	493	256	119	165	318	382	773	288	143	571	503	327	177	52	166	405	314	166	96	284	386	315	473	240	235	136	247	399	366	400	454	242	309	558	165	584	184	260	92	191	126	303	356	107	251	543	78
ENSG00000110057	1535	358	722	264	382	271	317	608	798	165	473	624	843	603	290	428	927	674	320	914	162	196	1318	640	1424	450	494	168	579	1234	470	593	384	316	414	824	316	438	528	565	249	410	701	508	356	147	343	558	95
ENSG00000064687	594	316	329	301	133	322	425	444	312	157	287	378	198	353	160	221	225	465	186	552	74	85	673	873	228	225	357	226	254	350	387	310	250	235	140	153	95	327	568	330	234	512	702	221	231	76	233	300	51
ENSG00000198763	46889	17868	26070	97487	10875	14450	26320	12176	118835	9158	17575	93373	17392	29240	30840	11338	28611	65137	20787	68600	15226	20404	31894	47133	113198	11318	20390	12113	20411	39166	33385	27930	57840	20076	7564	34698	23808	39912	20190	25800	7715	28570	54856	38062	39630	19673	8098	28551	10435
ENSG00000066855	340	388	708	243	252	287	195	678	531	179	367	427	771	483	297	168	248	378	308	344	109	237	372	203	382	199	194	300	357	650	382	483	357	247	289	444	346	381	563	242	226	243	235	555	345	99	285	524	34
ENSG00000232389	16	4	2	4	10	6	4	2	0	4	22	2	18	4	2	0	2	0	4	16	0	7	6	0	0	0	14	0	30	12	0	0	4	8	0	4	0	0	4	3	8	6	6	2	2	3	2	0	0
ENSG00000288093	104	0	30	6	4	6	6	20	14	10	38	89	0	12	16	0	32	20	8	6	14	4	35	68	34	10	14	0	4	42	8	0	0	0	0	22	0	4	20	24	0	74	40	0	0	20	4	8	6
ENSG00000115085	114	20	0	18	26	29	0	10	2	30	34	1	0	36	0	4	0	0	2	8	2	8	3	8	0	0	43	0	49	41	2	0	0	0	0	8	24	33	0	4	0	20	5	4	6	3	0	6	0
ENSG00000231767	108	62	164	79	43	43	129	149	333	79	23	150	52	101	55	23	85	189	61	86	38	60	145	104	85	62	34	50	89	182	82	37	178	69	27	84	111	112	143	238	7	59	48	90	168	52	61	211	14
ENSG00000108175	4111	4097	5937	1302	1589	2298	1207	4368	3968	756	3117	4220	5463	3063	1452	1911	2839	3101	2185	2483	738	1100	4166	3623	2591	1640	1799	3197	2128	5506	3388	3616	3404	2855	2594	5456	1944	3134	4742	2183	1614	2709	4175	5385	2073	1213	3235	2763	421
ENSG00000272419	254	2	4	30	18	20	0	14	8	18	6	0	18	31	0	22	34	112	15	46	8	10	24	92	51	26	8	0	8	116	48	0	2	30	27	22	4	0	67	14	0	30	50	21	24	2	14	17	2
ENSG00000075240	736	140	288	204	173	144	174	211	542	172	230	495	186	373	82	107	279	540	164	196	138	117	446	305	383	142	242	391	188	633	488	274	307	152	99	239	123	376	221	381	59	260	810	327	130	40	348	323	65
ENSG00000178695	2108	308	268	170	120	206	90	102	794	82	222	666	170	202	63	112	559	622	108	316	53	18	289	229	142	85	174	168	136	1030	150	209	172	62	174	446	208	82	164	200	20	361	548	88	66	64	56	256	36
ENSG00000155542	71	48	0	63	21	56	12	24	147	84	70	192	32	128	56	15	70	75	86	20	12	44	58	66	19	35	53	0	68	104	121	59	126	34	12	42	129	118	14	103	34	8	49	92	51	14	12	76	18
ENSG00000086475	576	519	926	152	388	399	261	802	777	136	368	897	1040	417	268	302	626	667	450	385	121	272	820	518	443	303	416	398	457	938	549	555	601	326	484	731	418	850	617	360	176	377	335	568	328	264	423	543	85
ENSG00000127311	495	28	98	31	66	52	94	131	268	66	61	120	28	70	74	41	74	174	112	52	48	26	129	72	119	73	153	18	89	73	184	77	78	58	99	128	102	161	162	52	124	72	198	62	18	16	60	46	11
ENSG00000089060	361	110	67	184	95	204	44	263	376	72	197	149	170	238	94	67	273	313	41	130	51	66	193	258	174	117	83	122	97	473	192	115	234	80	75	227	103	193	331	170	104	232	475	416	42	24	111	178	30
ENSG00000119013	253	338	501	281	184	153	445	331	610	286	168	283	273	194	239	98	144	550	273	219	114	140	226	152	406	226	121	108	302	418	93	170	228	264	162	390	107	151	103	314	208	183	136	330	551	138	178	522	83
ENSG00000108771	458	150	610	90	88	148	116	155	337	71	159	98	314	271	73	60	176	125	66	129	51	40	247	109	838	67	118	24	132	425	92	139	64	22	124	405	72	161	216	188	140	125	241	146	99	41	103	82	16
ENSG00000167995	260	32	46	56	43	83	19	69	289	77	75	127	191	19	27	28	114	143	27	60	21	28	68	89	11	35	148	23	29	543	41	7	30	2	8	40	16	25	36	49	32	238	301	17	2	33	4	20	3
ENSG00000003056	1201	587	572	176	293	397	195	709	1067	181	535	700	402	789	412	500	639	1262	742	795	117	299	829	728	546	396	224	230	572	1065	502	546	310	411	445	789	362	622	475	457	293	419	346	585	369	207	359	517	64
ENSG00000133816	972	893	1211	725	579	302	375	1455	1578	330	339	1979	1664	1099	583	390	845	967	1018	489	239	240	1334	543	909	594	699	657	525	1284	1038	1206	943	767	453	1053	666	1909	1081	669	724	630	801	1316	857	496	1174	1044	313
ENSG00000043462	1217	95	48	703	84	288	49	22	1507	367	123	445	1081	235	49	139	187	607	2	23	58	55	126	283	58	21	1374	128	213	585	244	51	102	29	41	99	193	239	45	174	48	837	1049	47	18	4	113	203	24
ENSG00000181163	6953	5006	9101	7480	3820	3111	8085	6635	22638	4642	4630	17441	8663	10491	5010	2057	6522	14032	7744	5039	2829	4902	8425	7718	9701	6686	4947	2437	6428	9715	8607	8628	8340	5566	3330	8843	9577	13346	6388	8257	2933	4087	6247	8482	11830	4420	5334	13218	2343
ENSG00000280020	66	0	0	48	44	26	14	16	7	9	14	23	0	0	0	0	17	49	0	0	4	0	8	2	4	0	2	0	0	8	10	0	0	0	4	0	0	2	6	2	0	59	28	0	0	0	0	0	2
ENSG00000105329	1291	50	54	198	136	172	47	22	900	336	146	613	184	233	71	20	274	668	4	52	20	0	110	96	6	11	400	264	18	526	230	94	50	33	117	94	153	239	36	145	15	512	806	116	32	52	65	236	23
ENSG00000110696	2593	2757	4811	3113	1891	1922	3381	4220	7101	2356	2468	5905	4476	3105	2254	1130	2874	6836	3833	2084	1281	1953	3887	3741	4339	3011	1830	1702	3440	4191	3885	3833	4111	2427	2349	4673	3685	4818	3647	3911	2127	2205	2487	3990	4591	2127	2723	5675	926
ENSG00000279029	0	0	0	0	0	0	0	20	5	0	20	42	0	0	4	0	4	0	38	24	6	16	18	6	0	8	0	0	0	36	4	0	0	0	0	0	0	0	0	0	0	0	0	0	0	14	0	0	0
ENSG00000266714	1207	13	18	314	142	201	91	205	254	217	209	880	149	275	77	100	338	903	111	84	207	25	450	633	102	184	337	50	162	856	542	137	250	49	0	238	156	440	112	612	163	481	1002	53	57	47	60	108	71
ENSG00000105374	24	0	0	4	0	14	0	0	8	0	20	0	0	24	2	0	8	38	0	10	0	0	0	15	0	0	24	0	0	18	0	0	2	16	0	0	0	0	0	5	0	10	14	0	2	0	2	0	0
ENSG00000128609	1069	1040	2062	1070	609	580	1163	1164	2427	805	705	2198	1452	893	839	144	643	2237	1351	693	516	925	1042	1038	1369	1196	424	503	912	1448	1449	1294	1140	835	887	1428	1142	2209	987	1290	611	521	816	1227	1655	468	831	1284	277
ENSG00000213366	23	48	80	53	21	9	89	18	53	25	93	80	86	99	50	0	25	62	167	89	77	105	228	121	115	40	94	14	39	21	112	133	23	33	80	111	38	337	127	153	124	63	74	64	34	21	82	46	42
ENSG00000287555	92	0	0	0	6	4	0	48	4	8	24	0	0	0	16	4	28	2	102	1	0	0	16	24	0	0	2	34	0	31	7	0	10	2	10	6	0	36	18	15	0	10	8	0	6	0	4	0	2
ENSG00000185885	63	9	0	4	8	4	0	0	50	3	15	0	0	45	0	0	130	4	0	2	29	0	11	9	2289	9	0	0	4	22	0	6	15	9	0	0	49	1	9	3	0	14	35	3	0	0	0	19	4
ENSG00000084070	1104	641	607	193	196	270	278	521	675	169	516	724	339	451	201	101	510	524	293	327	128	108	534	524	225	199	333	283	190	697	312	299	320	145	355	583	315	452	568	344	350	701	550	395	179	94	311	344	78
ENSG00000128923	1112	1060	1549	583	519	505	884	1381	2152	539	988	1821	1531	1611	776	298	1494	1286	926	934	415	689	1800	1122	1339	721	512	1074	1054	1529	1343	1398	1172	805	698	1458	1028	1987	1510	865	781	709	1155	1679	1144	670	994	1403	187
ENSG00000161642	638	39	122	208	88	116	28	64	292	43	167	296	16	130	18	24	158	483	22	53	41	20	120	122	2	61	102	72	40	368	53	118	28	36	15	211	70	80	178	97	56	149	257	37	21	42	52	196	19
ENSG00000155744	506	452	658	346	103	178	212	683	349	105	305	210	485	319	173	84	259	403	351	435	121	139	325	191	352	176	326	308	302	618	230	479	361	213	297	637	276	328	294	230	165	281	162	455	244	263	333	336	57
ENSG00000055130	1752	599	1196	549	357	506	626	1402	1293	371	597	1260	896	1214	344	203	679	1161	654	445	259	370	924	821	494	556	464	487	586	1001	734	898	691	521	628	1039	403	1249	1012	654	192	472	308	700	442	263	451	669	131
ENSG00000182263	217	348	444	124	192	200	212	526	388	56	176	448	405	213	49	40	402	352	242	200	80	156	352	299	343	106	198	326	282	384	230	272	297	170	186	434	149	398	346	201	134	202	105	178	124	64	200	281	32
ENSG00000266094	741	6	20	241	98	182	90	0	815	254	88	143	47	108	59	44	260	421	86	74	40	18	131	232	124	34	550	22	152	526	65	56	82	50	0	68	162	136	156	77	64	782	574	74	56	31	152	64	11
ENSG00000115652	443	271	151	248	117	134	185	190	638	113	240	560	108	253	154	180	219	322	258	240	60	183	216	229	289	326	155	31	139	242	259	284	219	228	155	174	89	187	66	190	146	221	322	376	368	85	154	224	35
ENSG00000103035	458	569	1276	848	314	352	1029	928	1880	596	589	1763	1032	792	591	372	506	1429	937	560	284	534	822	1068	1259	701	483	305	506	951	795	968	849	639	472	1011	786	1419	483	1011	442	417	729	1131	944	601	715	1199	241
ENSG00000155465	533	12	2	8	18	8	10	0	140	10	26	184	2	26	0	20	65	113	18	15	0	0	6	6	0	0	4	0	0	112	13	0	0	14	4	25	1	0	25	15	0	8	103	0	0	0	0	13	0
ENSG00000153902	18	62	6	32	6	24	8	60	0	10	26	14	2	0	32	0	0	0	18	32	2	0	32	6	4	12	18	0	0	132	6	30	12	12	0	46	0	8	0	12	0	10	12	12	0	56	46	24	4
ENSG00000172115	1035	1321	2647	1500	727	529	2179	2047	3800	1377	1357	2417	2116	1321	1037	428	1610	2717	1917	1018	542	1093	1797	1911	1846	1214	985	593	1378	1877	1598	1850	2057	952	900	2308	1893	2374	1263	1697	905	1073	1118	2039	2298	813	1281	2276	493
ENSG00000126247	1931	2010	3481	1011	1483	1226	1313	2707	2985	664	1964	2990	2799	2415	958	1445	2192	2037	1218	1887	527	799	2946	1243	1685	1193	1086	3131	2757	3477	1273	1924	1288	1170	1711	3626	1004	1844	2491	1484	2130	1860	1797	1688	1439	837	1278	1874	293
ENSG00000167566	421	325	649	298	187	196	85	314	489	135	306	450	320	369	160	148	403	532	188	232	114	165	558	477	296	234	225	150	142	496	269	215	322	177	142	420	132	275	439	501	22	489	507	202	181	249	295	331	65
ENSG00000170776	6257	2612	3186	1738	1853	2177	2060	3640	5589	1285	2843	5442	2909	4150	2043	1390	3446	4750	3671	3348	1119	1817	4317	3535	4367	1973	2237	1316	2438	5454	4454	3340	3029	1980	2039	2739	2302	5916	2558	2437	1272	3193	5768	2001	1958	1369	1832	3465	592
ENSG00000153975	107	29	188	98	46	67	100	183	238	50	78	162	128	267	70	16	49	276	66	78	37	64	119	94	261	89	61	147	43	51	98	154	184	12	105	104	38	195	82	102	88	138	94	96	56	66	112	109	28
ENSG00000111644	82	58	27	33	0	52	8	11	58	24	44	106	0	50	0	0	15	173	24	32	12	12	69	51	53	22	8	0	2	45	38	44	0	13	10	32	14	43	2	24	0	14	43	31	0	14	14	12	8
ENSG00000239713	337	30	0	6	4	14	0	0	76	15	24	155	1	14	0	32	14	56	3	0	12	3	4	0	16	0	8	14	47	60	18	10	18	0	0	5	3	1	13	0	14	2	20	20	57	0	2	10	2
ENSG00000203709	708	8	10	24	139	78	24	769	150	57	316	145	30	19	109	134	117	240	350	228	22	29	216	197	131	92	124	58	26	191	216	112	46	10	112	88	14	264	21	102	10	162	410	18	10	20	137	26	14
ENSG00000196126	3305	1107	335	50	37	594	359	637	1960	17	500	720	29	199	223	37	51	2181	488	102	8	9	779	208	1803	370	46	700	13	157	299	0	71	832	238	797	65	929	0	590	256	56	64	710	388	280	146	1092	106
ENSG00000197142	337	121	328	180	146	81	78	98	753	22	104	335	261	110	79	69	247	168	129	116	82	55	173	204	331	213	178	187	246	183	101	57	61	19	106	178	127	139	210	86	104	76	187	112	134	56	81	96	27
ENSG00000132205	3767	121	69	221	125	351	66	68	1799	303	415	1230	180	508	37	86	1071	1926	62	98	62	45	355	629	58	73	616	154	100	2636	313	194	216	88	82	268	275	135	241	537	130	971	1537	72	44	71	102	207	111
ENSG00000068796	636	513	1010	270	309	196	366	908	655	183	517	803	807	641	280	132	477	611	504	431	181	203	643	524	510	250	275	264	401	614	725	534	510	275	426	788	275	514	673	433	404	366	297	558	349	120	233	530	71
ENSG00000108798	154	6	2	37	10	0	8	0	36	4	24	118	1	8	3	0	32	63	22	12	9	8	34	8	16	0	0	0	22	90	8	54	0	6	0	18	10	2	4	32	0	12	45	0	0	16	0	0	2
ENSG00000124256	163	171	64	45	74	82	24	0	131	14	11	4	100	118	16	6	180	28	0	45	44	49	20	87	1871	64	4	16	142	12	74	0	39	62	14	31	22	101	78	92	0	60	55	57	131	20	12	188	6
ENSG00000269904	32	32	42	0	22	10	20	14	10	12	0	0	106	52	14	26	10	12	2	52	6	8	38	28	10	14	12	16	18	26	27	12	30	48	32	36	0	30	98	12	28	4	18	20	14	0	2	4	4
ENSG00000171865	1207	1208	1735	929	611	595	1032	1443	2176	592	915	2597	1712	1115	674	572	1024	1718	1238	901	314	574	943	1077	815	816	516	379	1134	1440	1398	1467	1355	1084	628	1326	1241	1990	1486	1133	587	581	826	2255	1760	717	1224	1785	263
ENSG00000181619	108	0	0	10	28	8	4	32	4	0	66	28	0	2	5	0	26	76	20	10	6	0	46	28	0	6	0	0	0	26	68	2	0	5	6	0	0	46	0	0	0	0	2	0	0	10	0	0	4
ENSG00000279166	920	34	4	0	12	22	0	0	386	14	56	230	20	14	0	0	144	234	12	10	10	0	32	129	0	0	38	10	20	558	86	2	20	0	0	8	14	36	18	14	0	80	163	0	0	12	0	56	0
ENSG00000157827	1180	278	482	397	222	306	187	441	742	130	311	820	355	509	170	115	376	1469	367	337	166	155	450	668	510	259	253	234	312	801	838	359	271	314	348	494	266	536	453	498	40	350	849	462	212	102	251	525	102
ENSG00000120992	1052	1268	2240	630	770	737	957	2153	1788	583	976	1630	1637	1594	749	533	1081	1863	1308	866	387	699	1934	869	1044	688	648	1013	1233	2055	904	1516	1292	678	973	1850	851	1620	1364	1157	589	716	553	1398	858	386	1026	1282	214
ENSG00000230590	949	150	401	75	220	137	146	957	585	40	518	282	68	400	208	59	307	340	490	288	19	75	307	276	136	203	111	382	76	480	338	113	112	132	238	325	149	309	140	151	38	157	227	163	47	78	136	150	24
ENSG00000161513	103	60	72	40	22	27	51	32	111	30	42	54	38	42	15	49	230	42	108	40	8	1	51	54	78	23	34	46	198	176	48	78	26	40	12	69	0	103	53	21	0	12	57	21	63	84	36	37	16
ENSG00000186517	1033	38	72	98	90	203	44	100	665	87	208	797	120	195	33	52	111	886	35	99	46	22	85	309	105	64	326	2	73	621	644	179	39	55	103	104	98	288	44	164	28	318	692	29	87	18	38	127	47
ENSG00000168116	96	106	144	133	107	83	92	234	247	51	96	66	165	91	48	8	164	112	147	60	34	15	112	50	102	91	57	143	34	75	6	142	94	38	128	216	42	144	91	81	152	58	43	92	172	88	22	120	36
ENSG00000196757	251	84	209	94	64	94	62	210	128	50	80	235	145	102	50	20	82	149	123	92	65	76	111	174	106	64	140	106	132	179	135	162	160	76	58	228	32	200	88	98	115	86	103	222	19	8	53	129	11
ENSG00000256525	197	28	68	74	62	53	61	204	62	33	107	105	43	98	67	44	34	144	133	82	27	67	62	130	40	18	54	32	27	70	175	137	5	53	88	40	21	207	40	37	0	13	73	16	28	34	18	113	12
ENSG00000071051	1405	1107	2342	648	792	709	1235	1447	1986	551	1261	2501	2379	1723	656	738	1698	1834	1144	926	366	712	2056	1612	1815	736	959	903	1487	2284	1307	1758	1367	1010	966	1652	1515	1238	1593	1268	785	806	1082	1882	837	565	1202	1516	205
ENSG00000204946	139	110	121	43	31	52	115	247	63	20	128	196	46	56	30	80	83	237	110	31	23	92	188	120	178	98	68	36	78	114	117	116	62	60	48	230	66	126	120	139	24	37	177	148	40	18	66	61	18
ENSG00000122692	1569	1416	2302	853	731	767	1380	1995	2518	799	1028	2122	1743	1384	688	890	1220	2282	1496	928	475	883	1704	1138	1545	1146	800	883	1028	1935	1405	1586	1098	921	997	2046	1061	2362	1402	1262	989	941	856	1648	1556	736	782	1845	260
ENSG00000143303	219	153	367	85	184	101	81	469	143	26	200	308	233	42	95	119	176	107	145	186	94	163	293	247	323	240	58	24	199	360	302	121	54	96	175	234	85	96	176	190	169	175	171	202	110	64	52	123	10
ENSG00000236364	14	0	1	4	0	0	0	22	0	0	35	0	0	0	4	0	0	0	0	14	0	0	12	20	0	1	0	0	0	0	6	0	0	10	1	0	0	38	0	0	0	0	18	0	0	0	0	0	0
ENSG00000117593	295	120	315	65	121	128	231	279	505	47	307	493	470	293	191	102	184	416	121	178	51	122	366	235	282	155	90	112	142	440	158	187	208	135	122	345	220	296	355	202	174	154	163	133	167	75	118	181	29
ENSG00000170264	24	14	107	0	36	18	38	48	31	14	72	136	48	138	39	22	30	93	44	22	4	0	32	64	54	6	6	28	26	26	24	78	15	12	22	136	76	17	74	55	0	43	14	22	32	16	54	50	12
ENSG00000134152	327	189	145	121	137	42	267	205	350	61	168	383	176	122	97	83	162	327	241	111	61	70	155	255	200	92	94	61	254	175	268	190	267	144	56	180	195	232	152	117	38	190	101	250	210	85	194	259	31
ENSG00000132881	22	11	61	73	36	18	50	37	52	8	47	98	102	168	30	36	16	135	67	73	14	23	104	54	80	27	38	32	16	91	18	157	171	132	59	68	87	46	21	16	0	6	61	131	26	22	39	96	4
ENSG00000175792	655	497	812	348	331	179	389	725	761	333	386	809	613	558	243	263	729	372	367	313	136	292	639	503	480	430	416	382	546	616	338	495	327	264	385	636	240	533	423	441	378	354	283	434	335	204	312	713	113
ENSG00000164308	843	345	339	175	309	122	76	290	541	83	215	354	290	249	122	18	192	44	227	14	85	163	39	352	506	22	136	16	331	671	42	80	235	180	242	264	38	189	160	217	114	60	133	333	191	0	112	30	5
ENSG00000157873	278	76	135	203	100	99	130	140	308	42	121	170	72	205	48	45	90	170	81	63	69	15	164	71	135	98	217	108	102	182	111	50	112	58	66	65	77	69	89	33	36	180	454	174	9	31	150	105	9
ENSG00000228434	3	0	0	0	10	1	0	0	8	0	5	0	0	0	0	8	24	0	12	8	0	2	0	0	1	0	0	0	6	0	2	0	0	0	0	0	2	1	0	0	0	3	12	0	0	0	4	0	0
ENSG00000141526	198	1	30	104	26	87	7	4	356	66	41	136	31	3	22	13	21	164	1	16	4	33	77	61	0	9	218	2	6	183	117	12	23	20	6	1	22	78	37	94	0	185	323	20	2	0	52	84	7
ENSG00000146083	483	335	397	123	215	366	163	573	209	76	270	224	479	366	228	248	359	234	230	318	117	157	585	303	340	206	288	600	214	748	259	303	301	239	429	441	48	209	238	276	321	243	411	410	166	138	416	381	58
ENSG00000140950	195	209	191	24	119	53	66	66	71	19	89	107	208	92	102	85	197	134	40	146	8	69	145	101	78	38	52	106	98	253	220	93	172	127	178	143	23	101	226	59	132	132	98	97	86	6	96	95	25
ENSG00000161791	628	514	441	375	171	247	232	816	921	172	236	345	560	486	101	223	175	476	260	305	83	94	481	382	121	199	529	377	78	882	461	422	260	269	316	608	57	332	380	321	280	355	795	322	176	214	422	330	64
ENSG00000100650	1755	1125	2388	1137	773	984	1220	2149	2255	812	1325	2422	2022	1686	1228	950	1176	1935	2119	1338	572	821	1726	1902	1659	1247	1359	482	1295	2155	2102	1844	1197	1128	1049	1916	1028	2373	1307	1523	728	1329	1902	1347	1148	696	869	2182	331
ENSG00000135316	3297	4060	6861	2244	1826	1972	3552	5768	5558	1872	3129	5971	5022	3828	1635	1759	3371	5032	3395	2436	917	1936	4570	3389	2737	2529	1938	2319	2842	5663	3491	3822	3545	2174	2907	5163	2541	5780	3518	3048	2212	2971	1947	4331	3504	1804	2601	4364	809
ENSG00000111540	2415	2691	4287	1283	1663	1491	1496	3593	2956	916	1566	3567	3823	3243	1048	1686	2019	2844	1833	1798	463	1054	4064	1736	1729	1414	1608	1899	2484	3959	1919	2340	2501	1790	1706	4614	1625	2594	3126	1482	1728	1844	1240	2927	2260	1170	1801	2965	507
ENSG00000166822	413	222	329	102	208	66	180	343	326	127	146	216	388	170	156	129	347	157	287	204	68	103	496	177	269	189	184	104	208	522	224	242	170	188	169	404	132	276	122	160	78	156	112	424	182	81	128	252	57
ENSG00000163728	564	90	70	105	97	74	118	298	318	16	146	203	132	128	234	5	122	224	178	169	59	49	129	260	113	154	89	2	116	213	122	96	122	102	59	115	101	220	106	116	122	79	133	200	76	70	74	165	23
ENSG00000101199	449	397	408	293	199	359	121	630	456	82	373	358	532	388	173	311	414	175	379	277	139	133	520	496	425	172	258	183	419	734	374	410	467	231	302	553	243	440	222	318	200	340	574	534	131	155	504	591	57
ENSG00000206588	15	3	1	5	6	7	4	7	6	4	22	5	0	0	9	8	8	8	3	1	4	11	7	12	0	19	3	3	10	8	6	5	3	5	2	7	3	2	1	0	2	8	6	3	7	0	0	6	0
ENSG00000168495	948	944	1550	981	675	590	982	1932	1181	664	781	1701	942	971	580	779	730	1279	1356	899	389	557	1465	1083	1390	793	520	323	665	1275	1062	1326	904	751	588	1154	730	1457	889	926	630	655	954	1109	1169	530	871	1356	290
ENSG00000149792	621	686	1483	226	362	275	324	495	925	216	448	704	835	823	360	293	513	479	484	399	178	223	619	424	700	335	237	240	614	752	330	597	709	374	497	858	444	740	665	383	443	324	327	868	627	254	375	763	104
ENSG00000089127	1108	109	162	109	41	71	129	63	394	48	104	384	123	216	48	11	397	225	84	183	88	46	156	87	3434	27	110	52	164	319	60	130	39	40	60	196	105	163	103	107	0	134	128	99	222	30	27	98	20
ENSG00000095951	976	272	572	395	238	272	422	591	1070	221	528	824	643	458	218	238	664	646	557	333	157	327	556	625	595	235	461	533	384	815	570	456	384	244	291	481	341	638	423	403	6	726	792	284	226	196	286	337	86
ENSG00000260855	37	0	0	0	0	10	0	0	0	0	0	0	0	0	12	0	4	12	0	0	0	0	0	20	0	0	0	0	0	30	0	0	0	0	0	10	0	0	0	18	0	1	0	0	0	0	0	0	0
ENSG00000111679	1742	509	803	432	212	465	232	610	797	285	469	1103	556	716	250	287	734	1261	406	293	134	151	613	410	334	328	740	111	393	1326	509	264	257	260	389	854	282	428	622	554	331	755	769	383	325	163	374	554	112
ENSG00000216490	10537	854	856	1843	622	1098	503	846	11276	1225	1809	6195	769	1161	856	571	4636	9302	753	1034	378	172	1222	1794	1256	704	1015	582	971	5827	2118	753	807	777	500	975	1264	907	1302	1447	400	2538	3018	1171	674	386	697	1307	317
ENSG00000130813	377	107	336	207	124	154	149	217	348	214	99	334	278	200	196	132	170	309	66	90	104	177	246	328	907	248	78	132	131	199	229	311	189	138	140	179	69	219	103	261	147	188	510	212	167	74	306	291	35
ENSG00000156261	1154	1525	1790	986	856	767	1076	1801	2187	520	1437	1663	2037	1532	862	716	1617	1786	1035	1013	324	896	1554	849	972	829	704	654	1290	2257	1175	1069	1244	1248	811	1878	965	914	1201	1158	1177	1225	627	1789	1044	424	826	1178	189
ENSG00000106948	3058	98	146	574	367	441	159	64	565	526	744	1152	564	414	143	240	844	753	78	171	86	14	558	407	250	101	893	252	412	1445	265	175	153	128	92	268	254	366	235	381	226	1559	1231	77	106	125	285	169	93
ENSG00000242294	120	3	31	60	40	10	7	36	22	22	40	27	40	20	50	2	17	47	33	13	45	47	42	94	79	74	20	43	24	17	157	74	0	13	28	4	35	78	0	26	1	38	151	28	22	31	30	89	11
ENSG00000135999	429	450	587	211	241	260	267	731	478	206	331	439	682	497	166	104	446	580	376	300	90	163	553	683	494	289	322	389	366	717	377	392	400	189	313	453	261	365	537	339	285	180	376	410	266	112	361	167	64
ENSG00000113269	1996	584	928	362	518	404	493	666	1088	184	734	993	869	1032	454	305	844	1434	480	518	207	169	927	735	355	486	681	423	518	1436	692	734	757	351	431	843	485	535	817	617	271	605	685	969	492	307	571	768	78
ENSG00000136643	797	557	713	359	234	286	325	1049	865	230	439	667	678	711	279	295	574	591	460	566	152	110	596	363	378	366	351	214	580	762	488	572	687	282	353	520	314	760	618	442	266	319	698	416	365	269	335	580	65
ENSG00000138032	823	1082	1535	484	578	651	563	1554	1084	319	695	842	1034	546	467	582	822	1482	895	715	284	475	1155	1207	992	479	467	238	833	1261	692	1011	900	401	735	1089	619	1317	809	780	572	652	638	1355	874	336	1071	905	196
ENSG00000136270	412	505	570	131	182	147	284	504	342	92	353	238	532	351	91	241	247	217	128	218	78	107	296	147	343	126	249	397	209	315	310	318	224	186	218	617	181	132	366	177	264	153	207	338	116	205	241	119	28
ENSG00000162433	3409	4710	8775	2838	2845	2704	3482	7114	6699	1541	3991	6608	7029	5758	2161	2051	4016	4546	3762	3034	1003	2351	7130	3234	4183	2747	2244	5617	4585	7002	2752	4697	5174	3230	3153	7964	3968	3919	6797	3096	4310	3367	2408	6802	3963	1729	3900	3680	797
ENSG00000261618	30	0	0	0	4	2	16	24	71	0	16	0	52	0	0	12	2	24	0	0	0	14	0	32	20	24	14	0	12	6	4	14	0	0	4	0	8	0	6	0	0	24	6	0	14	0	0	8	2
ENSG00000229989	114	4	4	12	16	0	14	16	102	10	4	32	6	16	12	0	24	68	12	0	0	6	18	46	10	15	16	0	0	14	60	4	0	0	8	10	1	24	36	6	0	28	77	0	0	10	0	19	4
ENSG00000159788	869	325	830	260	257	373	69	897	483	180	295	702	747	667	271	196	277	279	224	541	46	85	455	518	292	149	271	110	351	551	292	435	555	351	184	576	182	643	542	415	124	434	695	541	351	177	355	402	28
ENSG00000270025	40	16	24	17	10	16	22	40	44	12	2	5	42	9	15	14	39	35	61	60	10	31	10	52	22	82	33	2	4	22	20	29	13	36	14	20	17	6	10	53	0	10	42	38	14	8	22	54	0
ENSG00000279838	183	4	17	29	34	32	2	35	81	6	54	60	36	28	12	6	24	57	20	19	0	22	22	103	4	8	62	16	22	204	40	4	5	16	23	45	18	53	4	10	0	40	56	22	40	4	20	0	4
ENSG00000204351	433	670	1094	297	351	373	231	763	466	251	435	549	684	665	329	511	374	373	358	546	152	212	663	483	416	256	339	420	424	758	531	484	442	263	356	882	344	606	594	454	528	554	415	637	311	181	441	417	77
ENSG00000198888	25829	8467	17317	77030	9245	10870	10948	9198	89830	7139	10935	55040	9167	21046	15355	13744	19871	44171	10135	53428	9298	9414	22883	29664	47701	7983	14528	13043	20468	25562	25707	15732	25922	10069	5589	24643	10430	23027	10967	16867	6301	24394	32834	24985	16988	11522	3812	19499	4270
ENSG00000129226	6530	576	2340	1899	430	1011	285	415	6283	731	854	4217	1333	1562	371	390	2452	6510	581	2276	444	120	1446	1190	719	529	754	556	2321	3362	1567	1267	1564	518	461	1107	846	1211	635	1148	233	1222	1506	1621	1200	270	414	2270	212
ENSG00000028137	1519	190	68	344	191	305	190	214	1513	229	194	610	402	203	124	109	677	903	92	201	36	28	137	271	30	79	838	146	120	1347	307	123	130	93	94	129	148	226	106	249	62	998	1009	148	60	87	149	344	30
ENSG00000112164	156	42	251	140	0	14	132	60	16	16	164	122	330	59	162	64	0	140	32	161	18	19	218	181	262	110	30	92	117	81	80	315	218	123	64	228	70	54	72	111	162	76	82	309	100	90	299	26	34
ENSG00000149781	899	16	4	247	39	154	28	0	637	188	79	301	87	74	29	8	182	592	0	22	23	6	64	161	34	57	311	38	36	287	133	61	27	16	12	124	39	169	46	149	54	361	432	58	18	6	25	141	9
ENSG00000265808	1543	1534	2796	1103	845	718	1174	2724	2837	587	1143	1770	2563	2073	1038	833	1306	2363	1533	1274	227	532	2237	1316	1777	882	768	1161	1078	2176	1267	1839	1408	1022	942	2610	1326	2376	1581	1648	1242	966	728	2238	1268	806	1509	1829	240
ENSG00000167220	238	391	618	346	221	190	331	535	583	221	327	1100	534	301	212	276	298	415	445	292	61	232	525	293	357	322	267	294	407	445	254	323	467	355	208	780	410	750	667	453	386	336	280	455	373	248	296	476	91
ENSG00000157540	1753	1375	3027	629	893	765	689	3086	1387	481	1149	1121	2306	1973	599	830	2032	1354	1093	1532	339	493	2630	1268	1422	680	1032	1282	1324	2287	1391	1484	1214	1102	1507	2307	689	1476	1933	1120	941	1139	1188	1742	728	471	1107	1069	160
ENSG00000241081	7	13	0	23	14	2	2	8	10	1	20	2	3	3	0	2	0	0	0	1	2	1	5	2	5	22	4	4	8	1	0	1	6	5	4	22	5	1	0	6	1	8	10	1	2	0	6	4	0
ENSG00000141510	491	159	460	137	310	104	118	280	387	62	225	398	577	538	118	206	693	217	110	119	62	86	741	145	289	244	324	435	552	1035	300	150	204	173	250	610	148	213	640	95	368	333	374	450	144	99	140	396	36
ENSG00000197279	32	190	192	105	51	34	159	30	260	76	206	54	190	585	171	56	42	65	171	225	39	176	176	218	435	154	88	156	164	360	253	147	345	145	106	164	65	294	158	124	27	202	263	261	223	102	8	259	28
ENSG00000258752	54	0	0	30	2	0	36	21	3	0	24	4	0	84	2	8	4	20	2	24	0	0	26	14	0	0	12	0	0	32	0	2	0	0	0	0	0	4	0	3	0	8	18	0	0	0	0	0	0
ENSG00000103313	276	0	0	54	14	38	24	32	236	24	8	0	63	0	0	18	32	6	0	14	0	0	2	34	28	0	106	22	0	75	0	4	0	0	0	0	2	0	0	0	0	207	140	2	2	4	30	20	0
ENSG00000100997	609	136	164	120	114	110	246	204	587	107	108	473	245	329	159	61	141	570	130	324	113	101	213	495	284	130	73	54	145	584	196	218	171	116	106	186	192	220	70	375	28	204	281	251	136	97	327	344	48
ENSG00000283236	31	0	0	2	6	6	48	6	25	5	32	14	0	2	10	0	0	26	64	10	14	12	14	46	12	16	26	0	0	32	36	10	0	14	2	58	1	4	28	26	0	10	24	30	10	0	0	19	0
ENSG00000141574	352	36	19	70	86	1	6	50	176	43	122	34	46	133	157	26	96	46	0	130	16	22	23	46	442	58	123	78	129	215	112	117	0	71	42	91	66	47	86	32	46	69	251	1	19	12	23	201	6
ENSG00000166886	391	98	244	72	42	50	22	62	310	102	176	271	173	28	96	17	72	365	189	125	75	47	40	253	205	47	58	44	38	284	355	148	84	54	64	91	52	220	52	56	10	146	155	96	58	80	30	104	25
ENSG00000179406	107	54	22	22	26	6	11	37	65	10	24	23	26	2	24	34	0	12	101	24	32	4	18	43	34	45	18	0	0	16	104	22	4	0	18	60	6	68	0	6	0	28	30	32	0	0	20	8	10
ENSG00000225131	15	59	52	35	50	11	29	16	52	12	31	14	45	31	13	30	11	22	43	5	8	14	49	17	27	17	35	14	46	28	29	23	40	20	39	117	2	16	104	10	54	15	17	42	3	6	10	26	4
ENSG00000078808	1148	1306	1478	934	678	985	909	1852	1618	355	1020	1161	1482	1462	883	726	1073	1216	1180	1637	366	853	1918	2510	2687	894	753	442	796	1844	1119	1783	1287	984	770	1740	633	1113	1337	1631	692	888	2120	2590	975	427	1783	1338	199
ENSG00000223668	0	4	8	4	10	2	0	6	14	0	0	0	2	2	0	4	0	0	4	4	0	2	2	4	12	0	4	4	10	0	4	10	2	6	12	9	14	0	0	0	2	6	4	0	2	0	2	0	0
ENSG00000204410	125	6	38	36	9	10	16	37	19	10	31	75	0	30	14	0	54	36	114	30	11	26	72	101	94	14	0	0	84	33	95	29	10	18	22	54	0	39	8	10	0	40	33	18	0	0	46	96	6
ENSG00000156050	191	462	393	171	89	102	88	555	208	70	167	301	657	467	87	72	74	123	159	236	79	88	432	144	169	159	85	119	86	153	312	224	253	238	269	499	114	335	296	220	90	167	116	358	169	38	218	257	29
ENSG00000230409	674	918	1112	550	427	391	672	1135	1237	428	571	964	1132	686	324	266	795	1186	821	556	259	472	697	629	1121	712	612	301	718	1038	1031	844	588	346	617	1038	625	1436	869	806	350	528	762	990	618	267	584	754	196
ENSG00000156587	2075	1149	1193	858	646	520	564	750	2330	557	799	1570	1277	1502	486	511	1374	1438	625	718	357	388	1210	758	8097	714	519	636	1503	1719	989	844	545	498	499	1334	1025	1469	993	1073	689	759	782	1013	920	443	522	1623	242
ENSG00000132694	1827	435	1096	258	256	280	404	1042	1241	386	690	1360	690	942	384	432	549	1335	545	420	164	359	637	1123	866	413	546	566	313	1411	842	725	846	561	477	1180	420	1020	652	932	314	706	1276	1009	252	425	733	971	94
ENSG00000271913	210	16	32	65	36	10	0	68	123	54	35	110	48	44	25	18	2	89	2	12	2	35	50	29	24	20	127	0	8	72	36	6	16	27	2	12	32	31	10	50	0	29	70	8	16	0	16	2	6
ENSG00000241061	125	325	278	330	168	107	531	254	1003	193	198	1172	412	371	215	64	114	520	674	161	74	143	339	284	207	263	98	53	271	351	194	223	252	176	115	382	322	632	294	327	57	184	206	433	583	169	250	780	71
ENSG00000152117	92	19	12	16	36	33	100	149	31	33	93	87	16	31	62	68	56	113	46	47	51	105	127	150	178	120	83	39	30	65	321	75	66	6	78	38	14	210	36	109	42	58	166	124	43	23	47	83	26
ENSG00000123575	1319	1772	2928	958	612	866	1031	2403	2044	519	1192	2254	2274	1540	817	582	1021	1318	1231	1003	273	829	1989	1224	1023	832	737	818	1131	1590	1380	1611	1333	1056	1035	2812	1189	2227	1786	1061	998	658	720	1885	1398	758	988	1741	267
ENSG00000089094	1298	719	643	836	468	434	635	459	957	289	412	1161	441	777	322	350	651	1194	660	566	361	244	904	872	1039	393	406	72	267	1194	1249	636	769	591	399	676	472	1010	861	673	189	646	1129	942	507	237	693	725	169
ENSG00000160255	3040	137	46	282	186	208	24	6	1512	258	426	748	186	320	30	34	644	2000	8	62	60	6	224	352	61	21	553	71	128	1343	435	156	39	21	34	126	56	82	172	344	26	771	1056	39	26	28	48	272	28
ENSG00000115677	28367	39902	62025	21547	23396	21085	22527	58201	42954	12941	24695	47258	52485	48814	18084	19567	30575	33795	25531	30031	7852	12928	53946	32674	25191	17582	22780	16218	26099	57763	32210	39754	33340	25537	27604	57687	20420	45212	39471	26494	25147	24227	23545	46447	27296	13142	36280	34410	4939
ENSG00000272711	6	0	0	2	0	0	2	0	0	12	0	0	0	4	6	0	8	26	0	8	0	8	0	0	42	10	20	0	0	4	0	10	0	0	0	0	16	0	0	4	0	20	0	12	30	0	2	0	0
ENSG00000104731	543	262	319	294	130	184	209	558	526	181	346	641	489	254	172	114	372	554	331	249	146	408	561	415	267	340	263	172	506	443	545	306	230	225	268	383	158	740	483	340	189	280	674	199	253	135	333	469	123
ENSG00000166823	108	68	218	102	81	38	102	52	234	16	81	54	98	403	66	90	312	202	87	162	112	168	142	93	228	100	148	198	126	297	80	166	168	60	144	189	26	118	227	80	28	48	169	34	80	32	56	191	38
ENSG00000276966	258	232	418	440	132	148	138	558	348	138	228	216	280	212	210	278	366	392	363	370	96	122	622	342	268	248	164	288	174	486	476	231	328	164	230	310	180	618	280	224	392	326	335	247	233	238	235	414	74
ENSG00000005022	2590	2109	4849	3265	1738	1535	3297	3175	8280	1877	2364	5058	3734	3812	2071	1578	2207	5382	3032	2413	1299	2170	3865	3181	3388	2987	1925	2321	3082	4303	2574	3081	3844	2371	1776	4114	3460	3374	2976	3657	1834	2341	2088	4612	4296	1449	2320	4373	545
ENSG00000126970	72	84	20	54	14	8	44	42	62	18	70	50	70	126	30	34	58	50	12	22	10	30	124	25	81	28	10	14	8	114	54	26	14	31	72	108	0	49	54	24	56	20	26	36	10	50	30	58	8
ENSG00000184992	91	133	241	51	63	72	109	222	50	40	121	65	101	71	70	75	93	221	141	104	47	122	139	207	167	93	48	24	34	281	92	146	134	64	90	132	82	163	71	105	50	53	109	148	57	45	143	106	13
ENSG00000170421	9778	7444	16678	5643	6243	4692	8826	8820	21059	3280	10809	15125	12523	25170	6922	4413	12196	11083	6557	5179	3217	4693	14614	7326	13880	7110	6889	4155	13668	14778	7617	7256	9315	6372	6317	14496	6902	9431	11609	7321	5725	8006	10187	7049	8716	3822	4024	15368	1746
ENSG00000146192	650	156	14	135	44	151	87	122	159	54	86	246	79	192	58	38	60	284	35	76	37	65	150	123	68	198	12	191	113	372	90	80	137	64	40	85	24	160	122	140	3	171	112	220	75	72	111	39	34
ENSG00000168090	1239	1748	2547	1446	942	806	1521	1566	2498	1000	1182	2950	1776	1539	1022	921	1023	2860	1866	883	415	781	1288	1756	1266	1211	802	708	1426	1620	1893	1823	1575	1013	979	2109	1590	2791	1405	1176	1181	1121	740	1964	1682	652	1179	1985	518
ENSG00000245156	43	0	0	6	8	0	0	6	0	0	18	0	0	0	0	0	0	12	41	8	0	6	5	4	0	10	12	0	0	10	6	0	0	0	0	0	0	4	0	2	0	0	10	0	0	0	13	0	0
ENSG00000137200	850	280	355	178	206	316	265	596	413	98	388	664	244	286	144	181	445	698	372	279	154	139	539	260	906	241	118	187	164	431	344	402	182	92	258	394	153	433	312	176	166	150	322	396	191	104	269	186	73
ENSG00000261460	60	0	0	0	0	7	0	1	39	0	0	28	0	38	0	0	0	16	35	3	0	0	8	10	1	0	0	0	0	14	2	1	9	10	2	0	0	20	0	19	0	1	4	0	0	5	0	3	3
ENSG00000147144	272	216	324	156	130	118	46	378	66	24	143	380	175	310	106	172	279	115	241	101	61	92	506	154	72	90	76	389	169	260	219	174	128	176	148	267	83	286	249	74	129	82	273	269	136	163	154	110	39
ENSG00000106066	1208	174	8	46	2	58	5	0	391	26	44	213	292	129	27	14	303	334	16	40	12	0	91	105	0	8	39	78	22	302	200	8	42	0	30	76	50	30	22	18	54	142	111	2	92	23	31	49	22
ENSG00000162775	539	416	418	176	100	167	156	394	327	110	415	402	250	384	189	192	352	326	268	264	66	138	443	333	206	214	129	58	200	338	559	458	222	230	347	390	240	594	427	208	72	392	428	200	150	179	126	207	48
ENSG00000072958	589	376	760	378	180	224	244	784	613	265	359	610	661	801	250	283	480	836	429	365	113	253	383	412	405	288	333	355	467	1093	446	573	506	302	324	445	219	438	741	409	323	310	409	543	421	250	276	600	75
ENSG00000154803	659	787	742	458	322	344	247	988	928	155	361	627	463	547	266	283	502	405	330	460	211	241	735	1009	639	472	415	304	477	992	784	483	507	308	488	453	278	602	318	444	200	503	1245	509	370	217	361	506	60
ENSG00000163541	1190	1207	2264	734	872	842	1120	2061	2093	629	950	1454	2042	1183	463	894	922	1704	1067	995	348	768	1396	874	1375	927	753	1057	1405	1677	1146	819	915	672	1227	2089	995	1466	1622	925	1199	1001	570	1718	908	345	805	978	179
ENSG00000173681	572	592	712	239	219	242	428	1278	699	260	375	762	488	777	263	40	593	957	445	331	192	312	435	577	476	417	256	74	483	645	738	445	572	244	279	861	411	681	394	559	314	282	326	507	297	274	397	510	87
ENSG00000186818	323	2	21	1	8	24	0	0	120	34	8	196	2	20	2	0	102	127	0	1	4	0	38	18	2	0	11	40	8	38	44	4	0	20	4	6	20	6	0	34	0	32	64	0	0	10	9	18	0
ENSG00000197860	243	161	214	120	90	135	118	298	516	90	82	168	289	141	63	38	79	372	69	45	30	53	148	52	65	69	99	72	62	224	94	55	101	35	82	172	51	118	111	111	32	124	219	132	130	30	90	73	22
ENSG00000254343	0	0	0	0	4	0	0	0	6	4	5	26	0	11	0	0	5	24	0	0	0	0	9	0	12	4	8	0	0	10	2	0	0	0	0	7	7	2	13	0	0	0	8	10	0	1	0	23	7
ENSG00000167280	621	140	168	119	147	124	120	258	173	49	152	264	109	226	152	146	170	187	151	143	50	56	94	252	174	218	277	28	93	348	516	109	182	124	117	160	62	106	124	266	28	226	522	148	61	54	270	217	43
ENSG00000171051	239	0	0	128	6	104	10	4	226	23	8	0	142	0	0	10	77	36	0	2	0	0	15	8	0	0	236	26	0	248	0	0	0	0	0	0	12	26	0	2	98	118	68	0	0	0	4	0	0
ENSG00000249565	685	902	1519	475	468	483	963	1210	1439	435	539	1446	1064	867	525	496	966	1438	881	570	293	502	1165	632	741	618	606	152	905	1301	920	881	605	428	703	1469	753	1326	1107	825	511	527	533	976	977	350	813	1246	153
ENSG00000167703	161	127	36	130	70	116	100	216	383	71	94	209	169	126	53	30	191	178	123	138	38	56	171	283	122	77	188	61	36	301	154	130	100	92	101	147	31	185	60	161	89	162	441	328	90	45	221	167	20
ENSG00000171522	499	14	67	105	38	25	15	96	390	74	62	153	106	69	29	24	138	218	0	4	6	0	46	111	9	22	159	124	32	254	52	38	38	4	10	60	100	65	70	114	0	123	275	36	0	8	21	4	6
ENSG00000140307	232	244	524	339	191	154	504	332	697	291	389	690	473	380	331	158	311	632	312	295	131	179	304	184	484	334	205	285	293	587	320	520	423	271	228	582	552	389	371	385	672	177	120	481	436	266	218	485	128
ENSG00000102921	1601	1478	2084	685	745	774	777	2448	1679	481	1004	1374	1613	1045	494	500	923	936	624	1032	270	233	1717	993	1216	597	1020	994	905	1927	949	1508	1231	1093	734	1781	539	1223	634	882	724	902	786	1809	386	425	1112	709	79
ENSG00000066651	64	152	236	99	97	84	28	169	169	76	116	33	112	145	65	81	30	129	217	119	52	61	57	163	109	114	166	18	144	128	121	72	153	51	57	190	76	200	80	108	130	51	71	120	127	71	41	190	40
ENSG00000188505	514	308	705	112	382	163	226	232	1650	169	530	922	735	1212	355	88	736	385	462	307	146	608	711	425	735	445	332	750	1097	1330	639	304	366	228	196	419	408	796	1012	415	392	189	619	491	553	546	257	892	107
ENSG00000158062	341	61	98	202	81	116	12	108	356	126	137	405	104	190	33	58	263	492	45	74	70	9	217	337	114	99	179	100	141	457	208	99	160	22	98	65	32	239	183	351	40	237	547	32	38	36	23	214	37
ENSG00000145217	209	0	2	48	28	0	21	82	14	16	12	9	4	18	18	24	14	21	86	17	16	46	106	57	108	27	11	0	30	50	164	4	29	0	10	4	10	19	4	25	0	2	98	0	0	18	28	22	2
ENSG00000186407	871	80	22	14	18	162	0	0	2405	25	48	134	32	58	16	0	128	117	4	14	0	0	30	208	0	4	119	0	18	1197	120	0	2	0	0	14	0	30	172	25	0	237	697	0	0	18	6	0	6
ENSG00000164164	1422	1535	1864	628	596	525	621	1815	1428	354	850	1685	1205	1401	634	448	760	962	768	731	408	614	1256	972	1299	666	673	808	1053	2002	1401	1246	823	775	821	1311	805	1731	1407	821	567	491	887	1334	755	526	762	1022	182
ENSG00000196437	48	215	152	116	39	44	144	133	201	104	54	215	248	177	72	9	121	96	102	112	14	31	116	130	112	39	33	0	42	103	100	170	131	56	121	133	135	247	62	102	0	54	47	191	106	58	92	146	18
ENSG00000234040	0	0	8	0	2	2	0	0	11	0	0	0	4	0	0	2	0	0	0	2	0	0	10	0	2	10	16	0	6	10	0	0	0	1	0	16	0	10	0	0	0	6	7	0	0	0	2	0	0
ENSG00000156671	337	112	290	187	72	151	86	169	235	40	132	97	92	108	148	110	140	217	160	137	34	74	253	183	90	100	118	14	118	256	152	309	92	128	64	174	108	166	124	83	78	107	153	269	24	65	70	86	18
ENSG00000132424	2531	1145	1133	1225	777	818	1508	2729	2369	614	1433	2274	1183	1038	1101	234	1377	2881	2010	1097	996	881	1569	2266	2208	1712	1127	365	494	1542	2363	763	779	655	1201	1561	885	3079	1176	1419	494	1260	2008	1057	1128	639	708	1963	470
ENSG00000115053	13079	13272	18660	19051	6396	7232	27552	19088	47211	13896	11495	43979	15353	16502	13319	6760	13579	39282	26564	8931	9216	13862	15324	24568	32003	17494	8279	1643	12634	17274	28748	29194	19882	12970	11750	17033	17686	45552	14854	20959	8452	12314	17356	30581	25768	12147	14857	27584	7638
ENSG00000213197	127	0	0	130	15	42	36	5	91	43	15	73	0	10	4	8	98	139	2	7	18	21	4	92	38	30	71	0	14	32	43	0	31	1	3	10	1	81	5	95	0	76	121	2	1	8	6	3	19
ENSG00000204084	233	64	86	38	52	116	58	98	186	57	108	443	103	185	81	40	142	104	122	130	26	69	130	157	112	110	76	124	108	295	189	96	66	41	100	136	80	163	112	101	4	100	237	99	62	27	65	121	28
ENSG00000105397	1159	812	843	440	554	473	213	915	645	342	618	876	1048	1048	301	410	1020	654	481	443	219	268	1412	863	837	407	640	710	540	1308	826	584	461	539	561	876	266	569	959	588	404	610	1238	948	261	319	722	617	103
ENSG00000092621	1340	2141	1631	653	1219	1080	794	2833	3299	420	845	1576	2077	2820	671	557	2495	1752	1238	1504	312	890	2141	731	2100	1756	1051	709	1367	3306	1002	1381	1364	779	1916	2937	1187	2014	3767	1649	979	947	766	1665	1700	600	976	1557	249
ENSG00000147586	182	286	412	127	95	59	227	122	444	148	186	245	246	186	118	23	165	252	331	71	33	178	215	83	267	173	128	63	151	300	124	168	165	64	86	310	131	288	216	171	75	172	146	147	300	108	204	315	55
ENSG00000226149	47	246	82	61	79	61	14	202	95	40	66	12	194	88	98	64	80	85	196	71	66	109	266	235	58	55	52	66	40	75	275	183	88	139	86	44	37	167	44	41	0	23	69	146	39	4	43	81	3
ENSG00000125812	429	309	522	306	176	184	235	582	657	147	175	679	263	276	173	190	226	518	316	318	101	148	386	293	452	252	229	98	279	583	379	420	251	243	203	304	168	578	168	321	432	320	387	479	322	123	389	405	67
ENSG00000169515	146	0	130	46	24	34	106	0	68	41	54	100	172	3	16	44	30	103	32	27	16	0	6	148	64	64	46	26	34	44	146	16	8	58	16	136	34	44	56	33	82	72	60	44	24	0	14	31	18
ENSG00000104490	817	1655	3622	1101	1098	822	1322	2023	2749	438	1279	3311	3275	2052	856	1248	1921	1681	1160	1020	265	470	2237	1001	1894	976	1329	1753	1358	1953	1281	2038	1932	1290	1031	3005	1074	1533	2155	1046	1870	1552	698	2433	1944	513	1189	1709	397
ENSG00000276368	32	4	34	160	34	32	32	24	192	36	66	94	10	8	92	4	158	94	118	60	40	26	168	70	58	164	48	136	106	6	76	60	36	16	6	78	28	28	0	36	0	114	24	158	134	26	68	36	64
ENSG00000070961	1123	86	107	157	39	290	67	82	1223	255	200	423	77	93	61	7	368	751	90	100	12	24	223	592	76	56	744	0	62	755	151	122	133	29	38	121	134	205	160	130	109	616	1260	125	9	71	114	148	31
ENSG00000167460	8648	6805	10398	5683	4795	3986	7955	8769	12617	3949	6188	12794	10450	10045	5525	5478	8296	14973	8028	5678	3411	4613	11414	8645	10388	7394	4958	2808	9130	12951	10155	8108	7838	5047	5804	11382	6783	9610	8205	8043	4613	5967	13738	11199	7326	4138	7368	14655	1693
ENSG00000287195	124	0	0	0	2	10	0	0	30	0	38	0	6	0	8	14	24	86	0	6	0	0	4	34	0	2	10	0	0	38	18	0	0	0	0	6	20	33	0	34	0	52	27	0	0	0	0	10	2
ENSG00000127125	1267	1004	2127	1929	860	810	2105	1790	5296	1249	1132	3709	1959	1815	1473	499	1411	3387	2027	951	806	1539	1660	1528	2536	2340	775	866	1462	1760	2252	1515	2443	1380	853	2091	2039	3880	1548	2222	1116	879	1244	2136	2375	1123	1624	3308	578
ENSG00000068024	583	59	329	299	102	125	87	199	443	248	124	264	78	151	118	55	163	436	93	108	97	120	202	273	296	76	223	118	91	313	332	157	250	71	67	333	155	154	119	310	0	445	542	188	93	48	122	110	30
ENSG00000117118	1050	1013	1897	950	766	703	1073	1002	1617	724	880	1742	1276	1064	698	553	961	1696	1226	720	404	767	841	887	1502	801	586	745	928	1258	1013	1089	878	675	784	1768	961	1166	1035	1104	1061	867	545	1213	1084	441	571	1573	238
ENSG00000079215	839	123	295	182	111	183	102	279	957	54	149	419	72	153	54	119	260	664	502	295	50	38	325	281	106	58	223	8	118	547	285	269	78	114	215	321	26	167	233	195	204	165	329	160	198	48	127	97	32
ENSG00000169442	129	0	7	69	9	10	0	0	33	10	6	26	30	9	0	2	20	79	0	4	6	0	1	25	0	1	8	0	0	33	32	6	9	0	14	3	12	6	0	9	0	22	24	0	2	4	0	9	2
ENSG00000166928	576	56	19	74	52	34	20	0	368	24	42	230	30	48	2	10	12	19	0	30	24	0	0	24	0	0	6	46	36	335	14	0	0	4	0	16	0	8	26	54	0	90	92	50	0	24	0	0	24
ENSG00000070770	600	662	1027	349	527	521	293	816	1160	201	506	984	753	871	360	325	558	471	240	581	189	212	864	528	473	518	384	456	708	1155	648	825	620	292	471	910	572	718	909	462	242	239	400	447	449	190	487	799	64
ENSG00000162511	1683	118	59	155	71	148	33	39	796	234	112	742	242	176	29	45	379	1154	0	23	32	0	134	301	10	36	355	57	98	1142	193	92	58	14	29	90	90	134	74	145	0	332	593	6	2	10	43	178	39
ENSG00000158615	1202	1660	1770	1274	679	846	699	2597	1025	465	694	1078	1282	1227	801	627	949	922	1096	1275	193	309	1284	1554	799	437	994	978	681	1700	1178	1626	1462	1085	734	1318	1013	1013	586	755	1040	890	1261	5100	333	314	1121	740	136
ENSG00000004399	2149	389	965	689	315	815	539	1323	1792	317	593	964	791	1336	410	595	1328	1752	803	1102	183	102	1182	927	391	492	747	472	633	1808	1260	1056	523	437	258	657	243	728	529	1060	370	769	1425	1012	249	143	1027	469	87
ENSG00000106560	203	100	58	16	12	58	35	14	96	21	36	12	66	74	72	0	50	138	18	54	21	20	61	124	244	68	36	54	150	108	35	24	78	70	32	72	120	67	39	58	50	38	26	40	34	32	40	149	20
ENSG00000205352	1064	895	1863	764	615	620	1054	980	2782	456	816	1891	1375	1215	646	594	694	1870	1059	760	326	626	1200	1064	1352	776	628	1026	659	1404	1296	1325	1018	691	866	1691	1105	1787	1488	1012	633	731	782	1176	1256	417	565	1577	226
ENSG00000162836	174	39	208	93	116	56	130	145	193	80	166	130	264	262	158	46	178	189	80	90	18	82	205	142	137	60	142	108	138	178	97	295	139	159	165	342	121	214	104	152	70	51	108	183	149	71	106	137	14
ENSG00000126878	6226	9847	16441	6643	5006	6374	6636	12408	11082	3557	7893	8833	15941	7810	5094	6292	8492	9820	8229	6799	2045	5242	13234	8727	9716	5389	5027	5691	5887	16381	7569	10293	9115	7760	8527	16188	8136	10203	10292	7444	6624	6044	5575	16975	7504	3673	8860	10563	1618
ENSG00000171115	269	0	0	2	4	18	0	0	80	0	3	76	0	0	0	0	16	119	0	0	0	0	34	2	0	0	0	0	10	124	36	0	0	0	0	22	24	0	5	20	0	34	8	0	0	0	0	0	0
ENSG00000100647	1680	560	521	366	496	524	291	1163	1672	230	496	750	624	762	533	436	917	744	439	892	172	246	1611	771	621	374	618	282	280	1515	644	1023	505	506	563	764	424	771	878	527	316	397	1196	1056	220	203	682	882	43
ENSG00000160883	467	4	94	202	30	76	8	0	275	78	40	318	26	122	0	28	168	274	0	18	13	0	19	26	0	4	70	0	26	233	10	25	0	26	0	36	0	10	20	208	95	160	406	0	2	20	0	0	16
ENSG00000133048	1193	130	394	351	1043	528	92	194	2788	497	1136	1006	1186	532	443	434	1696	1290	635	494	247	355	693	559	1310	2607	652	489	689	4138	364	345	495	148	204	2394	196	653	1343	719	140	454	1631	398	487	198	106	2438	83
ENSG00000122490	163	215	556	86	189	94	257	175	224	104	173	403	426	142	173	110	315	186	300	340	111	136	288	559	466	90	92	150	295	370	134	436	238	194	146	249	283	372	280	266	180	200	497	488	189	146	325	402	54
ENSG00000237187	114	0	10	9	8	10	2	2	8	0	0	0	0	4	0	0	0	2	2	0	6	16	14	0	8	16	2	0	19	64	34	21	6	21	2	26	18	14	12	0	0	0	0	12	0	0	12	36	2
ENSG00000006125	2178	2376	3119	1252	1332	1143	758	3107	2730	591	1785	3204	2398	3162	1013	1125	1778	1673	1384	1339	449	727	2773	1744	1345	862	1003	2066	1642	2722	1698	2453	2070	1267	1834	3152	1330	2193	2632	1479	1496	1495	1009	2931	1269	714	1952	1860	263
ENSG00000114547	264	212	294	337	92	168	204	186	782	252	263	641	166	280	393	51	319	687	541	92	102	271	547	212	811	470	196	120	216	390	212	408	628	155	112	396	423	402	281	266	52	68	182	368	775	121	146	329	112
ENSG00000165795	2127	1635	3116	1204	1621	1120	1201	1642	2749	724	2199	3028	2657	2243	1517	835	2447	2181	1911	1464	420	1075	2668	1411	1706	1444	1025	2039	2073	3972	1380	1987	1535	1058	1430	3616	1349	3105	3410	1442	1694	1246	1385	2380	1348	902	1095	2741	318
ENSG00000197620	109	199	534	150	110	154	161	520	421	111	180	493	434	128	156	110	120	277	134	320	58	114	200	222	221	170	115	188	197	331	371	294	377	77	166	334	113	384	179	234	186	155	155	286	210	92	215	255	38
ENSG00000120594	2019	671	1063	324	405	487	451	1820	1722	291	769	1423	989	860	487	380	1066	1588	732	594	245	562	1522	856	634	868	457	887	521	2247	989	1098	854	762	712	977	534	862	1291	738	174	587	867	1522	445	264	789	870	70
ENSG00000213999	52	44	12	28	19	6	14	40	3	5	18	77	109	68	8	48	6	21	0	28	9	21	30	2	35	23	4	34	26	10	89	4	6	8	44	31	2	29	0	42	0	51	56	7	2	20	39	20	2
ENSG00000146701	1881	2096	3400	1164	1447	1260	1778	2344	3314	941	1823	3148	2747	1584	986	995	2189	2973	1596	1451	836	979	2775	1683	1667	1410	1320	1967	2200	4111	1503	1864	1673	1255	1547	3155	1199	2751	2077	1509	1462	1356	1468	2214	1637	1021	1462	2501	435
ENSG00000084733	2661	3110	5218	1679	1621	1491	1814	3726	4594	1457	2108	3481	4107	2914	1159	1122	2789	4016	1964	1953	748	1322	3406	2085	3133	1693	1575	1596	2972	4232	2189	2335	2437	1370	2099	4155	1829	3739	3252	2413	1713	2116	1718	2536	2507	1395	1514	2740	414
ENSG00000116906	617	689	1059	535	413	310	585	706	1308	241	485	929	895	1164	513	312	658	1002	761	429	198	332	774	457	638	395	468	198	624	815	686	812	949	504	342	720	521	1074	756	706	339	495	382	790	770	297	474	686	106
ENSG00000178177	458	229	694	158	201	199	172	657	541	81	221	834	349	334	185	59	339	592	270	256	144	132	400	310	336	280	186	160	255	443	248	253	305	249	191	477	204	349	295	237	210	248	279	323	194	240	321	362	44
ENSG00000167964	58	12	16	0	0	10	0	4	0	2	22	0	19	0	5	2	54	0	2	6	9	0	22	83	0	15	28	6	16	20	0	8	0	18	4	53	0	2	16	1	0	2	54	25	8	4	1	13	2
ENSG00000154124	891	255	350	287	194	240	120	514	538	122	373	802	600	277	244	172	270	609	203	306	83	218	424	400	285	107	176	99	221	596	395	329	327	175	207	382	255	309	447	330	21	335	415	182	198	129	213	555	54
ENSG00000106100	264	53	205	63	55	65	86	172	177	40	124	206	133	123	107	68	132	255	199	128	62	60	162	175	161	81	55	32	39	485	227	106	103	96	64	94	49	135	210	109	70	58	204	184	48	75	64	193	8
ENSG00000127507	299	74	52	125	113	125	39	16	832	128	56	120	205	46	42	68	189	118	88	58	56	10	79	187	8	40	358	38	42	415	152	36	31	18	54	20	40	93	7	55	28	332	499	12	6	4	66	86	28
ENSG00000231721	457	33	18	80	118	139	21	463	365	124	247	134	7	104	252	98	126	179	171	190	45	76	296	334	33	102	185	88	8	196	229	94	73	78	129	66	106	367	49	76	64	239	400	33	18	12	44	97	13
ENSG00000124508	318	96	150	120	85	74	32	280	315	32	147	158	92	211	178	22	279	108	174	204	92	40	224	163	262	210	149	74	84	359	199	238	37	109	83	175	77	371	133	134	38	131	168	184	102	107	132	100	30
ENSG00000248360	92	76	275	42	22	38	86	68	138	6	38	74	94	172	39	10	28	77	75	50	40	14	90	85	43	6	28	0	76	74	74	214	26	19	102	138	0	60	34	50	14	42	22	66	101	57	20	40	4
ENSG00000107736	244	114	16	38	25	50	20	68	194	88	118	218	173	192	12	22	156	240	24	24	55	39	29	64	193	22	107	0	22	443	114	36	34	10	30	54	57	129	53	159	34	141	417	53	1	25	31	77	21
ENSG00000182511	259	6	4	86	18	69	10	6	88	49	105	141	12	20	0	20	218	145	10	0	0	8	16	112	42	4	42	0	28	232	0	42	0	10	16	48	1	90	39	79	14	161	97	40	11	22	10	47	12
ENSG00000196724	46	47	177	17	47	44	0	43	217	4	14	43	84	31	38	52	170	22	73	34	38	24	71	64	113	16	10	36	30	90	94	63	40	15	22	107	64	166	113	31	0	84	49	3	48	20	14	46	20
ENSG00000047932	597	816	1511	339	414	433	482	1398	852	366	522	811	970	605	402	404	700	813	582	478	188	520	735	553	712	485	334	410	618	845	699	774	821	404	503	1286	421	997	673	665	730	384	368	789	452	232	726	889	106
ENSG00000185947	739	196	201	311	140	126	190	122	1386	275	369	810	336	512	79	37	190	926	213	74	64	80	435	448	334	105	413	90	201	377	290	334	187	108	148	251	218	268	130	233	176	439	660	235	154	102	77	374	52
ENSG00000030582	7417	3638	3700	977	1672	2039	1284	5700	4281	564	3282	3071	3757	2572	1880	2205	4147	4909	2126	3536	615	814	4978	2439	2357	1240	1696	1502	1833	5661	2137	2887	1748	1661	2084	3324	1062	1681	2731	2199	2341	1554	3027	3716	1593	811	3093	2758	243
ENSG00000117899	811	552	578	462	326	358	450	1194	931	214	473	613	430	399	460	386	394	682	1041	712	189	265	895	566	408	552	334	360	327	570	678	697	322	347	439	519	429	935	348	445	196	292	386	1101	499	270	601	686	97
ENSG00000138085	267	379	315	178	120	108	203	342	347	116	207	302	329	268	129	189	189	387	164	256	97	115	287	128	260	170	188	399	111	378	296	338	264	147	136	328	177	352	278	192	175	144	180	277	203	159	195	321	52
ENSG00000198938	28926	11406	22209	48406	9549	10587	15315	9988	74115	5680	11480	60689	11608	21835	17931	11306	18981	39680	13841	51359	7061	12126	25601	27047	51529	8283	15854	12250	19397	30617	15785	19786	33258	8939	6555	25849	14386	25530	17080	17206	6396	26144	26576	23893	22303	13038	5226	19078	5518
ENSG00000026508	3470	345	601	644	445	494	353	155	6090	637	1246	1862	1221	1636	329	125	1448	2017	169	549	68	323	1011	976	546	610	1290	500	1764	2531	791	419	440	432	174	598	562	732	879	468	362	1382	1966	288	482	287	159	816	103
ENSG00000132510	2046	1002	1435	2147	1256	1251	1976	1860	3664	1981	1407	2221	1864	1250	1291	795	1051	2081	969	1419	1062	1397	2658	3610	3266	1975	4794	746	1196	3150	5404	2049	1271	1053	1551	1407	1094	4019	1011	1461	557	5547	6637	2018	1437	1333	1028	1603	566
ENSG00000140650	162	83	330	244	141	131	316	400	343	156	190	412	369	278	226	154	154	609	253	209	96	144	251	245	283	176	147	54	209	264	375	342	242	183	212	445	254	527	112	260	146	233	292	321	307	168	383	365	75
ENSG00000200087	2272	736	450	923	1842	1573	1636	4365	557	984	3331	623	847	292	956	2346	740	463	368	2149	1539	1141	4111	194	696	3818	2410	4774	473	1772	1294	115	119	71	2319	1454	176	953	584	383	1131	6582	1731	219	262	763	123	331	323
ENSG00000166477	658	928	1204	943	405	342	1283	1275	2357	739	645	2077	1311	1134	709	183	788	1892	1586	588	455	561	1095	941	2104	992	482	103	588	1053	1124	1302	1274	704	631	1409	641	1911	673	1122	723	636	575	1212	1350	665	732	1219	330
ENSG00000153107	458	497	835	256	339	316	281	1062	560	147	274	539	531	409	305	156	375	477	273	237	94	146	734	286	482	250	282	507	549	871	467	523	315	368	280	498	362	480	688	257	338	282	280	482	252	154	335	391	55
ENSG00000152433	17	4	4	4	14	54	20	12	18	29	23	18	17	0	4	10	0	42	42	16	4	2	20	1	24	12	0	0	6	4	24	9	18	0	2	31	0	1	6	16	0	4	22	8	0	10	14	0	4
ENSG00000103942	1492	1616	2927	1056	1127	1471	1147	2688	2942	522	2359	2708	1994	3704	1973	1391	2247	2357	2069	2634	621	775	2728	2307	2659	2065	987	981	1876	4574	2280	3749	2460	1797	1799	2736	2346	2796	3795	2395	1596	1216	2265	1591	2569	608	1648	3224	294
ENSG00000246859	27	20	2	14	17	15	0	36	52	3	22	2	58	12	13	2	15	47	40	16	19	6	87	30	15	53	20	0	9	46	16	11	4	2	21	16	17	4	5	0	0	44	25	17	0	6	8	12	3
ENSG00000074071	814	1216	1661	1275	534	542	1662	1237	3381	808	939	2434	1655	967	1228	632	890	2152	1472	654	585	731	1369	1349	1570	1125	707	227	807	926	1492	1289	1187	1108	777	1360	1588	1796	1022	1202	702	811	1038	1520	1899	868	1264	2117	378
ENSG00000178035	2376	2110	2994	1524	1424	1171	1441	2608	3670	981	1671	3560	2411	3394	1071	1086	2030	2543	1375	1531	495	1355	3622	1654	1498	1703	1393	1176	2417	4077	1750	1327	1858	1173	1328	3249	1268	1639	2322	1481	773	1780	2102	1947	1945	799	1549	3466	365
ENSG00000054267	1543	1214	1410	927	577	450	861	2610	2334	638	1018	2612	1573	1228	829	67	1021	1261	1843	962	642	464	1796	1146	2144	1161	625	536	822	1634	1520	1689	975	679	1054	1196	973	1830	1182	1022	402	819	1484	1171	969	957	890	1249	250
ENSG00000127870	1516	1674	2827	1297	680	932	1414	2403	2501	808	1265	3007	2089	1651	899	343	1435	3053	1498	1198	319	985	1756	1464	1428	985	656	825	1132	1856	1737	2315	1851	1478	1196	2120	1293	2237	1208	1525	761	1150	905	2517	1545	586	1274	1873	234
ENSG00000156030	1637	1543	2219	609	640	771	880	1968	1635	506	1079	1687	1227	1356	777	601	1176	1882	1342	1150	486	845	2008	2108	1721	637	1047	780	983	2137	2281	2079	1122	1141	1585	1908	899	2837	1937	1135	372	1042	1864	1620	811	657	1359	1196	226
ENSG00000147027	202	521	476	70	52	36	64	337	303	71	188	139	164	310	202	54	66	163	296	121	34	68	373	143	60	176	126	214	25	308	201	246	382	175	160	115	145	89	348	271	184	176	121	256	270	82	222	124	30
ENSG00000107957	411	242	209	79	119	154	218	279	241	104	419	210	200	226	248	192	266	179	339	239	34	140	451	290	140	158	218	242	166	421	557	300	186	435	223	388	92	347	348	181	112	363	494	106	135	137	268	426	43
ENSG00000140526	994	214	454	207	217	320	284	485	575	115	691	847	439	537	335	250	556	787	368	440	105	225	658	474	501	270	281	180	155	882	476	329	387	437	248	427	242	467	429	318	158	257	382	748	293	107	387	443	34
ENSG00000124802	58	156	114	195	38	11	167	176	372	100	29	109	103	83	114	36	81	306	166	64	44	136	111	133	200	82	34	227	58	54	224	79	77	91	56	133	128	292	139	157	8	35	61	81	230	63	93	128	41
ENSG00000105639	449	0	2	22	98	144	82	6	438	104	24	43	56	10	32	0	4	39	0	17	8	4	27	22	4	0	164	0	28	101	6	0	10	0	4	24	28	129	0	83	2	236	274	0	0	24	6	8	0
ENSG00000108094	514	354	868	330	273	395	381	720	705	189	310	456	848	384	245	117	734	513	476	464	113	230	492	511	435	273	376	524	265	762	353	414	472	433	450	839	329	437	569	448	305	356	295	765	359	266	292	383	76
ENSG00000143756	400	551	841	298	333	294	423	782	615	219	365	561	593	541	220	248	448	754	434	417	128	236	631	386	379	326	228	508	494	965	445	688	526	248	418	776	554	481	729	511	586	531	231	618	380	171	341	505	67
ENSG00000110455	100	84	137	50	122	11	78	228	98	34	147	117	82	163	34	36	56	171	42	47	20	12	149	81	82	147	96	48	173	144	167	98	38	49	96	209	10	81	179	84	66	49	119	73	10	63	24	76	10
ENSG00000197355	651	636	765	210	398	249	357	394	699	144	382	974	498	432	164	186	324	550	465	397	122	125	756	681	393	236	246	258	360	718	527	290	275	221	264	457	277	306	207	389	308	326	740	305	149	129	440	342	19
ENSG00000286699	22	6	0	0	0	0	0	2	0	0	0	0	11	0	20	2	0	6	0	2	12	4	2	6	0	20	0	20	0	14	0	3	0	0	8	26	0	0	0	3	0	0	8	20	3	4	1	2	0
ENSG00000167085	744	1115	1234	720	515	412	633	1051	1154	330	815	1004	1060	696	372	440	699	1208	708	457	275	399	778	594	793	582	544	430	775	908	518	692	681	394	586	1344	621	1310	1028	682	696	534	382	849	741	386	369	1069	107
ENSG00000121210	202	170	102	111	69	112	66	267	245	57	96	53	112	103	127	19	150	175	205	136	29	31	283	160	193	107	85	157	75	303	117	195	204	71	63	87	76	261	115	78	24	150	271	69	59	65	38	73	20
ENSG00000103591	623	829	1447	421	471	485	516	869	1087	267	399	888	1036	954	529	326	782	881	753	765	203	414	961	682	793	502	479	612	768	1038	689	649	841	526	450	974	514	1310	815	644	370	473	434	1070	576	291	613	804	127
ENSG00000113712	5216	4209	6614	2852	2681	2300	3795	6946	7548	2144	4079	6895	6101	5810	2523	1880	4851	6286	4180	3251	1080	2028	6194	3797	4572	3097	2403	3229	4472	6123	3583	4666	3955	2701	3133	6885	3775	5760	5134	3891	2487	2817	2868	4669	3287	2051	3217	5146	792
ENSG00000255867	13	0	25	6	3	1	7	22	38	7	6	20	0	5	3	0	14	5	14	0	1	5	0	0	39	1	18	36	4	7	9	23	6	16	6	6	8	60	14	12	5	24	3	23	4	6	35	14	7
ENSG00000110446	527	36	35	33	21	36	14	0	261	98	66	218	44	72	0	8	142	198	16	26	30	0	64	106	157	13	122	22	26	163	18	50	65	4	0	2	10	33	38	59	64	142	273	2	0	2	8	30	7
ENSG00000157240	498	234	390	258	174	312	266	724	202	72	140	524	208	436	208	168	212	330	386	474	96	84	484	496	574	122	188	132	210	584	124	288	378	292	186	460	119	246	310	442	167	274	246	762	528	148	246	160	44
ENSG00000101160	2602	683	1005	567	481	458	443	860	2276	433	883	2681	399	820	391	383	1283	3823	655	629	267	294	794	1469	473	520	480	554	550	1394	1067	1019	835	727	448	844	600	982	721	865	330	520	1191	1139	776	368	528	1049	192
ENSG00000101493	792	328	196	148	146	162	166	235	254	174	284	497	516	474	118	36	164	375	152	208	107	106	234	466	347	116	229	166	80	759	277	287	305	136	214	244	102	258	84	354	48	340	577	311	102	173	262	270	49
ENSG00000172578	590	14	60	154	45	103	0	30	344	36	98	266	33	113	24	34	200	528	4	32	7	0	28	128	0	15	167	72	64	325	136	18	13	21	6	73	92	31	18	83	70	273	332	4	32	1	4	16	12
ENSG00000096996	139	0	0	2	4	12	0	0	10	6	20	0	0	28	0	0	21	30	0	0	0	0	16	0	6	0	5	0	6	0	0	0	16	0	0	0	2	3	0	8	0	17	2	0	0	0	0	0	2
ENSG00000254017	175	0	0	22	0	6	0	0	5	14	4	0	0	0	0	6	0	0	50	6	5	16	30	24	0	0	22	0	0	0	0	0	0	4	24	0	34	60	2	10	0	13	44	0	0	0	11	0	2
ENSG00000171310	884	4	64	319	84	164	72	10	651	221	134	253	78	64	8	32	259	657	34	22	20	0	140	240	18	26	349	99	80	500	53	92	28	36	0	48	32	54	52	71	2	418	320	28	8	30	14	0	12
ENSG00000279891	64	0	0	6	4	10	4	28	12	2	29	32	2	0	0	0	0	2	10	0	0	4	28	14	12	14	2	0	0	26	24	4	24	10	6	2	0	18	18	30	0	0	14	0	0	0	2	0	8
ENSG00000087253	379	60	66	8	14	6	52	40	206	37	30	92	50	68	2	15	34	173	24	12	21	4	65	12	0	30	28	0	10	117	58	0	3	12	36	28	48	26	10	22	0	39	52	78	131	48	14	30	0
ENSG00000178607	1158	830	684	403	429	430	324	1294	826	336	809	641	609	443	343	553	463	513	780	950	357	405	1105	1188	601	579	625	201	314	915	1065	1116	600	480	513	478	410	1029	284	627	146	625	1171	950	276	234	714	523	58
ENSG00000223959	137	4	125	35	40	50	126	186	90	20	123	170	106	66	95	88	67	303	80	55	168	130	120	160	94	100	59	14	36	181	493	70	74	46	80	98	86	172	12	61	44	59	192	86	54	59	36	56	27
ENSG00000148832	173	19	117	59	37	40	38	42	22	2	46	68	84	4	25	8	38	42	47	6	10	40	38	147	34	12	79	0	38	43	112	35	5	15	42	125	0	80	172	69	20	46	22	86	0	16	7	22	6
ENSG00000157350	352	9	38	15	31	93	24	62	164	26	133	23	9	16	34	0	114	180	37	14	24	6	37	25	13	26	144	38	28	228	9	21	20	50	44	17	3	28	52	50	34	102	228	62	0	2	0	38	4
ENSG00000166888	2355	1714	2420	953	1030	1087	703	2444	1972	580	1544	2310	2357	1858	810	757	1929	1567	899	1555	505	610	2160	1369	2336	1219	1150	958	1530	2815	2312	1537	1427	1169	1400	2122	880	2507	1427	1511	1106	1370	2579	2096	1038	469	1468	1734	286
ENSG00000174938	20	36	78	0	32	0	36	126	0	0	8	38	0	0	38	38	0	64	10	42	2	6	62	42	68	16	52	36	4	90	4	33	2	24	8	84	4	18	82	25	2	42	19	72	2	14	50	12	0
ENSG00000205502	100	160	318	36	58	74	37	328	106	27	106	72	218	100	34	50	76	76	10	159	46	40	158	122	56	29	36	19	104	179	76	239	18	110	86	195	65	77	32	122	86	61	185	18	112	78	72	37	6
ENSG00000172216	1864	1004	1480	929	1126	1113	650	1736	2349	1036	913	2112	1452	950	445	764	1280	1379	757	873	385	848	1818	1056	1546	683	1941	608	1566	2911	849	788	652	337	639	1961	793	918	1066	909	945	1903	2117	853	329	441	575	1066	112
ENSG00000263624	2	0	2	0	0	4	0	0	0	0	0	0	0	0	0	0	0	2	0	0	4	0	0	0	0	2	0	0	0	18	0	0	0	0	0	28	0	0	0	0	0	0	0	0	0	0	0	0	0
ENSG00000115129	332	436	440	290	276	123	320	275	547	165	258	546	396	455	203	319	294	376	378	148	114	71	362	120	247	288	270	388	359	178	223	324	169	134	260	249	115	182	508	221	226	284	239	195	431	96	183	253	60
ENSG00000158869	761	2	14	172	52	32	28	0	923	32	177	528	32	73	8	18	250	619	14	14	20	0	30	89	34	0	96	0	32	198	96	38	6	8	0	50	170	108	32	42	0	137	139	0	14	68	6	130	12
ENSG00000272578	322	50	12	90	93	79	223	250	139	33	55	238	65	18	132	52	114	351	223	144	161	85	189	303	178	361	156	46	16	72	644	234	94	20	61	86	80	288	107	114	26	199	282	49	48	77	81	112	39
ENSG00000254325	71	0	0	0	0	0	0	0	4	0	6	2	0	0	0	0	0	4	0	0	0	0	0	3	0	0	0	0	0	45	0	0	0	2	0	0	0	0	0	3	0	0	1	0	0	0	4	0	0
ENSG00000099250	908	458	480	247	118	189	354	931	818	121	438	538	672	248	195	211	356	1390	326	250	140	90	740	481	369	416	338	54	262	717	851	414	372	235	136	211	54	178	252	283	254	366	412	1402	254	144	360	193	60
ENSG00000167815	751	1278	1898	490	524	485	681	855	1196	456	801	1333	1257	919	395	543	746	1161	608	680	240	394	1111	767	575	633	480	634	672	1649	599	612	853	441	709	2144	469	567	727	463	768	565	380	723	647	428	549	1043	158
ENSG00000172845	1756	1261	1711	430	554	434	656	1593	1416	509	903	1418	1339	1445	523	439	1072	1021	751	891	234	455	1418	835	954	607	714	593	977	2086	1020	908	859	672	753	1500	693	1110	1154	747	365	818	805	898	667	450	665	1124	150
ENSG00000198712	26295	10890	17063	76474	7063	9297	17718	7247	89266	6343	10719	54011	11224	16780	26564	9027	18538	47206	19352	34204	8654	16769	21457	33576	125794	9683	15484	7952	16588	25074	21356	20630	34218	12988	5905	21042	15018	21318	15597	15116	5190	25966	43603	33540	24331	11087	5755	19854	8782
ENSG00000136689	495	10	10	295	30	142	94	68	1074	189	30	168	992	323	43	48	106	199	0	36	29	0	2	344	2	9	552	94	78	386	74	82	20	12	9	94	90	159	11	56	4	188	286	55	0	12	10	29	14
ENSG00000137101	365	18	12	299	43	54	44	4	207	97	19	81	2	50	23	4	130	302	0	22	56	19	28	95	0	35	168	70	38	107	68	30	46	1	8	28	6	122	36	195	14	236	182	30	12	66	14	32	12
ENSG00000148444	418	192	676	526	229	194	807	587	1535	370	257	871	485	608	315	200	353	893	572	305	213	407	390	464	480	461	378	457	229	637	562	549	480	439	180	599	428	746	395	549	270	201	408	677	666	317	238	828	78
ENSG00000110274	545	130	379	287	225	201	250	418	378	216	192	758	376	440	178	189	505	449	250	291	138	66	510	335	429	305	232	148	284	481	567	300	243	252	184	266	103	304	292	370	44	338	518	388	204	131	183	348	92
ENSG00000238082	14	0	0	38	0	4	15	4	37	6	4	13	0	1	16	0	0	34	16	12	10	12	8	6	4	27	0	0	2	0	0	24	4	4	2	0	2	10	0	12	2	2	7	4	0	8	4	3	2
ENSG00000262580	23	9	0	13	12	18	0	29	76	2	10	11	30	0	1	0	52	34	7	4	7	9	10	0	0	23	20	10	12	71	0	10	0	0	8	3	1	5	0	13	0	6	29	0	1	6	10	30	2
ENSG00000132182	800	83	34	83	134	65	174	134	187	44	173	266	236	126	79	33	180	439	100	128	32	64	178	75	222	130	136	170	40	292	257	138	90	24	85	74	116	117	127	143	6	226	162	118	57	25	130	50	20
ENSG00000110651	2423	3361	4075	1043	1813	2024	1009	6387	2594	641	3133	1801	3041	2719	1646	2446	2884	1650	2371	3635	663	832	4978	2521	1928	1556	1682	1953	2456	4376	1604	2782	1235	1279	2234	4041	1007	1500	3916	1563	2211	1213	2098	2981	1124	912	2116	2468	254
ENSG00000108091	3119	2104	4225	1480	1793	1866	1332	4111	3386	626	1940	4340	4629	3930	1472	1321	3699	2913	1714	2080	598	1144	4981	2374	2606	1540	1220	2174	3446	4583	2292	2490	2805	1579	1860	3998	1892	3347	4195	2080	1507	1910	2415	2603	1620	1192	2032	3448	364
ENSG00000243649	673	62	96	191	459	314	199	81	1071	282	237	277	202	246	219	69	364	344	259	223	39	54	252	111	1476	214	329	50	255	316	70	178	79	106	12	434	111	165	254	191	32	172	302	190	83	114	186	308	16
ENSG00000269439	10	2	0	6	8	0	7	7	8	0	0	0	13	0	12	0	0	0	13	4	9	2	4	19	0	4	4	0	0	0	0	2	0	8	0	5	8	16	0	8	0	0	24	0	6	0	0	0	0
ENSG00000143870	1446	1472	2836	1399	619	700	1568	2758	3537	686	1687	2591	1860	1126	1143	844	1310	2986	2371	1511	342	1408	2205	1717	1893	1040	744	444	913	1977	1406	1490	1903	1290	1090	1484	939	1419	1334	1419	712	1258	842	3596	1613	1011	2050	1549	279
ENSG00000032219	1059	421	687	278	361	143	499	817	900	323	301	698	775	555	412	62	381	735	719	478	258	234	797	700	642	461	284	344	453	735	752	882	562	344	388	641	266	1087	521	478	144	689	729	447	451	249	243	541	174
ENSG00000070950	311	34	252	96	84	50	77	175	201	55	69	215	239	159	68	70	128	98	180	118	22	26	115	110	88	88	166	19	76	198	44	65	74	15	32	105	121	188	153	183	175	118	59	162	46	24	52	135	32
ENSG00000196235	2101	2290	3600	1428	1115	1418	1970	2708	3078	1256	1807	4224	2550	2256	1706	1518	2291	3529	1916	2239	900	1236	2464	2831	3091	1751	1373	945	1880	2692	4718	3190	2085	1656	2431	2832	1797	4544	2918	1789	1296	2238	3468	3398	2191	1122	1779	3081	567
ENSG00000177535	226	0	0	12	6	62	0	0	200	20	0	20	28	0	6	0	60	0	0	2	6	0	10	224	0	0	274	0	18	36	124	0	16	0	0	0	34	60	28	18	0	106	82	0	6	0	0	8	2
ENSG00000215386	187	32	12	75	46	26	18	187	85	12	41	22	62	38	27	26	21	15	92	75	44	33	69	70	217	93	28	44	48	48	41	8	54	44	32	14	67	79	10	74	10	14	58	0	56	16	76	34	12
ENSG00000103540	260	170	261	119	96	52	74	192	184	45	219	197	137	87	104	8	171	211	78	167	56	30	191	141	96	77	62	56	146	163	126	91	165	79	93	239	74	173	224	132	116	85	91	273	94	34	97	86	32
ENSG00000279476	112	2	0	2	14	1	0	0	24	22	24	84	12	0	0	0	0	22	0	4	4	0	0	0	1	11	5	8	10	30	16	0	0	1	0	5	6	1	61	1	0	4	54	0	0	2	0	12	2
ENSG00000213713	17	17	43	16	15	0	3	8	26	1	5	9	6	32	8	0	9	14	10	7	4	3	12	6	2	18	0	22	4	3	80	18	50	25	10	17	32	22	127	46	24	4	34	6	0	3	32	43	8
ENSG00000255435	6	0	0	0	8	0	4	74	8	12	8	0	1	60	6	0	0	0	16	7	25	2	0	26	0	0	6	0	14	0	0	12	0	0	17	0	0	22	0	4	17	12	12	0	0	0	10	0	0
ENSG00000165359	297	62	82	65	40	26	14	222	118	32	29	130	113	78	46	60	164	143	196	69	80	42	117	93	106	67	44	4	24	136	104	113	84	67	72	87	39	100	81	59	18	128	118	131	68	141	41	40	22
ENSG00000180992	266	95	374	410	110	182	545	232	814	231	275	346	601	380	191	119	326	382	328	152	155	207	367	330	616	345	239	182	260	355	573	357	666	180	98	272	537	454	424	148	160	96	183	406	545	133	283	518	152
ENSG00000101336	419	38	12	186	66	169	25	2	939	80	28	165	203	29	19	13	135	261	0	1	3	6	12	30	0	2	308	16	84	215	116	22	23	4	0	38	14	30	40	62	11	279	440	6	0	2	13	18	4
ENSG00000170085	178	16	70	17	10	12	0	5	31	10	62	65	60	35	0	2	72	29	44	10	4	16	30	64	8	28	10	78	0	39	30	22	20	26	28	126	0	60	34	28	30	28	42	28	2	10	17	64	18
ENSG00000167123	344	205	466	80	257	175	97	336	166	73	84	105	402	278	245	188	198	231	235	413	75	190	568	103	277	191	216	282	260	250	247	251	198	255	152	302	117	168	316	204	207	136	215	344	219	61	150	205	14
ENSG00000079308	1048	765	727	327	226	342	252	924	561	167	408	785	294	748	154	286	359	1390	654	171	184	64	735	594	450	106	312	172	267	1847	585	291	432	360	390	648	298	443	560	858	178	364	1180	1812	400	123	1163	195	66
ENSG00000196150	236	218	137	110	130	48	54	338	168	58	134	152	227	102	132	62	129	280	96	62	62	56	138	149	114	94	32	76	130	291	223	130	152	143	158	134	122	230	214	177	58	178	181	191	90	34	94	280	21
ENSG00000180758	475	326	393	194	138	129	133	634	280	96	476	168	400	406	199	140	212	240	327	357	89	196	481	188	362	193	152	238	56	654	300	238	224	297	256	260	180	151	234	234	124	176	190	967	124	142	293	279	30
ENSG00000167595	237	102	100	122	38	55	58	117	86	13	103	178	10	92	18	9	180	138	56	13	68	63	168	76	60	30	106	34	54	156	69	111	56	30	9	92	49	106	270	87	0	125	169	60	50	24	16	107	10
ENSG00000157152	17	0	14	80	8	26	40	8	14	4	26	88	8	6	32	0	15	0	49	6	0	2	97	0	26	8	58	0	0	42	27	2	8	2	4	10	2	5	10	12	0	22	4	22	6	2	8	64	5
ENSG00000170312	20	0	58	32	4	2	53	22	18	4	4	86	15	0	35	0	8	41	4	20	7	5	81	9	3	0	10	0	38	38	0	0	27	0	11	18	0	20	86	4	0	152	2	60	21	0	0	8	24
ENSG00000280136	0	0	2	4	0	0	0	8	15	0	22	12	0	0	0	0	0	0	2	5	0	0	2	0	6	6	18	0	0	0	16	0	0	2	2	0	0	2	0	0	0	0	34	8	0	8	2	0	2
ENSG00000173559	2538	189	379	315	348	419	222	531	2101	184	520	1099	317	702	331	361	667	1792	347	528	131	164	545	1090	363	212	1035	408	296	1680	1101	291	167	212	345	361	192	764	250	349	133	1282	1619	253	107	111	331	396	61
ENSG00000143727	1090	987	2005	1361	721	590	1109	1615	2907	791	953	2046	1633	1327	956	443	661	2007	1613	774	508	746	1566	1224	1267	1323	695	794	1282	1945	1371	1428	1874	798	828	1426	1106	1922	1390	1479	701	748	833	1892	1964	683	1016	1750	278
ENSG00000146232	850	190	179	214	229	230	124	278	1233	378	161	624	530	492	174	136	361	178	170	258	74	110	460	273	432	142	615	254	360	856	446	439	82	177	144	352	116	406	188	259	124	429	896	108	208	135	119	375	44
ENSG00000109323	936	256	418	227	153	116	253	466	570	86	450	399	205	510	160	131	335	733	195	274	89	79	392	171	96	224	298	225	95	980	218	285	200	208	105	259	136	191	338	214	86	313	434	308	310	89	171	192	50
ENSG00000112149	1530	65	32	235	124	235	42	50	2103	528	183	780	333	425	72	60	345	744	44	86	55	2	70	768	41	32	868	176	126	815	950	241	120	31	42	73	273	378	189	314	20	737	1051	71	4	50	83	156	39
ENSG00000185614	6	0	8	0	4	0	0	0	0	0	0	120	48	0	18	4	10	0	0	8	2	0	0	46	0	4	0	0	0	6	0	8	12	0	0	54	0	0	8	1	0	18	44	0	0	0	0	4	2
ENSG00000108219	1291	674	657	367	341	520	361	1065	705	150	581	701	700	615	420	406	422	801	297	799	122	285	1650	767	427	282	442	417	182	1244	539	564	603	455	465	765	217	549	628	306	211	553	735	875	394	181	473	296	72
ENSG00000284649	26	0	0	26	22	0	0	0	32	25	0	34	8	0	17	0	0	11	0	13	0	0	15	0	0	0	39	0	0	39	16	0	12	12	0	6	0	3	0	17	0	12	25	0	6	0	0	28	4
ENSG00000173372	135	24	2	4	0	0	4	0	8	1	0	98	0	16	0	0	36	50	0	4	0	0	0	8	30	2	26	0	12	30	54	2	0	4	0	18	0	4	0	8	0	0	24	0	13	24	0	16	0
ENSG00000154258	4	0	0	27	8	0	0	4	0	0	5	0	0	0	5	4	0	10	14	3	2	0	21	18	10	20	0	0	0	0	32	4	19	0	6	40	0	2	0	6	0	6	1	4	0	0	0	2	0
ENSG00000131467	1178	1131	1732	969	648	853	1156	1788	1532	520	1251	1823	1794	1744	692	768	1559	1164	1089	811	351	580	1560	914	1139	744	756	849	1200	2119	1046	1245	1146	836	895	2041	759	1523	1276	884	895	945	830	1854	855	364	870	1583	211
ENSG00000171298	1035	382	728	124	234	385	158	432	749	173	479	530	367	493	150	267	990	499	283	418	118	81	847	637	400	305	370	103	343	1513	389	341	373	240	283	522	82	226	474	428	301	327	526	467	201	115	388	401	51
ENSG00000280080	41	0	1	0	8	40	0	18	0	0	92	54	0	40	4	0	2	4	0	0	0	0	4	0	0	2	2	36	0	26	0	2	0	4	0	8	0	10	0	8	0	0	26	0	14	0	10	0	6
ENSG00000126524	1726	2047	2717	1210	965	824	1286	2175	3411	884	1181	2445	2280	2357	894	783	1915	1338	1394	1268	530	963	1494	1874	2062	1078	822	991	1867	2326	1493	1772	1729	1030	1367	2136	1766	1944	1677	1726	838	981	1002	1431	1546	836	1043	2019	266
ENSG00000123096	94	0	0	0	2	38	0	0	0	2	10	2	0	0	0	0	10	0	0	0	0	0	6	0	0	3	0	0	36	20	0	0	0	0	0	4	0	38	0	0	0	10	2	0	0	0	0	8	0
ENSG00000148400	777	315	268	523	261	317	409	374	673	207	620	1112	540	300	318	339	329	703	530	608	201	144	1013	574	521	348	610	166	84	668	1048	395	181	133	373	677	206	784	193	385	180	938	1552	400	95	260	212	287	74
ENSG00000054118	4582	5004	6851	2904	2444	2633	3513	8464	8013	1893	3289	6948	5176	5476	2804	2527	4680	5854	4547	3115	1538	1964	5519	4417	3913	2961	2112	1801	2836	5906	4926	6500	4052	3394	3342	6068	2820	7152	4370	3531	2721	3050	3257	8465	3430	2397	3358	4763	962
ENSG00000168769	1924	853	1315	701	417	376	576	1292	2527	368	909	1669	1290	1326	497	371	1088	1466	1024	644	438	468	1369	1014	1447	618	949	628	905	1792	1594	1061	989	586	472	1224	1096	1192	977	1058	708	1114	1364	1125	794	421	520	1052	206
ENSG00000137815	1609	1725	2410	1163	1294	909	1148	2668	2772	969	1109	2982	1945	1894	905	957	2154	2753	1827	1291	758	909	2836	2025	2117	1364	1044	628	1875	2517	2217	2682	1728	1328	1213	2393	1573	3213	2078	1752	1154	983	1405	2415	1791	870	1671	2687	454
ENSG00000281005	131	66	0	64	42	14	4	120	12	32	54	22	14	22	12	16	0	152	63	68	32	20	24	0	6	28	36	0	24	118	53	28	20	6	4	56	14	65	8	16	30	106	106	7	10	4	38	8	0
ENSG00000042980	260	22	22	6	1	38	0	0	168	17	20	26	0	4	18	0	0	111	0	20	6	0	7	2	12	16	21	46	22	115	27	4	24	6	0	20	2	1	30	33	0	69	37	0	2	0	18	32	0
ENSG00000089063	680	802	1238	1005	558	444	980	1020	2252	639	482	1684	1211	831	566	458	761	1691	1277	504	372	599	1014	729	1264	881	620	573	898	1069	1011	1321	1333	695	474	1390	1516	1986	762	895	669	480	646	1625	1372	539	859	1274	203
ENSG00000286629	49	0	0	2	7	0	0	0	1	14	44	10	0	2	4	8	0	0	10	5	0	0	12	17	0	0	6	0	0	36	0	0	2	0	3	0	0	0	0	0	0	0	10	0	0	0	0	0	2
ENSG00000130487	94	4	10	24	4	16	0	0	22	0	0	10	0	20	10	16	46	0	0	14	4	0	0	0	14	2	0	0	66	0	0	0	0	8	2	2	34	0	114	18	10	0	12	0	0	22	6	102	0
ENSG00000261560	0	0	0	10	6	0	0	0	10	0	2	0	0	0	0	0	2	0	0	14	0	0	0	14	0	0	8	0	0	20	8	0	0	8	18	12	0	0	0	2	0	8	2	0	2	0	0	0	0
ENSG00000072682	119	106	136	73	59	116	86	327	252	44	204	243	155	123	106	85	201	122	138	379	59	55	224	158	307	148	46	40	62	323	257	228	160	127	199	161	80	288	94	126	117	102	404	207	48	82	92	304	23
ENSG00000107282	561	680	1152	373	355	482	661	868	802	234	504	1305	458	808	338	320	437	576	425	462	128	479	899	668	724	285	164	260	655	744	482	927	727	347	670	1001	599	652	873	595	565	482	507	1028	393	272	934	678	68
ENSG00000177855	60	106	65	32	40	48	64	39	92	53	40	38	66	6	40	30	64	69	56	40	4	10	14	53	52	33	22	0	49	59	99	40	54	26	36	68	43	106	120	37	12	26	13	143	160	16	26	66	26
ENSG00000152700	1140	1232	2062	774	644	466	1166	1885	2414	578	973	1774	1870	1656	752	513	1234	2190	1403	1171	331	710	1833	927	1692	952	629	1064	1029	2146	1075	1180	1325	873	856	1835	1091	1973	1248	935	510	765	598	1831	847	497	907	1074	211
ENSG00000139832	278	146	99	136	78	132	32	32	470	63	198	280	174	102	8	48	384	618	137	60	57	64	188	233	66	101	179	0	254	372	156	101	143	50	34	164	196	257	178	197	84	287	437	83	79	126	53	146	37
ENSG00000135604	437	0	46	126	28	105	0	48	416	146	12	201	124	108	44	14	337	234	4	39	22	0	100	115	10	24	403	0	74	120	62	36	13	39	13	37	72	29	74	159	52	230	337	4	32	0	5	94	9
ENSG00000205531	1543	1702	2461	1089	641	659	1685	2030	3262	681	992	3355	2203	1746	873	671	1273	2288	1824	985	506	804	1657	1579	1664	1325	572	748	986	1925	1696	2522	1951	1227	838	1845	1665	2612	1662	1385	774	1043	951	2512	2162	704	1430	2108	337
ENSG00000057608	7947	8143	13375	6036	4347	4233	6604	11592	16817	3898	6525	15273	11900	11678	3996	4393	6270	13415	7238	5632	2196	4114	10908	7202	5804	6396	3890	4849	8354	12378	6752	7528	9172	4663	5590	11548	6893	10940	10619	8240	5414	4527	4749	9452	8671	3843	6643	10494	1313
ENSG00000133641	189	218	334	180	150	115	222	285	384	117	169	318	271	332	103	24	212	237	218	126	53	103	221	123	310	180	104	157	101	151	270	385	209	134	168	292	340	412	179	241	182	177	138	266	306	125	95	255	58
ENSG00000116701	1796	4	7	320	84	234	12	10	984	264	130	705	138	43	28	57	513	815	43	16	44	0	50	107	26	4	537	83	92	499	240	75	28	23	0	49	83	63	156	108	34	634	528	0	38	19	19	60	38
ENSG00000154473	588	347	746	297	305	300	424	651	486	214	352	717	649	519	193	162	329	807	273	228	100	223	655	370	492	389	250	261	300	810	377	619	402	280	291	722	286	641	585	503	304	357	290	556	335	154	347	724	80
ENSG00000142864	7836	8854	13504	5267	4773	4582	7233	12535	12776	3536	6651	13308	11676	10046	4664	3862	9025	12681	7598	5244	2248	3876	10204	9046	8315	5516	4496	2343	9203	10450	7991	8592	8323	5109	6202	11471	6167	9817	9597	7994	5940	5446	4635	10753	7571	4385	7339	10089	1752
ENSG00000139572	184	56	0	20	4	38	26	0	329	190	6	12	58	16	0	20	40	50	0	4	0	0	8	54	0	0	484	58	102	112	54	12	64	0	0	0	16	57	0	54	0	206	152	14	0	4	4	16	6
ENSG00000228253	877	288	589	5272	452	547	812	399	5057	386	653	2778	365	774	1284	422	844	3015	981	2021	469	858	1006	1480	2518	613	903	584	926	875	1122	1053	1576	546	373	1187	623	1439	417	682	312	1475	2266	2075	920	701	250	1144	411
ENSG00000182347	33	0	0	0	0	0	0	16	6	0	4	16	0	0	0	1	8	12	0	0	6	0	0	0	0	0	5	0	0	0	6	0	0	0	0	0	0	0	0	2	0	12	0	0	0	0	0	0	0
ENSG00000229127	106	10	0	0	4	17	0	20	22	4	24	12	6	0	2	6	108	9	6	22	0	20	31	25	0	3	0	6	8	7	44	0	0	0	0	0	0	4	0	1	0	12	8	0	0	0	0	10	0
ENSG00000105514	1009	1439	2780	735	891	794	725	2539	1358	435	1071	1545	1701	1869	754	673	1514	959	841	1169	310	525	1868	1254	1566	837	809	1851	1428	2578	804	1541	1283	924	949	2519	713	830	1574	1005	1183	1353	1110	2408	1168	605	1264	1510	177
ENSG00000204525	9	10	4	3	14	60	9	58	2	0	4	0	6	181	7	7	5	2	1	51	0	17	429	0	78	36	17	5	8	4	7	4	0	4	3	30	17	17	8	10	2	0	8	1	0	10	3	0	1
ENSG00000198829	174	0	14	0	0	2	0	0	2	0	14	16	10	0	0	0	44	59	0	0	0	0	2	6	0	0	0	0	0	30	0	0	0	0	0	14	38	4	0	0	0	4	6	0	0	0	0	0	0
ENSG00000265185	31	0	7	0	1	0	0	24	34	0	31	23	1	2	5	33	8	24	3	3	4	2	5	113	56	3	4	5	0	21	27	6	1	0	0	0	0	72	1	3	5	0	9	0	1	4	0	0	0
ENSG00000104613	1448	1384	2324	923	862	750	978	2338	2275	589	1017	2016	1954	1607	715	769	1503	1791	1441	1066	352	566	1688	1371	1128	715	591	977	1081	2072	1122	1390	1311	955	1087	2284	1137	1490	1359	1245	754	872	771	2002	899	572	963	1406	222
ENSG00000128815	1459	67	77	351	111	126	111	36	532	199	189	874	30	367	7	34	216	666	4	41	74	0	105	206	0	11	241	139	33	1024	151	125	8	48	0	66	97	28	92	338	28	445	557	108	27	24	33	24	24
ENSG00000052795	1706	66	48	449	93	132	18	82	1513	137	276	494	168	275	76	29	513	1673	39	63	48	16	241	337	57	28	238	308	116	886	192	162	65	16	32	198	78	106	158	355	66	479	1114	40	37	51	93	139	42
ENSG00000172974	198	345	448	134	105	61	122	300	365	75	147	222	400	373	72	162	280	176	95	246	64	126	442	86	82	131	124	282	259	364	186	187	190	123	114	482	108	133	254	122	246	129	105	309	201	74	88	185	20
ENSG00000099810	444	660	870	209	410	386	347	684	404	303	580	894	663	739	243	231	562	558	485	428	137	161	692	250	444	293	379	591	568	669	601	486	751	393	448	876	439	700	801	370	588	462	365	559	415	190	462	673	73
ENSG00000206503	214	29	105	50	57	362	13	37	435	15	177	508	206	285	141	56	643	242	66	70	23	45	920	17	134	290	32	26	105	139	69	17	37	61	52	44	24	88	281	88	63	162	348	147	44	112	71	129	11
ENSG00000236581	249	0	2	0	10	24	32	58	87	0	27	176	20	2	35	6	30	42	64	14	0	0	48	68	14	39	2	0	0	110	50	16	0	2	20	22	0	52	0	0	0	28	41	0	1	0	6	6	0
ENSG00000125249	1522	1467	2329	735	761	708	1073	1617	1870	440	951	2379	1716	2316	495	284	1577	2083	762	685	352	448	2292	1241	1164	679	866	848	1197	2947	851	919	1538	895	1172	1603	975	1125	2198	824	508	1258	736	1606	1195	436	908	1196	149
ENSG00000042832	216	0	36	33	16	3	37	26	30	1	38	66	12	0	11	18	38	26	25	16	4	8	82	46	20	6	28	0	0	0	29	65	27	2	44	58	108	14	4	8	68	90	32	0	6	0	2	6	2
ENSG00000173762	28	0	1	0	6	27	0	10	0	30	32	4	0	1	0	0	0	33	0	4	0	0	0	11	0	0	0	0	0	4	2	2	2	8	1	37	6	33	2	19	0	51	2	2	0	0	3	2	0
ENSG00000121281	767	0	25	64	39	76	0	2	156	21	71	209	4	4	0	12	101	171	0	17	4	0	54	41	2	26	85	116	4	247	46	0	14	3	36	46	16	6	12	92	0	183	228	0	1	0	0	2	13
ENSG00000185010	252	254	364	113	102	91	103	261	138	82	115	387	328	320	117	22	182	166	77	89	66	59	286	42	60	64	91	274	112	316	126	130	124	61	108	404	46	83	145	128	88	152	98	120	43	24	122	212	14
ENSG00000011021	488	49	59	128	57	79	143	249	237	38	69	146	71	28	35	95	43	314	144	212	87	54	348	288	166	177	115	126	6	248	421	126	135	42	152	37	76	326	43	94	14	157	328	169	34	44	90	92	38
ENSG00000078177	686	196	345	165	109	160	127	369	366	147	377	391	265	373	125	26	404	268	177	270	48	212	290	222	179	152	171	471	338	389	247	249	237	224	240	484	104	330	271	185	22	171	147	304	231	112	150	261	52
ENSG00000188603	434	113	177	162	200	109	77	260	250	89	268	137	393	303	120	159	256	161	180	282	74	98	315	252	144	187	237	106	400	338	400	341	280	162	168	222	135	274	162	152	192	76	287	234	132	49	182	215	33
ENSG00000135596	1650	110	16	669	135	314	91	86	866	426	402	1037	165	310	77	89	206	1441	103	171	65	77	129	220	205	92	633	100	148	1084	321	144	91	127	66	123	314	215	85	423	2	847	1540	68	0	22	71	101	58
ENSG00000106367	372	479	602	213	294	231	381	603	796	239	434	461	566	452	385	164	305	422	490	349	120	359	320	263	621	283	139	114	509	377	200	469	469	160	295	544	289	573	301	301	124	253	227	673	412	177	314	615	105
ENSG00000168280	84	8	16	14	18	4	18	0	15	12	12	0	0	23	36	2	0	0	0	55	0	0	8	32	0	0	39	0	0	0	12	2	36	0	4	6	7	14	22	0	48	44	18	3	0	0	0	0	4
ENSG00000246851	22	0	0	0	6	0	0	4	0	0	12	1	0	0	0	0	0	1	2	5	0	0	14	0	3	0	0	0	0	0	0	0	0	0	8	0	0	2	0	0	0	0	4	0	0	0	0	0	0
ENSG00000253767	58	0	0	0	0	0	0	2	13	2	10	0	0	0	16	0	0	10	6	4	2	0	44	38	0	0	0	0	0	0	31	2	28	0	0	0	0	0	0	4	0	0	0	0	20	0	0	0	0
ENSG00000159388	795	226	481	737	285	568	395	732	1409	291	674	706	812	733	357	326	648	671	573	538	188	542	977	1788	694	412	972	210	329	1668	1177	877	340	435	444	697	413	689	428	777	54	964	1358	294	148	224	262	771	87
ENSG00000100385	291	0	0	2	77	50	6	0	10	62	103	10	40	79	8	0	0	16	0	0	22	1	96	8	0	6	0	0	2	14	0	0	60	0	20	38	20	66	0	0	0	34	8	0	6	0	0	15	0
ENSG00000203867	88	42	125	23	22	50	72	192	108	16	114	190	156	52	58	46	20	8	183	78	18	13	234	64	52	42	43	14	118	130	90	115	60	52	24	122	49	264	166	40	56	24	28	166	7	88	27	24	6
ENSG00000183207	994	1035	1492	565	818	491	909	1253	1471	382	795	2405	1117	891	424	529	847	1771	1003	636	299	673	1366	1408	1351	704	506	185	1077	1511	1049	1274	949	593	906	1306	703	1513	822	853	728	599	656	1274	1044	462	819	1401	209
ENSG00000096384	28330	30790	42908	23939	17267	18925	32915	42369	72654	17297	27933	73570	42647	40626	18468	16252	33366	51820	39897	25293	10144	23867	40764	37199	47398	27892	17737	8493	28282	42539	39522	39111	35826	21744	25504	51004	32780	64274	42272	33840	17919	22558	27885	42107	36023	17810	24125	47649	7108
ENSG00000164300	1516	1397	843	323	495	751	277	1371	1499	157	1079	1379	1093	995	731	683	902	843	923	1113	196	438	1718	1018	683	826	462	310	587	1672	789	1114	749	974	752	1055	770	1021	1336	811	380	464	1126	2599	672	374	625	562	111
ENSG00000108306	465	156	459	215	295	260	216	396	374	142	333	392	404	291	348	134	229	247	361	442	192	165	603	201	325	247	135	304	206	682	267	299	428	139	339	488	154	354	355	160	223	141	321	451	169	126	294	166	39
ENSG00000196189	428	571	470	135	261	246	233	460	380	71	237	263	424	453	134	176	274	215	241	235	63	213	529	164	244	177	148	144	260	711	201	294	112	333	195	400	225	250	170	332	186	404	358	531	157	108	243	250	39
ENSG00000171657	14	0	0	0	0	10	0	4	0	0	0	30	0	0	10	0	0	0	6	7	0	0	0	5	0	0	0	0	0	0	0	0	0	2	0	0	0	0	0	0	0	23	10	0	0	0	0	0	0
ENSG00000137877	359	143	192	131	73	60	154	452	293	37	132	397	106	132	235	78	84	202	136	208	197	315	240	281	803	239	110	12	62	118	335	196	84	137	184	103	34	561	167	383	26	102	476	59	164	84	128	86	36
ENSG00000100379	129	0	0	22	0	10	0	0	28	0	8	0	0	10	0	0	2	4	0	0	0	0	0	0	0	0	6	0	8	2	14	0	6	2	0	0	0	1	0	11	42	14	16	0	0	0	0	0	1
ENSG00000103064	129	25	47	48	33	28	1	56	30	5	40	76	26	70	14	6	10	10	11	75	12	2	36	22	3	12	40	12	3	60	15	30	49	30	10	31	0	25	26	34	0	28	35	51	58	0	31	4	8
ENSG00000238197	146	14	10	2	10	4	28	38	6	0	10	128	0	38	0	0	66	82	20	24	6	1	24	10	19	16	0	42	30	84	45	10	12	8	20	46	30	7	44	33	66	8	28	12	22	8	0	0	2
ENSG00000121931	269	190	290	140	74	58	214	435	392	57	130	424	213	278	78	52	112	336	188	131	45	176	280	114	249	145	162	162	286	191	320	290	160	144	158	274	101	359	210	136	64	94	96	140	164	81	129	326	34
ENSG00000138794	587	583	997	506	355	289	444	783	1174	298	453	890	1646	676	378	311	306	619	405	416	161	166	638	465	780	559	494	915	504	842	574	682	600	414	376	1145	416	768	708	491	273	502	405	805	597	220	421	780	177
ENSG00000180902	226	111	111	67	102	72	166	126	141	85	129	172	117	127	79	83	53	221	88	93	131	70	178	423	190	230	113	119	72	127	464	190	52	58	71	109	67	444	93	181	0	135	270	231	80	75	30	57	29
ENSG00000085265	1259	26	8	44	37	151	21	0	1882	78	112	180	57	14	0	30	281	248	0	11	29	0	70	69	4	27	365	0	22	969	30	6	0	2	0	26	42	30	127	94	0	314	752	0	0	2	0	8	0
ENSG00000143110	424	14	16	38	10	14	0	0	96	16	30	113	48	10	10	14	54	219	6	0	2	0	8	40	18	2	32	0	34	123	60	30	10	0	2	55	34	22	8	28	0	23	44	4	6	0	0	23	12
ENSG00000001497	973	1053	1764	967	419	613	1408	1372	2704	882	739	3024	1391	1134	990	609	867	2710	1707	582	460	1011	1345	1113	1720	1182	402	285	951	1568	1709	1721	1157	925	984	1366	1137	3003	1034	1539	733	968	1170	1558	1180	723	853	1897	339
ENSG00000183155	131	228	220	18	50	30	114	150	146	94	104	260	188	96	58	54	72	126	148	64	37	82	50	89	94	38	74	94	104	168	223	206	100	44	126	188	232	117	66	114	54	49	89	287	176	29	68	95	22
ENSG00000100591	1223	1016	1675	1214	766	699	1834	1383	3037	1021	1456	2548	2024	1070	1027	611	1438	2640	1578	917	472	936	1477	878	2305	1246	756	610	1347	1707	1113	1319	1392	971	950	2402	1190	1721	1228	1457	730	1041	1356	1416	1327	665	766	1730	311
ENSG00000279491	52	0	14	50	29	14	33	0	56	18	21	135	40	6	13	14	13	12	1	10	26	13	10	73	19	16	58	30	54	176	161	11	2	0	0	16	11	86	12	18	0	47	94	1	25	0	20	4	1
ENSG00000127415	100	125	166	39	43	105	149	306	120	48	117	66	49	176	44	49	24	116	95	60	33	72	291	90	45	71	85	14	42	66	194	83	31	26	127	81	14	166	52	72	22	68	182	143	30	33	72	19	22
ENSG00000100523	1027	180	117	210	149	80	76	86	720	116	139	531	160	316	62	6	321	527	45	62	35	12	180	269	213	106	97	116	146	255	230	142	97	22	47	146	49	250	172	117	68	214	360	131	89	30	54	90	46
ENSG00000110107	1356	1314	2384	518	815	693	555	1915	1489	280	908	1496	2117	1276	472	650	878	1383	404	1044	265	622	1426	947	1026	697	665	748	1033	2858	921	810	1233	720	878	1822	603	1459	1505	795	794	765	974	1028	640	346	751	1078	120
ENSG00000263465	760	510	1408	469	560	406	629	1253	1169	288	536	1130	851	760	290	350	554	1040	804	428	166	453	972	540	357	506	458	378	551	1121	742	804	674	448	665	1015	604	669	809	655	330	344	397	1081	742	269	672	732	115
ENSG00000266998	99	6	0	0	1	0	0	0	2	0	6	0	0	0	0	0	4	0	0	7	0	0	0	0	4	9	0	0	0	4	6	0	0	0	34	0	5	22	0	4	0	1	38	0	0	0	0	0	2
ENSG00000011422	1401	129	136	1557	335	1043	271	349	4039	1345	545	1026	818	680	289	168	784	1832	206	409	153	127	519	1548	618	211	4356	28	192	1788	1596	339	294	87	171	220	407	810	160	1146	228	4468	4963	294	127	176	405	454	125
ENSG00000134287	3161	3159	4909	1944	1637	1779	2011	4746	4401	995	2662	6082	4955	3384	1743	1634	2748	4827	2491	2148	743	1708	4558	3382	2819	2085	1791	1786	2358	4964	3396	3804	3028	2624	2080	4912	3055	4837	3416	2061	1933	2048	2855	5140	2870	1387	3136	4502	649
ENSG00000124615	509	1378	1299	352	449	402	342	1186	406	140	330	1293	1115	994	299	201	405	348	498	769	118	157	913	1084	600	285	519	343	952	657	293	526	462	850	706	768	404	561	1014	877	372	592	566	1010	379	388	1067	687	52
ENSG00000110031	351	9	37	86	21	32	71	2	239	46	45	241	123	85	7	4	118	388	44	71	52	28	45	125	11	25	206	74	71	307	35	28	2	18	13	60	18	43	161	101	0	162	223	38	21	10	78	98	18
ENSG00000182551	369	657	899	432	246	329	353	714	784	255	335	630	1032	382	135	322	387	663	464	287	152	203	594	346	299	290	260	232	492	926	351	707	428	240	401	779	421	797	508	318	144	345	333	399	478	210	250	655	88
ENSG00000240869	6	10	8	18	4	11	6	18	0	6	34	10	14	18	11	18	10	9	0	24	12	6	11	7	7	13	10	8	10	25	7	6	0	5	11	16	15	2	3	8	7	5	6	11	11	7	7	7	3
ENSG00000136682	1262	571	1161	1218	618	468	1392	1275	2076	618	674	1823	967	1253	845	319	866	1938	1609	476	388	813	892	841	1168	830	525	493	868	1165	1380	917	1187	729	573	1101	1425	1717	852	1110	384	399	639	1590	1278	616	887	1139	266
ENSG00000148110	685	583	455	241	433	341	261	888	590	119	411	421	861	561	295	186	360	497	489	645	154	278	693	351	618	275	191	180	512	859	332	379	607	303	296	632	157	365	501	390	281	363	399	778	359	346	350	251	62
ENSG00000148606	600	603	652	201	190	183	282	831	424	98	434	698	805	385	190	266	551	347	241	364	104	156	587	367	321	278	325	96	337	578	270	508	353	345	362	784	246	322	653	387	210	253	237	626	208	298	362	263	59
ENSG00000260565	378	14	20	56	36	152	46	165	162	10	124	214	6	102	8	66	94	154	123	136	38	18	64	74	45	101	64	70	28	122	153	40	62	16	39	42	38	115	20	42	83	128	172	4	11	4	11	104	4
ENSG00000155256	299	170	190	125	122	110	119	230	267	60	281	174	181	236	143	160	131	197	149	275	92	62	243	141	327	195	120	23	51	388	169	137	141	23	86	219	42	202	135	168	0	185	184	157	72	28	94	125	26
ENSG00000257218	436	427	1047	286	323	318	316	784	581	215	397	684	823	619	262	216	669	492	419	397	113	259	414	580	730	286	418	421	357	907	281	487	615	467	340	791	541	969	528	318	331	341	338	587	407	154	635	505	65
ENSG00000166619	457	114	219	146	166	150	111	427	134	44	232	287	220	285	144	143	312	467	170	225	78	71	334	215	150	161	114	90	206	447	196	264	191	158	128	231	151	358	246	173	82	72	346	242	91	93	272	245	27
ENSG00000108010	392	304	658	249	191	163	337	251	671	207	236	334	388	355	225	152	393	592	342	225	116	142	389	294	331	270	137	261	415	377	474	260	355	270	276	656	193	480	361	319	361	233	269	793	326	100	202	400	41
ENSG00000133561	428	0	0	0	18	24	12	0	66	0	22	12	18	52	0	0	6	92	0	0	22	0	14	4	22	8	11	20	0	80	34	0	20	0	30	50	6	0	0	10	0	14	34	8	44	0	0	0	0
ENSG00000066084	1285	926	1442	476	510	558	467	1315	1213	254	840	1364	1005	774	421	419	774	609	644	688	180	211	1166	881	672	404	660	430	662	1317	859	725	923	567	502	781	402	967	988	449	482	907	1146	824	553	233	612	678	107
ENSG00000181045	355	56	71	134	45	28	37	92	180	89	139	470	45	317	49	38	86	852	74	61	67	44	118	126	83	62	149	34	2	404	206	140	109	89	26	199	58	209	154	284	37	138	461	57	27	48	70	86	37
ENSG00000174944	36	36	0	6	0	6	0	0	1	18	0	0	24	0	0	0	0	0	0	0	0	0	3	0	0	0	2	0	20	0	0	0	0	0	0	0	8	0	0	0	0	6	0	0	0	0	0	0	0
ENSG00000204264	2548	1731	2494	1315	1214	1225	1250	1639	3077	700	1547	2119	2310	2024	742	813	1629	2481	1157	998	511	557	2627	1250	3994	1053	1021	787	2367	1857	948	1426	1128	970	1201	1683	1213	1845	1613	1688	974	1025	917	1279	1712	893	986	2005	207
ENSG00000156136	290	352	337	89	111	142	172	249	379	98	177	219	242	123	83	46	225	435	140	116	72	34	340	157	200	191	95	124	215	326	175	184	289	198	147	232	80	192	329	156	58	124	101	299	202	124	141	226	46
ENSG00000147168	396	28	0	47	72	45	6	0	228	37	53	89	6	0	4	0	30	22	20	30	0	0	65	0	0	0	73	24	0	67	10	10	4	0	0	6	26	23	0	17	0	47	22	0	2	0	11	2	6
ENSG00000136950	745	789	1691	1000	434	460	1096	1424	1647	541	715	1638	1082	686	867	547	910	2156	1014	813	379	675	905	1683	1533	917	469	335	736	1212	1135	1863	1411	1042	431	1183	1237	1798	687	887	583	529	870	2299	1372	663	1238	1897	358
ENSG00000179630	522	61	290	177	112	128	114	263	490	124	108	380	148	301	47	2	296	347	289	132	68	92	206	147	196	82	128	368	149	354	208	161	219	243	118	272	184	351	308	130	82	140	110	158	202	89	164	140	21
ENSG00000118680	5927	5366	7703	5544	3478	2978	6385	5375	12477	3566	3922	10902	5798	5682	3582	1769	5276	11773	6085	3076	2637	3545	6883	5572	5937	4517	2299	3031	6001	7349	6172	4520	5713	3337	3294	6192	4896	8175	6041	6529	2880	2967	3828	6478	6310	3308	2956	8807	1376
ENSG00000164713	559	230	347	314	201	206	161	512	599	153	258	529	741	558	233	142	362	514	186	402	130	139	431	220	218	203	268	360	555	613	418	304	495	361	303	350	319	270	322	202	96	173	517	327	284	133	119	387	70
ENSG00000280287	392	48	102	277	142	154	124	254	144	192	136	74	50	38	43	108	102	509	136	104	214	124	197	218	254	197	248	2	58	114	306	208	108	72	152	84	42	370	92	136	12	292	488	128	46	86	134	62	18
ENSG00000108953	1365	1595	2789	1379	862	708	1246	2016	3099	893	1133	2835	2079	1946	996	584	1624	2278	1652	983	581	795	1606	1137	1544	1123	823	918	1686	1922	1109	1498	1589	861	1047	2241	1218	2143	1486	1764	810	967	792	1782	1883	833	1193	2116	271
ENSG00000258035	104	0	0	0	9	0	0	0	33	1	12	14	0	0	0	0	0	61	0	0	0	0	0	20	0	0	2	0	10	28	0	0	4	0	0	1	0	0	14	0	0	82	35	0	0	0	0	0	0
ENSG00000182287	375	4	8	21	4	18	28	12	230	26	36	162	40	164	38	0	75	280	44	26	44	4	10	54	64	22	68	46	2	103	76	30	71	16	10	46	0	22	48	52	10	56	80	54	16	6	4	86	4
ENSG00000228288	40	4	24	16	4	4	0	36	90	13	0	26	6	22	16	8	14	9	4	15	4	0	0	16	41	3	0	55	14	50	17	13	11	8	0	0	20	0	26	0	46	56	30	8	26	15	26	14	4
ENSG00000212907	6310	2481	4125	18466	1801	2322	5620	2424	26751	1785	3431	18835	2542	4294	4945	2417	6132	13447	5494	9042	2587	4127	6723	10856	22681	2870	3346	1747	4063	6545	8332	6825	11964	2981	1012	5260	4562	8715	3725	5681	1490	6012	10001	9667	8081	4459	1974	6294	1847
ENSG00000246422	11	0	0	10	12	21	0	1	0	0	40	34	0	0	5	6	0	0	19	14	0	0	16	18	5	6	7	16	0	0	6	18	25	0	2	13	0	12	0	2	0	0	5	0	4	4	0	0	0
ENSG00000239899	24	26	39	15	26	23	15	32	8	12	30	10	23	27	39	19	25	11	9	46	21	13	38	12	13	13	17	7	25	39	11	4	6	7	21	40	2	9	37	6	22	13	24	14	6	8	9	11	2
ENSG00000155629	1631	81	67	146	86	179	37	4	1603	175	71	296	241	98	31	34	445	1044	18	20	44	0	78	133	58	0	744	54	99	414	207	59	49	26	4	103	72	71	218	194	66	420	803	39	44	12	53	129	20
ENSG00000176142	188	176	189	120	86	91	69	434	191	38	194	178	164	181	85	104	140	193	266	165	42	58	341	398	68	73	107	256	6	400	151	185	120	147	82	168	110	166	78	150	70	59	117	246	105	131	109	34	16
ENSG00000104231	319	286	817	271	233	234	184	591	850	194	281	741	671	614	152	183	512	798	425	239	132	196	735	357	463	287	171	242	340	593	432	518	444	230	277	634	503	811	356	543	323	287	191	536	525	141	400	547	88
ENSG00000165178	208	1	6	136	16	97	4	17	237	117	0	60	16	0	4	56	0	124	0	6	12	0	36	14	0	2	200	0	13	2	8	4	10	0	6	16	2	32	0	24	75	320	153	0	1	0	17	6	6
ENSG00000143643	305	54	175	109	68	54	66	331	234	26	100	250	160	303	87	59	93	49	241	91	26	26	208	170	148	146	80	112	34	225	98	54	158	89	110	141	114	92	108	125	28	127	120	142	109	57	81	90	27
ENSG00000145241	619	280	564	214	178	188	398	832	541	341	257	482	609	378	214	20	386	680	688	223	210	285	418	607	281	376	207	194	333	348	378	563	222	266	369	573	310	775	282	482	129	330	294	478	280	306	260	604	134
ENSG00000112167	221	146	318	208	106	39	385	375	352	72	165	523	277	154	209	148	83	446	230	156	64	79	236	140	136	161	146	180	170	248	255	315	137	223	182	365	141	404	313	246	80	162	112	488	117	109	302	306	46
ENSG00000157601	6341	150	869	803	427	449	198	623	2349	214	497	2163	901	1160	163	89	3139	2561	394	821	563	142	706	404	24490	365	519	216	798	2226	360	707	336	277	116	539	305	562	680	986	114	757	1284	450	222	242	542	954	117
ENSG00000229666	11	8	8	10	16	0	10	9	28	0	0	39	2	0	0	0	10	4	6	11	20	22	22	9	37	8	0	0	0	34	13	23	43	24	0	11	0	30	7	2	0	13	12	0	22	0	6	12	11
ENSG00000103995	332	0	16	75	42	133	38	18	169	27	73	267	44	46	12	0	130	86	59	66	19	7	64	6	47	46	96	14	31	133	129	30	58	9	38	31	10	150	12	38	0	89	120	87	52	43	12	128	32
ENSG00000169122	306	318	286	168	151	120	129	851	469	92	178	125	144	321	152	250	320	124	4	218	64	22	399	277	104	277	125	144	256	107	360	442	123	323	100	329	94	105	187	276	360	327	86	827	141	229	449	301	29
ENSG00000196367	3722	3468	3328	1289	1118	980	1164	5305	2212	551	1796	2624	3327	1869	1130	966	1686	1678	1305	1797	482	729	2980	2051	1350	1280	1227	1602	1589	3663	2884	2580	2647	1657	1532	3892	1590	2437	1985	1577	1427	1891	2025	3794	746	629	2084	1396	284
ENSG00000188002	101	164	193	75	92	102	28	169	259	41	34	72	159	204	73	56	95	201	148	78	23	116	213	155	239	105	84	86	54	139	199	252	144	79	51	113	147	158	62	162	61	102	111	191	65	10	94	84	38
ENSG00000237541	235	0	5	0	4	3	24	0	16	0	16	32	0	29	0	0	3	6	0	0	0	0	36	5	19	8	34	55	19	20	0	0	0	3	1	36	0	14	0	12	0	11	6	33	14	0	4	6	2
ENSG00000128512	1836	343	656	308	194	297	137	456	1654	408	412	649	483	263	139	198	790	703	367	294	48	42	418	310	329	290	775	326	225	1059	639	232	159	123	148	317	169	586	191	351	62	905	1247	215	91	94	322	320	85
ENSG00000173801	3594	4428	4780	1575	2387	2719	1759	6549	3124	948	5250	3472	4107	5456	2801	2041	4015	2737	3180	4325	1089	1378	5752	2946	4892	2124	1634	2746	3243	9454	3733	3269	2028	1699	2960	5357	1298	3636	5090	2080	2468	3460	3607	3279	2514	1245	2403	3648	404
ENSG00000198727	39501	18767	29155	109286	11548	15959	27424	13349	122001	9124	18612	91964	16822	28573	32386	15032	26510	57852	25028	67702	13780	25454	37132	51264	102477	14281	21542	16584	25929	40484	35303	30025	52843	17103	9523	37510	23881	40403	23886	22642	7356	34178	60059	49057	35707	18899	8133	30912	11501
ENSG00000232677	293	426	252	244	211	190	172	467	664	80	229	690	357	449	214	140	417	495	351	265	64	164	481	229	211	305	258	206	273	441	104	264	281	154	102	401	241	336	382	166	382	161	205	473	404	98	196	362	84
ENSG00000162458	430	711	1096	211	365	482	246	1145	506	138	419	540	702	525	403	432	531	294	390	561	139	279	1227	622	479	299	240	303	402	804	413	678	540	365	510	785	262	395	633	330	312	301	646	598	301	211	649	562	49
ENSG00000101417	687	967	1136	557	362	703	410	1055	914	228	397	976	751	614	578	317	849	698	549	300	192	469	947	731	1134	438	376	454	402	926	448	580	747	305	286	808	377	581	1097	450	544	474	405	1049	670	354	520	706	173
ENSG00000213719	2243	1794	3445	1191	1125	1029	1851	2252	3654	1005	1528	4246	2566	2329	1531	1305	1711	4662	2778	2176	709	1160	2348	2530	1957	1711	1450	1443	2505	3287	3220	2735	2550	1936	1371	2789	2296	4052	2043	2284	1586	1449	1659	3174	2347	882	1582	3720	504
ENSG00000125735	132	0	0	30	8	4	16	2	122	8	0	0	22	16	34	2	10	2	0	0	0	0	0	4	0	0	14	0	2	0	2	8	0	6	0	0	22	33	0	0	0	31	57	0	0	0	0	0	2
ENSG00000187513	16	8	0	10	0	0	0	0	0	0	34	0	0	10	0	0	0	0	2	0	0	0	0	6	2	8	0	0	0	0	6	0	13	0	10	0	0	40	0	15	0	4	14	0	0	18	7	0	0
ENSG00000157693	464	22	80	44	12	46	8	14	163	27	112	122	120	90	44	35	118	261	10	80	14	14	200	64	168	38	66	82	74	151	2	57	102	32	2	104	20	80	228	55	0	64	173	56	20	22	24	60	14
ENSG00000107897	960	930	1469	443	479	323	536	1377	1486	418	564	1363	1243	788	427	359	640	984	941	581	207	331	894	1016	918	517	526	400	901	1466	924	749	1051	438	752	1163	557	1575	1012	732	456	531	451	1280	918	243	758	754	176
ENSG00000287613	150	0	0	0	0	24	0	0	89	0	10	130	0	30	6	0	10	70	28	6	0	2	46	22	0	1	13	0	0	136	2	0	0	4	4	0	2	0	0	0	16	19	26	0	0	0	0	0	4
ENSG00000065135	1531	1410	2669	1494	942	817	1720	2525	3215	941	1206	3195	2351	1932	1232	557	1446	2589	1850	1030	495	799	1890	1597	1666	1172	606	864	1366	2230	1936	1980	1709	1124	1382	2552	1474	2822	1831	1744	982	1100	1129	2185	1377	799	1067	2039	326
ENSG00000213891	75	0	0	0	4	5	0	10	7	3	26	21	0	0	1	0	2	27	0	0	26	0	0	0	15	0	10	0	0	16	46	9	6	0	0	6	0	7	1	1	0	0	40	0	4	0	0	21	1
ENSG00000104951	892	51	16	15	62	188	18	0	901	101	80	374	72	67	4	18	125	303	0	16	16	0	121	183	23	28	230	32	136	714	51	3	8	17	6	56	64	78	106	67	0	174	614	0	8	10	2	8	26
ENSG00000154655	501	580	878	270	289	386	372	807	667	137	467	442	1097	464	204	370	724	460	497	415	89	307	630	472	510	365	276	343	437	620	463	498	429	435	393	812	435	723	497	418	265	302	339	643	421	171	471	400	77
ENSG00000279041	0	0	0	2	0	0	2	4	0	0	14	0	0	0	8	0	0	0	0	0	0	0	0	11	0	0	0	0	0	0	0	0	0	0	0	8	0	0	0	0	0	0	2	0	0	2	0	0	0
ENSG00000198695	18212	9288	14913	51162	5532	8627	12858	7934	73649	4708	10036	47505	8844	14401	16100	8631	13254	34094	14065	34756	7013	12537	19815	28751	41724	6538	11405	7709	12922	18341	17754	15209	23133	8940	5236	24543	10450	20776	9398	9121	3270	20871	26095	32031	18060	10498	3831	14559	5238
ENSG00000280219	82	0	2	0	0	0	20	10	0	0	54	0	0	12	0	0	0	0	33	2	0	0	0	22	0	0	32	0	0	0	0	0	0	0	0	0	0	0	0	0	0	0	0	2	2	0	0	0	0
ENSG00000136982	20	8	36	4	18	24	88	16	70	0	34	76	10	0	8	0	20	44	36	14	8	26	18	10	8	30	10	11	16	12	20	0	50	4	28	12	5	0	50	17	0	41	10	52	62	0	6	16	0
ENSG00000130734	151	172	261	48	93	60	73	169	126	50	94	57	250	242	117	88	164	15	143	83	27	34	205	194	103	96	127	158	111	221	128	97	125	65	105	314	24	123	89	112	48	105	137	110	65	80	189	74	8
ENSG00000160712	1025	72	176	227	142	122	62	273	506	134	334	528	222	438	304	128	301	495	114	286	24	31	244	256	366	174	238	79	99	733	495	378	180	175	291	229	44	368	172	353	32	493	752	119	106	64	150	225	39
ENSG00000259319	0	3	38	8	8	12	28	102	18	0	0	18	0	32	12	8	56	32	30	0	18	10	32	34	32	30	8	50	8	40	4	0	38	2	22	3	0	28	47	28	28	10	14	80	15	4	0	0	2
ENSG00000149591	250	18	69	32	25	0	18	14	164	8	19	38	10	140	11	49	139	203	8	30	20	6	168	67	52	16	33	0	86	106	49	26	47	18	23	64	0	24	50	42	18	75	176	83	1	27	23	36	6
ENSG00000102054	1309	1567	2862	924	990	1258	1197	2362	2529	901	1564	2202	2498	2078	983	1112	1444	2167	1705	952	530	1218	1844	1605	1830	1230	894	787	1439	2401	1385	2214	1424	1026	1501	2533	959	2538	1831	1385	1375	984	970	2263	1359	575	1121	1642	413
ENSG00000146425	329	300	551	266	235	252	396	329	486	196	292	408	645	263	341	144	303	448	221	270	154	155	353	368	696	218	322	162	377	461	330	123	390	202	251	503	272	240	341	214	360	234	323	346	354	211	148	240	75
ENSG00000258315	66	60	61	9	23	33	65	79	107	53	32	121	130	50	45	37	128	75	64	11	9	17	74	78	103	136	87	14	50	108	106	23	125	42	33	48	66	97	65	59	31	49	87	68	101	3	28	54	15
ENSG00000186866	248	55	96	195	148	107	106	367	171	108	204	299	69	78	122	132	116	93	144	228	72	71	184	438	349	143	148	22	82	239	364	234	48	110	132	177	40	340	130	147	60	167	382	165	47	86	122	271	27
ENSG00000142166	982	932	1270	486	450	612	499	1536	2000	335	692	961	1364	887	688	294	619	1360	820	1138	299	439	1632	874	811	584	488	496	589	1095	533	873	875	569	671	1216	589	732	1325	903	374	376	749	1522	856	268	1007	1245	97
ENSG00000174946	46	0	0	0	0	0	0	3	20	18	0	0	0	0	0	0	0	0	0	0	0	0	0	10	0	0	0	0	0	0	0	0	0	0	0	2	0	0	0	0	0	0	0	0	10	0	0	0	0
ENSG00000104381	241	26	18	14	36	28	82	76	114	16	48	70	68	14	16	0	12	128	24	48	4	8	80	109	24	39	10	34	36	144	42	46	6	40	24	12	0	67	2	15	50	20	40	41	24	2	22	18	6
ENSG00000166352	147	74	186	112	95	47	138	58	519	67	94	271	152	128	119	22	194	182	169	86	86	49	126	81	364	221	95	110	104	86	194	138	49	104	51	129	164	271	185	253	101	38	108	176	134	92	184	234	53
ENSG00000156218	159	196	312	43	102	36	60	210	177	43	60	25	145	169	121	67	221	58	35	58	21	2	154	294	35	30	74	30	34	77	310	124	130	98	97	100	104	76	108	156	36	75	122	43	125	51	117	167	0
ENSG00000091409	2839	4399	5653	2567	2226	2642	3796	8966	5840	1034	3739	5437	4692	3105	2832	2228	3367	4299	6588	4087	1203	2212	8684	3831	7828	3695	2092	2025	2591	4739	4243	5446	3750	2593	3201	4218	3033	5174	5104	3799	2789	2012	2825	10597	5379	2314	3628	3273	784
ENSG00000254838	654	30	20	54	36	70	50	32	78	35	43	122	24	32	8	6	64	68	9	26	10	0	102	11	48	0	66	0	0	42	5	0	136	0	26	0	40	76	102	45	0	36	74	0	12	20	70	24	6
ENSG00000100425	1118	654	957	621	465	345	620	1596	907	359	563	1291	1126	732	346	488	671	753	586	798	384	401	1297	834	823	686	417	358	615	1261	1088	665	664	647	569	1191	460	1315	880	843	459	734	1389	889	506	340	666	628	130
ENSG00000143772	1126	220	747	543	343	179	194	1009	485	386	380	743	350	813	176	335	555	1080	141	380	87	37	612	644	161	197	431	122	484	790	225	488	226	161	214	544	229	549	129	488	480	336	785	218	46	100	493	154	34
ENSG00000015285	590	0	10	267	34	76	5	14	349	83	31	152	144	20	0	55	145	206	0	10	22	0	28	15	70	10	229	100	34	266	44	0	6	32	2	54	16	8	12	77	0	342	185	6	0	14	8	31	7
ENSG00000174327	18	179	62	0	10	40	60	2	3	24	64	1	8	41	0	8	0	34	16	12	12	10	32	0	35	20	67	0	18	44	0	40	29	38	40	16	4	11	30	0	0	18	18	8	7	1	0	4	3
ENSG00000236618	22	46	13	9	15	13	0	12	26	2	12	27	31	18	6	4	20	7	4	13	0	0	8	11	1	6	16	10	10	32	0	2	23	9	6	9	19	6	15	24	0	5	1	6	5	2	6	5	3
ENSG00000164610	144	198	296	160	101	122	221	251	505	88	161	215	313	293	184	100	246	287	128	268	68	91	268	278	326	215	54	42	80	241	221	301	271	189	128	159	167	380	190	170	150	184	205	234	299	161	130	300	74
ENSG00000100522	599	606	1011	1063	241	220	1695	671	1871	534	693	3036	813	745	526	340	630	2077	1421	452	376	506	679	498	1814	667	208	358	549	1013	1218	1322	960	591	392	1021	982	1435	874	1189	364	630	392	1530	1144	796	735	1659	388
ENSG00000177463	1167	731	1346	434	479	494	304	1485	786	295	662	724	1239	1012	354	509	777	701	674	708	112	341	1421	654	689	354	430	857	687	1452	655	838	914	464	595	1332	648	943	927	594	498	750	444	1205	421	253	889	615	128
ENSG00000213337	34	51	37	12	15	6	2	21	43	14	49	35	9	48	2	4	15	8	13	16	17	0	40	19	50	6	16	0	25	9	1	17	14	22	5	59	28	46	25	27	39	12	11	8	11	27	1	10	3
ENSG00000132688	446	285	820	300	276	488	648	540	1120	164	684	1250	618	778	438	318	1274	512	1292	544	376	2018	1138	600	2954	623	416	204	814	774	973	644	321	190	556	562	340	1355	1780	438	492	486	1166	1360	696	472	418	600	594
ENSG00000143420	1908	2290	3604	2407	1535	1361	2287	2826	5208	1555	1943	4283	3659	2426	1781	1238	2161	3576	2507	1627	647	1720	3247	2293	3266	2056	1167	1567	2194	3756	2047	2952	2598	2256	1864	3604	2886	3381	2690	2240	1863	1854	2022	3424	3130	1345	1946	3349	729
ENSG00000107815	90	112	205	84	24	58	38	101	141	66	54	258	102	180	72	64	322	130	94	68	46	82	292	13	62	62	19	32	68	423	194	173	52	38	68	118	118	170	144	128	70	152	116	147	82	43	46	224	38
ENSG00000126759	40	0	8	16	0	10	0	0	92	4	28	0	0	0	2	0	8	0	0	0	0	0	0	0	4	0	96	0	0	10	0	0	0	0	0	0	0	0	0	0	0	44	39	0	1	0	0	0	0
ENSG00000189221	181	401	588	298	333	276	353	712	676	159	406	242	978	698	299	312	332	380	300	487	192	160	737	183	147	244	213	619	489	506	357	450	350	370	472	682	341	408	652	505	267	235	287	557	377	219	481	602	65
ENSG00000167699	891	949	1434	453	565	341	857	968	1361	421	556	1230	1186	963	426	622	621	1173	824	598	224	432	778	561	807	653	330	355	750	1229	854	702	555	385	726	1219	519	1198	1053	669	602	474	483	1007	658	453	586	1023	139
ENSG00000127080	55	139	126	77	48	62	63	81	118	39	109	115	274	20	55	73	115	88	191	181	30	109	156	82	88	67	45	60	137	54	74	312	12	131	32	207	82	260	81	53	204	121	150	180	71	24	93	46	35
ENSG00000206585	27	21	0	10	7	33	21	23	30	18	11	32	5	2	20	16	6	18	6	14	10	10	10	15	8	59	20	50	10	3	2	25	2	6	6	9	0	8	3	4	24	36	84	2	4	2	0	10	4
ENSG00000141425	1300	1608	2643	1126	661	892	1053	2151	2351	759	1319	2437	2129	1800	765	581	1202	2332	1628	1032	470	785	2040	1323	1754	943	840	707	812	1964	1433	2014	1116	1039	963	2086	1763	2439	1615	1500	632	795	841	2612	1575	798	1259	1596	334
ENSG00000144233	296	219	545	181	178	131	153	382	274	64	230	267	202	308	103	160	197	247	214	300	42	60	220	308	199	102	173	69	197	286	210	272	252	132	180	315	130	208	151	231	142	267	154	349	136	118	190	197	25
ENSG00000174238	1899	2433	3695	1543	1152	1442	1635	3392	3743	905	1646	3228	2665	2562	1470	1124	2367	3014	1674	1543	652	1442	2994	2119	2904	1549	1492	1084	1755	3801	2038	2822	2403	1488	1890	3902	2303	3768	3410	1610	1140	1857	1738	4014	1967	1063	2169	2989	366
ENSG00000059804	750	58	20	93	138	146	10	42	1104	468	113	212	270	136	18	30	118	348	28	40	16	0	43	193	12	2	997	174	16	508	60	31	72	16	22	22	96	99	108	122	62	678	617	4	36	26	104	97	45
ENSG00000091490	759	50	72	88	77	94	26	28	220	36	84	124	105	91	14	0	110	80	24	20	27	16	76	36	35	25	125	70	234	301	113	72	52	8	8	59	16	150	139	94	0	137	158	12	66	12	12	168	12
ENSG00000196924	8509	1431	1668	2149	1098	2426	956	1193	8949	2228	2371	5429	1778	2035	787	1035	3446	4707	1068	969	468	437	2117	2169	424	1377	5397	690	1204	10202	2326	1414	1045	728	814	2250	790	1657	1612	2066	726	5913	13353	999	436	671	1195	1459	361
ENSG00000265148	10	0	0	4	29	13	6	69	27	17	0	0	4	0	4	0	0	10	0	0	0	0	1	0	0	9	0	0	1	4	2	17	4	10	0	9	1	22	2	0	0	13	2	0	10	2	2	0	0
ENSG00000267519	5	0	0	6	20	2	0	2	2	0	0	34	16	0	1	6	2	0	8	2	4	6	8	0	4	10	6	0	0	30	0	4	0	0	2	0	0	0	0	2	0	6	10	0	0	0	0	0	0
ENSG00000253210	145	567	297	215	100	281	167	438	461	122	136	303	913	341	220	103	262	205	404	333	331	388	314	391	389	285	146	126	94	182	522	265	227	366	224	370	372	568	279	347	88	158	320	601	136	89	286	519	64
ENSG00000132334	1704	72	66	513	163	329	62	132	1819	454	205	1030	190	274	64	60	529	1161	64	96	73	16	146	455	34	18	720	34	117	1158	303	216	114	73	20	243	229	354	132	435	26	1019	1150	70	20	62	159	243	84
ENSG00000178904	409	104	208	93	101	72	250	456	216	58	188	120	313	234	199	94	299	271	205	182	46	78	237	111	118	125	140	249	101	414	293	308	184	101	166	213	90	248	295	129	80	181	208	346	169	65	146	164	66
ENSG00000018189	1211	508	1272	450	400	329	491	1247	1352	241	653	705	1472	727	425	476	847	956	744	697	341	317	1074	742	769	653	469	392	628	1092	913	588	572	460	573	1149	696	1009	703	654	289	616	969	600	434	333	523	616	129
ENSG00000109270	310	462	726	526	377	179	388	528	1332	374	458	582	762	631	330	122	230	939	393	349	186	321	553	390	549	380	230	463	467	770	386	413	570	297	234	763	468	925	324	696	194	336	412	692	666	213	263	749	83
ENSG00000185986	151	12	90	111	42	30	72	109	64	2	16	9	18	129	21	57	92	50	107	22	69	46	69	101	111	60	73	0	25	104	229	50	26	25	39	88	23	120	55	46	16	42	104	28	62	39	85	82	25
ENSG00000198929	112	34	82	36	44	68	38	73	15	5	54	32	20	85	18	95	6	12	38	51	10	4	50	36	83	22	12	0	6	66	116	108	5	10	38	136	6	0	22	12	0	120	20	18	18	32	8	28	8
ENSG00000064601	488	131	371	182	191	184	104	525	675	80	241	556	464	280	160	203	504	661	259	381	99	63	437	263	189	234	156	88	292	804	276	302	247	129	160	432	108	215	307	282	193	173	290	389	129	196	235	363	55
ENSG00000091127	499	577	360	287	186	178	323	564	686	284	347	486	396	516	228	108	300	813	391	271	196	316	309	691	453	415	187	227	319	555	693	885	360	216	226	501	345	1083	416	378	411	374	285	415	523	257	231	519	81
ENSG00000175352	238	6	56	10	0	10	0	0	170	10	32	64	2	16	0	0	18	101	0	12	0	0	0	62	0	0	29	0	8	92	36	16	0	0	0	4	10	0	2	2	0	0	33	0	0	2	0	0	0
ENSG00000173706	471	2	10	16	22	62	40	6	132	58	108	36	90	40	60	0	34	64	14	116	21	16	12	50	56	24	60	144	6	99	154	144	0	30	34	2	49	194	0	51	0	82	102	40	22	50	0	64	10
ENSG00000129518	871	950	1859	951	784	700	1066	1819	2748	905	1021	2165	1478	1268	883	510	1369	2103	1365	706	752	922	1850	1134	1495	1278	529	640	1340	1856	1538	1253	1186	824	668	1883	1055	1453	1377	1608	801	497	1174	1296	1192	697	954	1776	202
ENSG00000169554	6127	146	198	820	269	738	125	51	5800	865	671	3089	347	1055	78	142	1877	4141	55	119	209	8	418	1154	64	54	1731	248	300	4381	870	229	186	112	2	300	434	685	554	1248	184	2026	4210	142	86	126	93	465	222
ENSG00000151553	327	460	530	205	278	130	78	621	605	76	394	403	625	530	102	162	409	224	246	350	66	106	528	112	302	165	280	303	322	373	270	448	206	268	218	603	158	379	283	172	98	209	266	278	259	168	199	255	39
ENSG00000100814	168	98	247	75	93	16	76	234	188	12	42	463	206	246	81	74	144	274	161	130	37	38	280	156	34	62	49	120	151	167	121	97	136	111	70	202	131	170	115	111	56	96	102	363	171	12	161	91	40
ENSG00000248698	11	48	110	2	2	4	0	18	2	0	6	14	30	42	10	8	54	84	8	14	6	12	18	6	0	0	0	0	0	0	10	35	38	0	12	0	0	7	12	12	0	0	0	2	16	0	10	0	0
ENSG00000062716	1102	227	285	230	176	172	116	288	618	107	341	736	289	268	274	170	406	736	200	326	48	169	382	378	286	182	431	275	124	855	340	253	207	189	161	231	172	342	212	312	191	335	508	350	102	58	222	267	16
ENSG00000206573	160	84	185	156	78	30	280	380	495	32	128	122	141	147	143	121	80	275	141	200	60	48	99	138	72	22	145	98	93	289	104	36	111	96	98	187	120	66	48	48	82	58	170	140	156	38	50	191	18
ENSG00000113013	6097	8022	12026	5262	3268	3885	5558	10233	12579	3401	6597	11056	10312	6097	3698	3457	6578	8511	6624	4590	1809	3815	7137	5693	7913	5095	3802	3104	4662	8966	5319	6523	5877	3431	4455	11433	4372	8918	7382	5466	4745	4567	3187	7366	7488	2920	4355	7502	1333
ENSG00000259699	48	24	15	56	42	20	2	13	21	26	36	22	66	30	24	8	60	6	8	18	16	18	30	11	15	26	38	0	42	12	6	4	16	18	50	66	6	11	26	44	34	26	40	15	15	2	6	15	8
ENSG00000197548	648	369	610	248	285	261	175	663	751	131	404	938	512	299	228	193	520	771	247	298	162	158	631	499	323	176	463	345	422	947	356	248	323	313	249	593	182	368	387	331	207	412	590	495	229	183	303	167	68
ENSG00000152620	594	949	1019	398	243	278	496	1163	865	265	417	672	906	897	342	234	641	897	669	570	166	355	857	745	439	394	348	756	503	1010	411	608	635	447	585	975	469	748	711	517	675	419	471	913	491	307	642	759	113
ENSG00000134109	1619	468	911	231	325	426	295	792	867	124	426	612	594	718	393	247	478	533	364	641	70	311	1032	729	209	262	424	447	331	1357	557	619	769	418	573	793	497	557	573	399	260	445	457	997	267	204	273	664	61
ENSG00000144591	848	733	1528	464	405	325	574	938	1411	294	700	1485	1415	815	345	359	744	1249	851	494	165	383	683	831	523	409	375	343	739	1341	886	652	555	474	352	1046	392	644	664	478	817	745	545	852	718	121	512	1014	183
ENSG00000109062	2351	3964	6655	1782	2148	2797	2449	4317	5739	1239	3456	5538	5245	4497	1859	1715	3492	4670	2636	2704	1164	2274	5224	4329	6225	2411	2164	2763	3937	5671	3087	3849	2014	1647	2647	5566	2060	5335	5630	2540	2438	2216	3504	4313	3369	1617	2773	3796	694
ENSG00000160791	540	0	0	0	18	58	1	0	546	24	55	100	12	30	10	0	244	144	1	22	0	0	56	72	0	9	30	0	4	134	14	16	31	18	0	16	6	26	0	26	0	76	128	0	0	6	2	32	6
ENSG00000205593	24	0	6	10	0	2	10	6	17	1	24	1	0	51	0	0	0	6	21	8	29	21	0	48	18	10	0	0	9	3	6	22	0	22	30	22	6	18	15	9	0	6	23	12	0	0	14	4	1
ENSG00000148120	289	160	170	93	122	74	85	261	241	67	123	109	124	468	145	164	242	256	93	229	61	37	290	216	109	177	102	36	118	216	196	140	75	194	71	218	57	274	168	86	194	149	202	116	64	77	109	260	30
ENSG00000272918	34	10	0	0	2	14	0	60	12	2	38	24	0	2	16	4	17	0	26	13	18	0	34	39	0	18	14	0	0	80	0	0	0	0	0	10	0	0	0	14	0	4	8	10	0	2	0	0	9
ENSG00000235173	293	249	546	39	186	242	161	486	192	39	249	320	522	499	70	137	335	207	106	144	34	119	455	206	248	116	189	343	154	286	210	148	218	203	230	440	92	178	294	202	326	347	210	220	150	44	216	281	29
ENSG00000087995	235	255	291	161	132	42	158	289	252	79	270	204	238	296	93	202	242	262	216	205	48	68	329	170	141	170	168	156	188	360	137	159	288	204	146	340	220	248	240	169	190	188	143	250	226	96	116	104	27
ENSG00000167088	626	684	941	1191	297	248	1801	544	4846	1237	410	4062	930	1436	1133	177	883	3431	1564	387	538	1077	774	1317	2871	1449	404	249	917	1196	1975	1379	1777	780	265	956	1719	2392	1043	1759	295	525	937	1462	2832	817	1171	2846	579
ENSG00000075151	1500	527	723	413	335	331	306	1006	1444	317	653	1306	426	706	317	203	682	1151	805	525	225	360	991	754	490	399	561	281	282	1286	598	570	526	479	389	810	418	692	515	634	186	586	910	1051	362	169	499	680	134
ENSG00000101266	1015	1009	1048	466	488	378	645	1207	1226	389	697	1680	936	1130	459	539	641	1085	600	601	191	475	1284	682	715	619	479	557	730	1927	999	893	542	635	591	1336	470	935	731	656	402	681	700	1019	532	387	643	747	125
ENSG00000147649	2777	1967	2376	1202	1038	990	1303	2844	2550	878	1452	2326	1472	2001	1559	796	1829	2118	2292	2036	807	890	3620	3311	3469	1730	1054	811	1530	2379	2161	2750	1951	1671	1340	1935	1082	1455	1900	2291	777	1254	2298	4577	1694	1088	2247	2074	305
ENSG00000131508	373	682	849	402	350	293	412	690	889	260	506	970	1046	743	271	359	595	643	404	509	125	267	600	450	514	425	456	834	554	808	484	523	647	332	351	817	482	629	636	436	383	301	435	1113	605	302	299	479	124
ENSG00000246985	18	14	24	6	33	20	2	44	32	20	62	0	0	32	4	0	0	24	5	8	0	20	4	38	26	22	36	38	20	46	8	2	8	23	18	10	0	12	5	14	0	0	19	15	0	0	17	12	5
ENSG00000177374	154	24	0	84	56	92	27	0	76	76	54	10	2	0	0	24	26	20	2	18	0	0	34	8	4	24	93	62	18	207	68	24	18	10	25	44	14	46	0	70	0	198	97	2	8	12	0	6	0
ENSG00000110315	1027	1347	1997	719	704	739	805	1762	1783	702	865	1783	1837	1133	537	550	1143	1728	928	826	246	535	1424	831	945	1019	631	802	1518	2016	965	1093	1491	815	640	1755	1232	1356	1444	953	889	750	612	1486	871	460	871	1357	257
ENSG00000241839	1499	65	212	268	127	342	70	85	938	299	214	647	273	453	126	118	369	1483	103	244	45	12	240	441	80	56	398	104	166	1061	160	80	59	35	65	226	122	118	364	332	150	824	833	195	35	37	130	228	50
ENSG00000166024	228	198	188	142	83	106	225	186	416	136	278	516	282	162	56	114	256	427	213	199	77	68	315	215	260	106	134	162	173	269	198	118	226	170	134	247	197	245	106	248	104	100	210	174	119	66	143	198	21
ENSG00000104897	771	419	781	222	499	371	466	978	578	169	484	663	973	1092	311	476	704	614	359	581	110	153	900	385	640	245	491	451	744	1370	372	297	364	298	426	1021	343	457	931	254	186	436	615	699	462	172	250	618	92
ENSG00000198853	349	265	217	108	215	238	295	302	354	71	276	490	206	360	133	130	197	347	304	252	132	116	327	386	398	166	209	210	316	561	360	286	164	207	93	285	138	322	324	277	202	161	478	332	158	128	398	285	34
ENSG00000286314	48	0	0	0	7	0	0	60	46	0	19	0	0	1	0	0	52	0	6	8	0	2	2	29	0	4	2	0	10	50	0	2	0	0	16	8	0	7	0	0	0	44	12	0	0	2	0	0	2
ENSG00000226380	446	0	24	28	38	121	40	242	450	62	176	152	249	58	117	62	170	125	83	118	8	2	169	235	18	40	238	64	19	357	130	81	12	9	112	58	10	144	126	32	22	141	453	0	16	2	54	95	9
ENSG00000231389	214	175	407	266	28	56	6	159	630	206	408	10	389	610	2	4	372	14	28	100	2	0	57	10	7	10	24	18	511	142	411	2	1	12	140	337	32	2	96	8	0	282	26	8	34	26	8	185	0
ENSG00000157916	566	327	614	440	335	216	351	686	519	201	497	414	674	563	290	264	381	551	390	499	164	173	787	534	446	383	233	262	372	612	416	593	277	365	362	602	332	336	288	357	303	321	395	530	254	151	440	379	80
ENSG00000156265	48	2	0	0	4	16	10	4	1	0	8	0	74	0	5	0	4	35	12	2	4	12	0	11	8	10	6	0	0	14	31	2	8	0	0	19	0	1	0	0	0	31	9	0	0	5	0	0	2
ENSG00000138430	1114	1357	1732	770	733	649	813	1426	1785	438	902	1852	1541	1868	712	326	1002	1474	954	725	262	565	1700	755	996	802	791	1042	1591	1947	866	750	1222	527	722	1860	757	1104	1436	753	1046	825	642	1453	1152	543	659	1437	187
ENSG00000112561	144	76	191	55	20	98	6	166	185	50	97	88	116	38	14	14	108	150	84	74	31	28	151	94	48	54	36	0	90	116	48	127	46	99	114	78	54	164	110	89	0	69	184	69	18	78	17	26	24
ENSG00000272669	24	0	0	0	20	0	2	0	3	0	14	0	0	0	0	0	14	4	22	4	0	16	0	16	10	2	28	0	0	0	6	0	0	0	0	0	0	11	0	0	0	48	46	0	0	1	0	3	0
ENSG00000186298	959	899	1405	502	557	496	222	1059	891	337	548	1177	1454	1132	421	311	920	887	442	528	198	325	1258	723	598	464	501	675	808	1137	473	605	771	418	552	1202	472	539	702	421	599	427	495	801	680	300	325	580	148
ENSG00000234925	12	0	0	0	0	0	0	12	4	0	4	30	5	4	0	0	0	4	9	0	10	0	15	23	5	2	0	0	0	4	17	8	0	2	16	0	0	17	0	0	0	4	7	3	0	0	2	0	0
ENSG00000170542	224	8	0	22	34	109	35	6	785	58	18	57	173	38	6	6	32	0	0	0	10	0	24	144	0	0	234	34	30	251	37	2	0	0	0	28	33	20	18	16	16	122	149	0	0	4	0	7	7
ENSG00000135387	8211	10037	13505	5056	5842	4801	5789	17674	13207	3940	6309	16050	12646	11190	4557	5148	7770	10098	6130	5601	2148	3378	11800	8199	8874	5860	4559	5642	8595	11281	6510	9018	6655	5235	5860	12570	5705	10572	9904	7807	6256	5358	5558	9977	7137	4057	7600	10329	1376
ENSG00000058272	1958	688	1535	678	484	767	674	1268	1844	737	1056	1774	1211	1073	634	166	986	1608	927	848	425	606	1342	808	994	690	827	490	604	1457	892	1342	747	403	710	1281	588	1127	902	1015	375	1132	1122	1065	630	415	460	1120	220
ENSG00000153347	15	32	64	2	18	0	21	34	37	10	6	72	17	19	6	0	4	6	12	4	6	6	52	50	0	14	9	23	19	36	28	0	77	2	24	8	10	37	20	12	0	18	7	8	60	24	10	22	1
ENSG00000104522	1776	2583	3504	1808	1122	1436	2089	4967	2272	931	1819	3080	2396	2733	930	1377	1989	2276	1892	1734	570	993	2404	2041	2158	1464	1018	1073	1983	3638	1781	3077	2673	1551	1626	4464	1899	1068	1504	1577	1681	1630	1273	3541	1598	1414	1512	2097	384
ENSG00000168016	1983	1264	560	452	425	318	124	957	606	159	493	462	872	837	442	402	880	631	466	472	187	354	587	460	5945	226	339	184	744	940	665	1285	569	543	418	637	491	925	1288	631	238	821	896	2143	256	358	756	577	53
ENSG00000169660	412	44	137	81	60	56	37	136	73	28	148	188	133	213	27	174	166	102	43	78	56	104	155	213	206	97	42	73	98	281	69	30	151	76	36	216	43	135	100	105	182	67	176	54	88	45	53	133	10
ENSG00000146414	1346	953	1402	478	385	354	545	1636	1286	330	727	1484	908	1034	399	330	853	1038	871	475	212	344	1514	890	693	820	479	409	366	1272	978	991	437	634	418	1129	666	1200	901	722	383	399	653	862	528	437	590	700	122
ENSG00000136842	331	225	248	274	227	118	201	355	573	89	263	557	428	449	238	140	325	238	128	182	30	93	425	237	195	125	293	425	175	188	298	455	441	149	87	349	456	605	541	127	589	246	736	276	401	315	183	256	101
ENSG00000112592	349	297	486	280	115	199	270	273	404	93	216	372	569	236	108	175	220	477	305	188	77	195	360	373	415	210	66	188	98	601	189	314	218	273	137	492	218	544	210	276	130	200	208	284	213	163	239	385	57
ENSG00000182481	604	304	596	321	380	321	450	626	554	239	501	579	450	788	409	297	607	600	242	399	172	279	758	435	365	450	401	737	600	1069	567	674	584	282	196	742	289	688	672	315	478	474	437	721	332	169	227	675	139
ENSG00000249096	50	0	0	0	10	8	0	2	0	12	20	0	42	0	0	10	6	0	14	6	11	0	38	0	0	22	22	0	0	37	21	1	0	0	0	0	0	4	0	9	0	4	14	18	0	0	0	4	2
ENSG00000287011	42	0	0	0	0	10	0	18	30	0	7	0	28	11	0	0	0	10	0	11	0	0	0	2	0	8	0	0	0	58	2	0	0	0	0	0	0	0	0	0	0	18	1	0	0	0	0	1	0
ENSG00000149177	1355	382	418	392	218	457	352	645	1875	235	683	974	379	587	339	128	787	971	343	448	87	183	625	777	564	349	513	148	305	1104	754	532	415	241	437	634	323	699	454	317	242	819	1080	430	353	100	322	420	69
ENSG00000263606	52	0	4	6	8	0	2	4	2	8	12	62	16	2	0	2	0	1	22	12	4	0	30	2	42	9	18	4	0	0	12	8	0	2	34	2	0	34	0	2	0	10	16	0	6	3	0	6	4
ENSG00000128059	151	174	313	81	114	127	142	233	170	36	199	326	261	391	85	23	241	111	80	277	27	68	171	102	227	104	159	130	66	263	137	111	192	83	166	279	128	147	202	142	129	108	26	209	95	26	111	110	22
ENSG00000040487	191	34	57	31	64	17	51	122	82	17	104	143	64	316	47	54	59	205	18	60	44	10	132	96	239	50	44	0	172	154	83	50	26	70	106	60	64	44	22	60	0	42	98	74	32	12	116	40	20
ENSG00000244363	40	21	19	76	15	10	56	17	74	39	16	82	22	19	37	2	21	73	37	21	26	50	34	21	42	60	0	43	22	32	27	21	53	31	6	4	38	28	26	45	56	20	56	59	82	25	19	98	19
ENSG00000230732	46	0	0	0	6	44	0	3	2	0	0	0	0	6	2	0	12	18	11	13	1	0	2	18	0	2	24	0	0	19	2	33	0	0	4	0	0	0	0	0	0	0	19	0	0	0	1	0	0
ENSG00000189362	58	76	75	49	24	38	16	130	74	27	75	21	40	92	8	14	131	36	103	61	36	12	189	83	4	49	2	24	31	95	98	42	94	30	82	45	20	56	148	62	0	52	41	104	39	33	35	13	8
ENSG00000121316	245	159	311	210	114	105	145	403	485	53	178	284	274	154	151	50	94	302	74	171	47	41	389	198	194	86	109	64	194	224	219	182	159	117	41	230	116	48	171	188	314	164	140	272	134	38	141	140	39
ENSG00000223704	57	0	7	0	0	0	6	0	0	0	2	20	0	0	2	0	0	0	24	24	0	0	6	0	0	0	0	0	0	26	13	0	0	0	0	0	0	5	10	2	0	4	0	0	0	0	0	0	0
ENSG00000196396	1216	368	1111	330	362	402	316	507	1028	276	299	1001	611	711	342	269	486	763	401	608	108	257	761	566	636	318	774	339	387	1095	622	333	457	400	306	905	394	790	511	407	172	675	623	371	490	208	404	637	103
ENSG00000271918	11	0	0	0	12	2	4	0	0	20	16	1	1	1	0	0	4	2	0	0	0	0	0	6	14	7	0	8	0	28	27	0	0	6	0	0	0	1	0	0	0	10	0	0	0	0	0	0	0
ENSG00000175538	118	22	36	32	15	81	24	30	10	18	0	60	3	8	4	12	52	47	35	12	4	22	10	24	28	24	18	30	30	33	25	40	40	16	14	40	0	12	28	68	0	22	16	34	14	0	9	34	2
ENSG00000176788	1063	55	30	689	214	416	96	21	1547	676	193	363	408	65	28	198	543	682	12	38	56	0	162	479	0	18	1687	36	111	893	222	146	127	54	24	135	61	175	83	306	274	1179	1268	0	28	27	50	124	75
ENSG00000115970	969	566	769	329	466	413	365	750	996	172	440	375	523	513	296	243	697	636	492	327	118	230	889	454	423	521	273	176	612	1186	448	491	398	185	326	667	254	577	608	387	316	284	528	422	272	267	313	490	47
ENSG00000083807	173	186	170	160	118	44	148	167	381	164	78	200	96	74	172	56	224	264	181	137	97	27	122	95	231	125	158	158	100	209	186	131	110	115	78	86	326	214	135	234	148	56	134	321	267	74	224	189	57
ENSG00000170043	325	191	610	193	236	184	258	259	703	160	221	396	406	226	179	152	259	422	158	182	166	132	368	166	345	187	178	390	255	380	308	243	218	306	144	408	273	470	412	270	217	252	199	330	375	66	251	495	82
ENSG00000169047	1855	3045	3886	1011	1362	814	1239	4211	1709	454	1787	2701	3307	2707	1187	1144	2200	1410	1553	1185	638	747	2850	1991	1211	935	1140	1302	1970	3322	2017	2664	2311	1319	1324	3127	1430	2450	2570	1333	978	1489	1476	2815	1116	911	2375	2023	270
ENSG00000125447	795	356	744	340	227	280	246	680	503	196	514	791	658	479	218	120	715	624	279	398	208	221	419	605	526	373	258	366	353	736	840	711	315	340	373	776	374	953	590	388	194	618	685	605	265	88	313	554	93
ENSG00000163002	89	65	274	56	29	18	16	99	128	44	35	166	83	149	62	9	59	220	123	68	39	30	145	14	198	73	76	71	41	142	141	126	153	55	63	135	98	130	104	76	98	72	6	91	66	60	32	116	40
ENSG00000266028	1054	85	140	45	63	24	40	78	312	41	92	285	74	225	40	22	242	300	57	74	27	10	129	148	112	12	95	152	61	612	79	202	45	28	4	105	66	137	116	175	196	105	461	74	18	58	25	87	27
ENSG00000215014	6	0	6	7	10	0	18	6	1	14	16	0	0	1	0	0	0	8	36	8	1	8	28	6	5	0	0	0	15	7	37	7	13	22	4	16	0	0	0	1	0	0	2	0	0	0	1	6	0
ENSG00000203747	674	20	14	45	17	56	0	6	477	27	36	399	40	56	4	12	163	408	0	10	33	0	6	56	86	0	58	8	12	514	26	18	2	6	2	8	14	7	42	52	0	42	128	30	0	4	0	24	10
ENSG00000235169	101	204	83	52	44	52	28	99	48	50	119	8	157	22	25	60	94	41	25	55	36	47	76	42	118	32	50	0	84	219	47	233	40	67	52	125	78	25	116	58	68	42	86	114	30	34	42	36	11
ENSG00000243970	105	0	0	18	12	14	11	13	3	6	61	44	0	54	11	0	4	56	4	22	17	18	40	95	28	18	30	0	0	92	18	16	25	2	67	44	28	7	0	2	12	20	65	4	0	16	8	0	2
ENSG00000171763	125	95	270	34	56	88	96	319	160	92	92	42	219	154	42	84	60	156	74	88	72	50	311	249	92	147	76	134	30	216	82	139	24	83	109	182	22	80	84	114	84	98	162	104	78	6	78	101	24
ENSG00000005810	3317	2545	2726	903	984	1333	949	4434	2358	435	1367	1853	1790	1940	917	799	1595	2095	1519	1480	416	617	2774	1623	2222	852	1133	1181	1224	2298	1864	1977	1204	1000	1477	2488	909	2134	1580	1378	1283	1524	1751	1775	985	549	1344	1249	256
ENSG00000099330	311	244	269	88	184	143	166	277	445	97	182	443	263	419	125	137	133	343	118	132	42	99	123	52	173	156	147	312	193	703	201	226	89	83	150	489	48	412	154	211	71	201	188	168	101	122	64	257	46
ENSG00000115944	480	192	972	493	246	315	697	544	1591	372	418	1268	560	683	333	273	525	1632	523	381	168	329	485	639	801	527	379	304	540	725	837	725	745	502	301	693	757	1316	529	643	188	300	414	901	808	430	386	1010	139
ENSG00000197063	509	364	496	304	173	259	247	558	530	136	275	383	439	276	150	238	347	304	312	412	49	108	563	304	356	110	230	256	194	851	271	468	592	305	266	390	171	331	331	189	156	138	433	660	130	183	500	412	78
ENSG00000122376	605	1029	1285	292	319	323	369	1045	917	298	482	865	1031	825	311	135	441	816	484	516	111	258	896	322	433	273	433	512	679	1289	476	597	607	290	591	1215	532	633	1022	461	338	378	364	1033	454	229	547	464	86
ENSG00000141127	261	163	177	141	86	46	118	253	331	70	110	264	185	112	54	71	135	309	84	132	39	72	228	159	238	77	53	90	82	222	157	170	125	112	56	178	137	169	153	107	50	159	120	239	95	24	86	157	31
ENSG00000091164	1033	950	1767	900	610	476	1042	1139	2440	670	612	1809	1322	1065	623	444	1046	1328	1285	666	394	427	1454	814	1321	825	429	472	1016	1623	742	894	1204	721	595	1587	986	1911	1076	972	894	644	590	1029	1091	423	715	1209	250
ENSG00000226688	142	0	23	49	18	34	12	51	67	14	18	22	46	1	4	18	30	62	24	6	6	14	34	3	5	0	42	0	0	68	62	11	26	8	22	10	2	37	8	11	0	32	48	3	14	0	21	7	8
ENSG00000263400	26	7	0	5	7	0	0	0	1	0	0	0	18	9	0	0	3	16	6	0	0	12	0	39	0	11	4	16	0	2	0	18	0	12	0	34	0	0	4	35	8	17	14	0	0	0	1	11	1
ENSG00000166268	18	18	58	0	16	2	0	23	0	0	23	7	28	0	13	6	0	44	0	6	29	9	60	2	19	24	0	0	18	9	12	40	0	31	18	0	11	175	4	9	0	0	33	21	5	8	15	8	6
ENSG00000172965	384	13	3	88	70	29	130	76	127	34	75	112	43	54	98	56	99	62	75	38	30	12	140	68	85	39	150	34	229	229	134	24	55	10	28	114	10	49	100	32	56	93	140	8	86	35	1	155	19
ENSG00000224546	600	584	952	642	505	499	681	1007	2096	503	557	1676	748	1392	508	472	763	1352	810	780	185	405	1046	994	645	688	585	187	723	1316	753	898	1191	581	676	1108	946	1460	844	948	630	576	852	912	1396	320	966	1380	119
ENSG00000163686	167	50	105	123	12	72	10	259	157	13	98	70	74	31	44	28	67	168	97	100	24	20	112	89	96	54	120	2	139	118	142	55	74	93	30	156	60	138	102	74	44	50	54	254	30	17	102	126	22
ENSG00000162300	282	157	357	104	158	74	183	277	371	48	173	441	383	208	120	110	241	448	236	192	117	69	315	295	281	121	117	185	162	321	262	329	153	139	297	402	248	277	228	176	213	155	199	304	242	69	166	301	37
ENSG00000101109	2400	963	1537	689	770	934	634	1553	2059	785	946	2384	1205	687	538	695	1317	1673	1036	975	361	426	1401	884	938	575	1085	524	989	2133	1324	875	1137	640	710	1321	1027	1487	1108	1125	690	1532	1354	1286	546	489	902	957	222
ENSG00000142303	3	15	4	0	17	0	11	4	0	19	0	0	0	0	10	0	10	14	0	26	11	0	2	0	0	2	14	6	70	92	71	10	6	16	4	0	8	6	0	10	0	14	65	0	0	6	0	0	10
ENSG00000081087	367	50	134	86	78	120	71	204	372	106	72	402	130	100	91	0	186	271	284	202	41	70	188	318	146	128	99	44	172	200	208	124	240	140	94	92	18	130	159	87	48	57	175	246	79	42	106	123	15
ENSG00000126602	1257	1196	1504	741	619	474	1056	1142	1325	497	812	1738	1479	1262	678	556	1452	1066	1148	748	408	656	1438	1298	981	883	568	457	735	1843	1081	700	804	461	649	1274	739	1359	839	844	649	716	587	872	1047	391	682	1100	197
ENSG00000197320	8	0	8	22	0	0	0	0	0	0	6	0	0	0	26	4	0	10	16	0	0	6	2	0	2	16	0	2	10	44	0	0	0	0	0	12	12	2	0	0	0	0	8	0	0	28	0	10	0
ENSG00000138175	174	139	355	250	61	97	318	212	651	184	149	498	206	216	220	146	126	639	304	197	67	133	236	265	258	201	148	74	248	253	281	257	224	162	95	230	285	321	165	264	155	105	170	535	268	159	151	394	79
ENSG00000124688	131	75	189	66	36	40	102	224	164	59	78	112	330	132	66	76	98	253	132	118	73	84	175	26	351	98	20	90	110	260	50	61	178	80	67	152	36	65	150	156	40	182	70	102	126	12	91	94	19
ENSG00000234534	141	15	0	4	24	0	0	0	22	8	10	0	0	0	4	0	0	10	12	0	0	0	12	7	0	10	16	0	0	0	38	0	0	6	0	0	0	22	0	6	0	46	12	0	0	0	0	0	0
ENSG00000283041	165	113	292	396	120	87	438	153	1117	159	138	888	211	268	149	157	109	679	353	182	164	202	299	467	347	287	141	66	248	267	395	532	441	226	88	234	402	859	166	468	94	157	252	524	660	167	289	665	78
ENSG00000135821	10685	3006	5226	3374	4127	3531	2042	5907	8747	2121	3877	7233	6259	6596	3051	2205	4713	6330	1534	5169	1149	722	6326	3233	2671	3371	4442	3759	8148	12725	3432	5146	4080	2149	2365	9222	2165	5382	3794	4603	2263	6134	5712	6187	2328	1378	2933	5852	879
ENSG00000174010	273	551	467	200	103	279	87	476	153	84	214	203	471	473	117	163	192	252	222	138	80	118	335	370	194	101	158	180	196	368	242	354	102	155	260	388	161	198	296	205	132	169	197	296	96	112	149	198	15
ENSG00000166165	10	98	74	95	10	60	56	74	80	18	26	34	47	30	44	70	4	121	21	92	12	6	8	65	89	11	4	0	68	128	92	48	42	25	73	62	40	66	20	24	26	34	125	33	44	10	10	23	0
ENSG00000130203	3609	258	630	558	155	288	78	134	1655	348	1154	2982	588	1101	372	159	2078	8614	330	409	168	23	818	1980	1170	171	156	144	317	1677	1327	846	321	175	110	464	278	326	622	695	250	550	937	322	680	164	155	907	59
ENSG00000151365	2742	4734	11421	4637	3071	5176	5589	6417	23534	1936	2358	11643	18894	10709	5341	4439	3034	14499	6147	4725	3554	7223	7017	6068	13106	4162	2958	3060	5941	5104	4606	5116	8395	4233	6727	7703	11315	20394	12358	8036	3155	3065	4851	14558	13690	2988	6635	6294	1862
ENSG00000261371	1359	106	214	304	40	179	64	111	339	101	136	466	127	132	99	62	528	622	24	21	27	9	122	206	36	64	94	80	68	957	165	125	212	136	115	86	34	111	204	204	145	276	185	140	124	82	155	102	22
ENSG00000109685	1603	963	1614	812	594	662	896	1584	1883	456	904	2084	1334	1029	809	734	1179	1912	1499	805	525	565	1406	1218	1459	978	693	380	1095	1492	1705	1354	1232	946	826	1559	1033	1578	1176	936	463	1007	1488	2116	931	517	1290	1015	244
ENSG00000197361	42	30	12	40	4	30	0	5	4	16	8	8	14	0	0	1	11	0	28	2	0	5	2	26	8	20	18	24	24	0	0	36	0	2	3	74	0	1	0	8	0	0	18	2	8	13	34	0	3
ENSG00000171497	539	344	463	453	259	234	450	374	965	355	294	1147	486	638	306	221	492	646	546	304	165	239	417	392	523	380	310	378	438	595	536	564	503	362	257	539	497	633	388	398	142	361	354	557	555	140	429	550	80
ENSG00000255197	178	0	0	36	10	30	38	0	138	12	38	96	0	0	4	1	32	92	0	0	0	0	4	18	0	2	77	48	4	80	20	2	6	0	10	4	34	0	32	12	0	80	68	0	0	4	0	48	12
ENSG00000007866	358	266	358	192	130	256	197	311	422	154	181	374	473	142	229	164	438	364	336	206	94	187	602	388	268	268	165	85	384	518	292	327	187	230	159	471	238	416	379	201	65	169	495	474	176	130	177	388	77
ENSG00000286153	55	0	10	0	7	0	0	14	23	6	10	18	0	0	16	4	6	6	0	12	0	0	10	0	0	5	8	0	2	70	0	24	0	0	0	4	0	46	0	0	0	8	18	35	0	0	0	0	4
ENSG00000156931	1247	629	1372	443	384	498	245	1360	817	264	580	948	1177	980	352	391	722	943	372	695	144	198	991	729	679	396	565	450	726	1326	678	700	477	342	684	952	399	766	708	431	583	578	603	528	333	162	531	722	107
ENSG00000007545	640	449	535	210	282	231	152	780	431	166	472	305	582	308	252	185	234	304	205	290	109	141	419	404	387	245	340	148	165	341	710	256	399	231	378	486	200	463	440	292	240	226	575	660	147	223	431	290	56
ENSG00000205363	7	0	2	6	0	0	0	0	0	0	6	0	0	4	0	17	0	0	0	0	2	11	16	0	34	0	4	0	1	0	8	14	0	0	0	18	0	40	20	28	0	0	2	0	44	0	4	6	0
ENSG00000020633	408	16	42	10	110	122	0	0	176	85	150	50	74	18	0	4	62	40	0	12	6	0	32	11	0	8	96	90	88	64	77	2	77	2	0	38	36	50	46	41	48	104	140	0	8	32	22	0	14
ENSG00000159593	603	334	843	367	283	303	366	778	878	256	362	735	624	553	292	183	599	694	390	467	173	295	853	560	438	341	206	301	593	694	466	720	502	305	284	730	324	854	290	459	297	356	350	423	412	212	382	399	106
ENSG00000162066	407	424	459	164	145	209	127	328	396	139	185	432	316	464	74	150	262	335	207	318	102	86	377	241	137	130	245	154	374	616	66	153	77	171	84	237	79	69	477	301	48	282	450	68	93	156	137	448	37
ENSG00000197386	3194	2138	3484	1065	1107	1076	1143	3616	2032	504	1767	3114	2577	2250	1199	1036	1844	1829	1364	1497	319	656	3477	1617	1409	961	970	1593	1679	3157	1973	1881	1865	1222	1552	3483	786	2411	2109	1440	1807	1302	2160	2539	997	716	2020	1679	216
ENSG00000269937	10	0	26	22	6	2	2	0	14	0	14	16	0	0	0	4	4	16	14	2	0	24	0	70	12	20	0	0	0	0	0	46	16	6	0	0	0	0	0	6	38	24	70	0	20	0	12	0	4
ENSG00000171346	2842	1339	3213	4969	3592	2713	5022	2242	6179	1649	3134	13703	3096	9021	4360	1550	9066	13070	2430	2589	1766	1873	7901	3566	15319	5675	3431	606	3215	10910	3897	1590	2918	1248	1877	5223	2657	5015	8084	2551	2725	3712	3407	3829	7396	4681	984	7095	901
ENSG00000117395	1363	1807	2982	1760	1174	840	2048	2226	3120	1231	1236	3051	2197	1493	1176	827	1741	2978	2166	1061	650	1532	1636	1677	2238	1211	836	805	1426	2210	2352	2054	1716	1037	1246	2207	1375	2509	1594	2064	1059	1149	1407	2482	2263	1109	1198	2547	447
ENSG00000139318	257	10	29	78	16	53	0	192	73	24	2	58	50	34	2	57	99	147	4	26	2	68	24	90	2	12	106	0	20	167	24	0	4	2	0	63	6	12	76	40	0	160	27	2	0	4	17	0	2
ENSG00000185513	99	0	2	60	28	4	80	130	54	12	78	19	7	33	55	30	8	14	74	67	47	46	61	24	62	50	32	0	2	37	126	91	20	12	28	31	12	81	20	29	14	36	55	36	42	5	2	7	16
ENSG00000134313	1619	899	859	551	556	340	530	2160	1237	355	967	1008	1032	690	807	524	770	1303	1431	1088	316	313	1340	1137	1056	715	478	348	306	1208	954	1425	963	634	728	916	497	1218	677	845	373	516	1052	2137	425	410	803	615	132
ENSG00000187837	1693	1314	1956	1607	837	679	1775	3175	2331	844	1450	2801	1292	1257	1183	716	1624	2590	2536	1261	665	548	2490	3017	4230	1479	1082	808	1070	2803	2740	3154	1575	724	1091	1413	1381	3151	1659	1841	876	1448	1122	1308	1320	905	1543	2487	455
ENSG00000005379	424	55	98	168	74	124	88	180	206	251	87	310	93	259	83	50	97	249	123	48	61	46	107	274	129	50	443	90	150	252	237	201	151	76	217	255	120	286	338	256	118	228	644	148	54	29	202	296	26
ENSG00000121417	248	23	81	112	53	84	108	92	143	14	62	165	112	0	16	58	58	162	116	46	14	0	94	109	17	38	54	0	30	100	101	51	90	60	26	92	16	19	34	61	0	54	27	24	72	24	70	49	6
ENSG00000163041	2420	2937	4045	1984	1364	1352	2776	3906	6500	1426	2073	4855	3300	2828	1530	1053	2973	4283	3090	1609	821	1188	3026	2735	2682	2069	1558	1751	2368	4196	2659	3128	2668	1285	1524	3323	2325	4952	3020	2777	1798	1489	1584	3340	3230	1346	1598	3381	465
ENSG00000102409	144	215	491	270	238	283	186	284	761	406	244	463	634	379	328	199	165	769	494	159	117	360	320	433	359	429	86	138	153	320	862	671	261	384	343	265	194	1212	192	414	275	231	224	412	656	120	296	544	115
ENSG00000178222	30	0	2	54	0	36	0	0	0	0	0	0	0	0	6	0	0	0	7	0	8	0	6	1	3	6	0	0	0	0	20	14	0	7	0	0	0	0	0	6	1	0	24	14	48	31	0	14	7
ENSG00000185379	119	4	64	32	12	18	30	188	103	2	42	83	66	42	42	1	97	62	22	16	20	83	69	159	0	27	20	62	88	66	34	52	72	30	93	142	18	26	61	28	62	44	52	62	39	2	28	44	8
ENSG00000145934	13	2	0	0	0	4	10	23	0	0	0	0	20	0	0	2	40	13	0	2	1	0	60	15	20	0	0	0	0	0	2	24	6	4	0	30	26	4	24	0	0	0	0	0	0	0	2	10	3
ENSG00000182087	1018	969	871	750	388	409	816	1357	1219	429	717	1111	767	601	662	373	552	985	893	909	427	489	1803	1301	1057	678	552	368	478	1108	1568	1000	743	427	569	811	622	1643	641	755	349	800	1921	988	572	477	911	1177	155
ENSG00000167553	668	762	1020	478	330	233	448	764	654	117	714	914	1024	1059	353	365	555	584	328	511	93	393	739	522	507	185	489	696	849	1455	540	652	450	402	554	1036	422	544	430	352	431	796	427	912	370	207	259	827	58
ENSG00000100147	235	166	123	168	98	94	172	349	210	36	118	50	196	124	86	96	126	174	197	189	87	55	312	386	183	136	111	10	58	261	152	166	202	204	135	201	93	79	247	97	68	76	148	373	78	95	235	248	29
ENSG00000239672	712	837	1468	507	534	376	1186	551	1640	539	743	1188	1190	986	723	504	1008	1299	910	621	219	573	1101	676	912	587	531	707	957	1141	447	379	962	500	538	1094	550	796	592	656	678	777	450	1080	1302	603	597	1568	213
ENSG00000156140	28	64	62	42	60	50	69	192	4	21	24	4	50	104	35	0	0	0	52	159	4	4	124	94	0	18	20	0	0	2	31	82	2	67	91	149	15	24	3	39	20	14	42	39	76	33	50	59	2
ENSG00000060491	768	425	480	537	432	386	316	450	761	351	435	1595	546	852	507	350	537	949	362	351	132	351	768	1047	2034	314	352	155	627	1205	567	669	600	429	353	606	309	936	308	771	216	469	1295	429	399	322	1029	746	126
ENSG00000136040	835	60	2	209	59	147	34	7	848	234	128	246	260	132	73	46	213	278	14	10	34	12	27	65	106	20	504	148	18	397	80	109	26	15	30	120	73	85	22	46	21	604	609	12	15	4	55	118	8
ENSG00000237483	0	8	0	0	0	0	0	14	0	0	11	0	0	0	0	13	0	0	0	0	0	0	0	1	0	0	0	0	0	0	0	0	0	0	0	0	0	0	0	0	0	18	12	0	2	0	0	5	0
ENSG00000197006	354	450	946	507	281	271	466	673	1038	161	273	744	872	540	249	240	665	235	285	386	193	177	604	469	368	394	250	385	531	754	393	579	653	335	256	672	627	615	390	398	362	344	298	726	606	195	462	404	70
ENSG00000153029	418	210	184	24	106	123	34	234	228	6	180	209	262	312	96	40	340	242	210	109	16	121	192	239	259	156	138	154	98	249	90	165	214	132	76	250	105	82	134	134	0	108	151	390	66	36	122	145	23
ENSG00000163625	1354	478	635	353	269	367	250	577	1139	216	347	1131	752	983	297	107	830	1132	250	268	117	40	636	376	620	305	727	391	527	1236	345	449	578	243	154	727	164	470	475	299	169	898	983	144	295	182	342	285	109
ENSG00000128908	1184	943	1215	422	462	665	590	975	1026	251	707	845	1264	796	403	459	653	959	595	659	250	562	1109	950	1063	695	435	397	622	1489	1163	987	482	425	842	902	509	1174	908	582	359	677	897	1171	432	330	632	702	141
ENSG00000279400	114	0	4	0	12	0	0	0	91	0	0	57	0	26	0	6	0	54	0	12	0	0	31	4	0	0	4	0	10	18	0	0	2	21	0	12	6	4	0	0	0	4	27	17	0	8	8	4	2
ENSG00000255529	844	561	1248	346	276	352	525	1005	1002	236	447	1138	721	698	323	324	573	870	403	383	176	266	1069	461	929	441	325	384	610	1118	594	725	506	323	440	937	568	940	882	738	337	339	504	696	486	362	401	611	103
ENSG00000257802	36	4	8	0	4	0	0	26	32	10	2	0	0	2	0	0	0	0	10	6	0	0	16	10	0	3	4	0	0	0	12	2	0	2	0	2	0	0	0	0	0	0	16	0	0	0	0	0	4
ENSG00000241837	936	927	2010	1893	658	539	1736	1153	2889	1187	747	2766	1234	1292	1111	572	832	2841	1731	744	579	789	1119	1311	1507	1292	526	981	887	1334	1755	1540	1623	1272	577	1525	1432	2155	957	1761	698	725	894	1783	1985	755	1394	2147	385
ENSG00000121797	284	0	0	32	16	8	16	26	393	58	97	37	30	11	6	46	70	164	16	8	4	0	4	105	0	0	233	78	14	214	100	18	23	2	0	20	4	22	6	28	0	286	125	0	12	4	0	0	4
ENSG00000184922	850	32	34	242	103	286	90	88	530	352	101	407	100	22	10	42	157	429	6	38	7	0	106	105	0	5	514	71	46	527	37	17	28	8	2	57	40	91	94	125	0	975	685	8	51	36	60	77	32
ENSG00000239523	79	0	10	6	4	12	0	0	1	1	0	9	0	0	9	0	8	26	0	0	2	7	18	0	0	12	0	0	0	0	0	0	38	0	0	6	0	12	0	13	0	0	16	0	3	5	5	0	0
ENSG00000224415	44	8	26	20	28	34	4	24	4	10	20	6	20	30	2	24	10	4	4	34	0	8	16	4	8	0	18	48	58	22	10	8	12	14	36	36	20	8	4	0	10	14	30	14	4	2	6	14	0
ENSG00000145979	313	119	155	70	117	60	78	199	242	50	102	172	252	90	75	68	91	187	139	132	47	70	209	161	208	116	78	114	108	314	143	167	79	133	55	269	64	224	135	153	52	174	131	163	95	30	116	206	30
ENSG00000286651	0	0	0	0	0	0	0	0	0	2	0	0	1	0	0	0	0	0	1	0	7	0	2	21	9	0	0	0	0	0	3	0	0	0	0	4	0	0	0	0	13	0	5	0	0	0	6	12	0
ENSG00000161905	123	439	588	96	134	97	67	403	251	45	220	214	502	172	93	145	221	64	359	211	57	85	208	185	104	103	102	215	228	265	65	235	85	196	256	324	37	142	307	211	319	163	122	170	184	137	138	182	39
ENSG00000173214	510	160	133	86	46	126	52	232	211	22	56	126	52	110	47	97	114	262	160	112	16	34	130	139	131	70	82	34	22	270	133	116	40	57	60	184	90	138	30	80	17	98	213	277	44	68	63	93	18
ENSG00000185862	992	14	8	114	50	48	30	24	315	54	52	309	80	72	4	2	234	571	23	16	14	0	18	94	74	0	140	158	0	421	144	50	0	42	0	2	46	50	28	54	36	208	78	40	0	2	4	26	16
ENSG00000115257	0	8	0	18	2	0	29	6	108	6	1	32	0	73	12	38	40	24	16	12	0	26	57	22	0	17	22	0	16	0	32	10	14	20	18	26	52	14	2	0	0	20	58	5	2	0	0	4	5
ENSG00000124374	560	1948	2836	1415	725	1255	1269	2448	1762	700	957	1828	2634	2106	1095	779	903	2403	1439	1072	341	732	1819	1389	1087	926	1127	1127	1308	1960	1078	1691	1617	1449	1444	2002	1486	1579	1784	1556	1402	866	899	2057	1656	695	990	1408	295
ENSG00000151135	885	2209	2938	974	796	824	1161	2857	2398	658	1552	1599	2487	1729	539	866	1364	2265	1423	1368	302	736	2437	1573	1363	767	705	997	1130	2433	1344	1703	1584	1024	1307	2776	1149	1624	1780	1390	1107	1193	660	1965	1223	621	1155	1919	278
ENSG00000168263	64	0	0	0	4	0	0	0	0	0	0	14	0	0	0	0	0	10	4	8	0	0	3	16	0	0	4	0	0	0	0	0	0	2	0	6	0	2	0	0	0	8	10	0	0	0	0	0	0
ENSG00000213073	25	0	28	25	0	0	64	58	10	7	16	8	24	1	4	0	0	84	33	2	13	2	1	58	36	21	18	0	0	6	44	0	0	4	13	4	7	4	0	14	0	68	66	0	0	4	33	0	6
ENSG00000011028	294	2	8	12	11	6	50	64	96	20	72	130	10	0	0	2	46	62	0	0	4	2	29	59	0	20	29	0	24	120	54	0	82	6	1	22	8	28	28	17	0	36	95	14	10	4	16	6	2
ENSG00000146070	1594	37	20	160	12	30	33	0	1412	63	114	613	58	138	0	12	768	935	2	13	24	0	22	159	0	5	73	122	16	570	254	108	10	20	6	114	14	50	16	132	0	194	279	26	0	7	2	153	16
ENSG00000271216	43	0	0	4	0	0	0	0	10	2	0	1	0	0	0	0	2	0	0	18	0	0	0	0	3	0	0	0	0	5	0	0	2	0	0	0	0	0	0	2	0	18	39	0	0	0	0	0	0
ENSG00000132570	248	346	488	198	132	229	200	362	299	76	237	233	655	184	148	172	178	195	191	219	87	141	282	304	128	231	170	370	314	473	265	325	286	266	256	644	343	273	493	220	156	298	212	379	232	82	139	323	36
ENSG00000122435	232	223	355	34	114	130	187	304	192	94	96	229	199	132	75	7	180	181	219	95	53	69	290	108	273	204	125	96	32	145	240	162	183	89	74	138	138	181	74	108	75	134	110	99	103	24	140	210	33
ENSG00000120742	4454	7372	11104	5014	3204	3460	4478	8157	8113	2528	4138	7482	8793	7381	3073	3120	5550	7344	5266	3931	1476	3017	6544	7196	7357	3434	3794	2874	5313	9323	5492	7237	6522	4283	5005	8671	5810	7761	5382	4643	3538	4525	3992	7904	5341	2606	5529	7154	926
ENSG00000106692	173	152	136	89	66	120	56	185	127	16	54	161	182	155	19	87	102	130	126	170	28	96	158	100	71	49	42	0	154	229	10	84	168	44	108	256	108	112	96	76	123	45	97	127	61	58	80	128	12
ENSG00000082213	451	389	616	218	292	239	274	643	464	219	265	434	783	382	329	162	457	618	281	262	72	131	639	380	395	245	149	471	248	657	267	373	371	166	136	547	347	568	392	388	152	212	159	438	202	207	278	414	83
ENSG00000189223	1092	156	318	8	88	187	152	101	65	0	123	269	393	102	207	32	214	282	236	70	43	18	0	52	161	64	2	1	165	343	174	106	121	126	0	435	140	105	62	129	233	151	200	306	12	19	183	233	6
ENSG00000103150	635	287	546	118	264	191	199	425	244	84	576	212	526	183	115	255	456	323	419	379	146	199	597	307	162	170	319	230	299	608	389	375	220	189	241	473	197	468	490	398	354	313	261	257	102	184	258	354	57
ENSG00000168175	1198	1025	1842	599	601	563	966	2042	1675	430	895	1723	1443	1221	421	517	919	1393	890	743	295	473	1396	577	655	582	574	942	1042	1735	870	1284	1081	727	848	1711	591	1262	1090	757	722	915	575	1218	502	439	786	1130	128
ENSG00000130741	4628	3568	6002	2599	2634	2618	2565	4571	7036	1596	2772	7917	5580	5787	1777	1975	3669	5474	2942	2697	957	1925	5576	2698	2392	2468	2818	3014	4965	7179	2997	3018	4319	2322	2145	6381	3439	5304	5310	3159	2348	2760	2470	4909	4246	1541	2517	4952	641
ENSG00000205682	1	6	60	0	8	2	18	32	87	0	45	17	50	41	3	10	0	42	95	24	36	32	31	63	67	76	8	0	23	12	53	26	4	36	11	48	27	83	3	76	6	16	11	0	0	23	20	25	9
ENSG00000254635	538	962	832	216	374	309	442	579	1308	351	326	1230	718	834	213	222	738	669	396	357	192	289	879	408	733	487	612	205	534	697	580	619	745	470	318	661	224	566	824	359	140	410	639	827	529	250	326	700	92
ENSG00000124731	130	12	0	311	60	65	8	18	444	139	16	37	330	4	12	60	53	89	0	4	0	0	0	75	0	4	544	0	0	173	11	16	4	0	4	8	47	0	20	40	0	431	393	10	34	0	49	12	11
ENSG00000213533	1078	854	999	739	295	199	393	934	1149	282	948	1453	1384	845	363	277	615	548	381	696	199	255	1129	761	1069	308	607	264	340	936	362	1171	677	924	375	795	421	771	789	578	526	372	607	2236	735	318	1142	686	140
ENSG00000037474	848	502	1417	358	365	224	430	996	711	251	501	612	772	798	254	462	711	781	553	448	153	366	966	442	504	339	505	270	670	1010	586	696	465	366	499	966	331	972	597	489	352	379	486	512	332	230	447	618	112
ENSG00000248401	32	0	0	0	0	17	0	0	21	0	0	0	0	0	3	0	10	0	18	0	0	0	0	0	0	0	0	0	0	0	0	0	0	0	0	0	0	5	0	0	0	0	2	0	0	0	0	0	4
ENSG00000262370	51	14	20	118	16	64	56	42	14	38	24	68	1	54	12	4	18	96	43	2	56	24	36	70	92	92	46	0	44	36	105	9	22	0	36	20	20	85	0	39	16	56	84	24	6	14	20	31	4
ENSG00000105700	459	347	852	426	404	320	252	517	936	243	621	1171	674	696	263	213	378	562	303	445	127	278	524	487	539	424	326	339	533	588	625	517	526	383	265	622	405	409	534	461	293	383	645	897	576	261	356	857	106
ENSG00000166949	666	116	80	85	84	76	70	104	352	195	96	321	23	311	49	47	85	105	40	42	40	9	271	147	56	53	208	152	98	237	165	144	76	6	88	122	64	233	245	97	18	148	504	26	44	50	67	108	25
ENSG00000091106	442	4	0	38	6	20	0	0	71	36	46	76	70	54	0	10	70	125	0	6	10	0	6	19	0	0	37	0	0	188	27	0	15	2	0	0	0	0	4	13	0	112	59	98	4	0	0	1	7
ENSG00000089177	1352	1882	2370	783	658	629	1128	3395	1901	612	982	2086	1734	1252	629	1120	1340	2423	1798	1283	725	819	2382	1386	2126	924	725	453	1163	1388	2192	2100	1654	1050	990	1544	1175	1922	1089	1288	651	1029	1085	2271	1066	591	1800	1578	278
ENSG00000122862	1413	80	58	399	132	216	70	24	1610	444	120	457	612	101	19	108	529	836	6	26	12	4	200	454	28	8	1436	204	156	782	301	76	18	2	0	100	389	70	22	136	4	603	621	18	44	27	120	122	33
ENSG00000197702	1467	2175	3139	775	1068	808	699	2770	2179	641	1338	2229	2478	1880	627	797	1470	1486	1051	839	293	717	2838	1231	944	915	998	741	1508	2572	1150	1402	1656	1087	1188	2406	1389	1971	2196	1106	1088	980	1245	1750	1280	664	1349	1826	223
ENSG00000185477	1218	68	238	195	196	384	26	60	588	182	469	655	152	388	55	6	666	1016	108	58	19	28	166	208	162	70	276	32	196	1034	202	172	119	84	130	129	68	126	96	258	100	485	324	268	16	80	26	74	38
ENSG00000140030	224	0	1	20	0	28	0	20	30	14	56	49	21	0	12	0	72	61	0	0	0	4	20	8	0	0	20	0	10	117	2	0	0	1	0	30	4	6	13	14	0	10	8	0	0	0	0	0	0
ENSG00000115159	643	542	667	165	206	256	284	688	569	167	398	597	592	554	220	170	380	605	247	345	90	165	540	430	370	167	186	508	241	523	230	572	415	170	382	749	305	259	595	430	301	185	329	398	202	100	205	266	45
ENSG00000006740	66	14	0	4	52	0	6	58	38	2	77	44	37	84	41	36	68	0	16	32	10	0	18	4	56	18	36	12	0	163	32	55	0	22	21	42	43	100	10	2	0	54	53	14	10	0	14	125	4
ENSG00000104447	6909	8376	11503	3909	3768	3450	5199	12517	8762	2995	5923	12534	8164	6410	2861	2060	6311	6293	5044	3306	1586	3240	9101	4871	5662	4009	3791	4233	6223	10161	6571	6475	5340	3777	4842	10209	4451	7510	8118	4715	4377	5989	3612	8275	4653	2947	5114	6815	1130
ENSG00000143297	44	0	0	0	0	0	0	0	0	4	0	0	0	20	0	0	34	0	0	0	46	0	2	4	0	0	0	0	0	0	0	0	0	4	0	0	0	0	0	0	0	18	0	2	0	0	0	0	0
ENSG00000286156	111	141	195	149	60	51	33	259	215	35	52	244	157	169	34	36	108	84	111	129	72	89	126	143	200	241	99	0	187	114	57	80	102	45	93	134	187	102	155	107	40	133	120	32	173	63	81	163	24
ENSG00000127884	1177	1488	2262	1059	913	866	1212	1644	1995	652	1363	1853	2125	1504	932	799	1140	2019	1307	1119	356	654	1918	1160	1584	853	871	1101	1306	1995	1253	1200	1390	846	1218	2101	1322	1977	1561	1326	988	1087	621	1486	1314	585	944	1338	270
ENSG00000076928	1780	438	898	660	543	454	440	982	888	865	607	771	736	571	423	390	1019	978	570	492	326	461	1000	879	745	529	1051	375	528	1685	955	552	527	488	400	798	478	798	793	894	446	1858	1876	466	226	231	690	780	142
ENSG00000150593	15787	23132	30606	14516	12771	12121	20508	25149	37695	9839	17647	38578	31930	23299	13965	7154	23440	33771	28800	16846	7852	13542	26072	20877	27731	19546	11509	8620	19493	26747	19108	24203	17273	11723	18441	28472	18249	33919	28631	19189	13493	12458	12905	21829	28906	14668	11925	25985	4845
ENSG00000115241	2172	2261	3631	2261	1360	1464	2367	3806	5222	1321	1917	4751	3190	3177	1361	1530	1778	3718	2444	1850	805	1226	2989	2681	2924	1834	1242	795	2192	3008	2910	3269	3007	1852	1722	3168	1916	3038	3015	2565	1562	1775	2398	2635	2290	1087	2354	3071	455
ENSG00000114302	2098	3043	4084	1731	1345	1388	1688	3868	3244	1027	2284	3117	3042	2256	1201	1450	2254	2939	1775	1775	513	1337	2581	1657	1900	1465	1379	2164	1778	3631	1794	2384	2156	1686	1932	4371	1503	2580	2733	1472	1574	1686	1336	3546	1659	1125	2054	2225	426
ENSG00000129675	604	6	16	12	114	46	0	40	214	31	88	422	0	76	6	56	165	128	35	0	9	8	133	37	99	37	59	50	175	351	7	0	24	2	4	204	21	27	106	40	1	221	77	39	101	33	10	82	20
ENSG00000168792	202	24	120	37	64	36	18	10	30	16	50	24	12	74	49	22	24	63	16	62	16	6	82	40	110	34	60	0	24	156	82	63	10	39	8	76	24	48	73	20	44	68	35	6	22	6	44	64	6
ENSG00000184227	45	217	220	102	47	174	42	299	90	44	218	70	224	191	116	85	82	71	275	116	91	22	289	476	166	12	70	58	160	437	123	217	585	59	107	98	70	66	419	92	323	73	60	114	70	100	117	252	4
ENSG00000120675	467	283	603	315	120	219	437	348	901	191	330	635	374	446	267	58	189	382	172	197	91	137	160	344	444	190	60	196	420	273	161	138	466	175	80	366	222	315	276	270	99	261	243	236	318	133	205	506	48
ENSG00000115966	1071	1085	2446	495	786	508	670	1466	1310	398	755	1614	2033	1075	366	380	1149	979	808	751	169	353	1192	625	898	677	663	1140	887	1846	978	1026	1015	521	947	1667	599	1142	1149	640	910	859	600	1567	623	407	708	950	132
ENSG00000101473	129	252	455	87	120	100	245	135	346	107	192	402	292	206	105	100	152	303	165	117	38	171	199	57	312	180	83	232	120	234	128	121	230	71	111	165	149	192	142	311	22	152	155	261	145	113	65	202	41
ENSG00000143799	2805	3185	3888	1584	1393	1834	2086	3818	2983	1265	2547	3953	2883	2119	1372	1767	2475	3470	2343	1948	609	1205	4281	2329	2390	1309	1381	681	2362	4491	2884	3335	2481	1754	2073	4716	1861	3677	2830	1560	1945	1743	1451	3642	2199	1438	1837	3482	519
ENSG00000263072	57	2	56	45	11	8	6	72	54	10	40	10	28	99	16	11	12	16	44	32	2	4	47	48	34	20	28	44	8	66	100	10	64	70	10	45	24	86	12	40	51	40	20	22	18	22	60	48	10
ENSG00000180747	2222	268	400	195	276	186	161	1590	1096	79	852	1185	170	256	488	272	511	807	569	564	99	190	856	1314	834	350	314	355	136	1088	1630	719	292	132	277	417	215	1620	190	525	100	521	1648	238	151	114	347	600	83
ENSG00000273156	2	0	0	0	0	0	0	6	0	0	2	4	0	0	0	12	6	0	26	6	0	4	0	0	0	0	0	0	0	16	0	0	0	0	18	12	0	0	0	10	0	20	6	0	0	0	0	0	0
ENSG00000188167	200	4	58	16	24	19	0	10	79	56	112	93	24	14	12	44	72	183	44	30	12	12	34	30	14	8	28	0	6	58	8	14	24	50	14	64	20	38	40	20	60	19	59	4	3	9	28	0	5
ENSG00000153786	986	135	368	314	132	171	119	507	777	121	235	669	351	318	205	164	356	719	252	306	97	60	410	328	269	211	142	416	92	829	221	242	449	250	162	480	120	338	220	175	309	277	336	477	145	125	496	359	49
ENSG00000171222	611	821	950	502	419	540	541	670	812	213	508	914	1164	982	430	560	874	581	345	426	180	357	1382	620	566	345	354	712	672	881	369	318	476	312	402	1027	472	526	722	476	236	590	445	458	428	162	428	890	114
ENSG00000138134	276	52	32	91	48	24	64	76	145	38	46	118	38	8	60	8	18	32	28	42	24	9	14	22	12	22	34	48	8	138	8	38	78	36	46	86	64	63	22	34	22	64	37	100	6	18	24	73	23
ENSG00000105726	1029	314	351	217	360	332	402	896	489	63	513	537	447	519	354	204	575	726	582	535	125	300	1018	840	640	405	253	452	228	1046	533	667	302	288	292	424	293	440	291	294	562	334	794	694	490	125	376	431	67
ENSG00000101898	10	0	8	2	0	0	4	35	9	0	0	0	6	7	0	0	0	8	9	10	0	0	0	0	0	0	0	0	0	0	1	0	15	0	0	18	0	0	0	0	0	0	1	0	11	0	0	0	0
ENSG00000204161	318	46	0	16	22	38	0	0	236	12	6	0	12	0	0	0	0	49	0	2	0	0	14	19	0	0	18	16	2	86	1	0	0	0	0	20	10	21	12	30	0	58	87	0	4	0	0	2	4
ENSG00000120832	86	109	211	151	94	150	110	288	241	71	167	186	217	114	42	41	122	123	198	123	40	70	265	106	124	161	184	22	127	202	134	217	56	75	164	296	175	206	163	78	38	156	115	107	100	103	100	348	35
ENSG00000162341	191	72	58	73	50	48	15	101	49	42	137	78	56	26	39	9	40	90	68	128	11	30	139	71	32	63	69	18	32	114	87	36	4	48	44	34	111	41	20	92	0	227	165	72	20	20	54	50	8
ENSG00000175868	5	0	52	37	14	11	5	39	59	6	31	64	31	2	16	14	38	52	34	14	12	12	28	42	30	17	34	30	19	60	28	100	24	11	0	9	83	100	75	8	12	26	37	2	49	10	37	7	24
ENSG00000269243	52	0	4	0	4	0	0	18	0	0	14	0	11	0	0	0	0	6	6	4	0	12	0	28	0	8	0	0	0	0	0	0	0	0	12	26	15	39	0	14	0	12	12	0	0	0	2	36	0
ENSG00000186635	2488	968	1567	1007	915	949	746	1170	2966	913	948	1863	1543	1495	478	555	1205	2301	761	747	237	382	1355	1468	960	543	1457	440	613	2466	835	851	945	774	770	1615	538	1052	1048	1189	566	2515	2629	1148	587	465	991	1149	129
ENSG00000089692	57	0	0	0	10	10	0	0	3	1	12	14	0	1	0	10	0	0	0	4	10	32	17	0	0	2	20	0	14	0	2	2	0	0	0	0	1	41	0	0	0	0	2	4	0	0	2	5	0
ENSG00000259585	4	0	0	2	0	0	4	0	0	0	4	0	0	0	0	10	0	7	0	0	4	6	34	2	28	2	0	0	2	25	14	6	0	0	2	8	0	0	0	4	0	0	10	0	8	4	2	28	0
ENSG00000170915	155	0	0	20	0	14	2	0	4	0	6	0	0	0	0	0	22	37	0	0	0	0	21	24	0	0	0	0	0	6	0	0	0	0	0	8	0	0	26	0	0	32	6	0	0	0	0	0	0
ENSG00000143322	831	626	728	293	301	368	171	645	1031	131	492	825	903	484	219	251	658	324	355	566	96	176	532	637	481	243	526	570	303	818	515	383	292	342	337	689	267	525	480	208	185	414	556	499	141	116	273	195	75
ENSG00000138411	32	24	99	26	62	13	14	120	33	4	24	16	50	16	130	50	84	20	48	26	2	0	126	4	22	16	20	0	31	26	36	69	34	68	64	51	11	26	86	77	70	26	16	207	15	8	79	74	12
ENSG00000200959	4	3	8	4	43	9	1	124	5	2	137	0	2	2	18	33	3	0	10	59	0	0	73	11	0	5	5	118	1	27	37	2	0	0	51	22	0	11	1	1	0	0	32	5	6	2	2	1	2
ENSG00000262823	26	22	54	10	0	8	4	0	41	2	5	0	22	10	13	6	40	8	8	6	0	2	0	22	42	4	0	0	17	10	7	7	0	6	6	22	0	6	2	13	0	0	0	2	0	2	4	0	2
ENSG00000084623	2020	2212	3175	1770	1227	1338	2058	2390	4013	1182	1650	3420	2256	2672	1038	923	2028	2696	1819	1194	515	1280	2695	1833	2037	1312	1004	1389	1934	2699	1928	1666	1399	895	1283	3327	1406	2464	1741	1895	1339	1829	1240	2577	2497	926	1321	2141	405
ENSG00000163138	171	145	244	87	52	54	20	38	55	26	38	53	100	30	52	33	80	134	49	39	7	20	128	138	110	74	70	66	10	101	114	76	66	63	72	109	17	133	13	57	4	7	69	30	34	35	12	80	6
ENSG00000067560	6261	6262	9452	4379	3539	3252	4920	6921	11964	3162	5334	9457	8723	6314	2961	3340	5625	9103	5675	3893	1744	3074	7196	4934	5667	4217	3484	3265	5996	9589	4419	6373	4792	3459	4571	9253	4860	8885	6491	4877	3525	3587	4168	6949	4755	2615	4359	7523	989
ENSG00000138834	1330	312	301	407	261	226	749	1023	580	527	623	913	377	308	374	309	372	975	766	404	710	474	878	1690	1087	1332	587	162	147	641	2837	569	424	144	705	520	468	2872	247	711	109	802	2737	493	507	420	298	707	164
ENSG00000242950	78	0	0	0	8	0	4	0	0	0	36	6	0	0	6	0	0	22	35	30	0	0	12	0	0	0	15	0	0	6	7	32	24	6	0	0	0	0	29	0	0	0	6	0	0	2	2	0	2
ENSG00000153310	755	60	455	354	158	117	196	156	575	159	391	375	251	201	148	69	382	444	152	217	67	194	339	152	146	207	515	269	234	535	240	221	253	206	170	414	177	417	227	261	203	388	395	320	182	106	299	321	45
ENSG00000196312	441	80	223	109	89	111	180	309	286	58	339	161	116	184	151	146	190	335	232	265	57	130	357	147	244	190	105	94	174	407	499	325	162	120	74	318	138	241	130	208	102	179	294	277	61	124	258	188	26
ENSG00000188725	401	236	595	245	205	173	482	610	684	176	347	630	675	479	274	114	316	577	425	233	218	242	452	297	599	328	168	430	297	706	372	353	353	220	216	449	322	632	399	389	129	245	219	545	470	226	275	572	75
ENSG00000280184	66	0	0	0	0	0	0	0	4	0	10	58	0	0	0	0	22	2	14	0	0	0	26	0	0	4	0	0	0	46	32	0	0	0	0	22	0	0	0	0	0	0	17	2	0	0	0	0	0
ENSG00000133624	54	102	10	83	33	78	75	238	119	20	93	137	126	68	64	29	59	128	122	74	74	62	108	118	164	102	70	120	5	116	388	13	26	40	56	63	56	177	18	60	22	104	200	22	85	44	29	102	12
ENSG00000127946	2009	2199	4455	1103	1459	1620	1819	4814	3112	597	1708	3058	3897	2904	840	1283	2028	2450	1749	1818	377	1161	3703	1731	2680	1476	1352	1379	1411	3539	1903	2305	2121	1731	1778	4017	1654	2527	2456	2043	1558	1712	1923	2550	1192	968	2789	2229	256
ENSG00000146830	1185	400	441	453	281	316	540	1094	712	290	565	870	639	403	517	284	493	860	539	559	282	274	778	851	1190	648	521	156	251	1226	1269	532	459	357	341	609	262	1064	491	780	242	707	1455	691	432	305	860	598	126
ENSG00000160087	397	334	645	314	317	333	473	823	641	194	275	582	418	752	288	272	313	565	306	550	95	167	546	353	398	138	217	353	498	787	336	455	378	447	343	705	381	548	445	313	303	425	416	674	379	227	232	491	112
ENSG00000197451	2725	3275	5047	2853	1767	1978	3233	3850	5147	1745	2609	6649	4105	4206	2063	2059	2949	6000	3350	2106	1090	1950	3888	5041	5702	2407	1536	787	3312	4479	3628	4015	2932	2564	2328	4498	2442	4926	2980	3628	1541	2073	3310	3966	3732	2218	3295	5082	848
ENSG00000163867	424	237	544	160	89	165	235	363	254	58	213	349	468	204	100	53	241	320	297	221	88	89	337	143	222	120	157	270	132	527	238	383	196	180	161	376	222	280	298	259	22	174	108	239	132	105	148	167	30
ENSG00000278829	8	0	0	2	0	0	4	6	1	7	10	0	3	0	4	0	0	0	54	24	0	3	16	25	0	22	0	0	19	18	20	2	0	0	6	0	0	10	0	3	0	8	23	0	3	4	4	0	0
ENSG00000272196	5	6	0	2	6	16	0	1	0	4	2	0	1	1	2	0	9	0	2	8	4	4	9	0	0	4	6	2	6	3	4	1	4	0	3	10	1	2	3	3	0	17	18	1	0	0	2	0	2
ENSG00000118600	221	285	321	142	132	124	187	268	433	66	155	146	153	150	52	65	94	362	179	150	45	62	303	178	269	155	69	139	108	285	239	321	245	113	68	173	213	202	205	196	85	125	131	326	308	74	216	258	32
ENSG00000196205	9724	7219	13540	9138	5154	4287	10607	8402	27503	5588	5667	21901	11927	13842	5733	4340	7379	16286	9371	6410	3605	6524	12299	11766	10283	8286	5165	5125	9300	16092	10275	10125	15264	7498	4455	12408	12945	13781	9243	12153	4878	7249	9068	13494	15839	4892	9452	19215	2133
ENSG00000188873	3	9	2	3	2	0	17	2	4	0	0	2	2	3	2	2	2	2	2	11	0	2	26	1	1	3	14	4	2	12	1	20	5	2	0	2	3	2	8	3	0	0	3	11	6	0	10	27	0
ENSG00000136603	779	499	807	214	314	200	435	986	1470	226	302	745	704	514	249	74	494	661	472	342	300	261	622	832	490	323	443	172	435	888	620	728	465	303	496	792	501	782	653	547	256	367	537	704	189	328	438	575	68
ENSG00000105792	2	0	2	12	20	10	2	30	32	0	0	8	40	31	0	16	0	16	14	0	0	0	12	0	24	2	0	0	10	48	0	0	60	0	2	8	6	30	0	10	0	4	18	0	4	2	0	62	4
ENSG00000125245	47	0	14	0	16	0	2	56	6	4	38	0	0	2	0	0	0	34	18	13	4	10	8	20	31	0	2	0	6	0	8	6	0	0	19	10	0	3	0	0	0	40	12	0	0	0	0	18	4
ENSG00000140374	1018	1135	1897	988	635	508	1411	1494	2750	677	866	2321	1572	1041	692	467	916	2358	1503	690	609	902	1419	1377	1081	1049	525	633	1142	1115	1240	1626	955	977	876	1580	1597	1975	1109	1317	639	783	624	1023	1587	563	812	1480	337
ENSG00000013374	1673	1421	1933	976	715	793	901	1783	1954	468	1025	1920	1276	1154	712	583	1279	1577	913	816	495	458	1778	1212	1929	784	696	559	1300	1526	1061	1176	963	706	924	1781	747	2015	1500	966	634	838	874	1167	1025	525	561	1088	173
ENSG00000070476	635	652	608	233	216	136	146	981	411	135	447	561	642	544	242	311	493	606	184	449	96	166	629	633	359	289	312	460	298	771	425	618	454	289	399	722	165	551	631	358	362	335	561	465	187	186	371	320	64
ENSG00000085514	468	10	0	20	24	32	4	0	229	72	16	205	10	26	0	4	54	227	0	17	0	0	23	86	0	10	134	0	27	188	132	38	0	0	12	16	43	4	6	33	3	63	146	20	14	22	10	75	5
ENSG00000141084	353	306	396	161	112	240	59	592	518	105	384	457	299	211	134	129	324	489	292	227	120	204	392	288	338	351	229	279	358	553	251	325	393	219	280	580	151	245	352	195	127	321	308	267	171	182	249	388	44
ENSG00000198216	12	0	5	6	12	14	0	26	0	10	0	0	0	27	11	5	0	38	24	0	12	2	0	0	2	0	2	0	0	0	9	0	0	2	2	36	0	0	0	0	0	21	26	5	24	30	9	4	0
ENSG00000189298	201	48	151	44	12	0	62	124	114	27	110	170	62	58	25	24	90	191	94	86	64	35	115	48	42	20	48	14	92	178	74	52	74	78	53	147	74	51	36	109	74	46	69	134	6	50	88	105	8
ENSG00000095139	4462	6771	9574	3965	2905	3039	4172	8574	7637	2769	4920	7466	8376	6297	2413	2913	4837	6689	4596	4639	1186	2364	7970	3623	4106	3127	2869	3606	4526	8223	4605	6067	4653	3521	5080	9788	3679	6779	6067	4893	3647	3814	2625	7647	3989	2572	4544	5403	902
ENSG00000119922	2485	365	629	582	360	322	124	230	1569	134	386	1044	509	1508	302	102	1408	1301	306	350	232	128	771	385	7744	150	842	256	895	677	350	496	377	273	442	306	360	906	1112	504	240	690	837	201	400	252	162	644	58
ENSG00000131019	6	0	0	2	10	0	16	12	0	0	2	12	0	14	18	2	0	0	10	22	0	6	15	0	0	4	18	0	12	7	74	14	0	6	17	2	0	12	0	16	0	0	10	6	0	0	0	14	2
ENSG00000106785	1079	170	482	206	213	142	139	423	488	96	252	735	348	428	75	104	922	336	85	114	115	106	323	279	1327	196	95	178	474	777	277	148	60	78	175	496	208	310	272	233	100	318	347	238	194	74	215	214	48
ENSG00000124532	447	593	1047	381	232	257	278	720	803	178	467	830	764	409	322	198	329	410	568	270	135	182	399	210	584	395	333	360	497	545	555	966	693	303	292	652	314	571	435	427	405	268	218	875	399	244	457	719	83
ENSG00000162402	3545	4729	5202	1307	1885	2184	1465	6985	3065	894	2140	2999	4067	3242	1625	2086	2708	2396	2692	2310	902	906	4666	3218	2792	1702	1424	1853	1984	4380	2573	3755	2646	1764	2997	3965	1211	3982	2899	2383	1863	1944	2616	3435	1132	1043	2414	2358	378
ENSG00000164109	55	32	53	66	12	31	52	48	61	64	20	80	82	102	22	0	54	39	116	28	12	45	82	0	84	42	16	10	86	137	71	10	72	4	28	84	78	57	84	21	36	106	30	64	62	10	40	53	16
ENSG00000166261	238	132	182	107	53	45	225	205	269	62	125	128	155	100	97	114	126	270	173	164	57	48	224	267	296	70	97	152	220	278	420	112	137	167	153	208	152	183	166	191	126	56	212	190	100	108	153	350	37
ENSG00000114473	851	1305	2064	691	718	734	971	1406	1344	428	536	1053	996	1487	319	493	823	1291	821	832	339	647	1325	886	1256	525	631	533	974	1184	578	653	896	503	733	1549	677	867	1338	837	395	717	630	864	659	452	452	951	145
ENSG00000117016	68	54	251	86	32	58	93	52	46	44	186	85	16	10	38	46	128	37	30	48	13	28	312	34	44	55	122	205	86	104	2	68	57	28	26	246	109	72	295	75	54	104	67	88	153	22	21	49	16
ENSG00000096093	59	12	24	8	6	0	14	72	19	2	31	4	73	50	18	14	10	37	21	64	50	6	124	72	0	24	22	0	18	68	50	18	2	18	92	21	12	69	15	18	0	14	44	2	13	0	20	38	0
ENSG00000124203	244	0	0	0	41	18	0	0	24	26	55	1	0	50	0	10	0	0	0	0	14	0	46	0	4	0	12	0	0	10	0	18	0	0	0	0	110	72	0	0	0	12	22	0	0	20	0	22	4
ENSG00000168101	162	232	704	141	162	168	72	202	141	61	191	332	230	102	97	124	165	18	54	184	14	102	326	163	160	110	130	144	90	384	154	34	254	98	118	354	177	96	278	226	176	167	100	178	118	22	122	184	18
ENSG00000164733	6488	1223	1242	432	806	779	624	1131	3696	412	1312	2541	541	1995	513	461	3016	4116	801	1346	211	352	1149	1598	773	642	829	613	996	3765	1193	1000	761	364	680	1129	595	658	1032	921	699	1224	1731	941	605	329	618	1223	126
ENSG00000198848	94	0	0	16	0	0	0	0	48	0	12	1	0	0	0	0	0	0	0	2	0	0	0	0	0	0	12	0	0	0	0	0	0	0	0	0	11	0	0	18	0	0	12	0	0	0	0	0	0
ENSG00000197170	1111	1262	1940	1385	530	659	2428	1997	3435	932	1214	3404	1434	1426	1076	376	959	3328	2295	1013	499	1291	1479	1827	1454	1324	837	594	949	1763	1837	2891	1385	1205	863	1777	1564	3345	1062	1440	787	820	927	2355	2069	1182	1520	1792	489
ENSG00000228451	99	86	63	26	24	4	30	93	130	4	44	48	94	124	8	10	52	120	55	36	10	26	42	43	119	14	24	18	46	39	6	46	66	35	36	43	122	14	36	15	54	32	38	24	40	25	31	30	7
ENSG00000215007	12	4	2	15	0	4	0	10	0	6	4	0	2	0	0	6	0	2	0	8	6	14	0	0	2	8	16	4	0	4	12	0	4	0	18	30	2	8	0	2	0	28	10	0	10	8	8	0	0
ENSG00000240747	24	0	16	19	0	0	23	0	15	0	4	3	0	0	0	6	0	10	3	0	2	0	0	0	10	3	0	0	0	20	3	0	5	0	0	5	0	0	0	14	0	0	9	0	3	18	0	21	0
ENSG00000230330	178	308	390	197	61	85	280	226	565	185	186	308	233	324	211	78	217	481	312	135	90	125	216	303	500	221	106	132	105	394	306	249	228	205	136	368	330	396	309	310	128	118	242	424	362	230	305	451	69
ENSG00000119335	6627	6687	9525	3930	3644	3632	5230	8974	10519	2634	5278	9383	8958	7801	3734	3589	7314	8215	5656	4737	1916	3356	8113	5664	6898	3819	3777	2628	6741	8902	4504	5943	5673	3720	4922	8923	4433	7072	7556	5506	4010	5072	4840	7347	5610	2730	4563	7847	1218
ENSG00000118620	210	230	184	54	57	115	80	90	152	54	150	96	185	43	55	10	127	138	174	92	28	92	97	150	59	72	62	58	91	79	146	187	105	107	109	147	71	126	54	86	70	101	108	171	108	54	139	161	22
ENSG00000164543	428	58	176	41	156	118	64	123	219	75	226	82	392	166	88	40	208	275	46	228	34	47	509	277	243	84	174	146	136	261	162	146	221	160	118	122	28	271	229	103	110	142	252	120	107	57	50	131	16
ENSG00000225159	224	254	200	70	95	50	82	150	324	34	94	266	156	127	100	56	88	213	105	166	40	45	159	170	133	97	122	25	231	81	91	98	46	130	86	174	121	142	163	158	53	138	96	57	124	24	64	237	22
ENSG00000237298	12	0	11	35	0	4	0	37	62	4	18	6	2	48	5	8	6	46	16	21	10	18	10	28	30	4	10	29	0	53	9	6	37	4	54	12	14	8	0	1	0	13	26	0	2	21	8	8	1
ENSG00000153391	21	16	89	31	24	53	0	14	86	33	57	20	60	10	47	10	14	55	7	37	16	22	54	58	34	33	17	22	75	41	37	30	19	28	46	56	51	10	76	30	6	37	31	34	17	8	20	20	4
ENSG00000121774	2248	2064	3437	1201	1329	1318	969	2656	3733	848	1661	3926	2379	3326	1099	872	1922	2856	1530	1137	671	994	3347	1958	2185	1417	1416	1053	2480	3558	1687	2335	1732	1034	1298	3432	1338	2536	2362	1534	1131	1876	1573	2543	2008	1024	1777	2782	416
ENSG00000101236	404	202	309	61	168	189	94	393	331	34	316	62	326	250	94	145	132	223	209	170	74	133	262	243	177	124	128	68	108	450	217	261	273	190	194	386	150	183	306	179	10	168	293	359	70	28	96	133	27
ENSG00000248905	633	140	214	167	120	136	85	171	838	115	207	840	333	518	120	47	565	748	156	298	84	114	272	382	223	111	264	76	108	713	448	180	86	53	167	231	156	288	135	398	34	322	858	231	51	38	106	257	46
ENSG00000160214	393	276	701	411	174	332	430	397	554	242	286	863	732	392	174	201	482	703	251	295	299	223	673	674	529	372	290	221	381	456	629	666	387	379	165	432	328	688	415	521	365	303	632	509	581	182	521	659	98
ENSG00000224424	42	14	52	18	44	34	20	4	0	18	22	0	0	48	46	26	45	0	12	12	10	0	20	9	64	8	16	0	4	32	44	40	29	24	6	36	14	41	48	10	0	4	28	21	2	44	8	2	0
ENSG00000100823	1519	1152	1945	1032	898	643	1040	1090	2738	671	887	2547	1273	1417	703	850	1282	1807	917	704	439	679	1396	1432	1408	1154	786	570	1394	1876	1474	808	1154	637	583	2036	875	1312	1322	968	644	738	1012	1097	1396	700	666	1597	340
ENSG00000179532	667	12	166	48	193	86	180	282	259	40	161	153	25	164	95	114	108	254	204	163	72	162	376	452	194	207	95	86	30	319	575	183	122	70	131	115	105	368	16	127	21	107	401	22	59	34	62	74	33
ENSG00000066336	1298	28	43	411	83	219	95	10	758	271	206	460	343	227	40	91	456	1067	3	59	22	4	114	138	16	24	734	188	102	1148	214	83	38	22	0	124	162	63	46	267	42	727	774	4	25	70	19	46	51
ENSG00000160818	479	1039	880	682	324	436	1063	1038	1997	489	435	2146	843	1110	610	342	305	1708	1272	397	332	527	952	1428	1488	750	386	99	856	1044	995	1262	933	820	497	904	837	2020	887	793	260	559	861	1213	886	501	499	1545	336
ENSG00000065809	11512	15716	25814	10720	6815	9268	15210	30459	18279	6580	11202	16085	27604	14514	8046	8765	11019	18826	15436	10975	3349	6894	16884	15085	10402	8436	8905	10028	10774	21282	10576	19526	15520	9836	10909	24289	9601	26581	16415	10579	10021	11702	7140	21696	13241	5645	16630	17097	2836
ENSG00000185085	394	352	426	100	188	106	51	496	149	94	262	184	352	282	114	200	184	262	168	178	22	54	338	160	142	108	160	132	167	562	52	146	138	142	188	501	207	85	348	98	193	231	210	250	78	55	111	274	28
ENSG00000171049	90	0	0	12	1	27	6	0	211	26	14	10	109	2	0	14	90	6	0	0	0	0	0	0	0	0	73	0	0	44	0	2	4	0	0	2	0	0	0	0	0	34	15	0	0	0	12	0	0
ENSG00000256913	52	0	2	0	6	0	1	20	7	2	4	0	10	10	2	22	40	5	0	1	0	32	20	34	1	0	8	0	22	32	28	16	40	0	0	0	0	1	0	0	0	0	0	0	1	8	2	0	0
ENSG00000130775	2803	62	46	220	223	143	45	32	1322	437	219	1400	293	354	46	64	712	1662	22	70	42	2	143	304	56	60	481	46	66	1811	148	216	142	52	22	116	112	211	193	331	52	983	1455	84	10	68	69	87	48
ENSG00000259581	99	0	0	20	4	10	0	4	64	0	14	70	0	2	16	46	0	28	0	6	22	8	16	12	0	8	0	0	2	72	22	0	0	0	2	0	0	12	4	2	0	40	14	0	0	0	6	0	6
ENSG00000167363	477	692	995	230	325	420	336	1112	478	83	253	728	542	732	150	179	799	538	414	353	86	187	815	565	645	233	293	361	549	642	440	425	566	305	531	770	273	676	784	322	268	548	350	393	461	164	246	586	59
ENSG00000242715	50	64	32	5	4	4	20	12	12	18	27	2	11	28	10	20	104	110	6	26	6	22	53	14	0	17	17	112	16	102	68	17	23	41	4	54	28	28	31	4	0	26	5	35	53	24	43	50	8
ENSG00000162819	1659	1436	3384	1102	935	599	1705	2778	3607	837	1291	3914	2371	1904	1206	381	1666	3264	2409	1136	504	828	2495	1668	1868	1491	528	1028	1188	2312	2268	2818	1578	1063	1127	2145	1716	3959	2144	1758	875	876	960	2759	2183	684	1585	2556	346
ENSG00000100906	2146	1757	1884	2511	1710	1958	1307	1716	9831	12834	1608	1791	2424	2791	1491	1003	1831	4684	796	1374	675	864	2505	8694	2513	986	26575	1401	3165	3990	9546	2505	1426	1296	1700	1827	1441	6214	1318	3880	709	6919	8564	2438	1002	725	1692	3063	434
ENSG00000262833	31	0	0	0	6	6	0	2	0	0	4	0	0	0	12	0	0	0	1	3	0	0	1	0	22	2	0	0	0	56	0	0	0	0	0	0	0	0	0	0	0	3	14	0	0	0	0	0	2
ENSG00000099204	1096	1660	2240	788	889	789	639	2163	1613	434	847	2042	2074	1674	826	964	1484	1415	971	1330	260	344	2319	898	780	642	739	1591	1010	1568	1025	1758	622	1114	1569	2244	939	1548	1599	840	1517	1024	611	2157	1171	625	962	1008	155
ENSG00000228519	314	379	435	243	234	152	501	265	712	196	212	338	214	474	277	296	344	475	375	290	107	167	317	239	380	219	155	370	425	399	501	258	394	251	240	542	153	298	421	199	107	204	203	503	340	180	176	347	96
ENSG00000112096	23054	4683	6269	3729	8652	11096	2460	3978	38185	6129	6094	10158	9596	17992	3548	2324	14098	14485	2724	3550	1323	2019	13354	7304	9179	4713	10786	4807	17995	22667	5716	5100	3971	2513	2781	11886	6546	10455	16872	5756	2401	5759	13283	3470	3083	2802	2371	13786	576
ENSG00000078140	487	782	1077	515	319	365	830	885	1607	467	549	1534	1005	845	607	328	650	1578	684	544	277	692	742	768	1141	771	434	397	728	1019	1025	1053	891	886	628	1007	880	1596	709	699	348	440	751	1392	1149	491	803	1508	347
ENSG00000104823	1596	1880	2965	784	613	1093	1242	970	2288	898	1372	2347	2196	1536	728	734	1982	1130	1305	1369	519	651	1671	1367	1127	941	942	964	1309	1701	1332	1677	1066	1202	1113	2602	700	1636	1767	1331	750	646	858	1103	1427	666	897	1984	275
ENSG00000111231	158	292	637	195	233	142	338	537	675	218	217	526	374	210	140	66	61	654	386	132	125	197	235	273	196	193	134	178	208	562	300	361	189	136	264	453	463	590	230	279	72	188	75	350	288	147	211	419	50
ENSG00000120798	214	108	71	104	49	26	106	241	237	45	59	106	66	48	105	42	140	97	114	125	63	73	78	50	296	135	88	72	68	240	102	112	107	121	46	229	80	379	84	102	90	59	215	108	147	35	66	110	39
ENSG00000163938	1301	1311	2316	1334	742	924	1365	2165	2627	814	1184	1912	2093	1493	756	799	1426	2138	2184	1113	522	1013	1666	1386	1696	1072	789	609	1007	1881	1431	1748	1557	840	1219	2182	1005	2071	1312	1276	916	937	740	2340	1373	828	1142	2052	311
ENSG00000141068	404	106	205	84	79	125	47	128	175	60	103	131	303	86	74	45	158	151	47	62	32	41	98	17	177	170	63	149	198	513	253	84	111	3	36	250	42	90	198	72	0	155	374	147	56	34	47	255	25
ENSG00000185404	519	176	472	138	127	164	109	486	331	85	318	218	459	226	161	156	375	486	267	312	120	161	297	397	684	199	226	159	252	480	573	190	130	183	282	230	112	585	388	290	182	222	325	245	232	113	163	268	72
ENSG00000162747	58	0	0	180	43	50	2	0	70	58	4	3	27	0	0	22	11	3	0	8	4	2	2	0	6	0	173	0	40	18	0	28	0	0	0	12	53	3	0	12	0	14	22	0	0	1	4	0	2
ENSG00000112343	1574	718	1506	531	659	580	643	1688	1447	293	597	1227	1534	1302	474	433	1017	1117	523	845	244	547	1120	618	2198	414	633	449	825	1505	845	736	891	677	645	1409	707	1019	1241	547	557	833	633	1151	596	540	786	959	160
ENSG00000106261	1830	1808	2548	944	989	1045	1246	2996	1881	550	1425	2048	2159	1354	887	1201	1551	1454	1270	1702	444	885	2508	1501	1456	842	997	1138	1388	2480	1299	1750	1624	1156	1449	2793	983	1822	1963	1418	700	1205	1285	2754	703	769	1545	1209	280
ENSG00000109814	451	363	576	174	244	121	137	309	343	170	351	268	286	469	143	93	290	456	147	234	81	76	467	101	156	160	203	131	261	407	252	399	443	140	183	477	252	372	293	168	201	288	313	300	219	66	59	468	64
ENSG00000163818	224	86	259	98	223	65	46	162	318	121	115	204	119	287	84	46	96	284	133	141	30	134	171	229	227	52	92	64	111	275	106	80	108	98	85	161	78	143	175	69	122	125	105	108	134	56	84	174	25
ENSG00000268947	29	0	0	0	0	0	12	0	0	0	6	6	0	0	6	0	0	8	1	26	0	4	8	42	0	0	0	0	0	12	16	0	0	0	4	0	0	14	0	0	0	0	0	0	0	0	0	0	0
ENSG00000147224	228	381	367	134	142	78	130	275	225	111	215	352	495	382	133	40	180	320	221	172	61	178	160	260	97	155	158	0	123	305	184	88	266	109	87	446	120	237	188	129	224	90	99	190	116	72	99	290	18
ENSG00000205940	10	4	0	4	2	7	33	34	1	7	0	0	0	2	0	0	0	12	2	6	0	13	4	13	3	0	0	0	0	1	12	8	6	2	12	18	0	3	4	2	28	4	2	4	0	0	0	4	0
ENSG00000241852	147	26	142	34	27	13	30	185	99	19	94	143	66	140	24	34	80	92	49	76	12	54	184	147	26	30	48	62	154	42	92	116	45	16	18	70	60	52	64	65	0	15	137	38	43	12	26	70	12
ENSG00000089775	258	114	255	95	99	60	50	240	143	43	191	219	202	143	75	37	112	115	97	135	35	50	307	142	74	78	76	52	130	179	194	50	87	88	63	230	35	156	152	110	0	130	134	171	24	71	54	72	7
ENSG00000099139	139	6	0	117	14	48	0	130	120	67	39	66	12	56	39	8	52	82	0	57	6	4	37	33	34	20	56	66	10	152	184	29	16	16	0	28	18	55	8	34	0	30	153	18	4	20	1	26	2
ENSG00000051523	732	132	9	236	127	135	71	14	868	133	176	545	184	204	173	77	174	820	66	59	78	46	320	240	106	113	188	46	80	308	210	32	73	43	15	104	18	116	74	61	94	192	195	71	104	148	13	161	85
ENSG00000134461	45	52	244	36	8	76	66	38	56	33	32	136	110	100	14	43	89	26	139	34	11	25	96	29	118	56	39	36	68	137	108	143	36	40	12	66	34	156	106	59	112	21	50	18	43	14	36	58	22
ENSG00000279861	20	0	6	0	0	4	0	4	14	10	2	2	0	0	0	4	0	0	0	2	0	0	32	2	0	10	6	0	0	7	0	2	0	0	0	0	0	2	0	12	0	43	34	0	0	0	0	8	0
ENSG00000181929	444	484	1022	263	309	431	325	565	906	208	325	883	1043	693	134	234	567	491	323	343	77	286	776	426	370	374	333	395	441	596	246	533	579	296	436	857	316	490	446	275	312	511	277	582	328	235	332	484	83
ENSG00000134285	242	360	331	287	201	182	313	561	367	204	490	426	377	275	472	216	223	485	588	426	83	237	721	502	572	278	290	216	210	348	271	410	297	162	212	233	242	115	529	155	138	88	192	733	395	109	284	394	69
ENSG00000164221	406	52	242	180	114	75	64	158	356	53	129	338	314	230	74	0	246	188	283	124	58	85	262	283	125	47	130	58	187	247	174	186	190	122	102	230	194	253	257	149	52	73	201	140	152	120	151	200	57
ENSG00000135334	712	373	625	276	327	329	185	788	512	171	359	254	587	443	193	210	553	569	308	487	157	202	590	317	392	151	285	385	477	845	519	554	280	181	413	611	317	586	477	310	276	394	594	350	287	295	297	452	49
ENSG00000149925	311	333	548	543	244	179	628	450	1091	285	298	983	513	487	405	208	435	993	729	314	181	241	424	503	542	369	224	373	520	513	500	763	475	357	358	614	568	1088	335	508	381	291	438	647	551	297	435	646	135
ENSG00000100632	298	176	351	355	189	216	470	297	716	233	173	520	270	205	177	123	253	469	207	162	160	256	289	141	627	326	295	401	336	423	361	449	296	193	185	523	312	471	222	274	217	241	195	324	375	128	226	427	97
ENSG00000145147	45	31	52	66	34	2	6	122	4	10	22	82	92	54	52	16	22	57	28	31	4	14	60	10	68	8	20	0	6	40	59	195	40	44	84	80	20	13	50	18	0	36	402	50	6	16	42	35	6
ENSG00000205268	776	143	158	51	123	96	87	228	353	103	189	194	128	271	116	87	206	326	149	106	67	49	424	198	113	100	158	258	151	500	257	215	234	63	200	218	64	228	197	134	66	231	184	394	23	16	133	121	31
ENSG00000234771	82	0	0	0	8	0	61	0	18	2	44	94	0	8	1	0	16	22	6	30	31	18	69	71	18	16	16	40	18	36	16	14	4	12	14	6	4	107	146	36	0	46	86	4	8	0	8	0	0
ENSG00000104915	539	290	618	344	259	252	373	563	606	229	279	424	599	500	294	214	537	628	212	286	202	261	522	774	458	539	444	268	470	774	500	390	481	307	335	566	381	513	390	438	212	430	673	433	387	230	455	408	70
ENSG00000143653	222	0	18	6	1	16	0	48	96	14	47	196	10	68	6	0	116	184	1	4	8	8	21	25	6	0	12	0	46	44	9	2	9	15	0	23	1	70	0	12	0	28	42	4	10	4	15	45	8
ENSG00000168040	516	526	876	409	322	279	389	754	827	207	558	1266	525	750	231	226	714	759	565	325	276	347	696	436	595	242	339	133	319	718	532	878	617	290	235	693	382	779	570	401	203	178	279	774	797	167	522	791	95
ENSG00000167208	183	0	4	22	22	34	1	0	96	24	8	6	0	0	6	0	16	13	8	4	0	0	8	0	0	0	24	0	9	58	74	16	0	0	0	22	18	4	38	12	0	28	60	18	0	0	0	10	0
ENSG00000163563	595	0	40	156	43	41	0	0	342	22	79	311	63	14	16	0	90	447	4	6	22	0	8	62	28	10	167	0	44	94	107	0	0	7	8	2	28	64	44	79	58	72	117	0	14	0	6	64	13
ENSG00000135272	457	66	20	25	64	42	6	0	119	15	49	176	16	68	2	20	107	275	14	33	16	0	22	44	0	18	4	70	14	164	68	20	46	2	0	62	34	10	2	52	0	76	48	0	8	2	0	14	13
ENSG00000163823	1738	22	56	82	38	46	0	0	1060	62	84	434	96	112	6	0	658	861	0	30	14	0	81	174	0	6	122	0	16	480	94	0	14	14	0	35	54	72	142	30	0	240	287	0	4	0	2	106	6
ENSG00000257906	47	81	131	39	85	18	48	197	37	12	40	112	171	73	71	30	3	32	39	58	13	18	38	120	0	17	8	28	109	89	131	122	77	56	57	183	0	107	7	64	83	42	57	44	28	39	40	9	12
ENSG00000101871	209	268	463	98	140	188	349	393	150	69	154	304	349	268	86	140	260	233	121	186	72	86	543	116	123	88	141	318	293	410	339	234	322	128	123	122	92	421	288	128	160	217	111	351	101	85	238	289	23
ENSG00000205045	73	0	0	18	12	4	10	0	6	4	22	0	0	16	0	0	0	0	0	0	22	0	0	0	0	8	18	19	0	0	0	0	18	0	0	0	0	0	0	5	0	12	2	26	0	0	2	6	0
ENSG00000057657	652	12	38	212	187	229	66	0	540	306	243	223	162	267	94	134	102	338	32	42	16	8	153	397	13	19	723	252	96	541	364	52	35	51	33	46	263	305	130	310	50	560	757	66	12	40	39	118	55
ENSG00000136935	665	287	604	308	247	309	468	628	666	231	443	882	525	800	249	95	431	756	716	442	291	257	526	580	726	372	333	38	271	753	852	454	523	327	341	505	347	907	377	405	184	316	630	708	299	104	389	597	92
ENSG00000279459	0	0	0	0	0	12	2	0	0	0	8	0	0	0	0	0	0	0	10	0	0	0	4	0	0	12	0	0	0	0	0	0	0	0	2	0	0	0	0	18	0	0	2	0	0	0	0	0	0
ENSG00000106004	289	584	546	213	199	148	251	433	344	230	328	248	478	200	90	222	262	403	359	180	130	130	596	206	433	220	214	192	124	755	305	196	361	214	196	414	279	345	490	245	92	154	253	395	295	83	309	241	62
ENSG00000214353	122	0	0	0	12	28	0	4	4	0	6	2	0	0	0	0	0	30	2	10	0	0	0	0	0	0	0	0	24	27	0	0	0	0	0	0	1	20	18	0	90	6	22	0	0	0	36	0	0
ENSG00000163704	48	12	40	16	6	4	59	60	30	4	0	228	0	24	6	14	8	8	8	10	0	12	22	4	0	0	4	44	6	18	10	18	24	12	1	18	2	70	32	48	0	8	40	54	32	10	20	76	2
ENSG00000163749	0	34	94	24	14	3	51	4	62	20	26	79	30	20	43	2	24	8	10	8	18	0	7	78	0	27	4	0	12	0	26	30	3	14	32	18	32	51	6	24	38	66	5	8	74	8	14	47	3
ENSG00000169908	372	72	425	217	248	44	249	57	1219	35	264	778	268	2453	618	81	418	368	113	257	88	64	256	202	379	262	198	338	588	475	755	297	807	296	134	271	266	106	353	352	44	173	583	62	416	138	2	579	36
ENSG00000170382	85	14	16	28	63	30	71	152	92	4	137	31	68	10	133	97	8	14	210	178	68	130	193	186	292	116	24	70	4	32	136	82	68	16	62	42	28	132	59	87	94	20	233	76	18	26	74	14	32
ENSG00000157193	299	207	338	145	155	231	175	326	180	74	331	188	233	128	134	163	62	195	186	430	62	120	222	433	54	189	87	58	134	376	400	201	439	213	163	175	256	203	128	182	178	168	212	515	236	56	412	186	33
ENSG00000026025	2298	188	194	489	370	203	115	66	2590	252	489	1651	139	581	64	111	641	2132	101	200	51	17	331	880	111	199	632	309	563	1851	743	227	170	78	85	375	40	438	447	382	83	651	1008	182	75	125	6	880	76
ENSG00000237737	58	0	0	0	0	2	1	26	24	2	14	0	14	0	0	0	0	0	10	8	0	0	8	40	2	14	0	0	0	51	22	0	0	0	2	4	0	6	4	0	0	0	4	0	0	0	10	0	0
ENSG00000145391	3357	3957	6486	1911	2458	2158	2400	6279	4058	1065	2907	4680	4821	4055	1715	1856	2960	3750	3329	3441	830	1214	5521	2587	1699	1700	2063	2538	2841	5797	3021	5025	4327	2762	3188	4560	2645	4500	4561	2710	2145	2480	2169	5897	2471	1711	2808	3052	558
ENSG00000224892	13	0	4	2	0	8	1	23	24	0	2	7	4	0	9	2	6	0	8	0	16	0	5	2	11	0	2	0	9	2	0	2	12	4	0	0	5	17	0	8	2	2	0	10	3	0	0	21	2
ENSG00000060762	827	1014	2243	1569	447	697	1884	933	3243	933	1031	1939	1290	942	1010	435	690	3203	2345	843	568	878	1242	1433	1680	1137	712	538	1155	1103	872	1677	1789	951	725	1355	1861	2073	944	1505	843	856	654	1799	2750	919	1254	2355	308
ENSG00000168675	1171	1419	2245	754	685	618	582	1911	1253	452	1265	1467	1203	1430	413	677	803	1352	1113	680	285	543	2138	1066	754	665	723	892	494	1792	673	1007	1180	804	1071	1818	1253	1195	1547	1193	425	836	962	1822	652	414	1261	771	115
ENSG00000276168	1096420	1562919	1300567	2061977	1495661	1462522	2339155	2001108	1680187	1944264	1513278	2352621	1496677	1410605	2957398	1491817	1541406	1929763	1899278	2653067	1556650	1750106	1691308	2859586	2477470	1774746	1426507	831159	1785552	1548148	1768239	1161869	2071475	1829969	1005283	2282747	1669215	741548	1244823	1861448	1656352	1281330	2267150	1687098	3008138	2873672	2842003	2439016	811944
ENSG00000233030	116	0	6	0	0	0	4	0	2	0	3	0	0	0	8	0	0	0	0	10	0	0	0	26	1	0	0	0	0	24	0	22	20	0	10	0	0	2	0	17	0	0	0	24	0	0	2	4	0
ENSG00000100360	79	42	118	98	71	71	74	177	165	71	68	232	189	80	54	66	20	132	92	50	12	61	287	90	70	52	47	19	64	140	93	54	91	110	75	138	101	167	86	127	2	94	77	98	70	42	49	88	19
ENSG00000204899	78	60	232	54	22	60	101	143	115	50	84	147	148	66	70	10	86	28	44	105	23	102	111	27	70	77	48	108	52	137	64	93	34	43	48	115	115	170	40	91	78	107	28	66	82	88	75	50	19
ENSG00000224578	1410	966	1792	852	728	756	931	1110	2548	750	796	2103	1360	2006	694	556	722	1655	962	772	338	771	1458	723	870	684	644	154	1124	2120	778	815	1462	882	688	1812	1062	1375	1590	1250	1002	914	884	1107	1554	403	902	1667	255
ENSG00000107951	345	297	528	58	169	165	114	222	247	58	206	230	265	277	133	92	198	251	107	195	36	78	358	158	200	102	161	193	225	273	162	144	209	86	188	255	138	230	274	196	180	138	143	242	114	74	118	228	36
ENSG00000135486	6043	4812	7229	4190	3721	2738	4770	5220	12826	3277	4168	10999	6721	7643	3451	2672	4883	10751	5172	3535	1597	3906	8301	5772	5266	4086	3057	2105	6151	8635	5859	5913	6346	4014	3212	9403	5418	8001	5101	5575	3175	4814	5930	6465	7749	2632	4690	10449	1287
ENSG00000226950	403	240	454	439	215	261	350	493	912	153	283	717	464	428	207	171	344	450	314	342	142	177	564	310	351	302	262	268	305	563	317	442	401	300	159	432	281	561	294	349	129	320	252	559	523	214	355	360	82
ENSG00000144445	272	148	163	32	49	30	30	46	118	28	40	94	160	44	47	22	92	130	43	130	42	36	53	71	168	86	43	97	69	199	127	80	60	98	122	181	32	226	94	90	46	50	88	219	51	58	83	24	20
ENSG00000214013	739	169	313	105	166	50	219	282	396	68	248	320	190	332	161	177	228	394	402	355	163	86	349	381	283	229	250	313	235	409	656	196	125	199	286	548	232	566	326	344	136	295	363	92	278	139	203	449	66
ENSG00000139192	463	246	169	166	145	192	210	216	241	164	361	514	368	262	138	94	80	392	301	246	83	154	728	359	145	367	92	164	192	377	153	225	178	279	131	245	190	208	233	203	167	108	362	210	131	138	356	278	35
ENSG00000154059	1672	1699	2681	1121	847	871	1654	2576	3007	772	1079	2971	2469	2066	921	733	1749	2536	2041	1109	443	937	1862	1240	948	1234	659	1208	1596	1979	1558	2040	1582	1019	1254	2429	1632	2870	1949	1621	887	1019	826	2599	1595	861	1396	1649	293
ENSG00000053900	462	176	468	128	157	188	221	331	334	92	236	646	368	314	206	116	359	410	279	185	71	158	386	257	121	136	75	77	107	274	307	249	167	203	144	312	71	480	204	174	251	233	194	171	138	140	230	309	50
ENSG00000141569	378	313	411	155	157	252	168	408	279	52	220	113	324	558	104	122	342	171	182	227	104	126	207	160	215	156	58	146	184	427	212	242	259	169	130	389	26	280	425	158	254	120	208	101	192	78	298	465	26
ENSG00000136783	219	86	327	169	136	108	216	170	459	116	188	297	256	211	153	196	72	394	104	142	94	187	304	152	168	270	130	151	326	368	155	124	320	170	75	380	107	218	215	229	141	186	168	310	353	125	140	248	40
ENSG00000175416	1989	1704	3155	1568	1058	1241	2092	2462	3900	1070	1691	2561	2814	2378	1046	1267	2131	2358	2097	1448	738	1399	2243	2574	3681	1470	1245	446	2114	3079	1687	2167	2094	1111	1178	2852	1938	3014	1776	2311	1456	1598	2314	2020	2246	1248	2104	3153	538
ENSG00000182199	745	732	942	226	313	314	244	990	547	140	415	465	605	1073	160	226	639	288	291	288	81	253	722	333	319	223	364	506	472	1380	376	271	400	285	278	715	369	290	826	338	404	535	470	501	370	208	280	356	67
ENSG00000090674	304	218	340	161	64	121	74	288	301	47	66	399	282	219	48	59	131	97	146	286	16	55	126	245	77	114	124	94	78	258	45	155	90	65	97	167	90	16	118	228	82	144	206	126	84	78	186	191	37
ENSG00000088854	493	322	486	204	162	198	234	556	377	112	375	521	489	328	155	172	212	505	218	294	47	89	295	282	210	132	156	272	222	431	414	281	383	278	189	377	245	283	240	290	66	266	489	478	164	136	200	142	62
ENSG00000198785	50	0	0	0	20	0	0	24	8	6	0	0	12	0	0	0	0	1	0	12	0	10	0	40	0	6	0	22	0	18	0	16	0	0	18	0	0	0	0	0	4	0	12	0	0	0	0	0	0
ENSG00000130811	2111	2604	3756	1624	1346	1143	1502	3233	3891	1226	1295	3921	3588	3508	1308	1388	2665	3389	1840	2164	557	1344	3398	1979	2529	1745	1437	1285	2619	3888	2344	2594	1754	1585	1451	3863	2035	3060	2826	1652	1379	1383	2155	2668	3367	1163	1681	3659	361
ENSG00000264449	24	0	0	0	0	0	0	90	0	0	38	0	0	0	2	0	0	0	3	0	0	0	14	24	0	0	2	0	0	18	20	0	0	0	10	0	0	45	0	0	0	0	0	6	0	0	0	0	0
ENSG00000005889	1008	988	1311	685	470	806	748	1805	1407	400	703	1068	1366	1214	303	385	822	953	921	704	269	439	1264	991	953	547	519	506	897	1449	1042	1430	1077	716	780	1317	670	1030	1034	659	449	709	588	1483	667	300	645	987	156
ENSG00000106952	66	0	0	31	26	0	0	0	44	6	6	5	8	4	0	3	0	14	0	0	0	0	0	14	0	0	8	0	4	28	0	0	2	0	0	0	0	0	0	4	0	0	50	0	0	0	2	0	0
ENSG00000214960	55	104	124	64	80	52	124	327	406	45	138	177	122	244	77	125	84	150	163	134	61	91	156	146	148	105	16	64	52	108	192	92	134	82	119	174	108	127	121	103	97	161	159	240	220	90	168	213	22
ENSG00000044459	235	20	34	45	3	27	34	30	168	22	18	298	104	26	16	28	63	233	26	0	17	36	42	22	12	52	25	36	0	80	61	90	49	43	44	10	18	88	95	56	0	51	60	80	0	22	16	44	22
ENSG00000135164	573	134	204	251	164	110	159	491	412	164	189	565	286	357	164	134	333	564	348	295	136	128	341	346	356	277	153	42	207	477	419	152	285	110	205	413	210	439	243	231	188	335	425	324	152	82	155	325	52
ENSG00000141522	1877	2377	2755	1311	1258	1193	1278	3141	3043	840	1649	3111	2868	2312	837	1121	2443	2229	1627	1859	590	1060	2687	1896	1843	1264	1306	762	1739	3388	1976	2162	1519	1038	1745	3317	1148	2367	2102	1468	884	1646	2288	2169	1717	1184	1494	2403	371
ENSG00000102393	334	4	74	59	48	33	59	42	195	53	20	158	32	40	27	2	110	89	72	70	10	6	43	133	74	71	56	78	82	123	20	64	51	12	24	16	87	99	58	19	0	138	182	12	24	0	21	70	6
ENSG00000144744	452	535	790	342	238	228	276	573	838	282	229	952	486	555	194	177	457	864	280	280	112	211	544	361	668	351	118	250	349	411	487	295	485	232	255	656	256	803	503	330	228	157	222	567	450	177	343	485	64
ENSG00000143373	437	321	567	230	248	289	131	529	476	120	413	309	508	420	94	320	357	267	168	327	42	182	640	352	435	124	333	278	421	619	289	464	256	286	268	515	96	331	232	238	52	218	279	377	131	51	202	230	24
ENSG00000159208	15	10	48	2	45	30	6	67	85	15	14	77	32	4	15	7	32	94	0	8	16	28	2	31	4	29	2	0	40	14	43	26	6	11	40	14	24	34	18	26	0	10	39	4	14	50	58	46	9
ENSG00000158773	677	194	651	312	259	251	211	470	579	137	325	465	408	389	174	236	329	526	266	298	142	151	417	430	622	308	384	394	484	648	368	210	261	160	339	425	235	484	471	225	194	338	475	698	310	150	232	557	85
ENSG00000174953	698	443	533	333	232	217	329	650	597	208	428	617	521	602	183	48	272	813	329	285	197	223	702	579	607	357	216	176	391	631	434	543	365	343	415	641	269	807	419	462	68	329	347	731	464	219	336	510	84
ENSG00000247081	171	48	27	20	29	34	13	12	156	24	6	18	26	62	0	22	10	6	18	20	0	0	17	8	12	6	8	6	0	42	68	9	16	38	28	47	21	7	0	24	30	22	29	24	25	2	24	4	6
ENSG00000023608	145	38	104	72	22	54	33	40	328	92	28	146	10	38	26	7	84	300	84	36	12	5	62	191	98	58	164	0	37	201	34	54	42	39	23	66	41	169	88	56	44	169	102	29	16	18	50	115	11
ENSG00000272848	55	88	36	10	30	44	16	43	76	6	18	46	144	24	26	24	10	10	22	47	10	30	30	58	52	2	10	56	44	30	41	30	48	40	60	70	14	15	60	44	10	18	22	144	22	2	104	16	2
ENSG00000165678	2005	2276	4033	1335	1232	979	1789	2843	3596	1028	1932	2309	2771	2240	1134	1119	1791	2620	1794	1386	626	1057	2650	1404	1521	1399	954	1405	1882	2981	1348	1711	1588	1219	1313	3318	1749	2315	2028	1736	1641	1391	992	1915	1837	955	1444	1926	351
ENSG00000114739	190	155	188	58	72	132	57	197	207	61	126	88	102	243	63	104	114	69	124	141	30	22	146	87	172	103	104	230	36	257	92	127	72	100	80	83	142	133	126	40	0	88	143	54	120	70	84	126	13
ENSG00000271503	38	0	0	2	0	0	0	0	40	4	16	0	2	10	0	0	0	42	0	0	0	0	17	25	0	0	16	0	38	4	17	0	0	4	0	8	8	0	0	0	0	0	4	0	0	2	0	0	0
ENSG00000151623	846	2236	3542	390	767	985	852	3526	1403	526	1266	1475	4120	1436	564	938	1053	1207	1068	1338	243	516	1742	1563	594	1058	653	1183	924	2298	2870	2161	1872	1718	1589	2452	1289	2347	1460	1166	1149	1046	700	2335	365	435	1387	1268	149
ENSG00000167306	4452	5093	6886	2057	3090	2464	2588	7085	7170	1453	4985	7312	4914	6872	4603	2429	5514	4447	3988	5351	1530	2637	7725	4630	6524	3470	2648	2739	4812	7647	6445	6391	4135	2680	3851	7374	2160	7631	6569	3815	2800	3074	5961	5782	3501	2056	3628	5792	778
ENSG00000256269	129	229	309	89	32	47	164	175	220	84	268	258	169	175	36	87	307	187	57	113	36	67	171	154	212	187	96	174	204	258	177	110	274	106	132	193	67	83	208	77	0	78	114	343	206	10	115	273	42
ENSG00000144161	156	134	84	99	60	84	248	134	197	76	40	438	149	56	141	18	103	202	83	97	64	61	158	86	239	118	122	114	36	100	226	227	139	54	119	172	164	56	104	107	140	128	100	89	213	78	81	136	15
ENSG00000123106	964	938	1751	521	599	428	720	1314	1199	374	707	1094	1629	1433	573	167	661	1371	915	906	170	558	1126	792	815	695	371	333	742	1087	570	839	515	612	685	1316	678	1217	1044	815	741	566	567	1360	930	294	562	1024	129
ENSG00000224597	75	228	335	141	74	90	137	143	418	65	113	374	176	121	72	74	162	289	165	80	36	55	243	162	72	78	114	101	110	241	182	191	154	129	177	185	157	302	250	183	62	99	140	131	128	90	68	177	49
ENSG00000169136	215	290	293	122	84	119	87	173	235	71	160	210	163	354	100	82	182	257	134	125	60	46	305	168	150	118	175	126	223	354	132	94	127	150	141	306	70	104	171	83	20	191	279	118	149	72	140	183	25
ENSG00000010295	374	8	18	159	0	75	2	11	129	32	63	144	13	109	29	26	114	254	0	39	20	12	10	77	25	9	54	0	6	182	18	24	48	22	20	35	0	70	40	108	0	136	256	3	19	0	74	45	31
ENSG00000153037	703	1134	997	1001	398	310	1084	1189	1776	716	597	1380	930	619	534	185	642	1599	935	517	291	659	808	741	812	758	552	666	578	1046	813	1057	732	633	479	993	923	1092	653	1008	338	587	586	1124	1095	578	719	1539	272
ENSG00000225921	1263	2197	2177	2000	944	729	2885	2250	4825	1842	1598	3235	2560	2419	1781	835	2055	3774	2579	1292	1081	1630	2138	2711	3719	2280	1275	643	1725	2520	3009	2852	2600	2015	1320	2838	1966	3824	2423	3219	1900	1141	2547	2976	2998	1428	2489	4032	778
ENSG00000100092	190	16	20	36	8	33	31	40	57	41	25	183	34	66	70	7	89	107	24	60	18	16	26	112	14	44	68	15	28	72	33	126	0	50	28	37	77	42	49	56	10	79	63	32	22	14	50	98	6
ENSG00000010610	1151	46	72	2	22	88	0	0	344	29	86	344	0	175	10	8	238	439	28	17	0	0	53	47	4	0	59	6	2	416	68	8	0	8	2	101	32	50	10	8	0	74	82	0	4	4	4	43	4
ENSG00000099940	1804	1971	2654	1786	1154	1267	1728	2259	3414	905	1473	3374	3333	2738	1216	1097	2155	2717	1616	1454	688	1026	2049	2026	1837	1380	1181	1174	1704	2654	1847	1899	1716	1398	1830	2847	1459	3355	2103	1662	1241	1419	1319	2241	1582	878	1670	2271	387
ENSG00000075234	546	379	544	181	263	169	284	572	550	79	223	982	343	378	107	237	303	332	350	240	103	144	560	355	324	326	250	208	272	494	293	464	276	186	253	524	260	259	320	499	101	167	209	434	243	242	311	355	45
ENSG00000160410	572	154	256	261	282	233	216	434	709	144	297	632	364	518	86	128	373	272	122	138	121	59	466	367	205	196	260	184	258	504	119	114	254	80	148	347	92	98	439	304	142	659	388	281	162	79	230	210	35
ENSG00000233436	43	0	0	0	0	14	0	6	0	10	6	22	2	0	0	0	0	0	0	0	0	0	0	12	0	0	0	0	0	12	0	0	0	0	0	0	0	0	0	0	0	14	0	0	0	0	0	0	0
ENSG00000234511	59	0	0	0	8	0	0	0	60	0	14	0	1	3	0	0	28	7	0	0	0	0	0	2	0	0	10	0	0	4	4	0	0	0	0	0	0	0	0	9	0	1	6	14	0	0	0	0	2
ENSG00000259330	373	318	376	374	320	244	688	622	392	194	404	535	377	426	284	224	510	556	341	338	179	307	496	817	626	256	338	204	500	490	471	406	354	308	296	322	237	658	662	409	246	342	496	565	328	389	433	414	98
ENSG00000165732	2668	2937	4071	1747	1440	1184	1943	4015	3685	1047	1958	3510	3742	2969	1431	905	2731	3152	2150	1884	669	1296	3278	2114	2425	1819	1873	956	2837	4001	2402	2431	2205	1531	2023	3651	2119	2911	2294	2125	1817	2029	1877	3511	1855	994	1609	2637	552
ENSG00000279320	40	0	4	0	4	0	0	0	5	0	0	0	0	0	0	0	32	0	0	0	0	0	0	0	0	0	0	0	0	14	0	0	0	0	0	0	0	0	0	0	0	0	8	0	0	0	0	0	0
ENSG00000145779	308	18	30	40	22	37	24	22	512	10	6	249	6	40	18	0	124	48	28	36	0	0	8	106	10	36	129	0	50	172	20	34	26	22	12	42	46	46	95	21	94	70	144	20	32	30	4	22	0
ENSG00000102302	188	403	284	74	92	231	86	236	165	48	150	88	238	126	77	99	198	180	118	95	40	110	437	247	198	103	63	127	86	333	355	263	261	159	111	306	124	120	283	162	391	132	198	105	159	30	201	221	26
ENSG00000157423	112	0	0	10	4	12	4	0	39	0	12	0	0	0	10	18	26	0	11	0	6	13	6	20	0	18	6	0	10	1	1	2	0	0	0	24	0	5	0	0	0	0	0	10	2	0	12	0	4
ENSG00000104774	2058	979	1773	542	729	772	354	1473	1568	313	1116	1371	1420	1695	391	746	1723	879	563	990	119	210	2391	1053	346	536	834	813	1116	2482	1060	1066	895	746	736	1570	757	715	1261	808	698	895	1481	911	922	440	999	1033	108
ENSG00000138031	1921	2815	2416	1378	1213	1452	1719	4132	1996	547	1878	1501	2108	2258	1258	1112	1876	1759	2662	1842	691	1194	3917	3370	2661	1914	1074	831	1261	3686	3153	2579	2546	1380	1717	2712	1285	1982	2645	1859	1341	1132	2274	4777	1080	1046	2583	2284	294
ENSG00000134504	265	274	189	177	167	160	156	218	307	97	144	275	236	251	84	47	278	341	204	154	67	145	360	60	563	173	200	208	323	382	156	189	174	69	62	242	137	129	256	149	104	146	244	319	197	124	62	334	48
ENSG00000157653	0	0	24	4	6	0	37	4	35	5	2	122	56	22	4	16	12	58	31	36	0	32	49	13	59	30	12	18	12	50	12	4	13	0	20	19	48	16	0	12	0	20	28	84	50	6	58	20	2
ENSG00000184203	2212	2447	5896	2772	1547	1292	3858	4895	5871	1180	1902	4747	4272	3810	1365	1081	2535	4547	2979	2004	1002	2181	4386	3723	5828	2499	2076	2067	2825	3668	2247	4788	2713	2059	2383	3978	3544	5340	3686	3498	1829	2007	1516	4799	3201	1688	1869	3105	616
ENSG00000100726	389	688	688	112	182	276	324	691	581	134	399	513	428	452	144	274	378	386	189	174	113	160	658	664	532	231	182	334	240	648	376	252	196	207	244	605	239	361	403	321	185	338	674	302	114	139	299	331	96
ENSG00000161929	290	0	0	2	4	10	0	0	25	2	26	116	0	3	0	0	33	84	0	2	4	0	24	15	0	0	8	0	2	80	35	0	0	0	0	0	21	3	22	10	0	42	56	0	0	0	0	38	0
ENSG00000089234	582	659	866	518	263	400	295	995	742	153	455	571	896	847	355	245	303	706	430	393	152	325	876	528	672	397	268	112	701	575	674	465	552	433	486	895	340	700	523	463	340	292	369	829	465	252	386	510	95
ENSG00000163814	1508	1316	1559	655	834	660	523	2465	1025	168	1562	821	1027	1015	845	624	992	770	699	1340	315	278	2329	1139	1194	664	622	350	907	1644	1191	1229	953	900	1115	1550	561	803	1056	621	452	854	1324	1957	893	377	1069	877	120
ENSG00000171017	24	7	0	23	0	8	0	17	27	21	0	0	0	0	1	23	0	0	23	33	4	0	32	2	2	0	4	0	0	8	10	27	0	14	4	15	0	43	0	0	0	6	20	0	0	0	25	30	2
ENSG00000172766	385	227	262	97	190	64	119	374	103	67	154	82	351	217	117	92	283	166	238	141	78	59	222	259	154	163	83	80	66	315	172	224	173	138	251	197	171	221	113	162	26	131	164	134	204	61	154	204	47
ENSG00000145833	1434	1759	2169	1165	830	845	1942	2416	2886	813	1247	3053	1775	1658	1268	507	1684	3080	1968	1138	659	741	2072	1810	1600	1228	790	571	976	1830	2095	2059	1456	923	1242	1748	1128	3152	1203	1430	1127	1046	1479	2044	1308	920	1046	2045	430
ENSG00000137168	120	422	216	257	168	50	172	290	515	210	354	390	287	439	136	100	385	327	226	131	101	171	208	88	285	155	152	128	123	298	165	170	430	152	123	394	287	283	257	148	218	285	107	311	309	160	107	266	54
ENSG00000176715	524	117	571	177	206	173	112	640	271	112	192	231	306	556	58	106	244	297	168	212	69	98	243	269	376	134	180	505	355	783	179	166	175	111	182	421	314	290	263	235	596	281	483	340	95	43	222	210	56
ENSG00000159210	351	527	536	370	253	174	361	437	783	383	297	1024	635	375	392	170	430	1038	453	398	165	340	392	549	458	457	192	116	405	470	630	728	410	426	137	461	532	873	375	511	226	197	425	819	784	278	468	673	159
ENSG00000175556	311	8	2	178	32	84	10	5	260	92	40	145	14	83	10	0	161	306	2	49	18	30	52	110	132	2	176	0	6	385	94	46	9	10	8	30	32	72	48	94	0	220	405	14	32	17	16	41	6
ENSG00000100138	795	576	1067	954	605	407	986	765	2048	529	597	1395	1521	1251	519	298	861	1289	539	665	383	689	797	736	1086	726	451	540	901	1064	642	881	1079	792	472	1034	948	1006	836	831	569	576	697	1040	1144	549	621	1567	187
ENSG00000111581	379	323	447	118	177	165	193	422	338	93	199	420	246	380	164	117	148	261	187	204	76	135	392	241	220	124	136	182	416	394	269	202	170	134	78	392	61	300	420	181	104	228	161	234	130	121	147	325	35
ENSG00000156873	350	226	440	265	224	124	244	363	461	130	329	341	463	401	174	145	206	481	268	393	125	117	519	310	487	184	175	130	322	432	317	318	411	248	230	589	219	355	368	316	220	353	300	227	320	91	210	462	95
ENSG00000213699	444	196	236	93	209	121	104	396	437	51	239	375	343	363	152	136	375	536	279	316	18	77	433	278	284	153	109	111	259	581	176	161	91	296	125	312	145	202	139	112	222	210	406	465	151	144	190	175	25
ENSG00000139239	898	905	1376	3113	428	335	2616	849	5294	1380	671	3703	1032	1765	1441	366	967	4151	2019	587	843	1152	1165	1966	2594	1717	394	330	607	1405	2145	1697	2367	1506	360	1177	2735	2743	1036	3024	363	671	1605	2556	3960	1103	1229	3810	484
ENSG00000163877	304	303	594	344	130	184	399	780	465	245	346	585	323	396	270	266	246	440	363	330	132	255	549	349	573	320	154	78	249	422	831	506	234	297	289	418	372	821	311	436	240	184	393	493	376	245	519	511	89
ENSG00000255823	58	20	15	44	71	38	6	22	32	12	18	6	49	25	33	56	65	12	6	248	34	61	64	12	62	9	95	42	66	70	4	8	48	7	38	48	8	5	28	26	21	80	53	12	24	28	0	8	8
ENSG00000101004	135	15	24	47	2	6	26	8	71	28	73	289	83	82	3	8	20	80	4	30	8	8	165	151	51	51	30	0	90	90	4	8	52	19	5	122	16	145	86	34	0	18	79	10	18	2	26	5	2
ENSG00000073536	247	212	226	101	88	90	144	156	184	92	108	380	402	217	71	84	252	202	72	175	20	122	212	237	278	101	122	204	198	172	158	142	180	93	132	293	126	60	202	160	78	106	208	259	214	60	203	155	22
ENSG00000160803	1197	949	1790	451	507	554	585	2232	992	283	709	1380	1151	1193	487	566	979	775	738	651	197	370	1082	774	1086	523	323	933	986	1726	991	1033	645	547	806	1463	468	1163	1104	768	758	868	961	1108	576	305	645	748	116
ENSG00000173442	1545	727	949	430	493	537	557	720	1711	363	626	1487	796	783	373	317	769	1695	467	602	188	236	1123	963	547	374	854	282	505	1087	887	1030	709	336	625	739	316	1058	674	851	356	1067	1790	798	251	253	484	702	138
ENSG00000246203	9	0	0	3	0	13	14	0	1	0	0	4	0	0	5	0	0	0	0	0	0	0	0	0	5	15	2	0	79	16	3	7	0	0	4	8	0	10	0	0	0	0	0	0	0	0	0	0	2
ENSG00000162924	1838	662	746	380	441	453	399	1077	1612	473	623	784	796	443	330	201	646	1021	577	483	251	387	1118	986	529	470	1029	659	445	1432	1193	725	651	540	680	796	701	1219	797	540	540	777	1006	732	483	237	537	876	167
ENSG00000095739	49	46	66	16	16	8	18	106	36	10	2	15	22	70	6	32	112	36	4	37	16	0	48	31	8	37	64	8	2	40	14	59	18	26	86	22	14	10	36	20	0	28	47	54	20	2	6	2	2
ENSG00000008324	70	34	48	26	24	48	70	59	138	46	38	200	102	70	54	0	75	165	79	93	30	62	30	40	30	80	36	138	14	102	74	20	130	70	30	24	232	106	0	110	0	56	28	104	50	14	60	90	8
ENSG00000106211	2792	4582	7447	2822	2797	2925	4801	7039	9026	2429	5271	6773	10760	6994	3504	2454	5758	5936	5264	4796	2035	3799	5536	5874	6380	5028	1823	3181	4573	6557	11207	8006	4200	4608	4368	5382	5188	11987	4905	4253	2623	3343	7553	4866	4062	2093	2716	5879	1227
ENSG00000214900	152	100	59	32	73	7	24	41	135	15	61	126	85	9	76	7	123	121	72	49	24	58	107	77	87	36	71	66	66	169	116	54	128	38	36	144	49	31	66	52	6	92	81	61	80	46	47	65	30
ENSG00000144724	49	18	92	15	14	12	22	48	35	8	15	53	26	148	65	4	24	39	42	36	6	0	17	87	109	45	62	72	60	32	58	72	40	35	26	70	18	21	110	18	62	60	32	114	80	47	94	32	10
ENSG00000177302	307	149	199	156	94	120	95	404	247	65	168	276	160	125	154	80	107	272	202	171	58	84	171	194	227	92	71	133	101	438	137	183	170	110	87	302	158	151	201	196	36	145	173	250	118	63	66	426	20
ENSG00000214413	204	66	79	46	82	33	72	252	73	14	275	92	106	125	138	54	18	81	193	176	42	28	130	16	20	65	66	128	38	86	32	99	54	30	153	25	1	106	72	50	12	110	91	75	14	62	33	8	12
ENSG00000273828	40	0	0	0	2	0	4	74	0	0	45	18	0	0	0	4	10	73	42	17	0	0	30	64	14	2	0	0	0	25	36	4	0	0	20	0	0	10	4	10	0	9	30	0	14	1	0	0	0
ENSG00000120903	14	0	0	4	0	10	0	0	24	0	0	20	0	38	0	0	0	18	0	0	0	0	0	4	8	0	48	0	0	36	10	0	0	4	0	0	0	0	14	0	0	50	94	0	0	0	0	25	2
ENSG00000100554	911	448	1349	708	400	413	633	1120	1700	502	569	1363	826	855	431	327	655	987	788	519	230	464	969	430	586	567	363	535	689	1489	691	871	898	495	357	1048	636	1246	609	734	395	575	518	823	754	402	394	947	168
ENSG00000186350	694	651	1039	429	173	468	258	1293	705	211	341	536	856	813	323	494	534	536	441	433	177	148	1031	686	926	122	427	405	473	704	433	546	577	798	567	1346	339	373	1054	422	540	682	762	1299	271	236	921	483	59
ENSG00000124201	4252	2033	3090	1222	1042	1214	1276	3152	5256	766	1860	4378	2698	2702	1102	1209	2691	3080	2143	1628	751	864	2697	2320	9107	1071	983	774	1854	2698	2622	3524	1917	1653	1498	2786	1937	4219	2836	2112	1176	1309	2285	2834	1543	1087	2137	2701	375
ENSG00000117091	232	8	0	7	24	11	12	0	222	0	30	93	0	0	0	0	52	159	0	2	2	0	0	56	0	3	13	0	0	59	11	5	26	5	0	23	8	10	2	13	0	52	35	0	0	0	0	6	7
ENSG00000225092	39	0	0	0	2	0	50	38	6	0	2	30	4	7	0	6	0	10	39	0	0	0	64	10	0	4	0	0	0	14	8	0	0	0	0	8	0	1	0	18	0	0	28	0	0	8	8	6	0
ENSG00000082515	246	296	479	384	129	115	425	249	502	273	167	721	263	302	176	109	303	833	365	143	163	162	344	193	406	379	148	41	259	328	369	186	264	284	133	538	230	253	266	363	446	172	126	371	418	217	128	386	108
ENSG00000165494	2072	1289	2046	764	749	546	788	1895	1336	780	830	1719	1509	1000	631	317	873	1262	1110	1069	519	733	1408	1633	1615	808	960	558	613	1656	1954	1392	978	817	1025	1250	900	2026	1171	1091	465	1227	1596	1413	629	629	785	1043	281
ENSG00000205323	633	337	961	775	467	392	1111	677	1867	588	538	1617	896	848	696	319	792	1395	1012	552	271	380	766	790	1422	940	356	104	684	1105	687	777	534	507	475	831	673	872	689	796	492	459	596	1075	825	406	520	1234	231
ENSG00000120280	142	0	6	6	4	22	22	0	43	2	12	25	0	41	26	0	24	44	0	0	6	0	2	0	0	0	40	42	0	120	11	0	0	8	10	14	1	0	30	18	0	41	16	28	0	0	0	0	2
ENSG00000015171	1937	2578	3570	1215	1324	1186	1631	3319	3228	888	1856	4249	2046	3070	1125	941	1978	2497	1901	1310	615	1060	2886	1912	2032	1271	1287	647	1837	3012	2351	2214	1607	1363	1777	2510	1962	2989	2282	1598	1153	1401	1521	2167	2064	843	1773	2524	360
ENSG00000135074	889	8	86	20	202	235	18	0	304	220	136	220	11	69	44	18	63	90	8	39	4	8	94	117	16	37	376	118	0	179	28	20	44	5	34	36	161	313	0	68	0	192	275	34	35	86	117	69	21
ENSG00000164631	698	582	931	331	257	354	425	966	567	341	389	502	812	337	199	197	602	551	456	430	203	286	664	438	502	222	230	208	441	1014	357	474	601	426	547	657	429	591	604	384	214	370	446	690	289	166	574	425	100
ENSG00000169087	325	95	89	57	20	51	30	130	209	34	44	132	62	78	32	16	63	171	102	31	36	5	88	96	105	111	143	62	50	125	136	36	105	62	56	92	11	139	112	59	0	51	137	11	59	26	43	86	17
ENSG00000106771	667	827	870	225	277	364	247	1191	450	124	569	308	655	601	268	347	414	564	636	811	112	265	910	601	377	181	160	421	550	1097	477	741	418	479	441	759	365	345	462	303	493	172	400	1222	316	101	556	321	36
ENSG00000229992	104	0	0	0	2	0	0	0	42	0	7	0	0	0	10	0	0	4	24	19	4	0	10	20	8	2	14	0	0	66	0	0	0	0	0	10	0	0	0	0	0	6	41	0	0	0	4	0	0
ENSG00000170854	1218	1239	1408	598	621	602	928	1613	1644	418	850	1578	1810	2050	419	435	1139	989	1054	841	298	548	1672	1029	1208	756	456	607	1161	1998	860	957	1021	485	708	1492	626	1584	1177	839	470	597	661	694	947	335	750	1010	165
ENSG00000155755	22	49	110	55	12	48	60	123	128	11	42	111	75	48	16	81	6	32	59	67	31	45	68	73	56	57	40	0	64	66	62	134	76	22	69	60	23	97	151	66	16	20	11	76	78	24	59	62	16
ENSG00000086730	338	30	30	64	36	3	38	0	188	3	16	187	25	14	2	11	34	133	3	12	15	12	13	8	16	0	45	80	8	102	61	11	16	3	0	23	6	36	10	16	0	130	133	0	28	4	0	2	9
ENSG00000127022	7596	10366	10545	6218	4272	5731	8094	10271	14310	3455	7069	14612	10168	8167	5995	4434	6976	12764	10731	8073	2069	4379	11873	9664	5868	5489	4524	2334	5934	9528	7888	10023	8712	7048	5469	10471	7216	11368	7435	7950	5017	6120	6442	15858	9757	3944	8123	9878	1403
ENSG00000112763	739	174	251	177	151	174	257	654	445	96	238	298	304	118	264	218	365	609	503	376	137	171	396	478	570	209	263	262	66	315	661	415	268	261	172	241	234	489	225	363	259	326	517	457	177	219	262	432	62
ENSG00000215199	8	4	12	8	2	4	0	0	2	4	2	4	0	0	0	20	2	17	0	12	0	0	4	0	2	2	2	0	14	21	8	0	2	22	6	6	2	10	0	4	0	0	4	0	0	12	10	12	0
ENSG00000149136	2114	2070	3026	1021	1098	1107	1256	2813	2859	765	1205	3020	2633	1828	867	1102	2099	2410	1830	1223	527	808	2153	1672	1619	1447	964	758	1740	3147	1826	1736	1302	1040	1473	2846	1276	2531	2215	1544	1328	1221	1435	2285	1464	768	1248	2172	366
ENSG00000189180	1163	1681	2792	1314	811	728	1113	2525	2687	890	1229	2531	1941	2044	731	256	1229	1821	1502	1165	526	927	2183	1060	1610	1159	998	770	1299	2092	1327	1797	1954	1180	1181	2525	1118	2777	2040	1344	922	1058	1047	2012	1457	709	1268	2268	278
ENSG00000132698	477	632	923	413	534	386	446	646	1154	255	599	742	985	1151	249	306	793	658	511	481	147	323	584	391	814	399	341	600	881	1136	376	690	524	346	527	1141	603	549	620	623	392	433	405	903	436	262	431	818	161
ENSG00000177272	118	0	8	12	12	68	8	0	194	18	2	43	0	72	0	0	26	30	4	0	18	6	48	0	8	22	40	90	52	0	68	0	30	0	0	4	2	24	6	0	0	40	64	0	0	10	0	10	4
ENSG00000006327	54	6	34	74	26	36	139	65	319	74	70	442	70	232	393	6	42	205	108	178	48	126	189	422	193	118	80	66	76	198	939	470	325	53	106	114	64	394	20	31	16	2	402	90	126	41	52	288	26
ENSG00000271971	8	0	0	6	0	6	1	10	8	0	0	24	0	0	0	0	34	0	6	8	0	0	0	6	0	2	0	0	0	6	0	12	0	12	0	0	0	4	10	0	0	0	0	6	8	0	0	0	0
ENSG00000184260	788	442	570	232	318	236	228	859	564	221	402	478	563	467	267	331	479	422	219	266	146	281	769	316	290	260	290	376	224	813	210	131	236	148	311	611	357	323	465	366	204	312	690	316	186	180	118	448	82
ENSG00000038945	3313	126	62	195	20	55	18	0	777	118	196	1031	30	360	20	0	1050	2636	53	50	42	2	134	479	87	36	60	68	102	1471	392	135	131	2	60	87	116	238	106	413	0	258	600	50	2	23	4	359	54
ENSG00000231731	28	0	0	0	0	30	0	7	20	0	6	0	0	0	1	6	11	7	4	15	21	0	15	0	6	5	0	0	0	0	12	2	0	12	14	0	0	39	0	0	0	12	0	18	0	0	1	0	0
ENSG00000143631	162	0	0	22	0	68	0	2	2	12	0	0	0	0	0	94	0	6	66	2	0	0	0	0	0	0	0	0	0	4	0	0	10	0	0	0	1	0	0	0	0	0	0	0	14	112	0	0	0
ENSG00000014257	120	2	0	2	4	8	0	0	16	0	18	0	0	0	0	0	0	36	0	0	0	2	16	0	0	0	0	0	0	37	32	2	0	0	0	0	0	4	14	0	0	16	2	0	0	0	0	0	2
ENSG00000133321	1811	438	523	1006	924	581	630	669	2150	509	665	1820	1324	1364	624	319	1858	1561	517	522	358	524	863	764	3996	1273	552	566	2413	2208	1008	780	790	409	319	1298	831	1231	1975	699	394	501	865	736	1038	703	464	1625	196
ENSG00000136717	1028	873	1075	450	549	672	838	1229	1264	359	854	1237	1576	996	645	770	900	853	962	838	377	855	1562	1306	2240	688	484	393	981	1129	1110	1005	831	1228	882	2687	987	1303	892	1273	594	461	1772	1512	694	664	1203	1434	154
ENSG00000183808	427	348	448	180	111	73	183	412	216	80	81	126	180	218	130	156	112	356	136	172	82	71	147	151	158	93	117	80	94	260	143	148	107	72	133	277	198	358	111	92	98	253	135	159	163	58	123	76	24
ENSG00000251441	123	42	0	76	2	36	42	57	108	60	12	0	4	0	14	12	16	122	93	48	14	18	30	52	52	24	74	0	0	14	16	0	18	10	12	0	0	0	0	62	0	292	168	14	2	0	0	0	2
ENSG00000006747	434	13	0	22	28	0	1	21	56	0	17	55	0	69	12	0	34	64	0	4	0	0	0	10	0	4	6	0	12	46	11	0	10	2	0	0	38	17	8	27	0	34	30	8	0	4	0	10	0
ENSG00000010810	661	81	10	64	127	99	84	16	251	270	140	185	34	97	88	10	52	134	102	55	10	0	201	47	0	28	237	46	84	223	27	48	38	24	21	24	91	121	76	64	24	140	295	38	46	90	27	46	13
ENSG00000261222	20	168	139	46	68	23	33	76	10	32	75	45	178	0	54	12	28	30	103	62	12	2	92	147	9	45	38	26	6	68	117	119	33	56	60	155	78	129	64	76	18	28	43	77	56	1	67	39	6
ENSG00000051620	1653	1267	2733	1684	861	1053	2222	1584	5815	1151	1672	4497	2496	2323	1925	832	1698	3865	2606	1671	763	1154	1929	2449	2342	1565	1046	1363	1796	2801	3016	3020	2042	1884	1151	1759	2364	3814	1824	2447	751	1220	2213	2822	4214	954	1690	3538	513
ENSG00000171161	1118	436	902	128	302	186	432	642	674	148	553	567	838	991	321	175	661	333	291	523	100	177	867	523	617	361	264	350	655	1085	322	502	630	317	381	568	341	616	778	348	26	370	320	433	276	273	388	352	66
ENSG00000101343	951	836	1161	466	553	412	778	1463	1410	405	631	1235	1106	774	558	242	818	1111	1089	698	355	554	1395	789	1140	634	594	494	949	1280	920	915	613	508	557	1353	735	1487	843	760	731	596	616	808	936	503	761	1100	184
ENSG00000013364	2604	2284	2581	655	1279	1438	1016	2774	2023	656	2635	2649	2736	2528	906	1559	1978	2135	1176	1358	519	808	3001	2114	3121	1045	1133	785	2217	3896	1791	1569	1121	1011	1785	3701	763	1570	2777	1605	1122	1532	2966	1735	935	778	1390	1901	291
ENSG00000279133	133	0	7	4	4	36	0	136	59	28	34	0	46	68	2	10	58	24	0	28	14	2	68	4	31	42	50	0	0	53	0	14	14	14	18	6	32	23	16	53	2	20	62	8	24	9	18	0	2
ENSG00000126903	106	30	75	40	51	41	28	85	92	23	32	174	48	76	56	76	60	80	46	117	25	44	92	110	24	66	36	0	104	205	50	100	10	60	34	104	30	26	48	74	0	16	113	175	54	28	18	80	6
ENSG00000132549	1646	1251	2072	705	623	496	363	2500	1467	277	933	1394	1682	908	454	711	801	1083	1068	895	224	450	1895	953	802	524	614	1381	839	1587	872	1088	825	792	887	1755	416	1685	1098	673	513	677	930	970	619	423	1138	805	100
ENSG00000231881	189	10	4	0	0	2	1	6	106	16	3	20	40	8	6	0	54	6	0	4	6	0	20	64	0	5	44	10	6	64	4	2	0	0	0	0	1	20	0	3	0	8	126	0	0	5	12	5	5
ENSG00000103811	2877	465	790	406	390	610	261	369	2814	199	510	1021	596	877	278	295	643	1564	340	349	101	122	595	618	346	233	538	400	382	1746	415	516	510	230	386	592	392	255	564	607	325	771	921	618	408	237	236	898	60
ENSG00000244682	242	0	4	10	20	23	1	12	316	23	6	50	4	20	36	0	41	62	0	16	8	0	43	55	0	2	68	50	10	94	58	14	4	18	2	0	10	44	16	24	0	30	49	0	0	0	0	35	12
ENSG00000160218	1267	1234	1223	480	495	460	336	1231	997	359	709	911	1013	700	378	595	643	871	634	702	161	321	1407	578	591	434	439	851	547	1437	883	917	719	597	573	1285	542	1053	746	641	499	851	929	1185	404	219	660	829	138
ENSG00000275494	0	4	2	0	22	0	28	0	16	25	0	0	2	0	1	5	23	6	4	6	26	0	2	0	28	0	0	0	0	0	16	37	0	2	0	12	0	0	0	0	0	6	3	0	0	0	9	14	0
ENSG00000130475	179	14	34	50	35	51	4	0	14	88	34	120	165	38	0	6	32	57	26	44	48	6	33	23	24	2	72	0	63	32	28	18	0	20	2	18	8	58	48	6	0	123	84	68	49	0	46	11	10
ENSG00000016602	195	109	287	141	181	425	271	938	336	75	352	552	643	231	1144	59	440	357	395	375	159	304	405	387	960	398	131	276	378	743	716	501	604	243	833	509	421	419	524	311	208	279	216	97	469	179	219	342	61
ENSG00000100220	1367	1282	3296	717	851	543	1247	2238	2445	610	1162	2398	2364	1738	714	1164	1318	2717	1421	1289	384	561	1907	1260	957	848	811	1076	1050	2156	1561	2572	1407	925	1066	2429	992	3658	1443	1117	1069	911	817	2539	973	578	1186	1482	305
ENSG00000244627	73	6	16	47	16	12	25	2	36	26	49	4	31	20	17	14	30	11	56	4	8	6	26	12	19	14	0	0	4	30	32	18	12	4	10	37	22	35	0	22	29	26	35	0	4	16	16	12	2
ENSG00000160991	485	112	256	48	36	36	36	100	205	72	74	42	40	254	22	76	66	59	105	96	42	54	185	155	124	26	156	0	46	149	21	144	102	50	48	158	76	38	48	105	66	154	212	123	92	20	136	82	14
ENSG00000111707	2092	2157	3802	1882	1367	1665	2011	3340	4289	1406	1876	3939	3181	2923	1593	1280	3624	4114	2065	1639	1025	1533	3232	2097	3773	2078	1761	708	1966	4062	2484	2643	1990	1875	1908	4145	2132	3693	3557	2152	1048	2307	2106	3274	2595	1242	1859	3865	595
ENSG00000143761	7095	7383	11742	3909	4229	4003	4308	10056	9187	2512	6260	7782	10477	8004	2690	4069	7236	6483	4602	5100	1688	3011	9385	5224	6840	3766	4296	4531	6465	11693	4453	5297	5402	2890	5197	11740	4206	5945	7273	5247	4811	5142	3526	6467	4663	2425	4246	7351	902
ENSG00000135048	736	394	592	418	453	397	249	1051	676	231	544	657	503	1141	365	270	267	400	296	694	96	111	1065	495	205	305	387	202	464	586	679	786	442	611	430	472	202	526	320	325	197	408	692	739	233	246	495	378	65
ENSG00000103657	4747	3983	5416	1484	1538	1762	1218	6318	3212	796	2004	3154	3122	2714	1850	2237	2587	3151	1980	2564	506	899	4116	1854	1531	1289	1600	1575	2119	3522	2657	4343	2478	1903	2334	3924	1657	3774	2410	2224	1568	2293	2334	4015	1267	966	2387	2083	338
ENSG00000203618	2	4	20	0	12	0	0	30	0	0	2	0	91	2	0	0	0	0	1	0	0	2	0	18	22	0	0	0	0	0	0	0	10	0	0	0	0	0	0	0	0	0	0	2	1	0	4	0	2
ENSG00000262246	331	205	135	201	93	57	76	77	202	92	178	167	124	316	73	31	146	250	48	66	99	40	379	128	195	47	208	22	84	267	86	110	139	59	56	160	60	185	148	141	98	187	224	32	52	70	72	155	10
ENSG00000077721	492	859	963	359	401	342	333	659	950	336	420	678	854	748	271	397	649	521	467	434	155	205	750	415	357	319	437	363	600	962	552	453	649	289	388	930	524	750	618	281	287	469	231	883	503	265	311	510	115
ENSG00000227028	126	0	0	0	0	5	0	0	98	5	4	0	0	1	0	0	18	45	0	0	2	0	0	0	0	0	0	0	0	10	10	0	0	0	0	0	0	17	0	9	0	3	23	0	0	0	0	1	0
ENSG00000178722	194	0	0	52	4	0	0	0	18	0	0	0	0	4	0	0	0	0	0	0	0	0	0	0	0	0	2	0	36	24	26	2	30	0	2	0	2	10	0	0	12	4	6	24	0	0	0	4	2
ENSG00000185352	39	16	12	2	0	0	22	18	76	0	24	58	25	18	6	38	0	4	34	18	2	26	40	52	32	0	18	34	34	0	94	94	17	12	36	8	18	0	74	6	10	2	1	56	32	0	72	30	14
ENSG00000140564	699	141	264	189	312	307	120	482	402	158	449	475	217	199	280	188	357	460	302	379	82	90	751	495	277	112	238	232	188	706	558	350	286	170	323	352	279	305	569	300	120	258	780	391	95	76	261	352	38
ENSG00000274602	90	22	0	28	7	18	24	96	52	20	6	12	20	38	10	24	10	8	8	31	23	30	28	38	38	67	48	49	15	57	22	78	16	16	14	44	6	129	4	16	0	26	134	2	21	30	8	4	3
ENSG00000183696	299	14	56	99	35	39	4	0	324	53	156	122	38	234	2	52	96	175	22	79	2	25	103	98	7	48	79	25	12	271	85	37	23	31	28	89	31	67	57	112	0	210	459	0	8	0	14	56	9
ENSG00000171132	1045	648	1566	285	464	389	870	1025	969	264	732	827	694	697	378	474	884	904	1044	744	348	608	1346	708	1175	607	414	521	754	1442	1179	845	919	772	800	992	595	1153	906	667	191	503	848	936	637	375	691	985	135
ENSG00000180448	1869	459	615	831	471	658	283	511	1129	630	537	1062	792	603	256	333	728	1193	377	371	183	185	566	640	575	255	924	311	340	1250	308	528	467	324	366	590	238	419	540	694	241	1386	1451	559	256	187	551	539	108
ENSG00000283633	217	342	670	188	155	158	134	576	757	184	347	536	371	417	193	84	245	648	478	151	185	77	395	548	390	266	63	699	266	391	500	506	259	158	136	562	574	874	397	233	72	150	283	540	441	242	405	587	70
ENSG00000231615	60	0	0	1	0	0	0	0	0	0	24	46	0	14	0	0	0	0	14	3	0	1	0	0	0	10	8	0	0	8	0	0	0	0	0	0	20	0	0	0	0	0	10	0	0	0	0	0	6
ENSG00000198520	6	0	0	0	0	0	0	0	0	8	0	14	0	0	0	0	0	21	38	0	6	0	0	0	12	0	10	0	2	22	0	0	0	0	0	0	0	10	0	8	0	6	1	0	0	0	0	0	0
ENSG00000173599	1080	1242	1803	629	588	718	262	1717	1088	302	1065	1478	1771	1055	449	803	790	792	695	854	246	395	1532	847	942	595	676	485	799	1675	658	950	1038	493	1127	1924	558	786	1506	848	1040	878	664	1389	722	282	1092	654	152
ENSG00000143155	361	313	829	514	315	165	468	506	1178	225	475	828	772	431	368	173	571	794	352	419	112	408	384	275	636	371	196	190	386	509	452	555	636	370	254	671	443	601	347	491	320	487	343	659	597	215	306	710	162
ENSG00000095383	879	142	113	356	154	317	90	96	1174	236	241	1064	165	254	56	119	334	962	87	131	56	81	285	265	33	34	226	210	78	1294	139	193	173	102	67	172	34	195	162	224	120	573	858	176	56	66	99	172	46
ENSG00000163734	230	138	32	203	43	54	122	390	1696	376	291	709	240	587	214	26	254	800	68	127	67	29	209	2592	341	96	848	120	166	2075	2350	480	240	104	284	22	68	1068	150	804	0	334	1982	323	47	158	18	560	84
ENSG00000166527	26	0	0	0	4	22	0	0	100	0	0	0	0	0	0	0	0	42	0	0	0	0	0	0	0	0	14	0	12	10	0	6	0	0	0	0	0	0	0	0	0	8	6	0	18	0	12	0	2
ENSG00000103184	5	0	0	0	0	0	18	0	6	0	0	0	0	4	0	0	40	0	0	4	0	0	6	0	8	0	0	0	0	0	14	0	0	0	0	0	14	0	18	29	0	0	0	0	0	0	0	0	2
ENSG00000226803	60	0	3	2	0	0	0	11	3	0	29	0	0	0	0	4	10	0	47	8	0	0	0	0	0	0	0	0	0	20	6	9	4	0	0	0	0	4	0	0	0	0	6	0	10	1	0	12	0
ENSG00000280392	30	0	0	0	8	2	20	177	0	0	23	0	0	0	0	0	34	14	41	10	10	0	64	16	0	12	0	0	0	8	0	0	0	8	24	0	0	6	0	0	0	0	0	0	0	0	0	0	0
ENSG00000157881	270	78	163	78	56	140	80	357	60	68	82	23	142	106	91	22	113	91	63	63	20	22	185	119	85	87	122	52	157	368	131	7	93	34	151	179	86	133	25	91	106	102	101	98	55	116	78	53	28
ENSG00000188833	16	20	97	2	47	47	22	22	0	0	14	2	0	22	14	10	0	65	78	48	24	6	8	23	53	10	0	0	4	13	6	0	13	49	127	28	28	60	111	32	122	0	2	50	3	0	26	49	0
ENSG00000123384	12591	456	356	1163	320	495	180	53	4703	528	1340	5233	402	1163	78	82	3346	9573	46	241	210	14	728	1467	7	69	1222	725	246	8017	1477	495	172	107	14	625	366	295	786	2439	317	2421	4856	193	2	183	117	875	169
ENSG00000108344	1793	1138	2034	589	974	725	841	2117	1719	522	1402	1855	2131	1808	587	813	1591	1146	874	894	344	799	1892	1375	2154	839	855	744	1236	2192	1229	1680	1151	699	1100	2172	712	1566	1234	950	858	1331	1105	1774	879	607	1181	1359	292
ENSG00000169429	64	42	2	1012	104	180	150	25	3857	1277	102	73	3764	244	38	101	98	507	6	48	18	32	60	1868	16	14	2966	1	209	225	1158	148	134	61	28	31	805	653	0	215	160	723	1242	88	93	0	249	498	31
ENSG00000228283	2	0	27	8	4	0	0	0	8	1	0	1	12	2	4	0	12	4	1	12	0	4	8	0	4	2	10	0	30	0	0	2	2	20	0	14	0	17	8	6	4	12	2	2	17	0	10	24	0
ENSG00000240265	110	0	0	104	0	0	0	0	33	0	10	38	0	0	0	0	0	38	0	10	0	0	8	0	0	0	8	0	0	0	0	0	0	0	0	0	0	4	0	16	0	4	70	0	0	0	0	0	0
ENSG00000113312	1278	925	2155	1855	679	558	1993	1802	4487	1231	1366	2860	1896	1611	1094	731	1670	2840	1745	1000	552	1119	1848	1247	1857	1575	803	440	1578	1759	1658	2080	1560	1029	922	2302	1783	2858	1926	1634	697	1050	1461	1839	2402	925	962	2534	435
ENSG00000101608	2489	2608	3515	2605	1561	1011	2810	2564	5945	1986	2279	4737	2569	2459	2075	977	2599	4510	2992	1335	1135	1798	2559	3159	4385	2519	1212	1173	2964	3411	2537	2258	2079	1950	1211	2620	2634	3675	2785	2832	1240	1620	2246	2644	3291	1468	1494	4590	785
ENSG00000094916	3235	3561	5200	1185	1346	1566	1726	4714	2858	861	2367	3893	3670	2535	1141	1630	2740	2479	2026	1773	413	1304	3769	1913	1114	1282	1406	1915	1956	4237	2009	2841	2528	1748	1988	5368	1968	2941	3155	1477	1104	1881	1143	3681	1843	974	2447	2752	478
ENSG00000139514	607	378	477	211	112	324	166	1120	489	70	281	363	507	394	218	277	285	308	279	388	62	210	481	413	368	192	116	230	69	685	573	498	694	479	219	517	260	78	332	372	156	297	505	1028	314	138	440	145	17
ENSG00000166507	450	268	156	127	113	94	100	334	298	79	141	223	171	139	85	128	320	206	217	235	94	18	119	265	183	104	150	158	161	551	241	303	210	166	85	169	58	187	130	153	170	175	292	255	76	92	169	146	37
ENSG00000152944	339	289	658	316	120	136	229	521	336	192	344	254	468	514	158	134	223	245	281	213	66	178	464	202	346	221	173	216	498	525	193	294	130	198	253	600	331	413	521	231	192	319	212	194	359	154	184	265	60
ENSG00000182552	322	439	639	295	102	313	343	391	785	233	255	295	493	442	173	204	528	563	559	262	176	335	404	294	347	347	239	184	205	802	458	580	453	233	227	500	405	609	492	450	472	264	248	454	606	241	337	522	100
ENSG00000197081	7530	2254	2559	1466	1499	1705	2534	5302	5606	1168	3537	4150	2613	1813	1857	1418	2555	4636	3070	3081	1033	1705	4343	3340	3787	2798	1897	1183	1131	5534	3996	1822	2013	1081	1579	2571	1676	2405	2303	1709	1125	2574	4562	2232	1942	1056	2002	2155	811
ENSG00000172349	309	2	0	10	6	22	0	0	101	34	52	100	0	17	0	22	66	71	4	8	5	0	4	20	0	0	32	0	0	56	16	42	12	2	0	14	15	52	20	29	7	66	73	12	4	2	8	0	2
ENSG00000141012	182	18	50	112	28	82	35	48	96	43	95	46	134	89	69	31	109	147	83	67	26	22	102	126	111	49	162	93	126	168	151	96	44	43	54	77	39	161	47	59	0	86	244	154	103	52	110	170	8
ENSG00000189343	947	1316	2407	967	569	600	1115	840	2020	455	532	1607	1027	2002	474	523	1020	2363	658	812	225	467	1780	1276	728	421	572	372	981	2155	847	961	1134	469	404	1200	998	1240	1316	614	616	566	412	1738	2011	339	711	1973	157
ENSG00000270987	2	0	25	0	14	13	1	26	6	1	3	0	11	8	6	0	0	0	0	6	0	0	13	3	12	1	0	11	0	26	0	0	1	0	4	1	0	0	16	7	2	4	1	0	0	2	1	2	0
ENSG00000101290	528	166	292	95	112	81	82	242	295	65	242	381	74	234	172	111	126	238	212	199	42	64	213	126	169	89	87	113	245	193	92	203	166	147	170	240	103	124	213	123	42	141	210	303	79	41	122	133	33
ENSG00000170954	191	90	287	142	97	94	66	159	233	155	115	266	124	278	93	56	56	208	185	80	38	42	311	38	112	46	74	154	81	102	171	210	195	130	126	220	158	184	126	140	15	20	66	249	216	141	115	212	34
ENSG00000001460	115	22	43	22	39	2	46	24	34	4	12	120	114	32	13	20	10	48	37	4	8	26	19	55	9	27	60	0	48	17	17	120	76	24	38	66	0	60	58	24	32	16	10	42	9	9	48	64	12
ENSG00000285103	242	44	38	26	13	34	4	21	84	4	36	87	2	10	4	38	36	75	30	26	17	0	0	12	0	0	33	70	0	191	20	14	15	6	4	48	17	16	0	18	0	36	56	6	0	0	6	0	9
ENSG00000143507	241	38	44	74	48	58	25	142	436	80	124	242	58	136	95	131	154	327	202	281	72	20	167	96	167	65	97	0	122	388	288	133	118	77	83	108	60	121	26	112	106	332	342	73	28	78	40	164	28
ENSG00000132313	433	414	848	298	196	256	462	640	892	228	376	899	362	398	256	136	241	1042	484	265	255	291	526	474	298	200	172	140	154	548	763	503	706	334	296	535	656	842	418	491	402	152	256	492	667	220	269	661	120
ENSG00000203999	87	8	0	8	4	0	0	0	6	16	22	28	30	12	0	0	0	6	1	11	0	0	18	0	0	2	26	0	2	12	0	0	42	12	0	0	1	14	0	24	0	10	30	0	2	4	0	3	2
ENSG00000158156	164	114	86	28	38	70	14	192	28	40	53	26	207	44	42	104	112	26	24	160	12	16	86	98	136	30	30	167	60	276	75	64	58	79	72	108	49	31	56	46	0	76	146	208	20	4	148	30	14
ENSG00000110435	736	1183	1802	422	482	540	418	1404	1486	372	831	1204	1153	670	301	334	882	1045	536	645	247	514	1315	696	1126	410	449	679	644	876	856	736	628	430	571	1520	548	987	976	582	647	742	452	1196	629	296	490	717	125
ENSG00000139668	937	376	461	237	195	243	109	426	409	111	333	473	346	578	204	232	341	400	305	374	65	154	608	337	220	173	83	82	222	638	401	404	459	216	295	329	226	544	343	355	124	209	328	433	186	151	195	336	51
ENSG00000072201	204	756	1099	277	322	391	503	928	686	239	289	576	675	548	283	268	483	566	652	438	209	401	580	411	703	468	198	168	316	663	390	620	293	283	488	617	483	895	297	393	367	220	191	411	335	269	667	458	65
ENSG00000232629	262	54	2	0	13	85	36	0	201	0	24	6	27	0	7	6	43	160	4	1	0	0	26	41	85	10	14	16	0	16	24	0	10	27	2	45	0	36	0	39	20	0	34	8	33	0	10	46	3
ENSG00000196547	943	708	624	388	273	390	339	686	527	220	803	862	463	537	325	354	638	667	417	539	220	281	805	644	639	467	462	246	315	966	1357	801	444	368	528	449	343	1195	618	412	318	531	1003	865	309	247	542	596	71
ENSG00000166913	5028	4799	8573	3870	2623	2266	4286	6747	7131	2859	4266	6595	7005	6029	2573	2882	4926	7129	5341	2840	1544	2647	5852	3899	4637	3457	2248	2737	4315	7581	4143	4792	4495	3091	3752	7757	2559	6432	4671	4320	3493	3602	2622	5088	4108	2339	3823	6070	914
ENSG00000143434	20	0	0	12	0	0	20	24	0	10	18	0	0	0	8	0	0	28	0	4	12	0	68	6	1	1	8	0	0	30	8	0	0	0	2	28	0	0	30	1	0	14	17	2	0	0	0	0	0
ENSG00000011198	1237	1618	2785	849	1286	1347	1249	2292	2576	566	1359	2161	1792	2299	1230	734	1711	1737	1202	1708	542	1344	2255	1245	1838	853	773	1109	1698	2259	1529	1292	1756	1060	1386	1877	1167	2247	2554	1194	766	1134	1073	1214	1047	406	865	1665	265
ENSG00000078114	3116	2467	3860	1569	1835	1290	1551	4364	3206	773	2253	3682	3597	3829	1945	648	3409	2914	1851	1833	748	801	4470	2454	2206	1852	1830	2218	2774	3641	2357	2646	2202	1243	1943	3836	1564	2661	3577	2147	1756	1658	1837	2446	2480	1246	1368	3435	418
ENSG00000279457	67	61	152	83	31	90	45	25	134	51	101	217	89	25	26	54	66	35	60	19	63	12	146	135	119	87	56	0	86	60	153	47	64	68	40	141	45	67	113	72	29	42	99	77	75	48	75	132	18
ENSG00000167617	18	8	67	0	42	8	11	6	18	1	10	78	36	140	20	46	60	10	28	14	30	32	74	53	81	4	26	18	46	98	24	8	24	48	121	46	18	2	18	20	90	6	52	28	0	4	15	26	2
ENSG00000175573	256	34	184	39	131	50	12	103	43	41	82	113	200	178	56	31	29	35	36	112	10	66	116	126	109	56	72	214	168	234	24	104	40	70	88	118	54	21	40	47	80	34	66	56	20	85	84	142	36
ENSG00000007237	2026	142	308	399	115	290	257	295	728	243	292	926	265	405	172	174	540	1218	81	515	30	106	619	322	135	88	319	76	293	953	398	201	142	115	51	497	350	372	361	458	32	394	939	160	233	85	196	334	71
ENSG00000278969	0	0	0	2	0	0	6	0	47	0	4	6	0	0	0	0	6	4	0	0	0	0	0	50	0	0	10	0	0	40	0	0	0	10	0	0	0	0	0	4	0	0	46	0	0	0	0	0	0
ENSG00000172575	146	93	185	90	80	92	77	374	138	118	94	68	160	170	66	118	67	86	22	99	24	18	200	72	78	144	94	303	310	93	183	335	74	184	82	109	22	165	65	170	90	78	76	311	50	32	309	163	5
ENSG00000167656	181	36	239	168	116	84	78	311	389	141	87	102	223	48	144	51	160	57	106	185	37	86	462	93	218	218	177	199	160	321	176	47	148	47	62	287	94	120	199	74	163	193	162	143	218	119	87	232	87
ENSG00000165874	0	4	3	0	2	4	0	0	4	2	22	46	4	4	2	0	2	0	0	0	2	0	8	0	0	6	0	0	0	0	0	8	0	6	2	0	7	4	10	8	2	0	0	0	3	0	0	0	0
ENSG00000267312	26	0	2	4	8	8	0	0	0	6	2	0	0	0	0	0	0	8	0	2	0	12	4	25	0	0	6	0	2	0	0	27	0	2	0	6	4	14	0	0	0	0	7	0	6	0	4	1	0
ENSG00000178467	192	96	106	46	58	113	72	95	79	44	147	66	120	0	56	58	119	160	103	122	32	88	126	366	166	91	37	72	70	227	61	204	36	137	85	77	4	105	12	32	30	72	191	77	50	32	76	180	15
ENSG00000013725	246	0	0	4	20	42	0	0	33	41	75	6	8	24	35	4	0	45	14	0	8	2	10	64	0	0	13	0	0	0	6	0	0	0	0	8	28	113	0	11	0	14	30	0	2	22	0	4	3
ENSG00000103966	1337	1981	3256	623	855	968	1026	2502	1662	640	1402	1945	1832	2102	928	960	1285	2228	1876	1521	557	1100	2049	1801	2071	1071	800	846	1692	2892	1516	2003	1388	1282	1335	3107	908	2277	1966	1592	1159	1231	1283	2187	864	573	1686	1146	216
ENSG00000197780	80	174	453	223	86	102	288	211	624	188	127	496	337	263	150	122	366	512	376	181	95	162	291	318	224	187	112	167	113	423	307	269	360	415	170	366	277	342	195	245	88	154	133	660	289	119	339	323	74
ENSG00000101457	305	178	282	269	131	159	365	342	639	270	224	417	381	675	303	164	394	824	276	268	86	173	255	205	374	205	132	146	274	673	376	332	273	195	145	606	272	444	382	221	218	276	350	246	347	129	170	875	97
ENSG00000164749	48	52	85	56	15	46	55	118	112	26	58	179	96	113	51	0	91	120	108	4	19	34	58	22	53	29	0	0	76	143	101	38	47	30	1	80	29	26	32	50	0	28	25	18	14	41	84	26	10
ENSG00000214562	20	10	106	0	20	16	2	98	3	0	4	10	22	0	12	5	50	22	88	0	2	10	34	11	14	2	16	44	2	48	19	14	4	42	16	12	5	10	0	16	0	0	12	34	0	0	34	50	7
ENSG00000180871	19	0	0	112	0	0	0	0	28	16	0	4	40	1	2	15	7	0	0	1	0	1	0	0	0	0	93	0	4	0	0	5	0	4	0	0	0	0	0	0	2	18	12	2	0	0	0	0	0
ENSG00000131979	761	943	1607	392	456	450	874	1383	853	380	585	487	1503	713	402	502	512	626	391	474	325	426	1292	820	767	496	518	403	632	780	824	824	489	613	512	835	387	782	754	772	1044	598	635	1484	400	526	1021	807	160
ENSG00000169896	544	34	24	70	44	50	18	4	525	154	37	142	51	16	12	12	46	407	0	20	0	0	18	66	0	0	302	12	4	371	66	63	31	4	0	26	30	23	66	94	0	383	411	0	2	0	0	24	6
ENSG00000082269	336	167	316	107	119	188	67	167	288	94	154	248	374	374	65	56	188	250	142	74	48	48	285	288	113	105	133	109	188	284	245	169	107	204	176	238	78	248	182	167	158	76	242	150	102	76	185	121	19
ENSG00000230438	65	0	0	0	0	12	0	12	25	29	0	22	82	10	4	0	0	19	0	0	0	0	2	8	12	0	59	0	18	19	0	0	0	10	0	28	10	3	0	0	0	38	86	0	0	0	2	0	10
ENSG00000182584	5	0	0	0	2	0	0	8	5	0	0	8	0	31	1	1	0	0	3	14	0	0	2	6	19	10	4	0	10	51	0	20	0	12	3	10	8	3	0	8	0	0	9	0	0	2	14	2	0
ENSG00000108578	340	429	845	321	244	96	300	485	409	118	340	658	751	452	165	256	311	376	174	299	104	263	424	436	169	110	356	51	328	603	132	245	169	286	427	655	299	376	380	212	386	309	275	281	232	98	338	361	40
ENSG00000105771	222	370	623	275	223	156	176	448	559	199	301	398	529	393	204	135	156	379	236	287	91	50	291	454	250	238	161	205	301	558	211	354	243	214	260	407	157	259	235	269	166	209	358	229	223	116	242	236	85
ENSG00000187118	101	292	132	334	93	114	440	226	483	147	136	585	203	177	215	80	158	413	254	103	92	220	249	251	351	237	114	66	100	157	347	209	148	205	92	188	200	457	96	310	72	156	178	345	347	74	183	507	72
ENSG00000163235	285	188	200	82	106	100	128	362	266	68	123	355	254	264	87	78	138	182	197	242	38	148	254	213	219	139	158	101	54	303	263	231	188	226	106	245	124	165	329	97	194	135	212	610	146	145	176	174	36
ENSG00000108439	648	540	1127	329	388	461	406	953	847	197	500	808	1306	957	182	315	923	956	419	315	140	307	889	305	692	460	351	278	752	1150	603	534	624	262	383	1423	561	628	706	392	515	610	330	435	532	239	414	985	109
ENSG00000105227	90	122	94	108	48	160	309	182	208	80	131	319	152	208	229	52	64	244	202	122	141	305	116	347	599	312	66	52	230	260	138	450	74	161	104	113	116	200	140	252	24	68	230	364	332	134	280	200	68
ENSG00000198393	253	36	190	106	34	6	120	118	337	58	80	249	238	224	161	28	52	290	202	166	56	59	115	107	70	126	36	52	2	247	156	160	112	82	50	160	112	201	183	168	130	68	221	159	111	64	74	64	18
ENSG00000278931	0	0	0	4	0	23	22	14	3	0	0	0	4	0	0	0	0	0	12	0	0	0	14	0	0	0	0	0	40	0	62	16	0	3	0	9	0	0	2	0	0	8	11	0	0	0	12	2	2
ENSG00000179403	1963	1270	2572	542	1262	1362	1226	2976	1765	653	2195	1587	3476	2446	1056	1080	1639	813	1115	2279	587	954	3485	2852	2423	1399	926	854	1954	3612	786	1537	1192	998	1162	3301	682	1494	1912	1736	964	951	2551	1811	1157	1005	2696	2206	318
ENSG00000221962	136	0	0	0	14	14	24	18	27	2	38	64	48	27	6	2	10	34	18	4	2	0	32	5	0	20	20	0	0	125	36	0	6	0	8	18	6	12	0	0	0	11	38	0	0	10	4	39	0
ENSG00000113558	4540	5641	8488	7502	3395	2963	7743	8065	15643	5367	4292	11411	8464	5584	5011	2446	4924	13072	9383	3839	2936	5722	6065	7863	10248	6710	2559	3660	4682	7651	7040	7901	6533	5097	4358	9732	7758	13114	6343	9553	3844	4315	4231	8910	7913	3466	5523	9382	2043
ENSG00000215325	0	32	0	1	8	0	0	14	0	0	22	0	0	22	0	12	0	0	12	0	0	0	12	0	0	0	0	0	0	0	14	0	0	0	9	0	2	0	2	0	0	4	7	0	0	0	12	0	0
ENSG00000174780	2695	4096	5804	2156	2000	1443	2529	4002	4925	1594	2879	5071	5094	3163	1738	1087	3127	4590	3014	2287	731	1442	4084	3161	2442	2016	1634	2023	3066	5253	2570	3398	3143	2045	2090	5008	3099	3987	3301	2749	1703	1767	1703	3816	2931	1439	2088	4173	490
ENSG00000232888	19	0	4	7	7	12	0	2	47	0	10	60	3	9	9	2	0	2	13	19	10	0	13	7	4	2	9	0	12	4	5	9	5	3	4	14	1	3	2	0	0	25	8	4	6	0	2	2	1
ENSG00000082258	450	486	540	182	202	206	210	834	366	140	292	575	557	431	308	89	300	489	349	352	146	194	550	575	504	362	265	261	210	727	639	412	296	241	353	462	158	468	340	308	164	392	417	566	174	128	266	286	36
ENSG00000135205	66	28	6	48	6	28	14	10	22	0	20	52	12	0	16	0	8	10	16	2	39	4	20	33	64	19	4	26	24	16	62	32	0	34	6	39	0	104	28	25	34	8	14	12	10	6	2	32	5
ENSG00000162062	6	0	20	0	24	12	4	7	22	0	14	100	0	0	5	0	38	14	2	0	0	6	4	0	12	8	6	0	0	12	0	44	0	2	6	10	0	0	0	0	0	0	0	6	8	0	30	6	6
ENSG00000155792	138	50	190	196	165	58	97	42	352	66	245	403	141	669	83	63	311	464	43	46	12	33	457	15	569	113	158	124	400	348	126	106	198	61	60	400	270	177	560	76	85	310	99	110	411	44	12	291	73
ENSG00000117020	29	0	64	26	0	7	0	0	46	0	0	4	0	20	0	0	6	0	0	2	0	0	28	8	0	0	0	0	39	0	0	7	0	2	0	8	24	0	0	10	0	8	28	0	0	0	4	6	4
ENSG00000204257	261	126	201	124	89	22	60	191	332	126	167	145	422	348	82	10	190	301	113	91	14	78	235	190	436	157	98	494	331	323	185	120	197	125	92	380	81	102	108	165	82	58	119	104	163	97	54	199	8
ENSG00000105707	232	544	847	107	228	199	240	554	594	72	197	160	370	258	60	96	261	197	283	702	65	187	674	382	255	112	89	8	611	496	316	322	478	241	127	657	361	240	187	330	66	205	387	110	226	126	366	266	25
ENSG00000151651	637	36	0	195	56	155	97	10	485	176	133	152	177	0	20	58	103	126	24	57	8	6	213	174	10	6	713	22	0	550	42	0	83	10	8	36	81	21	193	91	13	1048	554	12	16	28	30	17	18
ENSG00000248098	365	573	650	288	351	272	369	609	584	296	360	767	900	427	241	289	286	556	221	245	188	165	529	187	273	304	214	412	459	913	481	478	610	236	449	949	241	406	424	381	347	349	374	455	247	106	314	551	56
ENSG00000169239	136	45	72	41	10	8	35	133	41	5	76	21	20	44	31	13	30	113	86	70	25	24	36	14	14	16	20	18	4	48	44	6	65	11	19	106	51	112	72	6	14	62	52	66	6	27	42	10	2
ENSG00000238917	66	3	6	47	36	11	14	54	36	70	127	25	6	13	79	27	34	52	27	45	23	52	40	34	29	161	81	74	2	51	49	9	4	8	28	9	1	26	5	18	0	124	303	0	6	6	4	16	8
ENSG00000128245	3983	4822	6512	2579	2283	2457	2825	5728	5825	1878	3995	6598	5535	4578	2539	2439	4491	5606	3720	2961	1539	1777	5330	4095	4084	2526	1768	1690	4915	7212	4759	5380	2819	2462	3001	5115	2669	4903	5311	3998	1565	2160	5258	4537	3188	1609	3172	5903	700
ENSG00000004478	6832	12591	15944	6877	5171	4880	10416	15880	17276	4443	8873	15992	15924	10811	4990	5210	9428	11472	9938	6570	2562	5951	10576	10384	12847	7337	4552	3435	7474	12249	10556	11141	9619	6156	6936	12798	8823	16473	10387	8146	6072	7262	6908	11521	9482	5151	7871	13250	2023
ENSG00000140464	2225	1089	1371	553	767	639	458	1228	1278	195	938	1775	1044	1724	419	469	1502	1130	599	899	208	327	1857	853	3390	448	568	648	1681	1719	795	788	668	545	608	1603	752	1180	1442	855	529	856	1420	1042	412	245	741	1184	151
ENSG00000251432	17	28	9	11	23	13	1	65	14	0	44	16	91	0	29	50	12	85	31	18	28	55	74	111	41	97	41	81	0	18	26	86	62	0	0	14	46	29	0	38	0	20	30	33	18	4	19	18	9
ENSG00000219329	28	0	0	8	2	2	0	2	0	2	0	0	0	0	0	0	0	20	2	0	0	2	0	0	0	0	14	0	0	0	0	2	8	2	0	0	50	13	0	0	0	0	32	0	4	0	0	0	0
ENSG00000116649	544	648	1367	736	471	504	483	569	783	284	881	795	1360	1164	355	261	930	663	606	762	209	378	1221	656	844	357	502	722	822	1597	444	606	844	561	449	1126	491	476	1122	410	564	654	661	1114	896	294	623	1169	132
ENSG00000112282	633	734	1021	274	476	292	246	1029	507	194	464	551	749	227	243	329	384	309	458	411	92	211	586	371	349	290	344	414	300	655	563	447	364	338	402	889	197	660	540	332	498	409	275	683	238	150	214	531	74
ENSG00000232186	20	6	0	14	8	0	0	14	20	4	0	0	18	2	4	0	28	16	3	12	0	0	0	0	14	8	3	0	16	4	8	0	0	0	6	10	0	0	10	0	0	8	10	8	8	0	0	10	0
ENSG00000130052	274	44	2	128	16	45	37	9	207	18	71	67	8	10	31	2	66	112	12	4	0	0	125	64	4	9	32	73	0	236	114	16	0	10	0	6	14	0	0	47	68	164	138	27	11	20	1	4	4
ENSG00000165312	364	290	335	152	141	254	102	602	725	338	202	150	274	372	118	216	431	255	64	258	65	120	570	435	146	101	829	192	304	774	550	350	60	149	336	337	52	399	232	461	112	405	561	415	147	69	233	291	46
ENSG00000271699	93	4	0	16	6	2	0	0	12	32	16	51	0	2	0	18	56	39	0	0	10	2	19	4	24	0	21	0	32	4	12	74	16	0	0	0	0	52	0	7	0	40	41	0	0	30	0	0	6
ENSG00000234329	80	8	30	0	4	42	2	72	6	6	39	39	0	0	11	12	24	22	20	4	10	18	38	8	4	48	22	0	0	12	44	7	2	6	10	2	0	0	22	5	0	10	19	0	0	16	0	0	4
ENSG00000185946	222	83	186	168	88	68	167	339	277	50	244	217	113	253	162	85	81	243	441	174	124	138	254	351	348	210	179	166	106	292	389	150	140	51	109	238	66	421	76	108	72	115	302	189	164	72	59	312	84
ENSG00000251136	222	44	28	150	99	58	37	210	350	18	168	66	61	144	35	37	58	72	185	236	43	58	305	215	255	122	164	122	56	302	281	187	37	18	116	99	58	259	105	83	18	183	188	42	16	70	81	64	20
ENSG00000137692	470	322	622	256	262	163	507	574	584	270	298	646	628	580	219	213	530	524	552	360	171	195	462	260	434	251	258	229	526	589	382	361	350	281	210	454	221	315	471	457	152	150	333	336	417	220	296	827	100
ENSG00000269720	17	21	0	0	0	10	16	0	0	6	0	19	0	0	0	0	2	16	0	0	0	0	0	0	20	0	12	0	0	0	6	0	0	0	0	24	0	0	4	32	0	6	10	0	0	0	0	0	3
ENSG00000166595	63	176	175	64	82	48	46	127	134	41	117	229	318	103	65	101	97	138	59	118	34	59	127	63	65	62	45	53	97	187	31	57	110	52	88	122	19	88	26	60	67	129	96	150	109	35	58	103	27
ENSG00000225217	196	24	0	112	9	93	43	0	362	42	10	194	4	22	22	16	188	104	4	6	14	6	48	184	335	70	185	0	2	267	589	44	25	10	12	12	44	112	14	205	0	71	371	48	0	60	0	40	32
ENSG00000008710	543	181	403	71	116	126	264	498	171	82	430	176	203	185	147	261	274	257	344	449	179	221	522	635	432	257	144	138	199	400	568	222	417	269	177	171	157	521	212	420	86	351	1174	405	84	215	319	244	66
ENSG00000198886	82184	35993	61983	177007	23928	28825	44228	30131	232130	15702	35064	162575	32374	54184	43759	25497	65157	114690	44213	128168	22279	35531	79018	87422	175698	24695	44242	31700	50066	84919	63357	55444	88073	26999	15202	70484	33481	75298	38819	44164	17431	73008	89646	88680	64694	34905	15771	52297	17764
ENSG00000165704	424	358	629	436	257	200	340	680	1104	211	174	895	358	521	239	121	354	515	431	224	94	194	369	486	222	294	265	345	273	479	506	453	400	174	236	520	439	619	348	415	420	261	206	554	467	180	381	684	104
ENSG00000162231	1217	355	813	310	288	269	210	1073	874	374	666	764	457	404	454	357	467	793	673	700	276	285	713	838	770	525	466	468	431	1324	1268	784	352	251	530	428	377	1203	360	495	114	678	1759	515	254	292	302	564	136
ENSG00000138668	2793	2231	4667	2856	1641	1806	3613	3890	6325	2247	3161	8854	3997	3575	2315	1745	3160	6949	3709	2203	1522	2592	3656	5162	3900	3561	1772	1173	2853	3896	5945	4890	2936	2220	2287	4901	3021	9004	3402	3457	2010	2387	3392	4322	3876	1737	2394	4928	1215
ENSG00000239282	37	22	131	82	90	44	40	115	74	52	111	40	46	272	36	72	66	108	45	89	8	56	96	81	48	50	43	45	54	160	60	28	43	14	152	141	74	63	219	28	182	85	78	44	66	75	68	47	6
ENSG00000261644	62	0	0	16	0	4	0	0	10	8	0	0	34	0	3	0	0	0	0	0	0	0	0	11	4	6	0	0	0	16	0	10	0	0	0	4	0	8	0	4	0	12	5	0	0	0	14	0	2
ENSG00000214595	106	3	83	14	32	3	42	52	42	26	60	9	34	88	16	35	108	41	47	52	4	19	34	10	40	23	55	36	58	53	125	81	42	2	18	158	0	97	48	13	44	19	28	36	44	0	24	12	6
ENSG00000183495	2670	1650	2137	987	760	1143	1048	3026	2240	510	1551	2723	1525	1867	927	962	1942	1810	1645	1497	588	926	2586	1929	2056	1260	1124	1103	1089	3285	2980	1769	1463	1174	1607	2288	1129	2647	2188	1400	1076	1331	2397	2193	920	644	1795	1926	338
ENSG00000285973	2	0	0	20	0	0	0	10	0	0	0	0	0	0	4	2	6	1	8	10	0	0	24	31	7	3	0	0	0	0	0	0	12	10	4	26	0	0	2	0	0	0	6	0	0	0	2	4	0
ENSG00000220848	20	6	0	7	0	10	20	0	10	0	8	39	10	0	12	0	8	7	0	17	8	0	29	24	22	0	2	0	0	46	2	4	0	10	20	3	0	1	0	0	0	0	16	2	0	0	5	18	0
ENSG00000107679	609	641	973	243	268	211	447	711	852	276	390	766	570	725	301	265	552	441	530	382	83	344	434	460	492	311	332	192	507	928	404	521	535	453	239	457	495	749	534	317	373	375	358	657	426	253	402	404	50
ENSG00000167862	311	351	657	424	223	220	507	267	1178	306	350	1071	391	344	451	269	449	904	339	252	262	179	242	382	642	384	191	327	372	385	609	795	524	369	218	422	244	460	379	504	225	162	281	483	561	203	282	739	128
ENSG00000161203	8066	8619	16677	8712	4758	4902	11086	13707	17621	5964	7833	17563	15866	8992	7106	4850	7743	13392	10661	6150	3270	4494	11781	9667	10935	6894	4570	6456	7669	12608	8613	10721	9280	5859	6614	12852	8128	13225	8332	8684	6080	7081	6486	14613	11749	5486	9437	12871	2274
ENSG00000176915	695	1033	929	576	436	360	444	1207	1422	271	741	1413	841	781	657	447	468	567	527	621	196	305	1020	1188	1169	532	381	517	467	1206	984	810	651	523	551	917	330	992	631	703	179	593	901	867	520	267	588	713	92
ENSG00000248206	10	0	29	0	0	0	0	34	0	0	0	0	1	0	0	0	0	0	18	0	0	0	3	0	0	4	8	0	69	0	0	1	0	3	18	0	0	14	0	0	0	0	4	0	0	0	0	0	0
ENSG00000129696	199	104	218	110	69	48	48	165	61	16	176	110	367	24	40	84	182	174	98	152	40	92	116	72	128	46	22	128	112	174	67	101	80	105	122	191	50	61	138	57	174	128	69	115	94	68	54	177	18
ENSG00000139291	218	196	165	144	62	111	168	251	112	24	318	92	122	139	98	60	100	57	195	146	52	42	158	70	112	127	46	36	114	245	22	122	160	49	133	243	176	81	196	126	30	70	92	288	94	42	88	102	8
ENSG00000267136	105	0	0	0	28	4	2	162	42	0	24	6	0	24	28	4	22	4	214	22	4	2	68	40	0	70	6	24	0	90	46	4	20	0	0	18	10	56	17	8	0	0	20	0	2	0	8	12	0
ENSG00000198482	314	64	197	149	126	69	171	302	280	42	104	138	261	146	90	24	90	149	259	158	37	123	279	188	307	85	58	134	218	491	349	184	232	134	201	227	106	105	296	124	164	99	137	164	136	103	143	125	24
ENSG00000197121	248	8	14	28	51	68	4	8	19	20	10	12	0	20	12	0	0	24	3	3	0	0	108	2	0	4	24	20	26	52	0	8	14	4	0	8	28	10	8	18	0	38	8	0	0	10	6	0	2
ENSG00000103415	73	143	480	183	179	72	190	315	447	110	218	423	362	375	158	177	332	611	187	197	92	97	475	253	247	217	181	62	129	392	277	254	186	181	143	305	159	288	206	266	156	238	201	255	152	172	172	287	43
ENSG00000231607	317	26	6	9	30	14	10	30	84	7	25	85	5	34	0	3	9	55	22	29	5	0	16	62	33	12	10	17	5	60	30	38	10	0	17	29	50	88	12	21	0	102	84	0	0	0	5	19	4
ENSG00000198625	1376	335	668	163	304	302	363	1315	860	201	490	1073	783	799	237	353	591	853	665	680	228	242	782	559	813	621	218	302	370	1140	817	518	448	222	356	566	531	879	443	415	300	561	745	559	493	175	471	500	95
ENSG00000184635	93	81	123	54	78	26	51	81	92	12	111	155	78	68	32	2	68	101	63	60	18	42	187	134	25	54	34	0	82	168	112	88	24	62	14	68	54	47	93	50	124	14	76	80	50	38	20	102	12
ENSG00000167378	446	870	1048	348	448	458	438	1527	494	151	516	332	802	476	348	396	523	644	337	490	138	332	881	678	346	230	426	330	440	971	618	858	842	594	455	1025	350	510	750	620	256	433	748	1127	418	329	909	664	129
ENSG00000197928	63	100	57	78	38	28	53	10	255	23	6	141	109	50	49	24	145	74	26	36	30	54	52	50	62	33	24	70	30	121	52	48	44	32	64	43	36	121	33	51	35	55	74	100	61	51	43	142	17
ENSG00000197712	1233	1308	2266	1035	983	661	1087	1617	2556	723	1450	1577	2009	2330	1040	720	1694	1972	1409	1438	404	611	2078	1461	1380	747	814	629	1324	1767	1834	1377	1526	909	1385	2374	1242	1303	2048	1639	827	889	1079	1864	1181	511	1025	1874	319
ENSG00000174004	533	0	16	144	24	48	0	12	314	57	73	128	90	24	0	12	15	258	0	12	4	1	10	28	0	0	80	46	0	179	0	0	1	10	0	14	40	48	36	86	0	108	272	0	0	0	26	25	6
ENSG00000169891	747	1584	2587	448	802	860	636	1781	1338	455	695	1198	1947	1620	815	1056	901	995	775	1096	276	381	1578	921	700	624	613	1173	866	1467	866	1607	903	691	1329	2189	867	1366	1571	903	851	749	490	1131	592	357	1127	1041	128
ENSG00000138709	1229	1862	2545	1190	728	766	1405	2901	1942	802	1292	2043	1609	1662	984	513	1351	2017	1853	1482	591	688	2115	1541	1387	916	1076	665	1062	1595	1780	1856	1711	1085	1043	2093	1233	2052	1402	1598	681	1040	1209	2526	1522	725	1344	1557	243
ENSG00000228981	40	0	0	0	9	6	0	10	3	0	0	7	0	4	0	0	0	9	5	17	0	0	6	2	0	0	2	6	1	2	0	2	4	0	0	2	4	0	0	2	0	0	6	13	0	6	0	2	0
ENSG00000161996	103	16	60	46	34	28	41	116	38	14	92	91	42	104	27	16	12	9	53	91	4	54	96	90	77	46	22	18	51	89	139	36	78	43	97	123	4	39	86	81	43	63	132	22	16	9	34	35	4
ENSG00000136167	4875	3089	3044	1028	1035	1695	398	3047	4559	755	1792	2124	2382	1841	464	832	2311	3915	993	926	283	695	1974	1163	472	550	1526	983	1044	2508	1530	1507	1264	1037	1830	1411	1641	1011	1477	1197	824	1306	1320	683	1126	746	1062	1097	93
ENSG00000263004	67	95	85	51	44	90	126	24	210	71	96	62	156	134	72	12	56	136	119	93	40	54	118	102	62	100	71	100	54	108	61	40	163	67	25	92	99	62	49	89	0	12	56	169	83	52	18	113	15
ENSG00000196405	1752	348	482	644	487	358	287	802	1366	355	672	1161	741	890	423	332	461	969	547	502	176	256	1013	769	568	340	560	383	630	1089	539	471	560	398	426	816	408	714	551	518	262	577	1328	646	434	346	470	555	137
ENSG00000137996	1099	1106	2106	1257	628	632	1405	1488	2603	735	1198	2231	1571	1658	604	592	762	2474	1401	977	417	755	1670	1638	1334	1109	615	778	1518	1775	1350	1322	1026	1028	801	1846	1174	2101	1624	1342	1153	986	713	1753	1706	733	1381	1599	297
ENSG00000111907	1025	1263	1825	1543	388	879	1043	1123	1784	741	1069	1357	1748	651	1016	821	997	1950	2088	855	597	777	1757	1152	1177	878	380	634	1018	1883	1348	1601	1129	1037	830	856	1272	1688	1163	1279	692	987	1063	2153	1671	617	1197	1106	368
ENSG00000100034	744	144	312	168	170	93	138	316	206	126	325	250	208	395	88	156	342	324	188	179	43	130	349	381	274	109	273	22	176	568	277	321	213	171	100	405	150	239	310	275	204	318	387	214	72	66	327	214	47
ENSG00000179841	37	0	0	1	0	3	30	0	0	6	0	54	0	0	0	0	0	19	0	0	0	0	13	13	8	10	0	36	0	34	0	0	26	0	0	16	0	19	0	2	0	0	8	0	0	24	0	0	0
ENSG00000133657	1416	874	975	373	410	480	420	1352	2087	375	618	1157	901	888	374	226	968	1363	572	728	127	271	817	1077	602	507	707	434	685	1554	846	644	574	349	448	610	289	675	777	353	439	714	1064	846	445	309	587	434	128
ENSG00000274383	2	0	1	78	0	0	8	0	17	8	0	4	0	0	2	0	3	13	3	0	0	0	12	2	2	12	35	0	0	2	1	5	1	0	0	1	6	15	2	7	4	23	18	0	0	0	4	1	0
ENSG00000153714	241	385	765	265	239	118	299	605	749	127	347	633	897	590	282	284	388	555	415	606	183	210	748	458	653	281	259	441	528	549	900	590	635	346	416	720	320	548	439	590	174	207	383	721	312	102	242	881	38
ENSG00000118976	24	0	4	0	0	22	2	2	0	0	3	0	6	0	0	0	0	22	0	10	0	2	6	0	0	0	0	0	2	32	4	0	0	0	0	0	18	0	0	6	0	16	23	20	0	0	0	0	0
ENSG00000166855	1578	1676	2078	961	722	780	1508	2000	2196	581	925	2127	2016	1436	773	876	1499	1864	1579	987	727	920	2038	1561	1371	1086	911	659	1212	2030	1187	1980	1192	826	1045	1997	923	1684	1710	1372	1120	855	938	1236	1083	721	1163	1734	207
ENSG00000142453	361	199	365	69	166	108	110	228	212	61	281	335	222	331	123	117	403	172	221	198	55	97	368	356	363	179	187	139	190	361	229	315	236	42	117	381	161	304	326	96	86	201	260	325	223	144	179	312	69
ENSG00000198899	20940	7063	15467	83568	6916	7676	17245	7950	99539	4760	9437	63079	7106	18510	17718	4940	19874	55506	17281	27533	7372	11548	22017	27574	51605	9610	11204	10452	16953	19644	24778	22936	31349	8657	4187	19445	13540	30955	9126	16951	4685	19117	32248	40854	19020	12390	5384	19191	4811
ENSG00000135976	510	32	20	169	81	48	98	238	232	62	229	492	18	348	273	29	144	457	276	171	188	110	142	303	86	201	88	92	39	182	584	251	66	11	144	242	161	301	42	331	156	258	447	203	71	56	45	214	64
ENSG00000106025	788	1629	1716	431	592	646	1175	1899	1893	492	618	1729	1367	1542	880	283	873	1690	1722	1143	401	752	1703	1491	1182	1155	408	676	655	1542	1303	1758	1549	1225	1132	1338	1411	1640	1448	1216	805	928	495	2410	993	475	1270	1169	165
ENSG00000162882	123	16	29	40	48	6	2	0	67	0	38	0	12	76	4	6	115	71	0	51	0	0	72	7	12	3	24	0	31	43	29	0	0	43	0	64	9	13	31	34	0	41	45	17	6	4	11	14	3
ENSG00000162980	688	550	1120	422	278	347	573	963	1032	240	458	1094	889	715	307	170	690	1178	706	328	131	277	913	471	611	314	344	354	605	842	530	663	730	337	411	964	477	907	725	448	480	469	470	889	653	192	575	1022	101
ENSG00000197249	229	26	0	110	2	4	0	12	726	14	34	42	94	28	6	2	144	84	22	16	0	0	0	38	1	6	198	0	12	108	70	0	0	0	0	0	20	0	0	30	0	72	36	0	0	0	16	0	0
ENSG00000196604	0	1	2	10	7	2	21	35	3	0	0	1	2	4	1	0	0	7	0	2	6	0	114	0	0	0	16	7	0	1	44	6	0	0	12	0	1	2	0	0	58	0	2	18	0	0	1	3	4
ENSG00000154978	333	0	38	82	28	22	0	87	205	10	56	44	505	137	12	8	18	68	8	10	6	0	19	48	0	12	86	9	0	121	6	170	46	34	16	36	42	63	2	11	48	57	48	22	0	0	19	14	2
ENSG00000188811	321	148	255	78	81	87	126	271	260	14	120	240	288	322	179	100	202	233	180	215	46	46	294	317	145	116	128	22	81	408	228	266	223	154	68	199	70	143	202	119	38	54	121	298	128	51	107	124	20
ENSG00000088832	1127	1198	1365	890	853	558	744	1062	1474	635	896	1605	1460	1204	610	609	1358	1360	868	806	250	739	1344	713	640	672	834	785	1302	1229	648	1089	1115	686	558	1774	660	1079	1039	877	635	772	795	1056	828	415	494	1201	232
ENSG00000138814	1629	2133	3770	1076	1206	980	1195	3570	2754	928	1960	2583	3103	2118	1043	1015	1715	2537	2118	1294	600	1025	2479	1607	2098	1443	1197	973	1400	2794	1708	2134	1634	1185	1958	3406	1488	3461	2201	1640	1257	1370	1376	2158	1394	742	1606	1864	333
ENSG00000160293	595	104	180	191	47	217	61	363	223	96	157	716	131	177	70	151	172	311	106	131	45	54	148	93	52	70	147	50	55	234	241	173	166	73	156	149	110	168	179	141	112	198	356	160	6	54	151	215	43
ENSG00000087586	71	38	128	46	6	83	8	60	103	0	38	26	96	6	34	10	32	97	75	38	10	28	92	68	2	24	14	132	56	52	44	50	72	24	42	56	0	69	51	11	80	43	16	82	14	6	30	26	8
ENSG00000104763	2765	681	1092	588	445	333	603	908	3232	412	1063	2194	899	1080	644	336	1464	2835	764	1025	243	294	1144	723	537	707	340	300	387	1986	910	924	686	457	366	876	757	442	895	839	656	747	1032	903	734	246	484	776	101
ENSG00000233901	42	0	0	24	0	0	0	0	8	0	4	2	0	0	0	0	64	24	0	0	0	0	12	0	0	0	8	0	4	8	0	0	0	0	0	18	0	0	0	0	0	18	9	0	0	0	0	0	0
ENSG00000161960	10159	6798	11050	5830	4216	3922	6114	8732	12624	3776	5906	11759	10186	10400	4034	3896	8240	9771	6650	5000	2192	4774	9299	6542	7976	5260	4673	4571	7265	13329	6467	5742	6568	3800	3931	10081	4808	7002	7628	5643	4837	5910	4820	7900	7422	2998	4487	10616	1473
ENSG00000122223	89	0	0	4	2	2	0	0	10	0	10	13	0	20	0	0	6	16	2	0	0	0	0	30	0	0	38	0	0	4	0	2	0	0	0	0	2	0	5	6	0	34	33	0	0	0	0	0	1
ENSG00000166226	971	854	2319	422	653	638	868	1742	1308	321	1017	1126	1481	1063	439	690	883	970	630	565	200	450	1534	718	757	528	618	1094	848	1673	702	916	750	455	726	1800	434	981	830	608	749	1032	515	934	704	434	445	1029	157
ENSG00000107798	2207	233	339	128	146	0	117	189	484	56	324	1543	144	316	117	30	720	2270	168	157	37	32	250	393	215	156	87	157	146	572	348	323	157	103	28	133	69	103	222	170	100	301	145	196	246	48	92	135	24
ENSG00000262879	266	235	296	94	72	128	82	503	311	89	217	347	248	166	161	109	196	273	242	156	75	114	217	142	174	150	185	50	194	208	205	313	250	116	80	616	286	364	217	126	210	173	281	297	123	33	244	419	70
ENSG00000203668	457	70	188	84	115	96	92	48	394	85	204	378	126	234	48	0	382	474	48	122	20	32	146	232	88	94	176	110	242	688	300	78	102	42	72	163	60	192	142	243	10	382	255	170	86	47	42	278	28
ENSG00000134463	304	364	1185	252	186	276	237	474	236	78	494	277	900	292	194	198	588	524	163	152	20	196	430	494	146	212	134	236	663	910	197	689	320	158	246	268	183	524	390	118	253	291	136	249	207	46	88	277	44
ENSG00000248971	552	11	0	226	86	110	41	105	348	90	110	215	2	26	15	16	82	372	29	68	68	6	20	112	126	38	202	138	6	358	64	42	34	28	30	58	54	20	54	216	134	428	502	78	20	30	50	101	30
ENSG00000183484	278	0	0	105	29	170	24	0	323	113	68	97	0	58	12	9	98	182	12	25	25	6	101	231	10	21	403	0	49	82	197	15	11	12	0	10	57	108	9	112	0	290	247	12	0	0	6	18	6
ENSG00000048471	1536	231	587	390	155	216	251	430	1276	244	408	877	287	639	356	155	807	1158	223	344	198	103	639	775	213	446	190	168	334	1123	747	437	533	285	266	765	316	732	408	457	115	675	1094	535	196	127	294	502	71
ENSG00000179071	88	0	44	8	0	0	1	0	36	14	12	0	4	12	18	6	0	68	0	16	40	0	50	66	86	2	50	0	0	0	21	0	20	0	18	16	0	120	0	4	0	6	17	0	0	0	0	22	7
ENSG00000074660	6	0	0	6	14	0	22	72	12	32	2	82	86	30	3	10	1	2	3	6	0	0	11	0	0	22	64	0	0	0	0	2	0	4	0	18	1	0	6	0	0	77	41	18	0	0	0	6	0
ENSG00000227321	16	0	0	0	0	0	0	20	1	0	9	22	0	0	0	0	0	5	22	3	0	0	2	0	0	0	0	0	0	0	0	0	0	0	0	0	0	30	0	4	0	0	0	0	0	0	0	0	0
ENSG00000227449	10	11	0	1	0	0	33	0	25	8	0	25	0	6	0	0	0	0	25	0	0	0	0	0	0	16	0	0	0	0	0	0	0	0	0	0	0	17	0	0	0	0	0	3	1	0	0	30	0
ENSG00000126261	1578	1767	2546	1260	1143	1067	1451	1894	3289	955	1591	3505	2708	2218	1042	728	1778	2151	1659	1246	549	1076	2568	1730	1605	1805	1016	783	1593	2615	1636	2348	2249	1234	1215	2053	1373	2094	2177	1458	1395	1081	1608	3196	1788	845	1566	2313	398
ENSG00000071967	1561	1333	816	578	831	760	615	1838	1669	355	914	1722	1671	1684	705	543	962	1710	669	1642	390	425	1631	1154	917	1005	639	656	1162	2919	763	1689	1019	826	552	1656	771	1092	1286	859	376	554	712	2489	1087	433	894	1594	76
ENSG00000203804	56	6	0	2	18	46	4	22	34	40	20	12	0	0	70	24	48	34	26	24	0	11	58	128	4	14	78	0	22	78	145	22	0	0	40	18	60	64	14	44	0	33	153	72	24	0	40	22	0
ENSG00000185278	1118	979	1388	437	513	466	319	1727	1037	300	582	1072	1315	944	335	478	632	498	531	820	134	298	1217	640	318	329	372	924	700	1047	707	616	817	507	678	920	480	1153	979	564	284	542	365	783	328	338	608	731	80
ENSG00000013561	970	1159	1863	825	442	650	954	1346	1494	329	862	1289	1706	1151	491	507	931	1182	645	802	267	496	1258	719	919	590	416	954	938	1244	751	1032	1274	816	802	1367	672	1066	1069	849	624	646	422	1346	877	469	873	779	163
ENSG00000049449	885	1141	768	451	388	584	323	1564	1028	247	774	847	911	952	389	367	525	816	580	661	263	536	1299	729	1267	503	320	158	747	1038	590	756	644	472	670	838	513	856	809	844	140	327	508	921	460	334	816	871	65
ENSG00000224781	66	10	12	12	42	12	2	28	14	14	10	16	46	40	13	20	16	6	6	31	2	8	12	8	26	25	30	58	20	24	6	4	8	14	30	70	0	0	10	3	28	30	28	22	12	6	6	4	2
ENSG00000204923	73	64	19	24	57	66	75	90	104	40	72	107	92	60	49	16	42	36	134	52	41	14	50	98	36	66	32	0	98	100	68	79	112	11	69	106	58	52	99	60	20	34	87	66	18	46	64	50	8
ENSG00000104894	606	6	0	76	61	97	7	5	267	72	80	445	0	78	10	5	181	180	67	0	33	1	85	75	18	17	58	50	89	155	35	7	12	24	16	16	6	68	62	54	54	105	189	52	0	0	10	38	19
ENSG00000253396	0	3	0	2	0	0	0	9	5	9	1	3	0	6	1	0	26	9	0	1	7	6	3	2	5	4	0	0	0	17	10	17	7	0	5	0	24	7	5	16	0	0	7	42	11	0	5	6	3
ENSG00000162368	5672	7854	12228	4265	3615	4397	5408	9866	10614	3711	4770	6905	10781	7840	3469	3072	5825	9743	6597	5590	2083	3750	8198	5758	7129	4126	3522	4223	6302	9767	6304	6789	7107	4091	4937	11064	5867	9574	8497	5874	4230	4314	3243	8394	5587	2874	5011	8018	1029
ENSG00000106780	576	396	299	98	152	84	106	228	626	104	390	336	311	443	182	65	470	501	161	381	56	132	230	263	194	224	226	180	204	769	386	262	282	192	170	235	148	217	279	113	138	253	372	265	175	80	254	205	58
ENSG00000277687	56	0	0	0	0	6	10	38	0	0	16	0	0	14	10	0	0	4	0	13	0	0	0	23	0	0	2	0	0	28	0	0	0	0	0	0	0	0	0	0	0	0	0	0	0	0	0	0	0
ENSG00000108819	1460	234	308	427	228	503	290	457	894	242	468	1033	268	630	314	296	661	1281	329	559	115	170	761	623	661	261	657	96	465	1178	675	433	408	209	343	539	218	687	645	759	211	685	1292	611	188	182	207	636	108
ENSG00000153201	3131	2454	3467	1187	1243	1147	1314	3258	3317	823	1940	3394	1961	3238	1471	408	2302	3341	2117	4015	607	703	3210	1901	2243	1047	1344	899	1979	3353	2604	2709	1785	1101	1686	2512	1535	3071	1695	1759	658	1699	2097	1304	1540	543	1117	2160	288
ENSG00000185133	171	106	169	104	130	58	185	388	315	50	87	112	222	395	78	80	346	46	103	254	118	44	327	180	258	258	149	316	224	553	324	198	115	160	69	351	127	297	181	208	252	173	267	236	283	95	83	86	25
ENSG00000101546	426	477	762	379	172	288	220	549	763	177	483	385	482	467	269	175	367	394	466	274	130	220	410	435	403	265	260	170	407	479	400	444	305	233	353	469	390	544	329	261	310	267	189	407	576	157	193	486	97
ENSG00000286996	0	3	16	4	2	0	8	0	2	0	16	11	12	0	0	0	0	4	4	0	8	16	14	14	6	11	24	0	0	0	2	0	0	21	2	24	0	0	0	0	0	0	5	0	2	2	18	13	0
ENSG00000211451	15	4	0	0	0	0	2	0	8	21	0	54	0	0	0	2	7	0	8	16	0	3	0	0	12	6	0	98	4	7	4	0	6	0	0	0	3	22	2	0	0	0	17	28	0	0	5	8	2
ENSG00000133121	719	422	445	189	221	278	223	650	358	150	342	523	467	387	172	116	646	651	327	277	121	94	434	268	277	168	135	72	174	916	304	453	466	229	265	584	139	354	393	334	128	406	474	424	204	103	221	174	52
ENSG00000137672	39	36	28	8	4	36	26	60	80	12	43	5	60	20	10	18	28	16	34	10	0	14	46	24	0	24	6	30	14	57	46	43	0	33	0	44	0	122	0	20	0	13	34	96	0	4	38	12	18
ENSG00000187164	2092	1775	3580	991	1060	884	1401	3266	2318	643	1719	3391	2363	2055	1224	470	1992	2498	1783	1695	516	902	2422	1771	1501	1199	1165	1228	2175	2042	2347	1915	1616	914	1687	2963	1093	2680	2312	1585	961	1343	1664	2893	1505	765	1452	1862	421
ENSG00000198794	64	12	16	24	0	64	24	55	32	13	34	18	0	36	8	34	10	0	0	38	24	0	14	46	23	10	0	46	56	6	22	16	2	2	2	16	16	28	14	12	4	0	8	36	24	16	4	16	8
ENSG00000100296	757	853	1488	662	370	584	775	1112	1489	335	564	1373	1013	894	476	358	552	1111	956	550	260	393	1095	631	653	503	417	387	726	992	925	967	1032	616	410	1001	757	1052	847	869	500	530	524	1116	668	292	679	1115	143
ENSG00000135077	534	30	15	30	28	16	25	4	197	22	26	335	9	114	8	6	120	456	12	6	6	2	30	131	36	2	20	24	32	192	40	38	86	0	8	26	14	42	88	95	0	115	110	6	2	0	0	51	2
ENSG00000105472	30	0	90	34	138	6	0	28	38	30	0	0	64	116	8	0	1	190	10	20	8	0	0	28	48	10	42	76	10	42	18	14	20	12	24	14	20	27	30	7	0	22	14	16	58	38	34	14	12
ENSG00000212443	110	1	3	9	54	34	8	95	30	2	102	23	4	2	123	80	23	16	60	43	4	2	73	47	0	40	41	101	0	74	27	11	0	4	47	14	0	8	23	0	0	42	77	0	1	2	15	11	0
ENSG00000130066	14559	896	771	5379	2067	2143	1372	1107	16678	4179	2599	12026	2977	7220	4438	1025	4210	12447	1482	1085	841	259	2990	6046	2129	1661	7927	1662	3462	7034	6289	2646	3209	1461	471	1756	3032	5310	2735	3878	1244	7450	11423	1010	2277	1873	925	5339	1161
ENSG00000240445	85	41	60	48	56	22	16	47	46	13	32	11	108	22	20	30	16	56	8	62	6	20	98	62	104	46	24	20	88	122	127	34	52	34	98	138	16	76	26	66	78	36	42	56	11	5	72	46	6
ENSG00000174130	421	324	226	86	185	108	84	427	292	49	234	210	344	276	133	252	558	324	240	208	26	114	203	352	185	96	123	44	178	408	216	144	335	245	172	228	116	334	338	196	126	195	184	154	248	58	184	209	20
ENSG00000018280	523	6	10	827	41	158	68	0	658	370	238	922	118	374	32	46	582	920	0	76	52	12	90	96	16	8	685	68	30	1295	164	71	146	12	0	146	103	24	60	400	154	1004	2030	100	3	6	77	82	52
ENSG00000276248	44	0	0	0	2	0	0	0	0	4	24	0	0	0	0	0	0	0	8	36	0	0	14	0	0	18	0	0	0	4	0	8	0	0	0	0	0	36	0	12	0	6	12	0	0	0	0	0	0
ENSG00000137876	620	548	1041	616	546	379	772	847	1568	353	633	1075	1045	1068	447	177	753	1143	645	681	258	373	753	556	802	771	546	703	723	1167	721	704	784	643	469	898	686	777	888	771	356	445	650	914	815	372	639	1005	110
ENSG00000102471	138	172	348	322	142	144	308	403	486	144	172	190	281	355	258	112	136	389	450	252	142	191	435	296	360	178	179	303	245	262	180	306	178	204	132	227	273	339	269	276	203	125	285	533	315	229	292	341	47
ENSG00000260219	30	2	12	13	0	18	0	0	46	0	0	35	4	4	10	10	0	5	36	6	13	0	0	10	23	3	2	0	0	15	1	0	0	18	2	4	0	48	5	0	18	4	6	20	1	7	0	58	0
ENSG00000134531	530	252	528	245	148	62	120	392	1163	16	476	939	210	2284	897	277	384	1039	236	902	32	44	483	332	128	96	132	216	196	565	1109	921	424	226	244	401	140	406	193	450	94	150	650	112	206	46	222	574	18
ENSG00000170633	298	275	444	285	314	280	286	408	687	239	211	525	420	557	231	166	226	480	354	267	168	190	350	320	445	247	253	134	240	416	339	377	366	223	161	400	475	630	333	269	219	346	270	549	383	145	234	429	108
ENSG00000144320	484	514	746	178	280	203	242	756	404	158	449	302	721	510	274	192	486	409	451	513	74	143	722	468	362	321	233	363	365	611	585	568	464	205	283	554	146	389	574	310	252	261	181	672	247	236	377	285	50
ENSG00000159110	617	216	417	218	143	291	63	503	517	118	274	328	337	152	82	106	395	377	337	295	52	103	302	252	195	184	54	92	132	581	271	179	287	196	166	325	156	286	271	266	40	82	353	488	228	79	320	271	37
ENSG00000137331	0	0	0	0	0	124	0	0	196	0	0	0	0	2	0	0	0	62	0	0	0	0	0	0	0	0	0	106	0	87	260	0	0	31	0	0	0	0	1	0	10	0	0	2	1	4	0	38	0
ENSG00000204472	469	0	82	172	4	34	32	0	541	84	22	226	20	12	22	23	94	415	12	3	12	9	19	84	74	38	100	16	16	137	31	28	91	50	4	80	4	62	95	56	0	63	89	60	10	6	0	82	29
ENSG00000204397	78	64	54	82	20	63	126	24	350	40	85	158	27	142	36	3	70	312	44	42	69	44	86	85	415	115	105	26	92	122	86	16	65	45	34	96	67	132	43	70	0	55	80	43	83	61	41	55	23
ENSG00000170606	2847	3900	6341	3328	1710	1716	3678	4536	7855	1937	2307	7752	4720	4520	1832	958	3055	6875	4424	2127	1419	2010	4607	3820	4535	2353	1892	1546	3026	3667	3893	5798	2878	2168	2324	4855	3272	7912	3757	3978	1831	2163	1836	4986	4330	2672	3368	5086	800
ENSG00000100836	556	265	293	347	247	294	438	366	634	446	291	778	435	309	418	246	360	728	471	209	229	441	430	976	1397	543	323	76	439	576	721	869	478	469	250	376	378	797	285	715	192	589	938	807	614	362	757	759	181
ENSG00000103528	216	85	199	49	41	20	55	49	129	30	162	401	188	126	52	29	152	224	66	115	44	56	88	65	14	120	87	125	219	290	150	29	79	42	28	63	91	41	135	45	44	29	56	11	60	21	58	91	26
ENSG00000175073	1785	1621	2488	819	922	775	724	2497	1177	407	1084	1752	1932	1418	484	432	1140	1247	845	1130	308	553	1692	1045	1330	618	786	1124	1067	1722	896	1787	852	662	1001	1986	728	1659	1585	869	820	722	608	1181	721	436	697	885	198
ENSG00000134077	301	314	682	199	134	110	280	710	365	121	140	407	589	474	166	182	327	282	264	254	129	149	414	195	164	186	134	428	237	516	161	388	318	158	297	587	252	440	376	202	266	303	117	349	175	80	342	294	38
ENSG00000097033	2530	3019	4533	2128	1754	1732	2299	3737	4285	1316	2269	4449	4352	3264	2002	659	2674	4730	2255	1951	929	1639	3588	2496	3142	1976	1612	2236	2761	5136	2446	2731	2922	1877	2252	4460	2638	3450	3198	2555	2123	1977	1756	3209	3053	1212	2077	3287	539
ENSG00000204228	98	206	184	45	50	44	82	153	105	51	162	106	125	79	50	57	172	95	71	94	15	38	120	94	86	42	32	24	147	118	71	162	191	74	77	263	67	152	14	62	201	51	22	68	35	44	100	232	18
ENSG00000254999	529	564	1041	289	436	310	486	436	899	250	504	1010	929	572	301	394	503	984	448	629	153	397	659	893	568	583	350	562	616	886	296	526	766	517	347	1060	711	869	514	521	318	438	541	751	812	288	345	691	129
ENSG00000214021	398	28	9	118	66	58	75	118	79	82	303	180	6	50	80	52	63	282	132	89	72	51	147	91	45	130	137	0	13	212	113	60	46	8	26	110	39	87	149	218	8	141	215	10	26	35	44	85	30
ENSG00000167637	224	58	154	76	44	78	64	190	209	59	110	174	325	84	12	22	216	152	164	152	43	59	154	114	118	65	68	30	72	232	92	102	142	88	67	99	144	224	102	148	87	56	62	96	91	8	82	121	14
ENSG00000151466	550	88	493	231	164	95	168	152	471	148	203	469	495	201	138	2	288	364	249	226	152	76	432	280	662	212	89	53	288	331	307	116	150	177	199	290	300	343	267	257	141	251	194	397	293	83	264	177	79
ENSG00000157741	1312	1055	1862	639	439	428	631	1769	1318	346	754	1144	1453	1051	512	485	754	1041	858	1065	300	522	1526	912	965	533	508	454	712	1355	1287	876	1012	604	879	1109	698	1477	1216	839	290	670	833	1368	458	554	814	971	186
ENSG00000111266	208	165	196	69	120	70	82	235	151	78	125	133	153	184	30	69	216	102	137	153	21	53	178	108	138	14	64	50	68	181	70	148	168	117	149	215	93	9	148	140	154	188	85	312	61	44	113	104	14
ENSG00000143971	242	239	420	210	164	142	321	389	505	191	229	440	497	361	223	52	172	382	324	214	94	150	294	259	460	225	193	114	183	236	335	482	376	249	252	408	294	500	454	252	267	110	131	474	317	113	300	332	74
ENSG00000113504	704	420	247	333	298	293	441	1012	579	125	511	291	487	384	492	333	367	555	569	789	314	264	955	716	1177	563	318	40	372	602	1173	449	323	281	497	375	304	811	407	541	117	343	1159	745	234	273	364	481	78
ENSG00000243646	380	62	88	12	122	74	49	137	256	34	104	265	114	76	56	50	210	191	84	102	36	24	208	130	56	50	76	24	66	207	71	43	104	80	112	118	70	58	96	103	118	67	138	176	12	65	52	97	15
ENSG00000225032	0	0	0	2	0	0	0	0	0	0	0	30	0	0	4	0	0	42	18	4	0	0	0	6	2	0	5	0	0	12	0	0	0	0	0	3	0	8	0	20	0	0	22	0	2	3	0	0	4
ENSG00000100029	1433	946	1591	1237	606	532	1548	1443	2526	810	1032	2683	1291	1198	879	441	1009	1695	1630	887	487	1059	1614	1632	1587	1111	606	414	1124	1990	1635	1590	1277	786	799	1494	945	1541	1246	1371	814	778	1332	1336	1580	824	1177	1782	430
ENSG00000232150	62	22	116	64	14	8	71	10	226	60	76	267	38	84	36	46	61	121	105	36	14	56	146	119	131	30	27	4	32	160	67	115	50	57	36	76	72	209	242	171	14	18	80	58	178	23	115	115	29
ENSG00000154822	89	22	34	8	17	12	0	20	32	26	17	30	28	14	0	0	27	53	2	24	7	0	2	14	10	4	57	14	28	76	12	5	24	10	8	41	2	0	25	24	5	8	15	9	0	12	5	23	2
ENSG00000267121	173	0	0	4	12	25	0	0	61	18	50	0	0	54	0	0	16	6	4	0	2	0	13	16	0	7	56	0	15	26	1	0	0	12	0	16	33	0	0	16	14	58	28	0	0	0	0	6	0
ENSG00000279716	58	22	0	6	10	0	1	14	22	6	39	12	0	31	14	40	4	30	50	24	10	4	2	30	97	31	14	0	0	74	46	10	21	0	0	14	0	87	0	10	0	36	76	0	0	10	0	13	3
ENSG00000166228	680	751	1089	926	302	302	838	798	1820	409	579	1503	845	821	445	560	832	1203	723	785	274	655	919	638	1745	585	376	405	554	1011	738	907	844	626	577	1169	1082	808	663	795	1062	422	378	1156	1061	280	601	827	245
ENSG00000249119	36	66	20	47	34	12	10	8	66	22	32	39	8	29	38	54	20	13	35	246	26	28	46	32	28	6	62	32	22	10	20	13	16	12	16	50	5	22	7	22	26	42	56	30	20	8	0	6	4
ENSG00000144959	549	60	2	18	8	24	44	14	373	23	56	258	62	225	22	0	108	271	18	20	6	38	30	56	12	2	22	16	0	218	16	16	67	8	16	62	52	48	18	60	0	80	82	68	34	12	18	86	9
ENSG00000104064	161	162	258	102	76	99	125	279	216	65	145	240	241	194	41	76	105	165	163	164	48	72	94	169	255	137	96	74	107	179	139	123	142	104	90	151	84	208	104	120	158	83	101	344	84	93	84	191	25
ENSG00000107201	1490	395	345	299	263	198	140	518	818	156	444	796	300	575	302	119	830	534	191	286	186	82	622	274	5408	212	133	268	383	676	261	300	238	136	274	454	286	397	404	276	215	235	540	272	80	89	224	559	85
ENSG00000233560	50	2	0	30	34	4	21	18	21	43	24	102	10	0	28	0	0	26	40	22	10	12	28	18	12	22	18	0	0	90	68	18	12	12	16	4	0	14	6	20	0	22	14	10	12	0	0	48	0
ENSG00000136238	3458	2472	4851	2029	1767	1302	1995	3925	6046	1216	2222	5058	4157	3677	1964	1434	2968	4491	2269	1985	919	1456	3805	2656	2881	2198	1751	2122	3457	4478	2932	4140	2514	1994	1991	3911	2213	5014	3680	2328	2042	2264	2481	3680	3171	1214	2020	3740	537
ENSG00000234231	127	36	85	69	67	46	7	58	40	2	14	20	78	38	5	0	129	0	21	19	13	0	157	29	60	19	0	33	21	40	0	36	22	54	20	10	4	58	0	47	0	23	27	18	137	8	24	58	8
ENSG00000275464	185	143	221	46	66	76	84	216	54	58	103	56	142	56	118	57	78	130	104	38	16	61	145	180	241	47	71	98	112	173	123	113	54	64	203	120	38	113	80	59	41	134	86	107	36	86	40	167	21
ENSG00000167645	142	79	187	53	68	30	105	174	189	43	151	248	118	36	26	65	64	103	136	97	28	37	158	130	49	32	21	68	178	176	61	36	131	56	74	116	34	52	24	35	138	12	93	132	81	43	78	36	15
ENSG00000205209	24	0	0	0	0	0	22	58	0	0	4	0	0	0	0	0	6	0	0	4	0	4	0	0	0	7	0	0	0	0	0	0	4	0	0	0	0	11	0	2	0	0	0	0	0	0	0	0	0
ENSG00000196628	432	4	6	8	11	2	0	0	177	20	74	85	13	56	0	0	56	97	0	0	2	4	52	63	2	0	51	0	6	176	30	14	0	0	12	20	39	60	55	39	0	66	41	4	36	24	0	2	10
ENSG00000136161	355	231	505	135	116	201	181	494	98	56	63	318	286	264	176	129	180	267	83	83	72	12	286	101	143	106	198	161	218	271	142	196	118	195	229	423	40	142	160	165	216	218	54	159	145	91	94	73	28
ENSG00000089639	666	136	233	281	255	172	210	272	661	254	291	630	225	436	154	176	436	441	202	141	71	107	202	346	329	136	584	133	226	586	333	434	197	130	204	451	139	335	180	183	118	782	1176	253	172	79	185	266	91
ENSG00000168118	603	489	794	549	371	306	521	526	1135	157	277	1631	454	1038	384	163	515	1060	322	326	183	270	619	538	408	577	387	142	535	659	571	597	910	636	184	805	721	948	649	665	225	182	446	800	709	266	371	645	93
ENSG00000197582	295	87	218	204	87	56	182	157	207	108	105	271	161	150	165	101	117	205	103	123	105	145	112	214	75	93	112	100	285	313	124	80	124	74	44	241	61	132	80	210	63	132	218	129	151	23	60	246	30
ENSG00000166436	324	272	295	58	113	97	159	582	149	10	162	383	125	150	110	209	162	228	217	172	117	117	439	201	147	172	54	42	29	357	243	148	112	70	168	157	134	225	269	175	36	145	225	275	178	125	198	188	26
ENSG00000159792	471	378	895	223	398	330	319	799	655	122	305	595	787	943	242	259	453	376	383	320	148	177	750	463	321	268	194	487	559	1054	309	779	712	346	279	929	179	443	702	596	489	320	725	920	453	206	514	638	71
ENSG00000110906	906	917	1092	489	380	484	700	1032	1187	256	540	1159	634	972	392	446	693	823	543	454	190	341	943	637	367	326	473	535	457	978	745	739	603	681	411	749	402	707	946	540	501	582	580	901	748	309	656	739	103
ENSG00000172661	1961	1027	1605	835	487	770	608	1293	2811	432	942	2669	1741	1415	588	663	1481	2456	1164	887	539	470	1406	1351	916	678	861	520	1292	1604	1749	1446	1025	670	922	1636	738	2437	1648	1371	545	1073	1400	1121	1087	557	837	1639	147
ENSG00000221930	174	285	404	98	126	87	138	181	484	119	69	575	392	392	71	116	280	88	95	147	45	88	307	161	131	85	159	132	117	275	156	176	239	125	148	210	39	360	219	171	134	87	75	220	135	46	133	175	28
ENSG00000117984	13843	1954	1819	1352	958	1502	442	1452	6401	888	3170	8394	1497	4248	972	951	4862	12649	750	2676	308	429	2738	3050	962	779	1679	773	1096	9493	2148	1649	1060	840	801	2342	763	1399	2078	1866	927	2722	5322	1613	803	445	1061	3511	161
ENSG00000176153	52	0	0	6	12	4	0	12	0	0	26	0	9	0	0	8	3	18	1	12	0	2	37	0	4	0	4	0	18	4	5	0	0	0	16	10	0	2	0	4	0	0	0	0	0	12	0	0	0
ENSG00000116497	273	53	163	87	83	46	97	312	261	33	113	368	197	177	127	90	63	65	159	133	78	67	154	221	195	62	83	138	122	183	254	125	124	113	153	154	100	136	73	113	32	112	119	144	127	54	132	37	19
ENSG00000253955	14	0	0	2	6	3	0	0	0	0	0	0	0	0	20	0	0	0	0	6	4	0	1	4	9	0	0	0	20	2	0	0	0	0	0	0	0	6	0	0	0	0	0	0	0	14	0	0	0
ENSG00000005483	1597	1192	2025	658	803	703	606	2275	1843	577	852	1666	1964	1462	676	135	1578	1705	1355	1061	481	529	1583	1578	1292	717	947	592	1165	2282	1579	1689	1110	820	1035	1516	826	1971	1249	966	699	1102	1402	1283	585	359	696	1334	276
ENSG00000110665	54	0	0	0	2	0	0	0	0	8	20	0	0	0	0	0	0	0	0	0	0	0	4	0	0	0	0	0	18	12	0	0	2	10	0	0	0	0	0	32	0	4	4	0	0	0	0	0	0
ENSG00000227039	28	0	6	4	11	58	0	0	43	26	3	78	0	3	6	0	0	23	0	0	2	0	0	0	0	2	41	0	4	8	0	0	0	0	0	0	9	0	0	16	0	104	36	0	0	0	0	0	6
ENSG00000229807	3522	119	396	50	512	418	447	5260	1406	118	1811	1489	350	862	811	743	1094	1379	2699	1304	100	224	2095	1806	242	829	516	682	32	2376	1684	1059	238	72	839	596	186	1701	225	428	253	628	1190	210	216	71	525	308	46
ENSG00000261534	10	46	130	6	22	12	48	98	6	0	20	6	134	18	2	8	0	18	12	31	2	10	26	62	14	12	12	0	2	62	88	56	60	56	0	12	10	6	31	40	64	54	18	42	24	24	40	16	8
ENSG00000153317	855	171	475	276	171	126	214	306	1108	254	288	669	534	391	88	49	299	800	173	251	79	140	300	381	121	192	314	196	193	569	536	270	332	192	136	319	297	362	191	236	239	582	714	271	177	182	179	352	41
ENSG00000188994	2004	1877	2532	789	874	913	753	3066	1926	538	1569	2198	2583	1917	899	235	1594	1574	1772	1842	534	726	2487	1869	1675	1290	883	648	1022	2574	2342	1964	1341	913	1233	1872	603	2292	1531	1457	550	1653	1930	1426	894	751	1033	1457	269
ENSG00000185129	1159	1041	1218	414	534	585	388	1724	972	352	766	840	1326	874	341	418	912	1010	803	802	280	455	1226	802	954	422	525	242	642	1289	724	864	940	682	780	1112	628	798	1025	765	458	486	595	617	421	246	586	690	99
ENSG00000175611	73	14	81	22	18	6	15	96	29	12	108	79	31	6	14	7	18	18	63	18	65	9	32	53	167	22	7	108	64	148	40	8	86	28	34	77	26	89	22	67	10	13	65	16	17	43	20	147	11
ENSG00000270231	638	281	346	169	92	73	217	304	557	75	217	445	282	352	161	69	219	293	166	344	117	154	227	377	269	329	167	64	72	341	665	143	151	157	216	225	178	629	139	165	88	148	398	229	85	92	132	154	60
ENSG00000136286	153	21	40	58	73	74	12	14	468	55	35	40	28	0	10	8	92	32	0	0	4	0	15	18	2	0	196	34	37	189	0	0	16	6	12	4	51	6	24	31	0	112	316	0	8	0	10	19	2
ENSG00000179195	1934	1946	3079	812	1654	1006	1142	3077	2579	677	1670	2605	3374	2711	1056	1024	2497	2003	1390	1509	353	787	2709	1472	1022	808	1251	1770	2382	3436	1940	1682	2321	1275	1565	3540	1192	1705	2198	1542	1028	1635	1193	2780	1431	885	1575	2026	288
ENSG00000101974	223	315	270	74	116	83	48	307	339	107	140	145	160	226	166	67	216	409	258	138	77	114	253	275	175	113	87	88	148	252	132	337	234	132	124	114	64	215	213	163	75	90	246	373	194	117	102	132	50
ENSG00000261716	68	0	10	0	20	16	72	88	78	12	8	44	14	14	12	14	4	54	12	24	4	12	30	8	0	20	53	48	20	62	20	16	22	14	53	24	12	24	14	20	0	7	18	0	0	0	30	18	4
ENSG00000113916	2187	1933	2130	1161	1169	1094	944	4029	2116	1055	2367	2351	2199	2032	1163	1388	1556	2127	1761	2188	825	864	2771	2085	2111	1432	1971	1455	1418	2157	3311	2769	1331	1360	1592	2235	1475	4716	1204	1617	716	1439	2596	2029	1212	755	1742	1839	296
ENSG00000083123	417	659	1262	398	247	410	469	959	603	210	518	622	772	539	351	321	363	976	815	367	171	329	684	720	344	279	267	321	503	963	515	1121	550	466	602	1037	501	819	556	599	628	390	319	826	692	207	630	722	189
ENSG00000125864	30	112	150	120	122	66	44	114	371	54	52	52	177	182	167	36	74	195	74	52	12	74	154	60	115	109	158	34	138	290	87	124	276	70	118	95	61	202	92	89	126	76	98	72	88	66	106	266	32
ENSG00000174485	1235	1581	1855	683	757	603	697	2588	1602	333	1010	1164	1302	1585	495	287	971	1155	1144	986	330	480	1511	993	950	512	833	817	891	1473	970	1363	1042	744	786	1857	854	1345	1240	721	628	987	1048	1296	501	385	829	931	169
ENSG00000165046	20	0	0	4	0	12	0	18	0	2	8	24	0	0	4	0	0	38	14	10	0	0	6	11	0	0	0	0	10	10	20	0	17	0	0	0	0	34	0	0	0	24	28	0	6	0	1	2	0
ENSG00000124151	2797	2125	3700	1098	1078	1218	1156	3813	2202	806	1814	2535	2597	2617	969	1025	1882	2129	1698	1731	420	827	2639	1685	1977	1246	938	1261	1342	2828	1963	2581	1968	1267	1363	2974	1514	3086	1961	1393	1541	1461	1516	2471	1623	780	1696	2051	324
[truncated: 15,676 more rows]
[truncated: 172 more columns]
