# Supplementary material for: Human cytomegalovirus in breast milk is associated with milk composition and the infant gut microbiome and growth
Source: Nat Commun. 2024 Jul 23;15:6216. doi: 10.1038/s41467-024-50282-4 (PMC11266569; doi:10.1038/s41467-024-50282-4)
Supplement: Supplementary file 5 — Supplementary Data 14 [file 41467_2024_50282_MOESM5_ESM.zip › CMV_milkGenomics_extendedData/README.txt]

Supplementary Data file descriptions

milk_GeneExpr_TPM.txt: gene expression levels estimated from RNA-sequencing of human milk, summarized as transcript per million (TPM). Rows are genes, columns are milk samples.

milk_GeneExpr_counts.txt: gene expression levels estimated from RNA-sequencing of human milk, summarized as counts. Rows are genes, columns are milk samples.

metabolite_data.txt: metabolite abundances from human milk. Rows are milk samples, columns are metabolites.

infFecalMicrobiome_1month_taxonCLR.txt: infant fecal microbiome taxon abundances (centered log ratio transformed) from 1 month of age. Rows are taxa, columns are infant fecal samples.

infFecalMicrobiome_6month_taxonCLR.txt: infant fecal microbiome taxon abundances (centered log ratio transformed) from 6 months of age. Rows are taxa, columns are infant fecal samples.
