# Supplementary material for: Human cytomegalovirus in breast milk is associated with milk composition and the infant gut microbiome and growth
Source: Nat Commun. 2024 Jul 23;15:6216. doi: 10.1038/s41467-024-50282-4 (PMC11266569; doi:10.1038/s41467-024-50282-4)
Supplement: Supplementary file 5 — Supplementary Data 14 [file 41467_2024_50282_MOESM5_ESM.zip › CMV_milkGenomics_extendedData/milk_GeneExpr_TPM.txt]

gene_id	p0183	p0109	p0258	p0262	p0192	p0031	p0280	p0194	p0276	p0271	p0202	p0001	p0274	p0116	p0216	p0002	p0035	p0172	p0251	p0272	p0247	p0051	p0179	p0108	p0150	p0070	p0092	p0159	p0101	p0246	p0110	p0041	p0217	p0226	p0137	p0032	p0248	p0138	p0250	p0047	p0152	p0114	p0082	p0120	p0168	p0072	p0169	p0081	p0008
ENSG00000162654	38.726026	0.249219	0.199535	0.605572	1.3084	0.644941	0.650484	0.340668	3.22299	1.068767	1.077599	0.665394	2.487736	2.228919	0.068685	0.690862	0.902283	0.974843	0.931741	0.251415	0.812884	0.87348	1.425096	1.423412	5.357348	0.944383	1.096464	1.746463	7.159817	1.164241	0.288286	0.913845	0.515429	0.061183	0.126858	1.314894	2.334035	2.887201	2.701465	1.051298	0	2.562224	1.083223	0.140364	0.518591	0.173678	0.82773	1.294733	0.598587
ENSG00000131203	38.483525	0.419525	0.215928	0	3.706319	0.246328	0.168943	0.802372	7.84211	0.771051	2.897667	0.567322	4.052068	1.904247	0	0	1.699683	0.74466	0.163507	0.634833	1.417247	1.608926	0.945208	1.124349	2.074654	0.277145	0.678028	0.419989	15.622628	3.527706	0	0.725212	0.69722	0.331051	0.457601	2.157339	5.227	2.329443	5.619034	1.017918	0	0.846637	1.525298	0.556953	0.044016	1.734898	0.668817	0.800633	0.370153
ENSG00000117228	81.330345	2.901262	2.198183	3.467838	3.937032	8.30039	1.507383	1.963717	26.044774	2.43716	6.037594	10.227377	13.704115	5.765949	2.074221	0.756952	14.149299	9.839075	2.591848	3.021517	6.17886	2.176245	6.998077	12.076774	28.475463	6.254387	12.670533	6.787066	30.618512	8.546623	2.594039	3.360497	1.302422	3.318301	2.606126	3.620581	7.372259	7.981027	3.762332	4.313823	1.876475	14.465266	7.689478	3.128697	2.594507	2.733624	0.979466	6.982125	3.899964
ENSG00000154451	72.309016	0.033485	0.150803	0.656003	0.953956	4.679333	0.188782	0	5.91868	3.230993	2.369232	1.926217	2.388011	1.826421	0.138427	0	3.596515	1.761296	0.243611	0.354692	1.36524	0	0.806053	2.839431	0.875798	0.154846	9.446961	0.586638	2.844754	2.878268	0.348608	0.405188	0.202565	1.091287	0.971544	0.46162	5.625224	0.743714	1.124262	0.652364	0	11.494632	4.150576	0.367757	0.614806	0.452348	1.267839	0.125811	1.240863
ENSG00000168062	44.141439	17.642279	19.378965	10.847848	14.252087	17.096256	11.624294	16.140755	14.72422	8.626892	26.132606	18.01628	45.299964	26.356707	9.012864	6.560605	24.363417	7.009849	7.598021	12.100286	13.099509	4.235634	13.75135	13.723378	58.092652	12.892511	20.993629	32.415856	34.285853	33.201296	22.548214	25.008712	15.885338	16.955027	17.741565	15.544134	16.791358	14.866559	20.262563	13.362946	22.884842	18.337298	11.931507	22.720432	8.637935	11.902568	12.519377	14.041581	7.972839
ENSG00000149131	33.583196	1.055619	0.732922	0.801571	1.956	1.205198	0.516611	0.254642	6.979511	1.471271	5.679563	5.252504	7.14936	3.773317	0.254562	0.853502	2.335549	5.13715	1.719965	0	1.793303	3.424288	3.121591	3.135602	9.89681	1.118681	1.679413	0.231172	3.852755	3.410877	0.595285	1.983775	0.736832	1.652115	0	0.97691	4.711438	6.811166	3.232169	2.17523	0.735938	1.366961	4.208169	0.408747	1.615149	2.397934	0.140241	10.980469	1.086618
ENSG00000125347	23.501978	2.168994	4.40658	2.261877	5.52615	3.664975	1.675736	0.837146	8.084037	5.518983	7.872277	6.194654	6.517675	7.606315	1.335028	3.273576	7.969053	6.208452	5.194207	1.495206	5.85625	2.037993	5.181189	6.926534	7.211719	1.17018	7.702327	2.659957	13.2765	7.453079	6.071792	2.465536	1.570051	2.26308	7.029212	2.694817	11.05957	7.49373	7.328196	3.202369	1.18091	8.27293	7.405673	2.830065	1.362866	3.60446	1.210251	5.815236	2.307111
ENSG00000115415	144.339613	20.988502	23.896148	15.22512	18.76328	20.716289	10.52273	18.103361	39.77251	10.633264	23.523009	36.446371	27.541919	28.432419	7.928944	10.566698	45.785466	30.825385	13.072071	10.159749	15.348338	7.367796	21.978113	18.843279	111.045616	14.05291	17.755087	28.996383	43.867702	34.336804	9.513193	21.792862	13.240934	13.185053	17.406342	21.510738	20.926956	36.61504	27.138251	19.87677	13.195543	28.520642	16.027357	22.857379	10.973912	13.129489	9.940875	17.629426	10.163801
ENSG00000168394	32.915838	9.452587	6.296626	1.606328	5.786736	4.663806	3.227206	6.928588	6.020537	2.385301	7.383498	1.128722	2.955789	4.603291	2.211427	4.002158	4.181531	2.970841	5.41753	4.576301	2.676711	0.979147	13.447182	5.15466	11.85418	3.478668	3.997338	7.02882	5.773776	6.020297	4.018645	5.249312	3.422753	3.928631	7.426217	3.258959	3.344679	2.25021	5.198691	5.951825	0.799153	3.563736	9.597676	9.141259	1.875064	2.756835	5.693472	2.436212	0.938601
ENSG00000179583	29.116152	1.514266	1.610981	0.978882	2.946139	3.522906	0.966467	2.224757	2.214194	1.712914	3.915049	3.287078	1.56125	5.628355	0.458277	1.290995	3.792795	2.953575	1.262751	0.925212	1.668118	1.234891	2.556578	2.028238	3.116563	3.197344	3.97575	4.81526	4.022346	9.460453	2.998283	1.822917	1.419932	1.369876	2.033151	1.715549	1.980087	3.067095	3.829852	2.717485	0.73756	5.077433	4.465211	0.873777	1.179259	1.251627	1.052174	1.979968	1.305807
ENSG00000169245	30.902495	0	0.127214	0	1.275796	0	0	0	11.946077	1.453644	1.832071	5.347796	0	0.897508	0.116774	1.566085	0	0	0.12844	0	0.345505	0	0.820648	0.741898	3.150767	0	0	0	7.676256	0.131958	0	2.019765	0	0.624123	0	0.973527	1.32273	0	0	0.98775	5.739064	0	2.130081	0.238639	0.829816	2.31679	0	1.886769	0.8723
ENSG00000197536	8.764431	0.211917	0.439019	0.540679	1.016033	1.466187	0.238949	0.835807	1.018783	0.599807	2.786411	1.898005	0.755649	0.695776	0.849781	0.910558	0.741658	0.763593	0.39507	0.424896	0.587533	0.711135	1.073024	0.55659	3.953217	1.212714	0.479494	0.556897	0.469658	1.613671	1.886329	0.349679	0.394453	0.14047	0.841388	0.227224	1.265238	1.68658	0.496715	1.206825	0	1.032814	1.498159	0.116371	0.653674	0.306725	0.396965	0.725443	0.130884
ENSG00000225492	7.604528	0	0	0	0	0	0	0.025531	0.357057	0	0	0	0	0.373644	0	0	0.298026	0	0	0	0	0	0	0	0.40708	0	0	0	0.521244	0	0	0	0	0	0.053873	0.054039	0.330401	0.217654	0	0.070494	0	0	0	0	0	0.034041	0	0	0
ENSG00000204642	33.751786	9.279377	5.702916	15.088938	15.959199	9.727969	4.672721	4.730361	26.240244	7.519141	17.804517	16.033556	14.8383	10.696669	5.658758	3.375314	8.290586	27.49711	6.830191	3.665585	10.534846	3.23433	11.149498	6.424776	46.043717	12.594667	17.581243	3.772313	19.775378	9.196726	11.341873	11.730487	3.411507	8.665563	5.088748	4.397631	6.481869	15.719844	17.505275	13.419778	3.829458	10.972107	17.735249	3.89806	8.452848	8.310787	6.048128	16.736728	1.187387
ENSG00000101017	5.983519	4.278814	2.757102	0.599827	1.555184	2.480133	0.247416	2.858283	5.163381	0.719867	0.465764	0.934698	7.742972	1.742979	0.489838	0.82117	0.198605	1.908469	0.419047	0.448254	0.644138	0.17672	0.764983	2.766301	0.607666	0.98933	4.747641	0	0.41683	4.182258	0.582525	0.072414	0.765808	0.109085	0.603141	0.80666	0.50091	0.568578	0.375312	1.578429	1.494792	0.418466	0.434349	0.556129	0.531801	0.762226	0.970735	2.775588	0
ENSG00000221963	41.845947	9.431162	11.427929	6.212417	7.653119	10.436222	8.947033	11.412952	19.756821	4.677361	14.154847	15.673734	15.99621	13.93523	5.296144	4.502107	15.440846	13.944468	10.323527	6.193835	5.445172	7.557986	12.037014	10.578803	25.329142	8.60626	6.855104	7.625903	14.981989	18.501373	11.320603	14.002286	12.713397	9.207791	8.258484	10.948353	14.949505	22.521555	21.025817	12.478305	3.753887	11.145211	10.60725	13.434983	10.244388	8.209402	8.818824	10.792916	5.957251
ENSG00000182108	4.342157	0.894306	1.558505	0.850326	0.702465	2.077568	0.365356	0.337663	0.393533	0.250122	0.641935	0	2.160746	1.791389	0.19289	0.269469	1.360808	0.805203	0.388961	1.029669	0.380476	0	0.903713	0.496031	1.091754	0.134855	1.759568	4.15534	1.313124	2.379532	0	0.769916	0.43425	0.816164	0.17813	1.265634	0.227596	0.671689	0.591166	0.815796	0	0.768995	0.238234	1.543911	0.071391	0.150076	0.278946	1.006407	0
ENSG00000240065	46.933645	1.468603	5.658645	11.077307	8.957399	10.060201	3.833186	0.59044	20.938941	6.088119	9.236509	17.347675	16.322236	2.765184	2.158647	8.255345	16.935602	13.246316	2.077519	0.740772	4.923241	4.161614	7.314245	9.428747	48.829787	10.375576	4.73057	0	25.487126	15.779532	10.023043	0.718017	3.948528	4.146245	2.491835	4.249144	18.052196	21.544051	21.397955	6.928747	5.070519	7.030707	8.382807	8.684969	3.89486	3.306541	4.617526	10.150135	7.054739
ENSG00000089041	22.454354	0.62556	0.12074	0.42751	1.862881	1.101909	0.209927	1.09942	9.496919	0.344918	1.896916	1.30145	1.241527	1.514374	1.274558	0.092899	5.12277	3.14606	0.954913	1.250875	0.364358	0	0.723252	0.519725	1.546774	0.826511	1.484932	0.861097	1.320372	3.6738	1.488595	2.728013	0.124756	0.296181	0.989387	0.479104	0.627709	2.646451	1.415308	0.915163	0.186907	3.029838	4.443493	0.528488	0.229713	0.301809	0.035617	0.690186	0.137985
ENSG00000152766	6.00216	0.045096	0.203093	0.061637	0.564028	0	0	0	0.619417	0	0.584968	0.459716	1.023281	0	0.111855	0.312526	0	0.747089	0	0.511797	0	0.363189	0.374325	0.372245	0	0.104268	0.382634	0.237014	0.618694	0.758402	0.140845	0.297645	0.503635	0.04982	0	0.103614	0.105585	1.001588	0	0.315382	0	0.573343	0.573852	0	0	0.217569	0.431356	0	0
ENSG00000128383	27.324965	0	0.222988	4.549275	0.68809	1.356701	0.504013	0.238877	7.009759	0.424672	0.924483	0.360536	0.15286	1.748006	0.136458	0.343141	1.593423	2.597536	0	0.062437	0.134582	0.166153	0.205497	0.061926	0.126962	0.190804	7.760507	0	1.524074	1.233624	0.171825	0.272336	0.652814	0.592583	0	0.948031	1.835527	0	0	0.206117	0	6.411664	5.133881	0	0	0.079628	0.197338	1.240215	0
ENSG00000204592	263.994828	104.17602	84.124484	52.195766	85.805415	87.624826	28.855136	75.413199	91.084949	51.406878	108.179512	74.860814	111.596132	118.30136	37.829403	65.674518	159.597732	88.100169	64.293687	70.985225	54.968171	43.624481	141.292724	67.544939	176.084168	70.062788	97.768983	43.930126	124.686078	137.769071	50.312168	69.461443	50.432068	47.524928	91.949161	83.053565	60.615946	98.80835	145.109491	93.669666	52.34713	71.121382	84.506619	52.822687	37.955694	32.459849	48.437774	100.22185	22.023612
ENSG00000128284	14.442833	2.840395	2.127778	1.076273	3.067961	2.003516	0.277463	0.447738	7.532513	2.840208	3.332944	9.430037	1.7321	4.661372	0.651051	1.422756	6.278693	2.061615	1.687937	1.766065	1.307132	1.528828	4.902193	1.202911	9.226768	2.9586	3.16171	1.82296	7.672114	3.153046	1.976272	0.804346	1.203968	1.413624	2.211678	1.981553	5.316993	3.886485	4.436052	1.180077	2.352732	1.489792	3.578674	0.760279	1.549049	1.370381	0.51559	3.850833	1.563222
ENSG00000140105	200.841269	51.775762	67.271796	41.887988	71.40451	49.392896	53.008291	56.143763	117.973744	47.102079	81.149921	86.56381	89.768116	129.304408	38.918943	38.526438	72.487438	75.094481	54.698034	35.627415	46.833157	39.451411	89.354248	36.483581	150.168606	56.339235	73.800521	94.107916	141.169121	89.2043	61.248622	71.15873	57.493307	45.098145	54.049462	84.107297	60.747356	69.284628	51.241311	51.383471	57.220421	101.649912	49.31584	162.571112	47.217603	41.199231	65.957639	72.479422	50.485779
ENSG00000163131	130.666281	15.551647	21.920271	9.676214	15.267343	23.540278	5.898756	15.885885	52.721353	10.069461	33.19328	34.254221	24.276535	21.198514	7.313768	10.000817	38.052427	64.697036	18.201967	16.392919	7.113495	8.043506	25.12419	15.66221	24.365543	15.057061	16.660087	25.102985	19.423915	42.904695	21.453028	20.470813	18.646842	16.505206	19.951117	20.824194	16.511791	19.038351	22.957444	16.861102	9.110464	22.660201	18.443956	25.329712	9.580282	12.075715	9.163259	18.889844	5.97952
ENSG00000010030	4.720132	0	0.440748	0	1.262898	0	0	0.859993	0.202142	0	0.082434	0.050901	3.172431	0	0.404576	0	4.724224	1.881883	0.508566	0	0.456016	0.469157	1.769766	0	11.695929	0.363666	0.395421	0.612337	4.168193	0.587809	0.436656	0.999673	0	0.772267	0	2.061216	1.227523	0.258765	0.797103	0.209521	0	0.098751	0.724813	0.354339	0.256696	0.876876	0.055721	0	0.107935
ENSG00000186522	22.994592	14.409506	24.80944	8.575076	10.71561	14.55662	7.473423	11.760573	18.507765	8.149605	18.495899	29.458344	22.586557	23.020538	6.693122	9.537365	27.623067	18.540919	13.214432	9.53956	4.884816	13.066533	24.274523	6.135525	10.399652	13.78072	17.400841	19.181588	20.97383	36.304638	15.148987	13.914307	15.633172	13.146542	24.198486	13.035437	11.988252	13.534742	30.102815	11.080349	9.940952	13.437056	15.509244	17.354051	5.871008	4.725819	9.033918	15.562604	8.312117
ENSG00000140853	20.774066	4.792658	4.155537	1.98928	3.176126	2.710568	1.298115	4.387868	4.309349	2.600229	5.430484	4.433684	4.833764	4.488886	1.551181	2.139435	4.723816	2.818513	2.776375	2.238931	3.685559	0.789833	5.2524	3.122922	6.920952	1.833752	2.821977	4.736064	4.859941	3.107395	4.52789	4.549821	1.500037	1.940763	2.773812	2.096552	1.90682	12.690216	2.65794	4.566765	2.507219	5.662069	8.504656	1.390475	0.782883	1.703347	2.154857	2.506319	1.106064
ENSG00000173193	151.645651	30.212952	30.048304	14.347632	27.138163	20.8618	13.047711	30.774477	41.847742	14.275782	25.833051	35.594302	29.961767	44.64128	11.296085	15.04541	79.343205	37.654558	14.481844	13.381427	20.648364	10.057619	35.350807	15.090224	93.502986	20.012339	22.153209	35.323987	45.709479	44.535409	22.815705	26.51779	20.645797	15.212158	24.331563	29.446518	15.97334	40.47942	49.879672	26.469175	12.406642	35.581888	33.401043	16.716761	11.925245	11.906297	13.805546	18.394976	15.379814
ENSG00000111801	26.273576	13.300895	9.89894	4.652059	9.223494	7.841288	5.832376	9.236621	8.877409	4.010115	14.734427	7.278553	11.174186	14.42865	4.287781	10.242093	14.624883	10.63924	5.571415	8.25416	6.529491	4.039614	16.527518	6.109695	22.510066	13.575149	9.65177	10.450735	19.62361	13.406293	13.875318	11.646203	12.128786	10.271098	10.750639	11.030646	12.236621	18.003506	15.42211	8.966561	4.784967	5.617907	11.600378	10.510476	7.203026	9.022929	7.196709	5.160087	4.978721
ENSG00000109519	9.99022	9.376508	9.609585	10.022672	7.64294	8.275891	7.624444	14.702023	15.751391	7.655523	9.320666	12.276536	8.572967	12.381642	4.224109	11.205189	14.543573	10.704393	6.559229	6.889701	4.411096	8.955415	7.508736	5.638035	8.04524	11.430624	13.174854	13.531248	8.246261	10.894569	12.859201	11.075002	6.880525	5.677378	7.480515	9.943306	12.595221	16.538762	13.974058	8.797473	7.542632	10.358898	5.750605	6.372737	8.983125	4.929786	4.048482	14.954998	8.723792
ENSG00000169248	3.387861	0	0	0	0.77695	0	0	0	0	0	0	0	0	0	0	0	0	0	0	0	0	0	0.15469	0.139846	0	0	0.65885	0	2.065073	0	0.194015	0	0	0	0	0	1.199908	0.114974	0	0	0	0	0	0	0	0	0	0	0
ENSG00000026751	52.091415	0.757892	0.517871	0.476272	1.016928	2.577946	0.049113	0.018913	32.458373	1.075926	6.225371	5.157093	0.895581	2.823264	0.259293	0.507128	3.216989	12.902163	0.285197	0.276827	0.34097	0	0.867727	4.569476	0.120624	0.483411	3.178376	1.00728	0.496454	6.543887	4.706965	0.747472	0	0.086615	0	0.760595	0.917839	1.580108	1.655576	1.122746	0.624678	3.913382	2.389527	0.17663	0.115161	0.90783	0	2.356604	0.726344
ENSG00000234745	39.305333	10.936474	10.104911	1.092976	8.432705	29.483404	8.751398	11.590852	11.119787	1.997062	13.812057	0.256887	2.352567	3.138608	0.875057	1.760348	24.949018	20.514445	0.256661	13.719868	2.646616	8.902658	13.704881	3.17686	68.009556	17.945511	7.383715	8.776517	23.009187	1.714	1.76296	9.314067	0.788001	10.601069	6.033801	5.241769	1.817208	14.71343	18.057887	8.811694	7.758013	4.485339	1.928744	2.086313	0.207277	10.348606	2.755883	5.596581	0.871558
ENSG00000204287	370.788584	47.75794	44.818894	24.554429	61.363962	78.497874	21.058612	34.561251	111.629229	45.996046	97.927928	78.341769	80.742473	109.99255	12.628963	29.676862	101.344107	68.013897	22.746722	29.97714	18.275079	27.754951	57.470331	28.180079	46.025472	61.766445	80.365517	125.736984	133.746779	151.498842	52.35878	25.754442	29.61085	38.465218	51.233955	65.082244	33.654727	54.895911	62.621102	31.254258	10.682046	79.903461	59.85501	32.908732	24.689346	26.066351	21.267261	43.3834	18.744112
ENSG00000166278	9.496544	0	0.341704	0.307272	1.171576	0.346498	0.019804	0.061009	0.457092	0	0.049708	0	0.03904	0.089287	0.139405	0.11685	1.475216	0.663404	1.226655	0.334871	0	0	0.034989	0	0.648516	0.682234	0	1.550797	0.934187	1.772237	0.724081	0.347769	0.627679	0.279405	0.51495	1.565741	0	0.260057	0.427245	0.463248	0	1.310018	0.556258	0.071222	0.402446	0.203367	0.201599	0.035194	0.911185
ENSG00000117595	25.372317	28.786537	31.928087	10.120909	20.531702	15.023076	13.016695	27.34455	19.260975	8.637706	22.540428	28.649105	27.465367	32.77714	7.87985	21.165265	26.65893	13.45589	14.063884	17.611754	10.198309	11.580071	26.541597	13.14721	16.284604	13.270845	18.037076	23.586736	25.855647	27.905218	24.23355	24.105616	10.056939	11.468294	25.807252	22.549016	17.565306	37.81497	28.751143	18.176501	14.227297	21.946882	13.308385	21.101868	11.409908	9.811617	11.607185	23.857448	10.995704
ENSG00000138755	8.507297	0	0	0.109537	0.334118	1.893985	0.564774	0	4.106225	0	0.779675	0.919099	0.723692	1.400494	0	0	0	0.049788	0	0	0.098024	0	0.598703	0	0	0	0	0	0.602611	0.112315	2.002406	0	0	0.199206	0	0.368271	0.422186	0	0	0	0	1.69818	0	0	0	0	0	0.55203	0.371225
ENSG00000103342	58.062688	51.145222	73.58577	26.926168	35.762596	33.168179	33.380081	53.30064	51.532315	29.056932	39.858687	60.371206	64.598544	68.673978	19.14266	30.656835	60.326369	52.125113	33.671996	27.349631	23.134396	27.493534	49.57433	28.494964	33.378623	31.178176	33.402436	35.123967	45.580938	63.93933	41.501423	62.993712	35.495337	27.950279	58.546802	52.804701	41.978519	77.014948	68.070306	36.726064	31.393781	41.555565	25.253294	55.455972	30.298197	20.579998	29.727171	44.235763	22.091868
ENSG00000186660	56.532965	57.266859	62.758704	20.153168	36.84219	34.124418	31.117064	59.371014	52.913989	20.815689	33.170728	59.068745	64.271236	60.196134	17.856805	26.705223	50.068336	49.600273	30.412863	24.876315	15.226819	24.228187	49.22341	26.232115	31.469772	28.040174	34.425683	36.927311	39.319866	57.388307	39.081892	66.033566	37.562135	31.354086	53.426664	47.440586	41.722425	75.094234	63.039836	38.276562	27.47955	40.742822	22.218904	49.596767	29.281521	16.242274	29.509143	43.873063	27.549043
ENSG00000137959	70.081171	3.749685	1.866165	3.185088	3.956796	5.920848	2.496186	4.203711	9.363568	1.978706	3.342584	7.904185	6.945743	7.579199	0.620047	1.391811	23.162741	8.433587	4.531206	2.250401	7.64921	1.41611	5.159355	3.987038	78.751289	2.733212	3.523112	6.858699	7.914473	9.975711	4.366891	5.984516	1.892748	3.875672	3.338555	5.00376	4.731907	5.661892	6.892654	5.486057	2.248286	3.088435	3.762127	3.253727	2.576489	0.637777	2.127703	2.89727	2.7084
ENSG00000111817	4.549313	1.613358	2.291151	2.317821	1.07195	1.661804	0.497944	3.187321	3.43517	0.537851	1.402608	1.174782	1.352465	1.278428	0.40894	1.868943	1.193795	1.385178	2.115107	1.291961	0.825841	0.284531	3.68035	1.807194	0.29442	0.299516	2.081699	0.969675	0.646265	1.881474	3.653526	0.971592	0.745279	2.30276	0.899161	1.289754	0.530771	0.886384	2.118696	1.864848	0.182966	2.603525	2.270046	1.119254	0.449739	1.090873	1.4503	0.555536	0.527314
ENSG00000127951	78.708314	0.46791	0.316092	0.781664	1.73402	4.006589	0	0.67723	5.947824	0.300993	3.011808	5.763732	1.101476	1.528006	0.096717	0.405343	6.023258	10.997791	0.744656	0.177012	0.063591	0.104679	0.970994	2.721232	0.839871	1.307275	2.040237	0.819749	0.576111	10.237159	2.598046	0.514725	0	0.129231	0.416809	0.686862	0.912951	1.058487	1.333875	0.973924	0	5.508312	3.565201	0.148238	0.171822	0.07525	0	0.065113	0.481651
ENSG00000125449	3.834242	0.715825	5.990877	1.820902	2.652764	3.759376	2.270067	2.546957	3.191184	1.074427	0.703446	3.040537	6.38119	2.59031	1.233007	1.901665	2.519614	4.422378	1.274819	1.624798	2.529395	1.721514	2.32722	0.179055	3.625151	2.275764	3.205583	2.299147	1.825665	5.322565	3.167245	0.984305	2.054128	3.097339	3.82589	5.025497	1.815664	4.342696	3.249857	1.460144	3.921079	2.780846	2.080456	2.066215	1.226677	2.676526	2.924287	2.913636	0.736846
ENSG00000109534	4.395713	12.281091	7.23273	3.371523	5.251416	2.372833	6.805469	5.811074	7.796995	5.570551	1.392542	8.025402	5.541404	3.335143	3.71011	3.055278	3.040203	15.520165	9.87976	5.062936	3.08135	9.721793	1.437636	10.042978	2.725198	4.823649	3.339882	3.861789	1.080072	4.119003	22.210955	12.817004	6.813891	7.0447	5.049158	5.547032	4.515904	36.621429	5.685349	8.101274	0	2.224229	3.19089	18.888454	8.961702	6.456898	3.074875	16.103934	15.802165
ENSG00000198814	12.951524	8.186263	14.210289	3.88687	7.126656	7.713328	5.245937	13.891222	14.387031	4.358049	9.06183	8.34755	17.386142	8.636954	3.306397	6.390618	7.759598	9.573918	8.428643	5.683579	3.06912	7.241355	7.78449	8.920427	2.605807	4.260598	12.619003	17.006856	6.504365	11.326258	5.175592	10.212907	7.370662	8.108232	10.944318	9.29644	2.680429	17.686544	13.391987	6.831333	8.509188	11.099159	5.8095	10.638894	3.305549	2.239595	5.737819	3.4306	2.905744
ENSG00000229023	21.44461	0	0	0	0	0.735795	0	0	1.553026	0	2.849979	0	0.248707	0	0	0	0	2.335559	0	0.203173	0	0	0.891596	0	0	0	0	0	0	1.254458	0	0	0.124958	0	0	0.616987	0	0.497013	0	0	0	0.569014	0	0	0	0	0	0	0
ENSG00000158517	9.357259	0.141296	0	2.22093	1.472699	2.661735	0.265533	0	3.115474	3.044864	0.416557	0.102886	0.359879	0	0	0	0.085259	1.550789	0	0	0.288043	0	0.146607	1.325382	0.108693	0	5.594812	0.123771	0	0.825091	0	0.466298	0	0.078049	0	0.216431	0.496235	0.435865	0	1.729298	0	11.92628	4.295272	0	0.051886	0	0.534986	0.058987	0
ENSG00000023902	49.931114	1.349205	0.708899	4.077515	2.562496	3.881765	0.760654	0.406828	13.42768	4.889185	2.810846	3.8315	3.332272	2.810287	0.706496	1.090875	3.880635	8.829009	0.081798	0	0.733456	0.392388	0.970608	1.738061	0.9341	1.013862	4.006773	1.733395	1.020451	15.147942	2.224005	1.929451	1.569596	0.024842	0.137355	0.258332	1.447856	1.10986	0.370373	4.560646	0.537494	14.231208	5.786557	0.189973	1.222094	0.32547	0.430187	0.5257	2.291561
ENSG00000115523	17.704399	0	0	0.586523	0.487922	1.122372	0	0	1.057575	3.312474	7.590564	0.426092	0.216786	0	0	0	0.141236	0.193885	0	0.177096	0	0.628366	0	0.526938	0	0.676494	2.06878	2.767953	0	0.710742	0.609203	1.480529	0.599059	0.517168	0	0	2.603134	1.44407	0	0	0	2.893223	1.434105	0	1.847956	0.395246	0.186576	0	0.90352
ENSG00000108561	129.004719	110.124401	150.378158	75.554532	74.146899	53.007764	101.982391	104.966382	150.070538	80.689069	90.835236	167.365888	112.957728	115.261963	48.349372	59.341257	129.701508	167.80598	111.393608	42.863557	77.60161	93.513197	96.054626	77.645263	128.158715	98.309767	64.874943	75.005751	109.507792	126.604855	118.511206	119.393245	72.620253	84.576641	65.378311	105.044172	127.954677	232.091086	115.947903	78.54653	90.299569	111.643037	51.013892	163.185489	114.007611	59.892882	65.57788	160.489145	82.381759
ENSG00000131791	5.564908	5.075827	2.819793	1.897129	2.069709	3.123084	0.985297	2.287534	3.284928	1.54458	4.551962	1.825874	4.053654	3.41223	1.419837	1.895759	5.171894	4.657674	1.464944	1.425782	1.115296	1.713507	2.863518	1.915891	0.935241	2.143422	3.954355	5.111869	5.324705	4.543621	1.297358	1.905801	1.739664	3.072391	1.578071	2.70028	2.170483	2.962777	4.58255	2.368583	2.669898	2.189766	1.99116	3.132679	1.238882	1.085137	1.913976	2.63923	1.501762
ENSG00000118503	25.067903	3.36617	5.381757	8.496337	10.104448	11.736969	4.807702	6.63814	51.176392	34.948835	13.873558	8.9588	13.733329	11.925435	3.854654	3.289315	10.196472	11.501832	2.525486	4.711714	3.348754	2.665841	7.390528	32.497284	7.975538	5.02011	122.339507	15.657368	15.986217	16.65305	54.967522	7.220763	3.571419	5.689742	7.813344	4.898354	9.398545	30.113111	5.586982	17.420859	6.316154	38.137091	40.201627	6.355933	2.533999	3.053209	2.817373	10.637889	5.249504
ENSG00000269028	63.271296	15.978236	36.905999	197.129083	126.854567	117.473229	9.66226	16.314215	40.371652	65.740518	104.098939	18.891992	24.395829	29.824251	69.520095	110.294997	45.438566	15.98727	13.811272	270.392642	84.367003	120.827539	43.137662	12.58388	68.515541	32.00612	207.835987	164.90834	200.849264	36.508685	8.893789	18.098945	22.37953	48.411925	107.624835	123.706841	18.149713	24.888529	26.858526	31.769274	76.573684	215.214195	173.278457	20.314998	14.871813	21.06586	4.287512	19.416831	101.127368
ENSG00000096968	27.590519	5.109933	11.416762	3.853073	4.957789	3.234454	2.977496	9.271411	8.412251	4.549245	12.249719	10.490188	18.755882	8.923679	2.619949	3.388618	11.978919	8.743621	3.969489	4.826819	2.737938	4.112589	10.120598	4.590459	7.498515	5.106883	5.90564	10.992733	5.813568	10.264192	7.701246	11.184653	6.650179	6.607334	6.409197	6.886961	6.19089	15.316256	8.747463	7.212378	6.182303	9.708782	4.688087	8.492148	3.4292	3.23988	6.297965	5.615622	4.277117
ENSG00000156500	0.714635	0.045862	0.082618	0.167159	0.031867	0.282748	0.06464	0.099568	0.439303	0.088505	0.162248	0.192021	0	0	0.00948	0	0.221388	0.227936	0.177255	0.130124	0.523564	0.03078	0.13324	0.172078	0.511559	0.371142	0.51885	0.421825	0.048401	0.085699	0	0.050451	0	0.076	0.070034	0.368811	0.05369	0.198063	0	0.286377	0	0.323938	0.34584	0	0.050523	0.188077	0.018279	0.47865	0
ENSG00000197147	5.323716	1.753818	2.215681	1.079228	1.709269	2.293577	1.466028	3.469683	1.926522	1.201436	4.055789	2.131196	2.647472	2.255524	1.572461	2.367748	3.092335	1.207482	2.910215	2.404026	1.634421	1.681522	3.015562	3.444055	1.901064	2.922835	2.576804	1.715854	1.790801	4.032689	1.968147	4.522551	3.571853	2.855977	2.139076	3.06148	1.573193	3.035283	5.713851	2.662462	1.1433	3.394559	1.556549	2.693938	1.781517	1.076918	1.670324	1.502361	1.195731
ENSG00000115525	6.323979	0.463063	0.431472	0.0291	0.110952	0.109382	0.060015	0.046222	0.750326	0.174616	0.602555	0.319743	0.591556	0.338232	0.099015	0.088528	0.40467	1.104423	0.116168	0.229544	0.208329	0.085733	0.066271	0.347489	0.859831	0.05538	0.293551	0	0.202218	0.74594	0.149613	0.105392	0.215481	0.088202	0.560825	0.256816	0.168237	0.709294	0	0.207391	0.248086	0.451138	0.767615	0.02698	0.087953	0.030815	0.101824	0.173316	0.221894
ENSG00000125538	2.427142	0.842955	0.594208	6.044648	2.03732	13.105367	1.687448	0.212183	115.36108	29.564273	0.345757	0.426995	47.047186	4.929721	0.999977	3.403547	2.388419	3.976993	0	0.887356	0.358629	0	0.365066	65.31928	0	0.169482	224.264741	24.784607	32.258171	9.724934	56.814192	0.564439	0.511644	0.404894	0.111934	0.870159	8.881434	13.385969	1.857404	8.202162	0	29.148895	27.153765	0.774074	0.161501	0.070729	0.818	3.886277	1.697691
ENSG00000233058	1.917098	0	0.197673	0.136346	0.665423	0.710673	0.262452	0.194913	0.735578	0.128339	0.388197	0.414033	0.951623	0.052826	0.098973	0.055306	0.024077	0.264418	0.272151	0.301901	0.162686	0.02678	0.182167	0.269487	0.176496	0.161454	0.324459	0	0.210553	0.363488	0.062312	0.197524	0.297087	0.110204	0.060933	0.04584	0.210205	0.024618	0.050555	0.169429	0	0.056368	0.545372	0.10113	0.168503	0.356146	0.238547	0	0.431274
ENSG00000185973	3.634808	3.598963	3.571826	0.485836	3.334333	3.37845	2.990301	2.278921	2.806557	1.093244	2.004142	3.142316	3.086366	3.776413	1.51536	1.616598	3.981338	3.698839	3.530486	1.411929	0.76085	2.34833	2.530979	1.150304	1.486808	3.428713	1.154562	2.510385	1.951838	3.596064	1.838718	3.060924	1.907342	1.39895	4.14733	3.062636	3.315956	2.590453	4.87647	1.94766	1.911666	2.37729	1.334976	3.364242	1.346055	1.061109	2.257832	2.295414	1.595057
ENSG00000133106	55.963381	3.530425	0.919978	2.974152	3.178264	1.277648	0.855405	0.128548	23.93326	2.142468	3.403908	17.46144	3.043585	11.805263	1.725668	0	22.347868	16.553102	1.655765	1.091979	7.749274	0.208629	4.644556	4.1822	67.058431	3.56806	4.081979	1.944993	8.693625	10.62164	4.114674	2.662372	0.578612	2.256747	0.271255	2.346764	8.291952	4.4384	11.815417	5.124431	1.804496	5.708716	9.397388	0.337651	1.712244	4.606393	0.920348	5.024035	2.057037
ENSG00000002549	139.182979	68.1517	85.516006	30.427687	53.437426	38.540385	25.743374	50.711065	64.447989	33.58783	42.00359	63.975005	109.137118	91.980338	12.089451	33.661287	97.724843	55.698194	27.399702	38.701824	29.663706	30.085625	57.389509	29.804374	108.900545	29.421486	22.573871	32.264778	86.474332	76.060107	21.51725	59.191461	33.432386	27.668105	45.700524	74.244643	32.724847	107.160443	60.064604	35.662345	35.524996	39.203325	37.962356	38.811523	22.926658	22.579456	32.868941	31.344877	17.186708
ENSG00000197122	5.480057	0.851911	3.565146	0.70461	1.548183	1.131236	0.615756	1.043319	5.703895	1.12974	1.452824	3.578808	1.432374	1.721252	0.498469	0.799307	1.613322	2.735824	0.262215	0.644563	0.470241	0.175925	1.490442	1.514616	0.241972	1.818232	3.33619	0	3.803737	1.298011	1.528214	2.854686	2.098017	0.825317	1.24088	1.475565	0.260835	0.226407	2.40779	1.178493	4.448525	1.962563	4.954	1.80482	0.596786	0.101173	0.835775	0.809778	0.607104
ENSG00000157020	133.360412	143.551025	222.775972	90.125839	117.864971	101.26188	118.038593	139.340856	168.410123	106.18692	137.874238	135.842817	147.931714	151.613773	63.718325	122.481132	129.146429	157.144603	135.229692	70.212544	70.005681	99.800631	145.043574	79.52608	100.260715	84.293812	94.30212	132.63677	109.524391	164.042227	143.088219	172.584544	96.920338	97.667517	161.039769	145.08169	138.601631	196.787297	143.275054	109.310467	107.662278	120.60138	76.181392	138.985777	104.928684	64.730555	101.980919	157.829876	88.536582
ENSG00000121236	3.857191	7.622704	7.121672	1.49266	1.578374	1.137102	1.026152	4.315093	4.752745	2.107502	3.786218	5.359694	5.967598	2.498328	1.607212	0.787114	5.060869	5.301006	2.860231	1.669076	1.068618	2.93177	2.610718	2.032388	2.654691	3.307825	3.799149	3.137731	4.978913	3.612008	6.594278	7.135963	6.179554	2.992061	6.7374	4.800938	2.275673	7.842567	9.574799	3.622393	4.90748	0.617093	2.07939	7.104117	2.293856	0.421508	3.464621	2.370722	0.202347
ENSG00000135148	22.210274	8.968459	12.470653	3.294852	6.281349	6.811691	8.0247	9.365247	11.316099	4.254166	12.427531	11.744448	10.179169	10.430831	4.051756	10.782131	10.995512	9.300911	8.653493	5.561682	5.004764	2.74613	15.106077	6.533694	15.445151	6.79299	7.838446	5.167927	9.38956	16.136334	5.250467	7.03949	7.682558	7.674047	8.93653	8.053029	8.661101	19.960296	14.075482	5.941831	3.610749	10.821053	6.368334	7.355688	5.48596	3.420231	3.166737	8.858596	5.730097
ENSG00000152223	11.495971	4.113209	5.727171	2.217737	4.41395	2.050696	1.749498	7.168567	3.862095	1.839607	4.24059	4.997694	6.114455	4.897673	1.504198	4.005974	4.765616	3.26096	2.949282	3.38831	1.42894	1.984662	5.586027	3.10031	3.126683	2.75745	5.257423	5.777655	2.722683	5.616721	3.344673	4.424335	3.012629	2.635028	5.286932	5.638713	3.12705	6.764575	6.067067	3.756872	3.185116	3.919549	3.561695	2.744992	2.350533	1.356247	2.638469	2.590943	1.559564
ENSG00000130695	11.266743	4.806001	3.239382	3.703258	1.120625	2.62934	2.257937	4.341646	3.357797	0.975188	4.773599	4.227626	2.643837	5.619602	0.973397	2.570667	3.873119	4.916119	2.889274	2.635679	2.630177	2.208076	2.650614	2.39626	3.684659	2.852637	4.515755	3.531797	3.063637	8.046381	4.936288	4.701386	1.065678	2.815074	3.817303	3.322618	0.981764	6.60674	4.229683	2.884193	0.88663	2.961748	3.344423	3.923971	1.113376	2.256463	2.455387	3.37983	1.64351
ENSG00000100711	69.78922	79.540585	98.444645	41.597771	32.368376	36.776566	67.188408	52.083531	71.89858	42.326238	57.33624	83.527744	66.81951	69.318074	32.256149	44.4703	57.34142	66.609903	61.002206	28.856959	34.376691	47.130452	55.438986	60.34385	65.756302	59.84493	37.137461	46.926063	47.195052	88.243092	74.806417	109.277204	56.41424	61.883986	68.556683	55.968328	65.849343	133.064026	77.38976	72.777842	58.943858	36.933596	68.169588	72.117023	46.527901	41.690263	60.989133	60.431416	36.143071
ENSG00000212402	42.347965	1.238449	5.94931	9.404004	39.01114	23.754087	35.68639	38.538115	8.654645	13.277614	74.482281	12.625036	1.529364	0	10.580793	24.604	2.490962	11.626335	10.511626	31.234034	30.296106	24.935358	27.755924	12.081553	3.175632	33.884631	33.85965	39.054299	5.227997	14.270868	12.463514	3.178831	12.294385	0	28.998268	13.595208	8.698926	18.846912	11.506666	2.474639	0.493371	29.158425	55.25559	6.626378	1.212728	3.186688	0.329061	11.029617	7.648901
ENSG00000176171	30.690912	29.25795	51.948287	24.727208	22.8332	26.961298	35.179269	35.19537	37.726819	18.041069	32.318648	29.480555	34.363676	33.091328	15.867139	19.436565	28.381199	39.406995	34.154559	15.34802	10.652297	23.116175	30.196922	23.155696	25.744458	20.746214	17.949942	21.588547	23.628869	26.895649	18.945472	39.796329	21.385859	22.856574	31.105475	29.75709	29.502048	40.733649	38.306316	29.954483	21.869595	16.385154	18.089642	25.044895	18.66885	11.760488	17.632281	26.536869	9.461422
ENSG00000086300	8.323174	1.602435	0.405941	1.277628	0.139182	0.548849	0.164686	0.434866	5.683612	1.256285	0.974359	4.010971	1.113104	1.40546	0.165611	0.104112	0.090649	3.29765	0.250466	0.416768	0.081667	0.134433	0.415666	0.789134	0.231129	0.28946	1.062232	0	0.634175	0.28072	0.808068	0.055086	1.141817	0	0.382347	1.284801	2.169044	0.803259	0.571009	0.350213	0	3.537021	0.66083	0	0.349382	0.338237	0.139707	0.668966	1.623718
ENSG00000102034	9.155434	3.232217	3.653424	1.775789	2.686291	1.693157	0.893263	4.380035	3.665344	1.732656	3.886318	2.053605	4.593129	5.671908	1.178997	5.226702	5.200912	2.677365	1.757864	2.901061	1.421185	1.573796	4.958217	1.973694	1.669799	1.685178	4.99658	5.662637	4.180301	6.765164	4.404202	5.019672	1.150178	1.96044	3.435706	3.082227	4.878231	2.248277	11.201457	3.799141	0.492335	6.625204	4.749288	2.07476	0.093091	0.504518	1.439774	1.825589	0.978569
ENSG00000186470	55.363409	19.887919	30.25118	17.316162	19.271019	17.477375	9.158029	21.200536	16.975529	7.189422	29.021961	21.414098	40.446728	32.502024	8.058306	18.438014	27.021006	13.637333	9.547805	15.203963	3.007169	12.930953	25.847952	13.964066	34.505939	14.182392	25.809743	20.173627	38.085541	24.24211	15.337753	23.574937	16.320377	12.846001	12.757179	22.163136	23.634712	27.232905	32.82602	15.038625	15.583488	19.775363	17.966141	26.673012	9.728223	9.985497	15.042995	11.54663	2.730883
ENSG00000004468	3.019853	0	0.63237	0	0	0	0	0.042339	0.771894	0	0	0.042602	0	0	0	0	0	0.242313	0.212821	0.132798	0	0.765686	0	0.35123	0.022503	0	0.082737	0	0.802677	0.355308	0	0	0	0.290856	0	0.067213	0	0.288763	0.37063	0.116905	0	0.330596	0.303315	0.024714	0	0.028227	0	0	0.271008
ENSG00000112584	10.12916	4.281502	7.475142	2.765665	3.769709	4.238653	1.102202	4.435406	4.356618	1.018662	4.305437	1.558808	6.396289	6.19624	1.612369	2.581056	3.450548	2.623458	4.693652	2.518316	1.195641	2.302742	5.197026	1.694475	1.73703	1.339146	5.494861	3.904586	3.048433	4.630434	1.724953	3.113028	2.442678	2.591781	6.04553	3.514942	1.029913	5.572442	6.799301	2.73942	2.155437	2.382036	1.713823	2.266888	1.281465	1.853434	1.799919	3.072844	0.679196
ENSG00000134321	56.14524	0	0.610108	3.548956	1.281248	1.67556	0.318233	0.10893	10.759329	0.048414	1.974736	3.671771	2.230582	3.24821	1.08896	0.808456	12.397874	5.564032	0.872649	1.352412	2.086607	0.151535	1.702373	0.931879	34.317778	0.739573	1.436831	0	2.045261	7.52402	1.116541	2.607939	0	0.29101	1.551549	0.158514	1.321606	0.78936	2.550751	2.894935	0.764558	1.515048	5.639914	0.508663	1.906953	0.181554	0.269964	2.325036	1.510701
ENSG00000025708	303.555967	8.916168	12.347616	41.028489	25.788455	41.532618	4.450769	2.056706	156.389699	34.26962	33.317381	101.362456	23.844824	38.068	14.467302	15.447871	94.622093	99.520842	5.726532	10.287723	28.900329	9.275261	27.106263	27.641459	153.03815	16.041505	45.943532	10.15336	29.75815	117.095308	46.180319	30.160311	15.662646	12.743647	8.169337	12.377039	25.638171	45.519537	63.684643	44.206134	5.061613	76.753827	136.099539	5.461123	2.70115	15.486147	4.353147	50.947858	15.315781
ENSG00000237491	1.037283	0	0	0.018428	0.140522	0	0	0.117081	0.13158	0	0.190786	0.044177	0.056191	0	0	0.056061	0.122029	0.284779	0.450581	0.198914	0	0	0.15108	0.045528	0	0.233797	0.157294	0	0	0.321212	0.231595	0.266959	0	0.178734	0.123529	0	0.023675	0.124768	0.025622	0.060614	0	0.514234	0.038125	0	0	0.136597	0	0.22795	0.062451
ENSG00000203761	13.702648	19.272224	21.911202	5.212613	8.181465	6.848209	6.523344	9.686419	8.391566	4.358683	11.789069	4.408139	11.93395	17.999725	5.188961	9.93053	12.935996	3.404404	7.323612	8.908599	6.159262	4.84576	12.770147	3.459248	2.905257	6.934476	8.875205	15.568276	5.802761	13.024704	14.860078	11.241717	13.594337	5.09267	9.498996	16.504204	7.2821	16.036139	4.714624	7.712957	15.532282	18.359269	8.271617	9.806508	8.973699	3.965763	7.481834	11.685746	4.459299
ENSG00000138073	49.040919	46.396934	64.968043	16.052312	23.766666	33.897982	18.561801	41.196889	28.561866	20.423454	30.624581	21.360249	54.191353	50.858619	16.856544	23.649356	48.15733	24.528461	24.840809	23.063413	10.588219	19.182936	41.732958	32.291816	26.555311	23.432528	37.452893	61.587537	37.183378	66.94714	28.643896	43.809885	40.122638	23.13569	60.997238	54.484161	39.346454	39.761949	62.846727	22.821346	27.819932	43.620782	25.598633	43.110228	21.892892	7.525243	19.627775	33.416917	15.28138
ENSG00000173821	151.100054	32.580838	34.010683	19.427854	31.681079	30.452245	15.505118	43.27711	44.358141	15.195221	37.024992	38.874785	37.651002	42.518393	17.986049	29.106114	49.697823	33.226263	24.351096	24.189152	19.442973	14.100987	37.078472	29.498293	115.456057	17.464582	31.443382	39.861063	30.905997	60.559907	45.872799	50.957228	32.198513	22.953795	37.614154	34.015745	19.4302	61.448091	41.082451	34.535682	22.077534	48.899584	51.348792	35.018804	12.531841	15.758262	33.648501	23.367102	18.04816
ENSG00000170581	63.302243	7.552541	15.689519	7.399048	10.152016	8.931737	5.496797	11.331356	14.94907	3.444821	10.673842	13.414852	10.849645	9.247388	3.380895	7.200694	17.421182	12.741124	5.452277	5.317948	7.523197	5.000482	13.045576	5.438214	29.340398	8.697687	10.351214	12.186299	11.9482	19.21143	8.999073	6.227128	8.220805	4.035195	9.777678	13.753126	5.758093	10.00144	18.03161	9.493857	3.460954	14.019976	14.827995	5.089696	2.682538	2.415165	3.526292	9.209764	5.662226
ENSG00000152583	0.867671	1.288671	0.859801	3.218295	0.397972	0.719288	0.627862	0.03454	6.055496	0.583344	0.168851	9.470463	1.591383	1.010998	2.486099	0.264618	7.084734	0.869777	0.868087	1.155578	0.700548	0.896917	6.319063	0.358162	15.383867	4.828073	10.124349	0.752556	0.654815	1.27091	1.937887	1.260091	0.599669	0.210913	1.457691	7.109816	4.525843	3.121301	32.140413	0.047685	4.306677	0.606817	0.854797	1.774176	10.918998	3.131698	0.038045	5.838072	9.138204
ENSG00000133574	66.680404	0	0.284853	4.286505	1.53823	4.224422	0.148579	0	9.602275	2.136058	4.848177	3.742056	2.12355	6.280206	0	0	7.442268	6.188841	0.143799	0	0.38682	0	1.509427	2.284191	4.652701	0	5.702145	0	1.001265	12.520798	1.028883	0.608809	0.294327	0.174689	0.724401	1.332152	2.406468	2.634001	2.404095	4.581443	0	4.690909	1.937648	1.001907	0.058065	0	0.189065	0.891164	1.464916
ENSG00000116514	37.675662	14.173311	37.72448	12.665893	23.956624	14.802552	14.087674	18.031899	43.332715	11.830966	25.553906	25.14914	41.067527	56.637286	9.83649	20.864909	31.095843	18.100642	11.095209	16.8088	13.512462	10.999284	31.414827	22.205487	18.677454	8.034844	44.936444	19.141463	27.705609	41.343168	32.354896	48.67707	30.816202	23.772004	22.477785	23.569638	15.206681	32.954802	37.914146	23.075062	12.550112	44.54584	33.099298	27.665697	8.425443	10.51336	19.450443	19.081081	6.841766
ENSG00000235568	8.337935	1.651549	2.47503	1.037861	1.622445	4.369317	3.719085	0.793356	5.733013	3.938175	7.169121	4.437145	7.582198	1.553148	1.954075	0.55255	3.333307	7.052476	1.501919	2.262163	3.715103	2.52263	3.143611	2.671005	4.249505	3.769263	3.906004	1.247158	3.365725	7.702004	2.430876	2.599884	3.604145	2.076216	1.347977	2.649721	2.583458	2.758129	1.425051	4.879005	1.599478	7.64283	6.562559	7.818303	2.645455	1.07157	3.291171	3.280923	2.813872
ENSG00000230638	0.096116	0	0.766717	0	0.154298	0.202819	0.55641	0.214265	0.187288	0	0	0	0	0	0	0	0	0	0.605822	0	2.052172	0	0	0.999818	0	0.427863	0	0	0	0.622417	0	0	0	0	0	0.226761	0	0	0	0.147904	0.265391	0.209129	0.488401	0	0	0.285693	0	0	0
ENSG00000244921	4.327152	0	1.200614	12.651973	0	1.978372	0	0	2.569666	0	3.143752	1.294133	0	0.705872	0	12.778822	0	0	1.414215	0.168087	0	0	0	0	0.341795	1.02733	0	0	0.46891	1.66052	1.272069	0	0	0	0	3.062636	0.780225	0	0.28147	0.665867	2.389582	1.255335	0.732928	0.563053	0	0	0	0.185488	0
ENSG00000159128	53.481335	35.676097	36.916256	13.597014	27.332881	21.380488	26.644081	26.865769	48.645651	20.957134	21.486049	24.835678	29.168183	45.239764	16.527598	23.804659	31.841811	26.953134	30.797878	17.772059	20.728039	17.600197	35.356027	20.312811	37.933021	27.480759	32.364102	36.923529	25.213743	45.883989	32.200726	35.086445	32.716368	27.860338	22.971146	27.724055	25.89719	25.955954	23.084573	39.501266	10.815667	27.670681	49.43816	34.081633	16.335233	17.386989	28.117216	37.914141	22.729805
ENSG00000019582	1011.515355	128.043402	125.144935	161.369955	212.573888	230.136246	88.733474	113.49776	450.754832	229.201157	374.991538	409.448331	277.31656	369.405418	73.946192	77.099354	449.77285	270.826335	111.652315	91.138893	91.12065	124.09907	236.674177	127.016152	363.828664	224.098384	218.733421	283.126011	315.2577	591.053281	192.737547	147.589799	108.189167	154.015284	119.972132	222.234282	160.359406	263.488905	290.146001	128.533884	96.907723	233.511523	284.570429	93.739401	136.642866	143.600985	64.041748	327.998225	88.286082
ENSG00000089123	3.23573	2.176798	4.153556	1.226643	0.835885	2.903811	3.014258	5.202619	2.360498	0.479039	1.418595	1.772759	3.156787	2.305474	1.255105	1.905575	3.421999	3.060562	4.662432	2.34045	0.887515	2.383649	3.994179	2.235317	1.608424	1.887413	1.134123	4.3154	1.5416	3.291557	3.518618	2.804187	2.425749	1.677048	3.805231	1.338119	0.335306	5.937387	1.995892	4.206545	3.354653	4.167531	1.322914	7.767392	1.325231	0.718572	0.593604	3.706719	2.211237
ENSG00000248923	8.384215	0.641096	1.154895	3.046025	2.163697	2.634973	0.68845	0.132556	1.820756	0.824795	6.372083	1.200394	1.442008	0.096999	0.605779	3.173548	0.884209	1.36554	0.583012	4.781289	0.298725	1.844006	0.456131	0.274907	1.26815	0.847037	2.331282	5.776243	3.189597	1.71138	2.192998	0	0.596654	0.202358	1.258707	4.033231	0.428865	1.638605	0.812256	1.555527	1.860762	3.881353	3.539481	1.005851	0.403573	1.193029	0.073004	0.535274	1.55553
ENSG00000248527	357.907349	94.362395	178.357904	576.124891	203.706342	185.402844	66.161275	95.28083	365.401497	44.283566	184.740659	441.807981	112.609051	202.514441	103.880626	216.413579	365.325111	196.547955	67.008063	523.335102	115.899332	128.769756	243.020802	88.194454	248.273293	119.53038	381.266361	362.046222	439.778417	232.821145	131.076359	109.706189	152.986552	81.980747	166.081802	337.695459	71.857611	174.409059	114.414932	124.87366	132.797055	536.165491	264.372849	167.731646	85.93057	80.570677	22.846875	107.307169	158.431182
ENSG00000185721	27.963697	31.216388	42.920235	13.770416	29.59924	16.240039	17.084403	32.433309	19.562762	8.566895	31.187019	22.11152	37.397382	30.710837	11.050127	24.677599	41.091941	30.551973	18.81093	14.792879	7.547875	11.727329	42.885678	17.932174	19.218085	18.999753	19.501213	28.875187	19.886174	27.35676	25.271436	24.001348	19.075277	17.634494	30.361318	31.105713	28.914728	42.597112	46.072506	21.04359	16.255141	33.490534	15.224333	27.848535	15.087488	7.291113	17.015262	25.708832	16.771424
ENSG00000107164	12.401488	11.950668	14.895575	5.404675	7.649069	5.870812	8.678744	12.922591	10.447295	6.127369	12.358972	12.252329	15.037237	13.229399	3.937771	8.273431	11.480154	12.262075	8.308087	6.674519	5.410445	9.580897	11.82874	6.695319	7.124467	11.288083	8.832133	7.727464	13.553757	16.34341	8.726158	14.390466	9.227596	7.010809	10.688683	9.470377	11.47473	27.414196	12.211723	8.813584	8.470476	13.456063	7.73492	13.865022	10.17044	4.268222	6.480894	9.820669	8.847843
ENSG00000180817	110.461844	66.53651	153.94494	64.173894	82.192149	72.099681	86.696019	62.124441	130.343948	67.01724	71.121393	106.673201	114.104561	94.6292	46.688054	45.639719	91.625641	87.990055	103.235664	63.921201	45.451263	63.65386	94.593215	54.163793	105.286153	79.845379	68.024881	67.827403	119.13688	128.875966	95.550162	93.846045	70.479443	55.559661	109.404202	126.987637	110.461743	138.273193	136.680132	80.762308	53.769094	85.33608	55.382409	110.245363	79.228594	40.736742	42.530409	92.99572	64.134646
ENSG00000103769	48.865127	35.61544	53.487821	23.707428	34.126768	26.158471	34.659628	27.761517	49.625446	25.052894	32.266142	33.784037	47.057417	32.305554	14.457673	23.325849	45.16728	43.502132	31.00705	18.966757	17.15357	25.962039	34.78956	18.778601	28.476359	25.045706	34.086792	45.734861	38.897261	51.415258	26.310938	44.112272	29.298934	25.111886	48.029269	41.374431	34.186422	54.220565	50.935781	34.575897	22.015916	34.442774	17.653208	28.792879	23.388781	15.505649	16.919567	35.396113	18.586291
ENSG00000197818	4.157206	1.409614	2.453255	2.655975	2.689404	2.700438	1.212271	2.022916	2.910331	1.029713	2.606121	3.209748	2.666423	1.126031	0.711132	3.096279	3.113953	2.216528	2.618124	1.437098	1.831317	1.89211	2.181497	2.994097	1.911414	2.333955	2.415749	0.544139	1.500245	4.65421	1.293413	2.601931	1.356369	2.626252	2.116087	1.683436	1.845986	1.90147	3.117851	2.637632	0.142769	3.881353	4.729317	3.804742	0.965067	0.576343	1.590207	1.905044	1.475601
ENSG00000065060	13.868419	13.343755	19.503676	6.448611	8.87663	8.680137	2.737674	13.561586	8.979775	3.30481	7.400194	7.362606	18.130848	15.602394	3.663278	6.332327	8.696682	6.669004	4.233074	5.426273	3.092767	4.824912	10.203294	6.384479	5.483853	4.00609	8.081988	9.212025	8.678659	12.354473	9.090801	13.872792	8.35137	10.43717	11.504715	11.9428	8.890358	8.923817	13.324068	6.019883	6.922986	8.804051	5.752695	12.911645	3.855413	3.010983	8.746907	4.368671	3.407281
ENSG00000101916	7.178122	0.038124	0	0	0	0.574538	0	0	2.108386	0	0.089914	0.05552	0.282474	0	0	0.052841	0.368065	0.82106	0	0	0	0	0.253162	0.371911	0	0	0.916518	2.938767	0.040234	1.67411	0.198449	0	0	0.084234	0.291086	0	0.133891	0.188164	0.338113	0	0	0.430845	0.107807	0	0	0.183932	0	0	0
ENSG00000125450	7.084223	0.833748	2.971244	1.717617	2.31733	2.185204	1.192156	2.360987	2.266823	0.746191	4.061023	3.299466	2.803416	3.781686	1.273784	2.135386	1.071799	2.612363	1.994424	0.946232	0.472949	1.338092	4.227633	1.509737	3.095304	2.26302	2.511891	6.382509	2.792719	4.081182	3.415398	3.309769	1.248271	1.742054	3.653494	2.97065	1.739912	2.728466	3.743128	2.42653	0.649854	3.021317	3.194845	0.734995	0.625636	0.752035	1.358076	1.588986	0.67166
ENSG00000257878	3.749864	0	0	0	0	0	0	0	0.139178	0	0	0	0	0	0	0	0	0.079736	0.700311	0.582649	0.941921	0	0	0	0	0	0	2.360978	0	2.338357	0	0	0	0	0	0	0	0	0	0	0	1.631789	0.181471	0	0	0	0	0	0
ENSG00000100399	9.083877	10.510081	13.868324	4.330925	4.372473	4.127158	6.258747	8.744349	5.323454	4.263191	6.710115	1.340496	8.897177	7.72814	1.660456	6.634265	9.815737	0.055452	9.375234	2.608464	6.55051	6.559572	14.419744	9.544678	6.694575	4.179147	6.958111	5.629449	5.439942	9.319325	3.484673	11.708898	4.548092	6.766945	9.149277	5.819193	5.015597	9.457873	8.354348	12.77449	4.480346	6.619751	6.657173	5.146519	2.335321	3.068264	10.298708	6.651306	5.684994
ENSG00000026950	26.220726	9.380746	8.571375	5.216789	9.031456	10.361069	5.434064	9.154134	5.383327	1.990714	9.283136	6.225072	15.370105	10.160602	3.262312	5.120465	13.444924	5.110853	4.485293	8.956086	4.73156	4.024144	14.112316	5.675102	13.837316	8.497023	8.780076	2.134786	8.185349	9.216322	8.960686	12.595918	6.876365	5.747951	8.860827	7.347471	8.513727	7.493883	13.404571	7.594374	6.102624	4.562988	5.578894	12.631092	2.855211	3.266076	5.935747	5.40996	2.20998
ENSG00000132967	41.217	29.052833	54.489604	39.743641	24.183416	21.692365	87.721652	38.050066	135.845072	50.829718	39.456772	92.234028	48.143984	53.867658	34.394874	12.629295	48.040365	131.896456	76.47725	16.217801	36.540758	58.746597	35.336825	50.160652	89.052031	78.140284	26.193175	16.224778	35.390149	38.727874	94.160475	72.627922	46.223248	31.353614	41.172138	27.113011	89.968505	140.905508	74.943505	75.438636	21.779393	49.6932	31.116601	54.136717	66.314985	34.807968	23.396476	79.069993	58.812545
ENSG00000242574	76.098159	4.776483	1.213462	1.450785	1.531824	2.349113	0	0.531788	10.093525	0.945405	3.827315	0.980986	3.516408	6.35597	0.506306	0	8.276979	16.02905	0.111378	1.297307	0.898822	0	3.253175	1.148828	1.601643	5.097223	3.29075	0.643699	6.979665	15.791178	4.462696	3.368186	1.595775	0.676517	0.561077	1.500805	3.727805	5.591482	9.931013	1.774253	0	2.335687	1.385338	0.258672	1.304242	2.954448	0.292876	0.818064	1.32374
ENSG00000165204	2.039358	0	0	1.908093	0.242508	0	0	0	0	0	0.205782	0	0	0	0	0	0	1.01183	0	0	2.276721	0.7027	0	0	0	0	0	0	0	0	0	0.383924	0	0	0	0	0.408572	0	0.442183	0	0	4.437232	0.657951	0	0	0	0	0.874193	0
ENSG00000274266	159.526974	22.959403	15.963501	19.452593	154.496145	106.506276	97.647996	190.345569	11.065313	47.157445	211.848423	63.939415	30.217925	20.477129	178.171872	140.132808	87.984162	52.716898	73.626942	100.570556	212.180595	123.813334	129.058558	109.419707	87.998913	573.698817	221.581199	347.89713	46.760115	102.363804	86.385043	42.094155	20.99296	24.474484	188.219445	59.847771	32.064973	166.002179	43.88884	26.560329	29.365177	119.492925	588.50264	15.993714	17.749391	36.923425	30.502002	30.267865	93.290602
ENSG00000138670	15.415827	1.149979	0.776857	1.340653	2.138678	1.088958	0.897816	0.807735	6.553002	1.153135	2.582591	3.743529	0.822308	4.934519	0.831951	1.336092	3.336869	4.552726	1.684032	1.861724	1.778928	0.578852	2.737345	3.071127	1.177343	0.762488	6.827864	3.303499	1.909687	5.917316	5.220252	2.055682	1.46374	0.485758	2.37589	1.470068	0.63353	4.611636	3.29968	1.959941	1.121737	5.064705	6.695167	0.514339	0.391235	0.554821	0.84252	1.70852	0.705027
ENSG00000100453	6.490728	0	0.211873	0	0.163448	1.450209	0	0	1.147847	0.453942	0.970864	0	0	0	0	0	0	0	0	0.266961	0	1.105096	0.14644	1.235621	0	0	3.243307	0	0	0	0	0	0	0	0	0	0.61959	0.725617	0	0.117506	0	3.322945	0.72061	0	0	0	0	1.129295	0
ENSG00000176438	9.440166	0.398276	0.869049	0.60826	0.623647	1.721497	0.073792	0.373472	1.013819	0.793856	0.482896	0.580017	0.207816	1.128812	0.074207	0.723085	0.866515	1.635595	0.153039	0.216455	0.219561	0.045178	0.428378	0.686143	0.051782	0.194552	1.277172	0	0.384801	1.063932	1.097917	0.703466	0.417653	1.034922	0.625326	0.47688	0.131339	1.072851	0.298501	1.031211	0.046929	1.125257	1.538686	0.236953	0.00824	0.184034	0.402427	0.355953	0.069291
ENSG00000152778	17.703626	1.194493	4.841567	2.589707	2.203785	2.25724	1.296547	2.265391	5.091856	1.086332	3.885799	2.18945	1.964657	3.81712	0.647052	0.970543	7.928418	3.394813	0.898984	1.371228	2.58621	0.856966	2.239447	1.236366	16.840779	0.5238	2.446429	1.587547	5.08591	5.195307	1.84391	2.12959	1.76337	1.911173	2.075664	1.908541	0.675072	3.913434	7.645277	2.510263	2.609027	5.411352	1.300653	1.966074	2.147784	0.635914	0.229828	1.513185	1.399166
ENSG00000137496	20.096935	7.773207	5.099587	5.539526	5.675328	5.277104	3.662879	5.658863	8.169186	5.224162	7.825753	3.345392	7.779611	4.718443	3.606724	2.830209	7.560655	10.51356	4.536792	4.002778	3.784189	5.263666	6.278947	3.22128	8.425015	8.584064	10.762839	10.28476	3.085483	11.53344	8.261657	5.156076	4.01669	3.793869	4.712642	3.696403	3.667123	10.450327	3.851205	7.511112	0.554629	11.865914	14.982249	3.352102	4.601143	3.739078	2.718891	3.797214	3.869369
ENSG00000249915	26.97831	16.57977	29.519622	19.682058	22.468554	15.307862	24.626252	17.457261	42.509217	25.205797	20.189192	32.393869	25.799649	20.831862	17.795023	17.627875	25.570115	39.644146	24.559703	10.518591	11.420338	23.360683	17.608957	14.180448	25.508314	26.519044	16.783833	31.031251	20.350338	35.936438	24.872889	25.99847	17.299349	16.069642	27.166146	27.545431	28.903304	52.097644	34.608116	23.792395	18.584319	26.003742	14.851662	25.751948	24.390957	14.259266	15.103913	27.471164	15.026068
ENSG00000185215	115.008143	4.308471	1.795787	17.089207	24.302234	31.782329	8.71592	4.829742	92.317549	39.518462	12.791536	31.101872	14.787975	21.795779	5.881184	5.995196	17.923057	52.315376	1.229215	1.943112	9.3687	3.628684	12.411951	35.158807	2.612476	4.25821	148.737319	4.025688	35.876342	30.782891	31.503892	7.360218	7.186197	3.154531	4.953835	10.908653	12.263401	18.513033	8.691185	21.522711	2.463542	99.721458	91.878637	2.969013	2.283218	5.298574	6.343412	9.578695	10.957039
ENSG00000213928	28.563028	2.64774	6.787712	7.49772	4.189059	14.621616	3.138583	7.428589	10.92522	3.825674	12.105065	5.872913	6.640006	7.334203	4.614048	5.702479	22.613092	12.484486	7.038344	4.468905	6.709663	2.187097	8.655968	5.318785	23.376204	5.792347	9.27439	2.854566	7.609083	16.479408	8.142331	11.964255	4.776749	2.250075	12.814052	7.300259	3.958004	6.433592	9.599416	5.331348	0.584198	15.479302	15.550628	4.129609	2.45314	1.532919	3.376869	8.978823	4.151134
ENSG00000198015	2.317552	2.161319	4.418503	2.937655	1.627247	1.80916	4.076231	2.19869	5.914287	3.862345	1.399063	4.939205	2.627613	2.731599	2.494942	1.236891	3.579422	6.088731	3.208603	0.917158	1.842326	2.74879	2.637542	2.581856	4.587076	4.245926	2.130028	1.337472	2.65113	4.009775	4.527079	4.023126	3.523716	1.82356	2.749082	3.583214	5.730696	6.441203	2.882129	3.76211	1.615189	2.31723	2.37277	3.786957	2.401821	1.796821	1.714589	3.449776	3.711519
ENSG00000204859	8.309349	4.984929	3.566544	2.222823	2.45659	2.712439	1.195915	4.451773	4.166025	3.047459	4.752798	8.598303	2.030137	5.429376	1.198459	1.960109	4.735906	4.480622	3.279405	3.129658	1.845046	1.660941	5.194298	6.128484	2.284506	3.515004	6.199535	1.114886	2.686393	6.110875	5.005695	8.050497	2.895493	3.398007	6.370583	6.715093	4.428533	3.926124	3.135507	3.814762	4.352053	7.291718	3.665756	1.493398	1.402104	3.274943	2.141768	1.948217	2.183538
ENSG00000003402	24.030456	6.233702	7.73852	3.825426	4.956185	6.402395	3.498494	6.352474	10.876939	5.466629	7.27106	6.895152	7.132445	6.157554	3.765586	3.826397	9.13497	10.822496	5.229298	4.366747	4.343159	4.78139	7.434237	8.327865	5.901202	4.956412	10.908348	6.797794	5.844792	14.180194	7.293305	6.773417	5.458217	4.572394	8.198223	7.044477	5.902647	12.003384	11.137762	5.63911	3.699718	12.172775	9.333544	7.233205	2.282859	2.401925	3.525592	7.736307	3.954818
ENSG00000169083	0.773337	0.504925	0.256552	0.259538	0.287876	0.869142	0.145983	0.018739	0.243349	0	0.656502	0.094273	1.726709	0.082273	0.032113	0.39479	0.296863	0.225211	0.047095	0.029387	0	0.243297	0.913472	0.165163	0.019919	0.029935	0.128162	0	0.068317	0.544336	0	0.356053	0.228937	0.114424	0	0.813087	0.136408	0.223652	1.279461	0.116415	0	0.219473	0	0.19688	0.161643	0.012493	0.02064	0.248625	0.079962
ENSG00000156110	11.419868	10.107144	14.474722	5.348105	6.254229	4.932568	11.399921	5.984421	13.217175	7.309799	8.867245	11.29202	10.785125	11.181245	3.937976	6.861578	13.374186	12.426153	8.424063	5.362937	3.149882	7.551046	10.522045	6.7684	7.861572	7.609118	3.076063	17.017182	7.856468	11.230252	12.435542	8.416127	7.399553	5.57259	6.671952	8.861053	11.349232	13.327348	8.885486	7.737372	7.2835	6.728381	7.140885	9.109054	5.522434	4.740603	4.215099	9.644372	6.543484
ENSG00000107960	9.159402	7.015803	13.219235	6.185497	9.881656	6.338662	6.467555	11.636312	22.384953	7.245281	9.70443	15.132568	11.344936	12.390901	6.051494	8.173657	10.251652	13.209265	14.46747	5.150404	5.813677	6.490259	7.287363	5.250531	6.899379	8.46156	5.791979	15.114898	8.304642	15.590143	16.93747	12.536104	12.211855	11.228081	13.17481	9.163587	13.540718	22.133412	12.732727	11.252936	5.30284	7.339447	8.936689	14.128952	12.463647	4.464349	5.63772	12.158792	4.333095
ENSG00000247774	2.774256	0.115485	0.572109	0	0.240736	1.582189	0.054257	1.170033	0.417437	0	0.885206	1.387511	1.925274	0.061156	0.572898	0	0	1.913212	1.522822	0.043689	0.09417	0.232522	1.102396	2.014886	0	0.867815	0	2.124387	0	0.377647	0	0.158799	0.10748	0.382748	0	0.707582	0.337989	0.284995	0.146317	0.144225	0.448566	0.407853	0.054429	0	0	0.39002	0.782464	0	0
ENSG00000164430	2.565383	0.65854	1.82185	1.457301	1.078602	0.773335	0.618786	0.953139	1.768284	1.089306	3.605557	1.952341	4.008077	3.188427	0.855612	2.281932	1.816538	1.266324	1.219142	0.569437	2.071264	0.757673	3.845957	1.835519	1.682599	2.610256	0.864759	4.450065	2.581397	5.493589	0.685596	1.319493	3.327116	2.41642	1.50845	3.530539	1.211472	1.973399	3.128842	1.292382	0	1.528338	1.906575	1.390875	1.019114	0.385803	1.837255	1.492422	1.888377
ENSG00000114423	7.914273	3.978306	4.624802	2.946469	2.832424	2.658089	2.964735	4.495782	3.548985	3.012958	4.587407	4.75196	6.28018	3.165294	1.628425	2.729911	2.187681	3.863546	3.038655	2.735707	2.429031	1.473114	3.554408	3.551571	2.517629	2.854698	3.630538	5.956893	2.85416	5.355743	5.335307	7.599302	4.012589	2.987764	3.770769	3.692306	4.164041	8.282172	3.339599	3.240439	1.311617	5.273929	4.027074	3.344408	1.820703	1.503356	3.077424	2.683487	2.17869
ENSG00000132109	48.221246	5.145804	9.231231	5.822026	6.07848	10.692408	5.882782	6.299584	16.957181	3.365309	16.030087	12.333761	16.204142	10.809137	5.353633	4.457729	32.706138	19.713875	5.069561	5.353368	10.979664	6.61936	8.969873	7.626435	53.637158	6.74215	7.762105	8.113606	14.798473	19.832112	15.491271	15.472421	7.423092	6.963931	14.93015	7.520868	7.279075	14.868251	19.395908	10.967704	8.09741	13.993332	9.862631	4.274839	3.023359	4.096376	2.871245	9.631143	4.369954
ENSG00000212232	608.742661	28.709026	65.908379	367.513242	499.200258	279.164217	508.923865	355.72597	237.664632	800.414915	440.528154	260.034645	85.929913	61.924594	349.680304	494.491875	250.130419	596.258727	326.986653	206.883959	1102.565223	1359.562705	582.102315	469.494387	355.240636	1421.499228	703.056982	477.815528	107.521361	373.561828	576.629277	226.846646	153.144846	100.177339	345.377827	125.490536	188.947768	782.788415	81.175621	639.417583	236.412325	975.818074	2547.727012	119.791323	159.162861	298.978886	134.235903	127.451411	342.732089
ENSG00000116221	28.422444	15.83119	39.151538	17.091027	28.553076	14.71101	19.629188	24.78122	26.920143	9.253908	25.446492	27.791611	28.846838	41.297878	13.174567	26.092965	25.459884	25.34338	19.842664	16.97753	9.092602	12.842416	36.194796	15.237334	8.551287	19.256999	29.298798	28.096994	28.148458	40.643827	20.924457	28.507766	26.777001	19.428611	25.121234	37.744987	22.924731	36.43549	36.670908	13.822467	22.869022	32.136189	13.722306	25.237202	19.689726	11.158034	13.963443	27.844093	13.391129
ENSG00000188820	25.386218	0.149238	0	2.379754	0.829585	2.964683	0	0	2.697196	0.96	1.935867	4.564087	4.146611	0	0.740336	0.206851	1.440815	0.370857	0	0	0.973544	0.60096	2.973057	0	0	0	0	6.536366	0	0.139434	1.709057	0	0	0	0	0	0.524126	3.590826	12.384811	3.280232	0	0	0	0	0	2.376045	0	0.872227	0
ENSG00000128335	18.667159	8.984826	12.270452	4.513922	6.209386	3.360172	3.05753	6.554818	6.319822	3.092903	9.192162	7.780134	9.581014	9.876005	2.670295	5.317964	10.637873	9.715432	4.747898	6.816369	4.910741	3.194333	8.042566	4.008962	14.103541	5.221658	9.89004	6.934478	11.711738	6.330004	4.398887	7.639879	4.971994	7.699366	8.677231	8.964282	4.264179	15.041574	4.276542	9.389073	4.933714	7.615495	8.949849	6.790499	4.155376	2.343153	3.851945	5.616184	4.8743
ENSG00000188906	7.84885	0.721258	0.028246	0.464336	0.675488	1.288892	0.235728	0	1.020164	0.837152	0.24037	0.719284	0.668013	0.763894	0.012964	0.184728	1.343481	1.071505	0.007129	0.011863	0.051142	0	0.039045	0.570658	0.156801	0.036254	2.871445	1.579498	0.44678	1.904444	0.097942	0.39671	0	0	0	0.048035	0.229445	0.483676	0.536373	0.187983	0.187392	5.194134	2.556879	0.172204	0	0	0.106236	0.360014	0.19368
ENSG00000150337	8.34317	0.514011	0	0.06691	0	0.603612	0	0	1.247489	0.141706	0.173185	0.828767	0.068009	0.855479	0	0	0.531699	4.227332	0.133555	0.055558	0	0	0	0.881649	0	0	0.830734	0	0.774946	2.812873	2.828537	0	0.27336	0	0	0	0	0	0	0.183408	0	1.452244	1.038238	0	0	0.106282	0.029266	0.367857	0.226759
ENSG00000225630	7.843585	2.225412	3.293063	20.422903	5.522622	4.791123	5.451716	4.026191	18.443861	1.636046	4.123916	8.218021	1.177786	5.218987	8.345566	7.050384	6.522312	8.097754	0.722782	15.93564	6.869826	5.654244	5.013948	9.304184	11.983447	3.583477	7.642913	3.620295	4.613306	4.901039	4.385448	8.131073	11.687173	1.492679	3.155609	7.852405	4.280027	7.845561	1.611174	5.002612	3.60955	8.533029	15.208258	3.89445	4.319472	2.837572	1.773901	5.706955	9.572116
ENSG00000223984	4.54512	0	0.092727	0.187613	0	0.705213	0.048367	0.335254	0.372119	0.132447	0.546305	1.649176	0.095348	0.109034	0.340469	0.570766	0	0.341103	0	0.389457	0	0.207279	1.1109	0.73391	0	0.714096	0.145585	0.180358	0	2.019896	0	0	0	0	0.314416	0.433652	0.241037	0.063514	0	0	0.246074	0	0.09704	0.217432	0.340233	0	0.082061	0	0
ENSG00000111331	82.894414	1.773861	4.07138	2.258996	4.930289	4.377386	2.711023	0.695982	11.348217	1.40228	6.124243	9.772993	5.126667	10.830924	0.945355	1.333013	29.505821	11.099823	1.943553	2.077858	4.966767	1.004051	5.907442	4.947638	111.959729	1.433036	3.853446	4.680257	3.823036	16.523471	0.311498	3.949692	1.770237	1.204139	2.741436	7.185658	2.602023	2.386556	10.086435	3.106764	1.583617	10.642356	5.197472	1.480543	2.432874	1.092974	0.553661	3.952472	3.233914
ENSG00000111275	5.363479	0.631516	2.083108	0.248839	0.509969	1.753784	0.072169	0.370551	1.634906	0.395256	2.07312	0.745693	1.319967	0.442885	0.15523	1.159202	0.514947	1.647084	0.450128	0.142052	0.306191	1.053869	0.311687	0.781293	0.387327	0.236783	0.543079	1.360543	0.936663	3.731559	1.030615	0.910619	0.381236	0.245127	1.746284	1.437924	0.949101	1.358388	2.659853	0.869674	0.367174	2.01329	0.91704	0.360486	0	0.205866	0.136051	0.171008	0.158123
ENSG00000089693	51.782336	42.724347	70.7501	24.285792	37.83811	28.164032	38.064972	41.467493	46.101231	21.121068	41.97415	38.521295	62.763925	55.785866	19.872959	29.967798	41.49808	43.416052	31.244926	20.448227	15.145254	31.954584	51.263077	25.868846	31.760279	29.449496	31.510544	70.971799	38.413819	66.565578	29.363731	39.123598	34.143436	19.788359	61.774331	65.223214	33.792986	69.533532	62.327048	33.608278	46.456916	41.590462	27.290851	38.693511	25.82436	16.118529	26.630649	49.47527	22.551802
ENSG00000163840	55.299067	17.910099	20.739222	6.823408	13.889104	16.802627	5.055597	19.521656	17.625911	6.884168	20.338186	18.622913	21.229804	24.105219	5.460084	10.95133	32.198859	16.667152	6.380925	11.242255	4.808051	4.788321	20.605234	8.506468	27.362279	8.640068	15.134076	24.017226	20.612693	25.368986	9.545478	15.14541	8.903614	11.660035	17.467902	21.10044	7.454898	13.987163	27.566269	6.877686	10.253255	14.514151	11.171429	14.445927	7.361683	4.864525	6.309791	8.479973	4.233461
ENSG00000162645	124.066306	26.682555	27.282503	15.094153	36.941169	32.216872	14.750195	24.684886	61.848268	25.515705	38.016265	40.112094	43.500517	56.98555	19.795754	26.56609	63.249003	37.97863	25.659533	20.435489	18.304012	25.457331	42.262331	23.191947	31.054619	39.710429	32.18796	24.507036	74.689597	66.71047	28.890969	22.97846	25.031745	18.341944	34.623526	46.617869	28.956013	52.277857	62.915027	32.472052	20.293168	37.586809	42.293793	15.21561	15.04567	15.31699	12.803458	52.48977	16.417563
ENSG00000159322	30.4132	6.292327	10.648263	3.416992	6.227131	7.140393	1.52291	7.91131	6.18006	4.701831	5.808746	7.080989	11.685047	8.582787	3.494599	8.633413	6.481462	13.398954	3.901529	6.732483	2.332255	2.559432	11.131977	4.960331	4.08259	4.004609	10.740922	21.323724	3.555078	18.52774	5.095096	4.614583	5.767407	5.055611	4.367631	4.697469	3.050677	4.548683	5.314837	6.762845	7.520182	8.799122	11.562836	8.913533	4.20112	3.526441	4.965022	6.261979	2.355311
ENSG00000120217	6.793144	0	0.400253	0.368102	0.982457	2.269178	0	0	7.490904	1.1434	1.381514	1.456076	2.488101	0	0	0	1.170049	0.267701	0.661272	0.152825	0.329412	0.2169	0.469455	1.061016	0.714749	0.046702	2.627894	0	0.213167	1.358773	0.988339	0.844342	0	0.133887	0	0	1.01678	1.221238	0	0.484326	0	1.683494	0.247512	0.682572	0.4747	0	0.28981	0	0.062375
ENSG00000101577	23.759213	17.08731	26.092255	8.906011	9.011138	11.956543	5.913945	18.484558	8.854368	5.701369	13.273132	12.808526	18.545351	17.982205	4.76545	13.245676	13.862301	9.041927	7.961214	9.925146	5.608883	6.568817	17.670301	11.690263	12.402132	8.706342	13.360441	15.837195	11.83558	21.032483	9.043257	16.449154	10.032555	11.77388	20.156494	19.083648	17.04371	16.974638	20.185335	13.214631	13.013317	14.19123	10.622432	25.472156	5.341198	3.817017	11.561704	9.193418	3.736107
ENSG00000104388	46.585762	53.949715	69.912449	23.637216	40.927163	33.42581	30.667447	40.931616	44.1864	36.863692	40.467292	55.530921	66.706382	52.541854	19.695406	30.432605	44.380147	62.075223	44.112515	22.423407	24.30498	36.572198	40.391005	31.680322	30.702143	32.419925	32.080614	40.040277	35.678887	58.21543	38.497299	50.040555	44.876451	28.508132	48.985489	48.863404	41.820552	83.995521	53.294903	48.39528	33.434127	41.45942	20.584287	40.521701	29.224599	23.29655	31.827234	52.094318	29.006121
ENSG00000101558	38.86899	36.495525	54.963807	22.090465	25.540805	26.299391	31.957049	39.498047	49.457421	23.742928	34.746004	44.052807	42.312211	47.877371	16.673452	21.001453	48.14769	53.201508	36.371136	13.789916	21.706372	26.820251	38.817292	21.202663	25.642767	29.677861	21.14978	38.481095	33.59187	59.233903	30.868013	42.305342	31.642404	25.373702	36.022078	32.0587	41.792823	69.538658	53.931827	35.460295	20.375486	36.9575	24.208085	49.729451	24.001163	16.261339	19.837141	40.182637	20.029128
ENSG00000169871	11.538347	1.669809	1.356313	1.181909	2.258386	2.471532	2.381527	2.368248	2.705309	0.901508	4.360187	2.714034	2.333616	4.642353	2.274284	1.880488	3.00473	3.643156	1.579537	1.460796	1.702018	2.101282	2.530788	1.678191	4.805472	2.835321	2.171619	3.630628	3.721149	5.578829	1.707368	1.99268	0.992098	1.951786	3.574421	2.283701	1.186845	3.440107	3.522877	3.202514	0.890914	3.285569	4.370591	1.750771	0.706244	1.373867	1.473633	2.029037	1.104971
ENSG00000131748	13.615939	6.800946	11.493458	6.051972	5.500095	5.889685	4.595095	5.514254	8.369707	3.892001	6.839793	6.028731	11.502299	7.564319	4.757932	6.242286	8.481971	9.250957	6.164096	5.920082	5.749727	5.251372	8.666118	8.466054	5.914092	5.075081	7.14083	3.148063	6.505259	7.034252	7.909157	12.68582	2.751955	6.131307	8.127768	5.644216	5.831476	8.784642	6.02302	7.885539	5.926137	13.398968	11.813558	9.838612	6.364578	3.116586	7.125407	7.425547	2.950111
ENSG00000162407	17.310496	12.843036	8.477513	2.352	7.15234	11.536219	4.924699	12.483373	14.438881	3.017081	11.377391	7.18574	5.218605	8.601404	3.994989	8.333382	10.67466	15.005826	7.228096	5.227731	6.288702	5.260452	12.48962	8.893522	6.574317	6.131899	6.365627	8.382418	4.883397	11.984694	10.01162	9.210891	6.562291	7.894025	8.508209	5.846283	8.807278	9.749063	12.004497	8.255448	5.398542	7.55951	8.990444	12.738221	3.826062	2.490658	6.912707	8.883371	2.673198
ENSG00000129003	24.175918	15.486798	12.825352	7.109453	9.501391	6.999381	3.720931	12.202419	9.177238	4.470718	10.894352	11.407146	9.009941	13.459928	4.780747	4.67295	14.103917	11.626976	8.838172	6.010132	2.672357	2.610322	12.921543	7.208239	3.687387	5.291168	7.384598	11.111778	7.334682	11.90027	7.93162	10.908589	7.484892	6.48158	11.878596	7.497436	4.31063	11.724667	13.411087	6.844859	7.664643	8.061902	6.883995	9.559106	3.129629	3.489407	6.451974	4.245952	3.169897
ENSG00000105875	16.669289	6.427354	8.367516	4.144449	5.222612	5.65394	4.702772	9.124718	6.538118	3.434139	7.289512	11.035407	6.766099	6.6027	3.310439	4.016201	9.028195	7.33143	3.75296	5.28817	7.704081	5.232995	6.545024	8.526223	6.862591	8.729857	10.057817	17.782678	4.985407	11.583709	9.17784	7.707908	4.690649	4.733758	6.65059	6.038902	4.563944	9.685906	9.923295	6.684669	9.822319	12.155824	9.435328	4.777193	1.289726	0.96587	4.241435	5.820968	4.609576
ENSG00000155363	20.621423	9.961303	10.581258	2.720659	6.051905	6.859401	6.003116	12.002004	8.049613	3.321323	9.179135	6.55086	15.420824	9.431604	3.923953	4.879406	9.991638	5.659279	6.711107	4.468813	6.400394	3.832773	7.023947	5.762877	19.528189	6.602135	5.974002	16.218076	7.719387	9.648054	12.623836	5.679766	6.127934	4.378864	9.656547	8.547853	3.32748	12.613059	12.207793	5.549274	6.092795	8.78574	10.766087	6.884439	3.112093	2.99428	5.996773	8.719847	4.590062
ENSG00000122873	7.592714	3.496268	5.456731	4.394228	4.398037	4.170617	8.269657	5.540186	13.356774	6.863461	3.945249	12.334158	7.230035	6.384381	3.812745	3.25853	7.383852	17.800955	8.524366	0.980588	3.09674	5.987626	3.452547	4.319976	8.138176	3.832895	3.409842	16.210758	5.312028	10.672784	8.629091	7.957386	4.207634	4.16219	3.497983	6.117206	6.668755	12.495902	11.570691	10.690029	2.773668	4.38552	4.630899	5.576434	6.994881	5.729353	4.444649	11.752146	4.374571
ENSG00000106153	297.957812	331.279682	452.930429	216.768784	236.267317	217.376082	250.922668	256.012908	386.406883	165.954516	283.112196	229.777237	350.986089	315.026406	151.756245	243.150354	280.181652	224.651535	241.618552	140.133432	117.664452	192.710376	290.885795	156.252103	189.808744	196.307145	182.857931	301.316469	268.310364	320.218368	237.477578	264.327834	273.72408	215.310691	270.907825	360.885719	337.118853	330.919287	341.504637	235.49128	200.201688	268.260439	146.61426	317.517426	227.166227	114.82422	152.116422	255.300774	159.787175
ENSG00000138172	11.407396	3.944928	1.582551	1.329109	2.211343	3.451738	1.713218	0.287884	3.786549	0.852993	6.56759	0.869003	7.522325	1.474631	1.808988	1.01087	9.081512	2.938211	3.195604	2.106893	2.703208	0.667467	4.59539	2.089646	1.55559	3.602529	0.937604	2.903891	3.428588	2.787574	3.140647	2.91739	2.190536	4.321547	4.30297	1.396418	2.677796	1.472571	4.494132	2.914597	1.426303	6.462616	6.249612	2.296528	1.72861	0.44783	1.929008	6.144671	3.992525
ENSG00000143320	394.039988	138.114539	265.03744	114.320706	258.440319	193.844829	173.660334	112.159448	363.351107	139.705043	257.555199	257.426382	280.696189	445.171734	77.734855	163.053986	504.015075	213.056987	130.692376	98.928461	88.17231	206.285932	359.338217	103.125233	231.015762	243.008935	200.412697	306.994144	335.869793	451.181378	163.588682	137.844742	159.230106	72.775295	214.77432	246.445951	125.238003	395.344515	445.001108	114.007231	193.111122	296.075512	224.232454	102.04036	134.551432	102.708834	44.929547	216.803455	161.036938
ENSG00000186575	20.523064	22.270638	22.162629	10.586374	14.398443	15.763296	10.916646	21.526862	16.497675	7.076365	16.943597	22.534825	14.388681	28.639793	9.086012	14.407292	25.738592	15.713927	11.535181	12.03461	6.40732	11.616935	23.526978	13.351237	15.085411	10.135135	13.953316	23.520165	15.021296	27.331105	20.18222	19.633629	24.38326	17.237366	17.347178	23.177757	13.390642	18.643079	28.429794	15.476539	9.686018	18.679853	17.871114	29.132512	8.186282	7.993556	18.951167	16.420208	9.290021
ENSG00000100079	4.915188	0	0	0	0	0.545884	0	0	0.072012	0	0	0.290131	0	0	0	0	0	0.990139	0	0	0	0	0	1.345494	0	0	0	0	0	0	0	0	0	0	0	0	0	0	0	0	0	0	0	0	0	1.922342	0	0	0
ENSG00000210082	6064.881415	1896.048812	2692.397257	7876.492001	3308.776286	2814.151895	621.7356	718.608759	3247.689607	3644.564546	4200.238032	1272.807921	1599.762736	2323.74527	3067.135864	4429.078968	3494.442241	1781.481121	766.927052	11532.144758	6223.190792	5224.760998	2360.598018	1589.332503	4150.436802	1551.628579	6884.36834	5860.068239	7296.251114	2659.389175	1069.478975	1054.876887	1454.42856	1271.122683	2671.065808	5054.992997	1282.919535	2058.396288	3597.316262	2785.166953	2880.123643	8195.632087	5289.798151	1692.924346	864.802564	1699.505187	187.944477	1228.282967	3939.066313
ENSG00000090339	20.862189	3.548744	4.416877	7.319767	9.235747	9.679619	3.031377	2.101205	48.650874	22.537459	6.695751	5.403016	6.991844	12.368945	2.774054	4.382162	10.122681	17.690781	3.37392	4.686562	5.208763	0.779472	10.604518	24.499868	4.814564	5.85557	93.252494	7.517126	15.865913	23.962984	21.529087	5.358847	6.03501	3.777922	1.970604	6.720652	7.024755	13.096628	6.948656	11.539016	5.899164	34.6364	43.303496	5.72357	2.46412	2.832801	2.725881	8.484888	2.590277
ENSG00000166783	9.866762	4.856544	4.611332	2.581428	2.544999	3.909016	1.216898	3.558494	3.350009	0.989288	4.462337	4.987711	6.606465	4.897162	1.112596	2.594408	5.641159	2.899808	3.054775	1.645871	1.006545	1.629722	5.509393	2.877575	3.907177	1.965092	5.179553	4.945481	4.367235	5.151983	5.193004	7.167777	3.907816	2.962082	4.310699	5.370069	3.387571	7.290891	6.768462	2.648447	0.374856	4.745275	2.498725	3.624247	0.928844	1.41562	3.07277	3.032733	0.874853
ENSG00000226312	5.918701	0.475621	0.0357	0.361157	0.660974	0.108603	0.093106	0.38722	1.934096	0.662898	0.981531	1.226579	0.440509	0.41978	0.67179	0.412023	1.147972	0.541715	0.108132	0.464818	0.064639	0	0.773146	0.877411	0.015245	0.137464	1.849658	0.833258	0.083658	0.814694	1.485484	0.174402	0.092219	0.175148	0.121051	0.728537	0.0232	0.709136	0.602603	0.514786	0.378954	0.223963	1.401013	0	0	0.229469	0.221155	0.099278	0.061199
ENSG00000101347	67.955541	12.932004	16.922556	10.727748	12.741223	15.511435	14.627847	8.215656	30.559982	11.782172	15.008151	29.354875	13.079122	23.243772	5.960816	9.950139	29.826891	32.034232	8.337642	4.950426	15.621223	8.025378	12.539126	14.437262	153.883554	10.551842	11.167065	11.283104	17.370925	32.491542	15.982995	14.338666	13.982612	13.674868	8.362754	9.519494	12.497919	15.58989	17.164197	19.149782	7.29264	16.327205	26.873642	8.057484	5.912442	7.392035	8.951254	13.417552	14.567985
ENSG00000137628	31.830282	12.519604	11.669894	5.13649	9.529061	10.467311	3.330067	17.757857	11.269355	4.146511	9.600192	11.715572	14.009582	12.43009	3.365464	3.328189	20.207091	12.401996	7.987246	5.285135	10.156525	6.377257	11.372716	3.941037	78.755519	8.179469	6.355528	9.560776	9.160725	9.573719	6.590502	12.825795	4.971406	4.000371	16.21619	13.591098	5.186105	14.291379	11.567127	7.479255	4.972194	6.45763	5.930797	9.068971	2.998884	5.253449	9.62128	6.732854	4.401492
ENSG00000132530	37.057618	1.541351	0.126211	4.19218	0.616644	0.831885	0.087776	0.777427	5.774019	0.390593	0.688498	4.863514	0.216298	3.734881	0.34756	0.03237	10.14613	5.474585	0.169904	0.671448	5.141726	0.658299	2.151763	1.261803	38.804736	0.917961	1.618272	0	2.711113	4.713063	0.705085	1.027614	1.630118	0.387003	0.071326	1.18049	0.601474	3.65968	1.420263	3.546542	0.307021	2.804231	4.182561	0.335407	0.377335	0.495762	0.446774	0.896952	1.370258
ENSG00000166170	23.004069	24.307094	31.194829	12.943122	10.690623	11.085959	12.972006	24.173872	21.887433	18.171867	19.197203	28.054132	25.409897	23.563402	7.297228	13.073774	19.010366	24.576473	14.557575	8.59774	12.285492	15.467372	17.964147	12.934753	16.365773	14.576315	11.239838	22.368729	13.525267	24.962057	22.564126	26.528339	20.156397	14.299443	17.15786	19.875323	14.965867	46.200081	27.905008	15.498982	20.905509	22.365673	15.435172	24.647624	14.851018	8.885903	9.605038	19.961745	11.927225
ENSG00000043143	14.726246	4.411525	9.455665	1.775496	2.570948	5.654019	2.036605	4.570918	4.65324	2.661759	7.267697	4.710833	3.913496	7.211344	1.828246	3.292485	4.465197	4.461243	2.966573	3.453751	0.357052	1.96895	5.424652	1.971498	5.743034	1.89829	2.569741	2.301353	2.980579	6.719561	4.022945	2.733519	3.973272	2.128441	5.165348	6.665172	1.960701	7.739626	8.210609	3.029474	1.674599	1.500005	3.188403	2.154792	0.956703	0.834456	1.963294	2.687105	1.521203
ENSG00000143669	10.241632	3.460827	2.585122	1.402012	1.574585	2.530792	0.708377	2.571516	3.662053	1.054985	2.661858	2.452619	2.008951	3.268514	0.656119	1.423792	3.075235	2.983591	1.844264	1.170816	0.819658	0.887662	1.240577	0.926338	0.868207	1.223233	2.79933	1.730121	0.81888	3.534185	2.166396	2.29395	1.899727	1.714423	1.96585	1.803068	1.125131	3.06811	1.653377	1.823536	1.053798	2.441369	3.627901	1.538247	0.654046	0.591313	1.047238	1.01227	0.953014
ENSG00000108468	33.767992	16.982294	34.521	26.676478	23.979209	18.560807	34.449941	29.944974	56.497646	23.531736	25.105217	52.361193	28.402379	32.074836	17.106049	16.473094	34.113577	48.97505	37.010341	17.386296	15.648344	27.954251	24.301124	22.030546	37.220303	28.078475	15.843375	16.380254	30.781462	33.185205	34.565369	51.966005	31.381805	28.939886	35.840065	31.19029	34.145094	88.762451	51.183082	26.417019	18.5695	27.455857	21.943058	36.86934	28.567929	22.909684	19.816281	58.719394	25.92686
ENSG00000234456	0.129028	0	0.078313	0	0	0	0.023342	0	0.080813	0.031959	0	0	0.264585	0	0	0	0	0	0	0	0	0.050016	0	0	0	0	0.140518	0	0	0	0	0	0	0.08233	0	0.133178	0.145405	0	0.015737	0.049637	0	0.157915	0.011708	0	0	0	0	0	0.038356
ENSG00000154845	21.659613	20.880048	27.843046	10.566555	14.343154	9.504416	15.002258	20.893667	17.712973	11.047084	14.436778	23.474584	20.126019	23.843126	8.603679	12.938557	26.634713	21.760489	14.921601	6.561067	9.871895	11.7312	23.866597	9.722755	10.542447	12.619893	13.681792	21.954261	19.110845	23.480068	20.976696	21.416627	16.188577	13.468443	20.382625	19.286291	14.23231	33.421851	29.082841	14.286732	14.407759	15.228585	13.398938	24.017906	8.49158	10.139446	12.347258	17.547092	7.403603
ENSG00000005882	26.471014	7.944931	20.386322	9.782097	10.717962	11.097234	8.776295	19.660663	16.278215	10.969381	9.369033	13.348236	17.696081	21.836851	7.914671	11.22698	13.189417	14.542582	11.806905	4.779639	7.521434	5.878424	15.409394	6.689064	6.886864	9.498601	11.344992	13.851112	7.075865	20.241369	15.897107	17.394378	12.083174	7.621166	16.571112	17.42348	9.754634	19.319649	22.194463	11.03532	7.457259	10.18325	10.11922	13.39138	10.70214	3.328273	8.093877	11.810892	10.412294
ENSG00000279330	2.645879	0	0	0	0	0.516964	0	0.109227	0	0	0.889943	0	0	0	0	0.418406	0	0	0	0.342594	0	0.405195	0	0.33979	0	0.610722	0	0	0	0.423059	0	0	0	0	0	0.751383	0	0.651835	0	0	0.27058	0	0.142272	0	0	0	0	0	0
ENSG00000146731	80.336303	49.961809	85.434637	30.525563	50.818469	38.032127	37.099966	45.189676	60.293035	28.837112	46.453333	60.198659	74.515755	84.246107	24.684561	35.403698	63.88661	46.97033	31.348957	30.31016	17.633546	39.300266	64.489137	39.976346	39.414913	39.46627	45.355896	52.411511	48.111634	74.574337	45.279422	63.045867	52.095177	35.197585	54.821014	54.756948	46.897888	64.533764	69.919306	48.27766	45.91767	55.948315	33.696105	69.099411	44.834755	15.444559	31.375905	53.405278	23.260275
ENSG00000125868	178.125985	154.802047	251.817859	171.640364	132.83576	123.801848	193.235618	128.082086	323.780703	172.492955	180.613783	235.486186	268.52279	208.17101	105.725204	90.262939	179.304905	293.589633	210.533039	105.341349	111.485898	163.960316	174.867715	102.750786	128.572506	190.456703	141.041608	194.30441	164.525657	220.731519	164.366595	209.971669	174.247627	156.810584	186.182308	213.893009	235.063832	392.713364	203.815795	188.83253	132.768557	160.863162	111.678873	186.818039	176.823576	88.75635	106.981864	207.744152	142.307605
ENSG00000232043	2.930384	0.410311	0.033598	0.747755	1.39961	1.430905	0.105148	0.080981	0.633699	1.031768	0.37389	0.190128	0.656399	0	0	0.155104	0	0.216285	0	0.028222	0	0.150206	0.185774	1.077662	0.315636	0.797774	3.45509	2.287214	0	0.365933	0	0.738594	0	0	0	0.485657	0.567675	0.598336	0.236298	0.894408	0	0.764057	0.896585	0.267858	0	0.053989	0	0	0.057595
ENSG00000140280	14.201325	3.542202	7.178697	7.786756	2.215178	3.275739	4.326878	2.178894	8.770579	2.962169	7.988761	11.832482	13.163831	17.398001	0.439303	2.700327	7.748035	6.491778	8.053197	2.747062	2.52737	2.496197	4.189884	6.180129	4.461983	4.709325	6.011075	0	1.962591	9.349397	3.226763	5.796192	4.697731	2.494702	2.839815	7.731766	9.95224	4.152203	9.144098	5.264221	4.656752	10.070393	4.340579	8.229468	5.007841	3.033433	4.164706	9.131327	2.187733
ENSG00000164048	7.691682	1.380527	1.836284	1.199434	0.223084	1.62746	0.075418	0.882884	1.04444	0.371742	0.22716	2.244265	1.516493	0.612056	0.238901	1.001243	2.712156	1.795094	0.321162	0.607278	0.680671	0.689513	0.666239	1.27689	0.64213	0.426837	0.817234	1.293667	0.440471	1.39483	1.95532	0.300198	2.00194	1.028583	0.588322	2.237579	1.071168	1.129023	1.830454	0.529254	0	0.771014	0.862486	0.216986	0.62484	0.464687	0.243119	0.442297	1.685451
ENSG00000236567	11.125048	0	0	1.014875	0.595314	0.939021	0	2.35603	0.433557	1.212465	2.778374	0.686234	0	0.816654	0.354179	0.475	0	1.135482	0.311651	0.453756	0.139724	0.690003	1.066739	1.703729	0.659062	0.693328	2.301996	0	0	1.961152	0	2.827399	0	1.325093	1.439141	0	0.601784	2.431436	0	0.25679	0	4.720142	4.159025	0.07238	0.251686	0	0.136585	0	0.793717
ENSG00000204267	2.362319	0.294289	0.313267	0.341291	0.687821	1.20956	0.402216	1.258457	0.831656	0.361405	1.009568	0.136366	2.069005	0.085005	0.03318	0.667474	0.355152	0.864277	0.559582	0.657863	0.087263	0.179555	1.354643	0.37141	2.768068	0.355686	0.851258	0.234352	0.508219	0.6499	0.292453	1.383221	0.261439	0.472897	0.531107	0.22539	0.689033	0.610709	0.881301	0.694958	0.223819	0.869253	1.286122	0.610254	0.137539	0.425949	0.447836	1.2509	0.247853
ENSG00000231365	1.725692	0.624101	1.04492	0.254235	0.530594	1.005931	0.338057	0.616365	0.520183	0.15114	1.056332	0.486524	1.196858	0.225515	0.333886	0.142477	0.832922	0.523048	0.2337	0.133327	0.263437	0.364657	0.603372	0.347119	0.293706	0.237674	0.436097	0.308721	0.395188	0.727166	0.680318	0.420003	0.471504	0.348795	0.470915	0.781648	0.068764	0.770081	0.31629	0.418133	1.140766	0.560102	0.484468	0.80639	0.355899	0.198375	0.163875	0.159391	0.498827
ENSG00000175582	76.679865	60.569925	79.170633	36.253771	42.851084	36.506788	59.815696	45.765107	69.4471	38.525018	48.276423	80.146789	84.31739	69.30679	20.408215	31.745496	70.222025	83.779515	48.869469	27.033204	33.553177	39.175519	62.922507	33.588534	40.875489	39.006243	36.534942	53.194885	43.618726	69.357223	54.501605	91.738561	52.083638	47.482323	57.239263	62.046153	58.956948	130.968284	87.58546	55.545896	28.780516	44.963947	25.980832	66.783068	46.733158	29.500486	33.988639	66.591638	47.610187
ENSG00000073756	0.900442	0	0	1.0914	0.52564	3.022837	0.059234	0.228102	5.047225	2.128958	0	0.229515	3.809684	0.300448	0.44303	0.218441	0.570579	0.130545	0	0	0	0	1.308183	7.155026	0	0.583032	18.721103	0.883533	0.765085	1.119077	3.412742	0.554775	0	0.174108	0	0.108632	1.291483	0.991759	0	0.409385	0.452046	8.148409	3.728716	0.239658	0.196766	0	1.419554	0	0.340678
ENSG00000198668	100.386098	91.134789	149.145655	80.190949	78.280149	78.200304	122.673888	103.861711	184.839344	72.982474	95.778188	143.184613	122.647346	145.696129	59.535555	58.511611	115.705351	146.629487	126.596556	52.693504	67.622247	68.301226	95.063727	88.529324	84.402755	91.552335	74.283731	114.236309	90.231228	122.396952	87.964143	125.210662	120.85119	90.345168	104.449659	106.93517	128.165348	208.472888	129.848679	144.393804	83.635136	97.368718	69.665603	124.944641	102.285151	59.960564	66.624801	130.401158	77.803321
ENSG00000170515	46.564685	35.924143	51.621508	24.440788	32.895303	24.49854	36.596141	33.212463	41.08319	17.088598	39.177635	40.841921	45.574149	41.522074	19.384759	26.389753	46.225882	56.61079	26.351966	18.396119	13.322458	33.283871	38.415617	24.037751	27.090723	31.232018	29.426262	38.821353	34.416631	43.570549	27.522677	32.23028	26.250209	24.515878	39.388092	46.775531	23.719746	52.422491	39.44378	33.963466	26.713766	47.250211	25.555937	37.087848	23.478271	16.106206	17.09929	37.325153	23.736793
ENSG00000111335	39.246292	0.478478	1.077437	1.259531	0.664944	1.602413	0.199819	0.096184	4.323809	0.564283	0.50155	6.513301	2.191157	2.618271	0.065934	0	13.521578	5.350605	0.072521	0.261459	3.251384	0.107043	1.125314	1.057223	76.283374	0.215117	0.225548	0.791693	2.665081	4.333879	0.055348	0.409383	0.915359	0.146833	0	1.201164	0.653499	1.902388	1.38084	1.460683	0.444769	2.422069	3.119536	0.056143	0.429496	0.051299	0	1.498121	0.574617
ENSG00000247627	10.302728	1.332463	4.200615	4.580642	3.198444	4.148915	0.853653	0.350644	5.429357	0.623369	6.213786	2.116899	2.243811	2.052695	2.053127	9.066434	2.631329	1.053559	1.927771	18.650822	2.469391	1.46336	3.217556	2.136149	3.867085	0.910255	11.64847	8.700905	7.606353	4.017746	2.269972	3.864318	1.183727	0.802932	2.58969	6.957996	2.198013	1.569399	3.913564	1.573293	2.171554	14.801838	2.62616	1.330367	0.756185	2.513006	0.144835	1.011384	1.496281
ENSG00000142544	1.976527	0.234175	3.93729	0.746835	0.759347	3.315229	2.493771	0.903823	0.620736	1.506378	1.288702	0	2.927983	5.208376	0	0.649159	1.884039	0.452611	1.703672	0.767775	0.763815	0.628662	3.012912	1.288676	2.461936	1.443867	0.220774	0	4.036574	3.792406	3.331878	2.361374	0.944415	1.552234	1.072802	1.494584	0.91381	0.86685	2.670259	1.637732	2.052388	2.756747	3.34782	0.659455	0.343968	1.280446	0.99554	0.586564	1.446311
ENSG00000041988	10.924877	1.125948	5.127159	3.305899	6.693592	4.799167	3.761695	6.111155	5.04214	1.609529	5.60614	2.14077	4.142339	5.896276	1.31882	3.641458	12.531238	4.248803	0.455083	2.319065	5.967865	1.847203	4.309606	5.67979	2.550321	4.736685	0.707674	5.150647	3.99391	2.279303	5.274925	5.745722	3.725852	1.865841	6.782056	4.886595	3.514983	6.522048	4.002276	4.843409	6.130228	3.622987	2.152135	2.747988	0.275641	1.569321	2.044319	5.823366	2.414608
ENSG00000115919	6.981896	0.513708	0.409826	0.65533	0.611917	1.01213	0.616013	0.431947	6.599835	1.177042	1.078881	0.97256	1.45001	0.393806	0.222479	1.078213	1.523305	2.472088	0.044492	0.059227	0.031916	0.262684	0.280214	0.726932	0.075271	0.090497	2.24166	0.342851	0.340775	4.182539	0.667243	0.452084	0.532737	0.156744	0.044827	0.284775	0.252009	0.609719	0.254145	0.327496	0.099402	2.847485	3.006808	0.16533	0.007186	0.292692	0.058498	0.257348	0.392818
ENSG00000082074	51.055342	4.298926	5.642243	5.819841	11.341576	14.303521	1.731175	2.291296	22.899124	8.498022	5.40746	10.315093	11.565498	18.02428	1.523291	1.324121	16.947473	11.485505	1.650654	3.283581	2.759869	2.381436	7.068833	3.133806	10.372407	5.490554	12.602599	5.881697	13.192953	21.17926	3.878802	4.774072	4.661389	2.291702	3.584554	3.919595	7.972346	17.125841	14.680031	5.044927	0.521935	20.416557	10.84446	1.106844	2.185005	3.502867	1.620894	6.381032	3.076544
ENSG00000211459	2530.451867	902.647614	1786.352887	6640.840372	3753.211193	2861.311041	1148.01102	863.32817	2410.303579	2581.630811	2803.576504	2129.133464	1039.415441	1477.580085	2643.502407	3263.903967	2740.112997	1849.572303	878.371259	7172.8919	3597.396944	6478.366372	1866.577784	1046.128798	7057.318236	1446.74677	4545.065031	4683.038505	4153.833753	1792.513733	869.011804	1564.353131	2415.96498	2111.728615	3221.935917	2681.410753	2027.272233	2159.305765	1808.683057	2066.688344	1688.240847	5542.121713	6292.529551	1743.023748	1509.053001	1711.925286	443.367782	1483.197324	5061.37567
ENSG00000102898	20.636115	19.126691	27.900154	14.641078	13.387958	16.955702	15.130885	17.785332	28.188168	7.825466	17.538238	20.890919	20.384928	25.135458	9.941838	11.15981	20.366781	26.182293	12.693647	9.68308	9.059734	17.367407	28.309126	15.14447	14.199514	17.071739	16.308438	29.258547	11.280067	28.677875	18.33852	14.271834	20.484021	14.410531	10.147524	18.526352	23.91406	20.216616	27.306834	14.929101	24.833932	20.214943	15.64278	15.445786	13.633939	10.618861	11.07024	22.046235	8.143163
ENSG00000108950	16.009947	14.455707	14.757604	6.969051	11.453351	15.807746	8.208683	26.910557	12.345078	5.768087	14.617134	9.145788	14.396116	14.158025	5.955535	11.925885	15.575489	10.376726	10.208027	11.698058	9.059142	10.531565	24.942511	11.218848	9.243586	13.091337	11.561628	14.611959	9.654502	24.271004	22.119651	16.409705	9.511113	11.180809	16.965121	14.404092	10.613012	13.93195	14.200989	13.223885	8.589014	11.409667	14.635974	23.798388	4.418543	3.737664	11.98267	13.666035	4.835643
ENSG00000131446	57.424473	10.02827	11.031694	5.992004	8.183188	11.230841	3.875881	10.144957	21.063042	7.21999	13.958325	9.772513	9.71013	12.694627	4.732623	8.969573	18.207487	16.861167	5.830634	10.07517	3.339193	6.640147	12.39318	8.74781	9.456113	4.898285	11.666488	9.190281	5.772737	36.626344	8.456461	16.251469	6.245249	8.659925	10.943328	9.363049	6.044881	11.258247	9.571821	11.265916	6.242632	20.648072	20.793176	14.229615	3.413582	2.39389	7.588605	6.401392	5.192146
ENSG00000031081	10.873458	1.788049	0.733509	1.016283	0.996405	2.110131	0.815102	2.523876	5.637652	0.933824	1.544879	1.031275	0.975593	1.912495	0.512302	1.791271	1.8801	3.864076	0.362239	0.689821	0.346463	0.891119	0.661278	0.956515	0.66731	0.603764	3.342234	0	1.896362	5.607244	1.612693	0.564766	0.733192	0.76276	0.594755	2.047366	1.088062	2.44657	1.502805	1.945604	0	3.738835	4.347071	0.179475	0.14302	1.17869	0.458628	1.293361	0.5467
ENSG00000183506	11.316591	3.606204	6.376057	3.012157	2.459378	4.117193	1.694253	5.751053	1.617319	2.534555	3.740717	1.191377	2.783319	0.778021	0.690186	5.461211	2.014822	2.627588	2.277418	3.511661	1.742585	0.941222	5.820491	5.312068	0.950389	3.281202	8.830102	5.08937	5.920154	7.331388	3.406734	2.350818	5.251861	3.393747	2.447514	7.007089	1.172692	5.685743	4.56899	2.168421	1.037569	6.367918	3.71398	2.595255	1.937315	2.448684	1.543738	2.118818	3.299647
ENSG00000144802	18.689499	1.525997	3.405001	4.503309	8.458648	6.747168	2.476695	7.22832	13.476398	14.702106	8.241015	5.922026	5.781858	10.982831	5.47689	7.21062	5.964253	13.14314	4.131686	4.67081	7.23983	7.65796	12.954698	32.948523	14.300099	11.647552	52.061728	14.521688	8.930751	13.139645	36.900946	17.378082	5.713131	3.65906	17.053527	5.086632	4.384913	34.663117	3.734994	8.662531	4.144938	26.750433	33.377802	5.230039	1.770241	1.756924	3.538588	11.380127	5.783432
ENSG00000122557	13.442143	4.827309	5.628314	3.299	6.112225	2.131046	1.814358	5.04603	5.81632	1.380117	9.171393	3.690803	5.439646	8.00984	1.951259	4.051721	2.330265	4.154141	6.072772	4.362569	3.149072	3.131829	10.151057	3.421234	3.548414	6.634893	3.640839	5.919996	2.745374	6.36441	8.041012	7.699909	5.79056	2.873886	9.214515	3.019329	1.506989	11.18487	4.009448	3.349241	1.153858	4.849308	8.013512	6.298588	2.718055	1.914948	2.907305	3.134832	2.070444
ENSG00000063322	26.466413	19.495814	24.35465	14.672598	19.373915	18.300185	15.963028	16.845907	33.344454	12.01273	17.7398	26.849753	26.604415	27.538644	12.151877	15.608204	18.884853	25.315778	17.552593	11.578153	11.843813	14.999321	29.028669	12.148367	21.764451	19.690129	19.317436	25.0675	16.83404	22.758862	25.53973	29.863241	23.837083	16.834068	16.172913	21.139088	30.287625	43.791476	36.859533	19.283687	19.373726	31.082775	17.704579	23.847549	15.032503	7.362108	14.317094	30.678726	16.886757
ENSG00000073578	58.307609	62.538889	105.210251	24.530118	41.23065	37.503524	39.008572	50.876478	59.156259	29.691478	56.412779	68.171424	70.35159	62.957843	20.824002	44.746421	54.415104	54.079612	49.909341	30.017513	23.148433	35.597963	62.209695	29.471458	36.491991	41.393542	39.654534	49.546916	49.106186	72.988665	48.275629	77.600849	28.729353	28.030975	67.429182	64.121846	43.57155	112.063377	75.280536	32.946919	49.966464	51.183443	27.613782	54.43465	31.488714	25.281142	24.670023	46.981048	33.368638
ENSG00000148814	2.962415	1.03186	2.214627	1.403008	0.806615	0.618488	0.999868	1.580972	1.497747	0.767478	0.636928	1.579028	1.612719	1.255077	1.25305	0.916231	1.313364	2.257016	0.916381	1.439442	0.80197	1.406697	0.468406	1.385312	0.768964	0.894684	1.14001	2.457415	1.182559	1.536501	2.307965	1.143966	1.177906	0.552164	1.784992	1.080462	1.962956	2.22813	2.083584	1.030919	1.01162	0.956594	1.193003	0.844498	0.420355	1.19791	0.899618	2.288461	0.398311
ENSG00000065413	9.624724	0.130466	0.367228	0.743005	1.359815	0.983084	0.651257	0.401263	0.972645	0.514038	1.096189	1.401246	0.35495	1.312688	0.161803	0.203436	2.420757	1.999284	0.177968	0.481218	0.664911	0	1.069416	1.064698	0.426538	0.348791	2.421546	2.257102	0.447483	2.102697	1.748754	1.121239	0.364265	0.171157	0.41091	0.287273	0.496381	1.519268	0.392581	0.879839	0	2.211639	2.090623	0.137775	0.263497	0.322591	0.305487	0.313175	0.503613
ENSG00000203950	18.908799	20.071686	26.704878	18.887106	19.872008	10.963631	23.544186	14.43045	40.259138	20.422125	17.481372	35.248872	23.81455	10.142789	17.517196	16.728639	27.864117	31.187557	16.582966	16.030096	17.436826	10.037221	29.074848	12.502515	16.903649	20.702014	21.984083	45.736581	16.890769	25.126851	30.934723	39.469554	28.081492	18.840867	17.829524	13.563966	23.804571	61.187937	25.596646	23.395612	23.204446	14.547864	22.32033	33.914044	17.727877	10.696502	17.515649	19.168319	18.027825
ENSG00000161057	32.129251	27.983357	39.494842	16.725966	17.674284	23.865159	22.404514	25.117043	33.053037	15.856169	23.810726	27.209375	31.520859	31.184864	12.23421	13.370167	23.5988	36.801959	21.58146	11.153088	9.958278	18.982018	24.456354	15.306587	20.114437	18.12434	18.03823	35.308535	19.0161	33.81023	28.704014	27.362751	19.680816	17.319678	32.26381	29.149657	23.725355	34.528794	32.46424	20.828029	25.026959	23.94611	10.187228	29.495847	18.309385	13.193643	11.944232	25.131514	16.079958
ENSG00000119321	36.77185	10.878794	17.23692	8.590565	9.728524	9.241417	7.693406	9.769296	13.840884	6.539763	10.744234	18.129146	12.731041	17.650717	3.562926	8.14269	18.891709	18.853082	7.517854	7.306082	6.282067	6.173891	11.877154	10.070866	9.552543	8.489557	11.404545	7.39555	10.227978	19.588856	15.995196	11.019128	8.258518	8.413836	10.81096	14.400556	7.237734	19.272391	15.632867	10.860087	8.671257	18.349689	10.254435	8.544263	5.948633	6.033555	7.038235	10.419503	7.658629
ENSG00000218980	29.630174	22.818424	19.218397	26.462868	31.710894	19.488047	9.467422	16.298678	23.137319	13.725259	18.521469	4.747271	27.17215	26.364303	12.985851	12.733183	32.902049	10.309824	5.659384	26.681673	9.182606	13.126685	15.743042	8.672829	4.331335	21.583555	28.916224	46.206505	31.587369	23.257658	14.808865	22.493471	20.960828	28.809964	17.648868	37.221964	12.836094	7.313184	9.761986	8.882188	4.604212	20.09432	9.218067	18.2761	11.534991	6.004915	10.393614	11.629106	6.405955
ENSG00000057252	19.503503	5.484358	5.612034	3.302799	4.13182	5.615043	1.869872	3.506001	10.764019	1.935404	5.671207	11.842456	5.8255	4.95546	2.252539	1.970182	7.67643	11.381771	3.748686	2.832064	2.31816	2.11467	4.788368	3.999987	4.300907	4.258854	5.561353	4.627728	2.337672	9.30749	4.143522	5.329428	4.718332	3.572503	3.111219	3.402018	4.284889	5.510205	7.683953	3.301815	1.7979	4.618395	6.330804	6.214442	2.540236	1.440151	2.568223	2.887894	1.60949
ENSG00000102524	32.369616	4.448538	5.375092	6.549909	3.241864	4.831133	2.956578	2.708921	9.922437	2.826712	3.902455	6.814265	9.270299	7.986571	2.08572	1.127912	10.638908	6.066585	3.94683	0.410464	2.388827	0.509739	4.570706	3.541799	10.600111	2.60279	5.600463	9.599377	6.956278	9.301036	1.807337	3.431498	4.544079	2.367368	1.988255	1.578874	5.303056	2.275957	2.062028	3.27916	4.862748	9.426397	4.2955	7.378959	6.733435	3.297894	1.643259	3.306586	1.424011
ENSG00000198604	43.001885	15.971788	18.713531	10.827229	15.539247	15.671932	11.769618	23.872166	28.705864	9.621111	20.234211	19.17858	22.35459	15.416658	11.715846	5.370937	21.880631	18.903416	19.947144	14.821499	15.157625	12.993772	19.631327	16.588653	22.725002	16.034655	20.625198	14.604515	16.357873	21.709285	25.395982	19.897722	16.647829	13.758898	27.687068	16.021576	14.362297	44.58484	23.71428	16.585798	7.297016	22.401087	19.678148	14.653012	10.018328	6.788255	9.254979	15.997744	12.231256
ENSG00000115286	13.932684	13.535887	14.422294	14.138933	9.940719	4.221549	26.316449	17.560386	26.174106	15.998645	6.618452	19.472168	15.39049	13.520155	8.598309	7.397819	9.628526	32.542945	12.359575	4.704367	10.678641	11.521855	17.3103	10.240108	10.75124	16.284675	4.046248	7.133481	6.213446	15.731307	11.857894	19.308776	20.944734	12.279144	8.234458	9.313317	15.781705	33.336093	14.918849	15.502598	8.87774	6.218402	12.084774	8.971698	13.497227	4.619165	7.982557	17.319945	16.652084
ENSG00000138496	28.567977	5.963839	8.829872	3.930761	5.410418	4.033626	2.624572	4.737327	10.673297	3.302181	6.015428	13.789602	8.130534	13.295229	2.041907	4.290057	20.576563	10.174932	2.177252	4.724442	5.997532	1.997681	11.556885	4.248751	34.113566	4.027085	7.137468	10.429369	11.620469	13.703499	4.109296	7.580783	3.221853	2.70453	5.63228	5.277912	4.065303	9.474632	11.176968	4.43917	1.778676	6.992792	5.814706	4.32773	3.033514	2.403839	2.183501	5.276573	4.895635
ENSG00000082458	12.7089	19.190402	25.513717	9.268101	10.690246	11.655018	9.994648	15.268806	17.625515	7.650811	15.082237	13.643184	14.443156	16.83667	8.573157	12.630064	20.884043	15.741882	15.821935	11.807647	10.989031	12.653033	17.967603	13.65845	15.057839	10.292298	6.846275	11.764065	8.413005	16.918615	20.887492	26.09036	12.867074	13.216658	17.380394	16.150357	11.702882	30.629215	26.451834	15.998735	9.137888	10.932569	9.93854	15.268649	11.34177	8.455729	9.944369	13.72964	9.379827
ENSG00000011376	3.796198	1.839185	3.16483	1.294425	1.907408	1.241072	1.231635	3.620446	1.165878	0.82993	1.990813	1.49413	2.694949	0.959416	0.66386	0.713399	2.285809	1.05733	1.454125	1.100773	0.458872	1.23436	1.600703	1.292605	1.171971	1.2932	1.397497	2.45267	2.520386	1.763255	1.336035	2.393109	0.632304	1.175134	2.190253	2.338898	0.948001	2.997613	2.704089	1.014743	0.861186	1.454183	1.183785	0.846466	0.871933	0.516509	1.635614	1.718959	0.593389
ENSG00000186088	8.727892	1.336422	2.018038	0.931224	0.84668	1.211656	0.480138	0.369787	8.524724	1.087242	1.158802	2.361267	2.766765	2.726767	0.194991	0.762734	4.292927	2.344252	1.251088	0.713752	1.217968	0.580368	0.864618	1.769772	0.69545	1.590451	2.97383	1.514975	1.49336	3.433746	1.207181	0.583729	0.640181	0.911904	0.300118	0.210728	0.322106	2.619028	1.892423	2.336606	0.187906	1.832381	3.556861	0.796969	0.620654	0.417206	0.548304	0.869689	0.606912
ENSG00000175470	12.155291	6.918913	10.275931	7.637308	9.385477	7.684396	6.800004	8.826763	11.640377	4.319824	10.288872	10.52994	11.21424	12.473607	4.858258	5.570657	13.906166	8.396617	6.662181	5.475483	8.462849	4.319224	10.483397	7.797624	8.04237	11.851179	9.298805	9.20253	9.194471	12.025726	12.155345	9.765779	8.676467	5.957581	12.410726	9.292828	7.906236	11.189486	12.021198	7.204865	3.450499	12.666752	10.801766	8.241383	6.043517	4.896712	5.099481	6.902492	5.734331
ENSG00000178927	21.703784	4.364552	7.393409	2.395239	4.618008	7.50847	3.285519	4.953133	7.672999	2.839489	7.632594	4.062898	8.750762	14.603061	2.829474	6.530719	5.207346	4.12886	3.337672	4.334212	5.055387	1.597771	4.899116	6.71793	8.222001	3.784325	4.208292	7.472633	4.23974	14.38833	2.117027	6.001532	4.269713	3.287558	1.666238	7.957956	4.035321	6.487008	6.723737	4.68266	2.66739	12.856722	6.030839	2.786406	0.655656	2.129657	4.506931	6.190871	1.378448
ENSG00000104093	34.363464	7.983786	5.829082	2.340994	4.406409	5.368792	1.673013	7.389769	18.308375	4.026997	5.666169	10.022609	8.719666	9.153196	1.566221	2.118535	13.569373	16.62071	2.535984	3.653886	1.843018	1.451427	5.614803	5.99725	1.657359	2.189983	8.439001	6.908079	3.500699	15.88339	4.443675	3.801008	3.78327	2.3173	4.097025	4.894186	3.378796	7.784679	5.273965	4.971101	6.140893	11.163511	15.012838	4.519486	1.283756	1.851408	4.484587	4.439445	3.113221
ENSG00000071575	6.340768	5.570321	6.353074	2.406015	6.635235	4.013994	6.933422	3.298177	2.967903	1.954483	7.635144	2.76551	6.247874	5.976215	2.781263	3.233699	5.500096	2.396937	1.28286	2.873558	2.389087	0.291311	5.26927	6.256504	0.834745	5.436137	6.087011	7.921141	9.409653	3.463978	7.870303	8.196703	5.891115	2.437555	2.430354	6.385442	1.566742	10.019764	6.026362	2.27669	2.723436	9.631813	4.568728	4.094775	1.39465	1.047064	2.594903	4.892469	3.853626
ENSG00000005844	9.179205	0.34718	0.199788	0.404228	0.509283	0.171762	0.235605	0.097707	0.927254	0.49629	1.501174	0.940987	0.41087	1.327816	0	0.026734	0.465535	1.717505	0	0.13134	0.125823	0.02589	0.344219	0.434215	0	0	0.872831	0	0.101777	0.928072	0.04016	0.339481	0.188483	0.021308	0	0.014772	0.146768	0.356989	0.281028	0.404674	1.037318	0.476824	1.054488	0.065179	0.028331	0	0.076873	0.35429	0.089344
ENSG00000196743	46.099676	5.589884	7.516671	4.045923	5.371693	4.942621	2.793849	5.651891	13.527579	2.193185	15.754995	16.021499	6.131886	9.909182	2.999193	2.527679	16.123296	18.898881	2.127114	6.389024	2.586194	2.554296	9.493871	4.120356	2.302523	3.070761	4.260837	10.140393	7.049865	13.297499	5.633807	10.466643	5.202388	4.029366	6.175061	4.281179	3.271968	6.872926	6.655329	3.742996	1.895225	9.408712	5.9604	5.82772	3.188191	1.243254	3.128513	7.050451	2.877017
ENSG00000115414	22.104511	0.42213	0.380221	2.107196	2.461323	2.514494	0.327665	2.709521	10.53497	0.212512	0.800801	1.563618	0.59495	11.779671	0.660096	0.305267	6.545098	3.572674	0.100144	6.679358	0.568708	0	0.548447	1.425476	0.056474	0.381925	1.362622	0.321541	1.607658	28.92846	2.72282	0.040379	0.034162	0.141932	0.448431	3.120556	0.494177	0.962474	2.150949	0.302556	0.372893	2.903846	1.998165	0.155054	1.334443	0.097403	1.046028	0.444396	0.396741
ENSG00000070540	37.872427	42.7302	76.97588	33.27666	33.557963	28.045672	42.391641	42.93235	50.933916	25.633269	45.760647	42.438588	63.09106	70.778418	35.370342	35.604705	54.925264	57.002419	59.327519	34.435242	24.957703	51.220511	62.111959	41.908685	34.858168	29.582251	35.413153	51.880116	31.933824	49.254243	64.504281	71.765162	78.333911	53.95791	48.711201	38.320085	43.915686	59.836735	63.958771	36.783959	34.975895	40.78024	41.682856	80.678088	39.993878	22.964904	35.169683	58.452222	28.692539
ENSG00000056558	7.823387	0.27807	2.020403	2.331084	5.487383	1.981024	1.219323	1.556198	23.466233	4.817674	2.623305	4.022588	0.96149	4.51578	1.057576	3.160446	0.58167	2.426202	1.196951	1.795329	1.75351	1.418352	5.354956	7.915464	2.495595	1.07157	19.635514	2.468281	4.538873	3.23889	7.102256	1.386706	1.863316	1.331194	0.905879	1.079039	3.472315	4.277461	1.855495	3.426403	2.259853	6.625529	14.32873	1.848037	0.530975	0.500857	0.783173	1.795455	3.091345
ENSG00000109775	13.443087	17.331921	23.643817	9.292035	10.561317	5.684014	10.456323	13.608955	18.584337	10.725086	9.647755	18.718849	13.610444	16.631686	5.225483	5.911698	7.112511	22.675189	9.590982	9.945121	8.663176	11.398022	14.676341	14.431853	12.676558	13.806303	9.869821	14.468949	12.11234	21.627449	12.231153	15.18454	14.253982	10.837393	17.170957	14.937148	18.701336	27.079285	17.537889	18.788179	12.326446	13.364914	5.957414	11.399457	12.415727	11.186726	8.066752	15.863127	7.184248
ENSG00000158714	17.465335	0	0	0.363676	0.332792	1.093605	0	0	4.6165	1.232347	1.035442	0.232496	0	0.338166	0.329988	0	0.385326	1.090987	0.072591	0.301974	0.390541	0	0	1.377709	0	0	0	0	0	2.647577	0.083102	0	0	0	0	0	0	0.443223	0	0.558252	0	2.537162	0.188105	0	0	0	0	0	0
ENSG00000145416	7.291089	0.08182	0.294789	0.260943	0.270052	0.658569	0.00961	0.281254	0.369688	0.078949	0.796013	0.789412	0.416791	0.519942	0.101473	0.099232	2.221694	1.219947	0.111611	0.054168	0.717228	0.054913	0.984789	0.483519	0.023603	0.118239	0.13017	0	0.107937	1.452469	0.149068	0.607544	0	0.022598	0.734052	0.281991	0.371167	0.466933	0.570156	0.214583	0	0.794642	0.867651	0.120967	0	0	0.048915	0.170787	0.284253
ENSG00000213465	33.063713	18.162148	18.203405	11.276329	26.229846	20.613698	18.906162	28.091012	17.763988	8.361478	13.648504	15.623579	21.438988	13.106717	12.292866	14.067673	14.182447	30.383744	19.431363	9.093729	13.938809	14.460011	16.258239	12.894235	18.423094	15.747658	11.583037	12.010082	13.342049	24.372296	10.751787	14.298891	15.24596	10.720836	23.928035	27.615479	8.338026	28.672076	15.904722	14.320781	19.471759	22.88999	16.532337	14.06515	11.573289	6.700763	9.935371	31.294837	16.496021
ENSG00000075539	7.213823	0.163052	1.34276	0.971037	1.88559	1.436062	0.246229	1.858451	2.298559	0.569384	2.266142	1.738517	1.208121	1.831754	0.563319	0.581141	2.951604	3.236668	0.868495	1.026587	0.569819	0.726939	2.126841	1.092471	1.487236	1.063685	1.284668	0.469294	1.081629	2.19263	1.661134	1.498984	0.85088	0.630463	1.511732	1.137285	1.172555	2.363992	1.556757	0.54689	0.73772	1.768659	2.041938	0.757626	0.851076	0.69114	0.399196	1.259279	1.402665
ENSG00000198700	7.057	4.908945	9.291086	1.573013	3.475166	4.739922	3.190773	4.472736	3.081454	1.35268	6.408792	5.369501	4.928172	2.972003	1.32745	2.560141	8.050371	4.866566	2.706943	2.510141	1.494573	1.211044	5.419253	2.148406	1.940045	2.52958	3.516217	5.090397	4.715828	6.484798	3.890285	3.665181	4.899235	3.351221	6.487369	4.96754	3.193578	5.759132	5.463472	2.122194	2.90371	5.07806	2.779004	2.478711	1.831318	1.275016	2.79741	3.659728	1.776994
ENSG00000119917	155.100004	12.55925	12.3729	12.367915	13.999291	15.324657	6.269322	5.278144	44.025725	8.710157	12.033493	31.960343	20.659069	45.031657	6.571105	3.445295	63.942218	41.721531	8.863469	7.22581	8.694358	4.60965	13.492817	6.994853	305.539583	6.616953	17.807001	0.572995	27.475317	23.101813	13.007129	7.267689	12.236535	9.647368	15.582761	13.075657	24.236641	23.568228	22.459583	15.161921	9.303075	18.20396	19.607426	13.097143	11.457697	5.83844	3.389182	17.313118	11.615054
ENSG00000114841	5.944782	2.15292	0.980996	2.498348	1.407965	1.370687	2.463243	1.452621	1.908884	0.676161	2.270008	3.241387	0.592331	2.04546	1.596793	0.351067	2.949691	3.776492	2.026967	0.847995	2.72628	2.167382	2.391521	3.150387	1.899708	3.477204	1.880468	1.930263	0.735087	3.614782	7.561328	2.347423	1.196314	0.692547	1.933911	1.178463	2.824296	5.484888	1.452103	2.328095	0	3.944798	5.98661	1.620905	0.623161	1.386972	0.994339	1.665379	2.19007
ENSG00000259668	4.906061	0	0	0.02628	0	1.422485	0	0	0.959103	0.593685	0	0.525024	0	0.824744	0	0	0	1.242291	0	0	0.282216	0	0	0.4545	0	0	0.489431	0	0.243501	0.377253	0	0.348994	0	0	0	0.088356	0	0.676158	0	1.325485	0	1.140797	0.788392	0	0	0.055659	0	0.144483	0.089064
ENSG00000207005	83.437519	7.589276	3.645766	61.777426	56.249922	34.65862	28.049105	36.248343	33.650482	29.291712	75.176879	23.946878	7.966213	3.215159	82.40906	61.011082	30.529473	45.262641	32.667991	26.796515	87.464613	49.576763	31.918059	18.224331	10.897839	161.437975	62.248076	101.04903	10.145182	29.308431	43.192522	20.593174	8.946695	25.711775	40.948906	22.087394	14.807623	44.949327	11.538558	7.076865	24.791912	122.220029	211.749825	4.274397	15.97806	14.157929	6.452798	8.026316	14.061852
ENSG00000106682	96.82879	81.110594	130.740077	44.661692	66.623329	70.932009	52.298163	87.343877	105.616851	54.115744	97.126025	102.548074	111.19303	99.437891	38.010314	58.726695	85.148552	97.689841	67.975359	40.738626	38.508805	54.98578	91.424313	53.598634	52.546387	77.639645	60.025788	93.43537	78.696082	117.708917	73.135967	87.848257	80.553754	58.975852	82.574063	97.311082	80.713995	123.101137	96.484345	63.930598	62.334823	77.615112	59.112075	77.893806	56.773089	38.836838	45.893466	94.158199	52.08414
ENSG00000108788	107.091638	80.593559	164.663421	79.198643	73.606331	94.534783	80.80843	88.994029	125.304077	70.912577	83.747306	132.883557	141.522089	133.641249	44.284184	87.765315	88.52502	124.06705	106.875177	70.51096	57.536394	82.472561	116.681936	54.496049	84.167042	80.883708	77.039584	106.919501	84.716062	130.393572	97.117586	115.521169	77.821087	76.533471	105.999658	117.765199	91.720592	198.380719	113.023923	86.379399	64.560274	81.359252	56.533404	123.052591	75.207043	42.707512	67.821191	92.921363	61.972571
ENSG00000117425	0.929024	0.127191	0.859224	0.753329	0.265137	0.54455	0.179269	0.092045	0.068962	0	0.599957	0.069461	0.589006	0.117871	0.381209	0.39666	0.038374	0.026339	0.809671	0.336818	0.285217	1.045702	0.448702	0.65619	0.097843	1.13958	0.314769	0	0.184568	0.044563	2.002796	0.524686	0.162764	0.175643	0.776914	0.219179	0	1.000501	0.644593	0.36534	0	0.089839	0.554496	0.094022	0.046706	0	0.101385	0.358412	0.392777
ENSG00000109103	14.635247	14.969733	19.020859	10.918722	13.03237	11.444163	9.203305	11.109715	15.529979	10.143452	12.307956	8.029841	11.017708	15.817846	5.298254	8.328433	12.972917	11.982815	8.543957	7.607756	5.154608	7.039794	14.025987	12.953718	14.080584	7.107184	11.837266	12.839185	11.326414	15.187085	10.178899	16.524768	9.810597	9.784578	13.710544	12.967968	14.109204	17.185523	12.629572	11.937105	8.447307	14.572378	11.18043	9.683146	9.093746	3.384939	10.935859	11.222803	5.041103
ENSG00000152229	9.64479	0.742753	1.385811	2.320456	3.170352	1.235655	0.523436	0.345543	13.251304	2.218312	2.283567	4.404002	5.110265	3.287109	1.096619	1.28687	4.737924	3.515711	0.458347	0.722537	1.297851	0.712135	3.434983	1.194369	1.571268	1.84003	2.926027	7.38927	2.239615	6.146525	0.552334	1.517407	1.703473	0.117223	0.729149	1.950374	3.136489	4.255114	3.125641	2.093713	2.060709	2.585666	3.425609	0.896421	1.285809	1.254223	0.82465	4.318912	0.983011
ENSG00000108773	12.938656	2.258877	6.488163	4.642608	5.580755	5.880014	3.513939	6.738572	5.751799	1.259325	7.103395	8.827214	3.765815	3.535443	2.61469	2.748258	9.813757	5.904396	2.967211	1.955953	5.73054	4.447032	6.583411	7.60909	5.637755	9.981506	10.967462	9.146009	5.085674	9.16893	19.754112	3.147512	2.032213	3.13324	3.794396	8.150354	3.702174	14.214919	5.692107	4.964998	5.339335	5.779295	12.278589	3.816703	2.56219	3.099936	2.860916	3.730127	5.580505
ENSG00000280828	32.62276	6.005507	9.015466	6.931511	4.868434	8.364893	1.78694	16.804681	12.373395	6.567374	15.698375	11.151063	2.781081	6.14849	7.116992	9.29509	5.556438	11.85609	15.838084	10.375049	5.386787	5.105382	18.361344	6.684819	21.097074	20.249951	5.94491	25.251031	2.535168	15.710843	12.921285	23.452572	4.471359	6.524024	6.878096	4.446179	5.155696	32.728484	4.311687	8.700044	5.024175	16.119087	24.247252	12.092057	3.675487	1.931617	4.308352	13.371248	4.94549
ENSG00000213918	2.558305	0.284426	0.137467	0.214922	0.067485	0.522733	0.195553	0.281137	0.210634	0.08925	0.35177	0.616271	0.66821	0.117557	0.321198	0.230769	0.234414	0.42523	0.460536	0.262438	0.543055	0.204859	0.103651	0.437286	0.320192	0.328819	0.284499	0	0.175709	0.278706	0.592223	0.289989	0.284078	0.291229	0.190684	0.350663	0.024364	0.975825	0.052736	0.270305	0.016582	0.450796	0.837002	0.369226	0.280217	0.36147	0.165892	0.139011	0.235651
ENSG00000119862	15.177049	20.506676	38.784817	11.572879	14.483676	17.226912	17.286353	13.557694	18.241248	9.689924	19.20662	12.504889	37.321257	30.835442	11.425361	11.930799	20.215743	15.920416	19.492955	14.254489	8.326486	10.166458	29.998541	13.852824	14.573994	11.707327	18.288878	34.374006	17.188717	27.753863	19.965422	24.322194	23.090655	15.895658	28.769863	19.373528	19.091706	24.131834	43.035297	15.091966	18.910688	20.176919	7.298373	28.018655	9.1727	9.242246	15.53889	15.941572	14.919538
ENSG00000119318	149.274928	118.93299	167.930098	71.543413	110.587859	103.74896	84.355803	130.079615	129.593954	74.122417	127.036481	121.651688	183.005208	175.685817	54.342257	98.055919	147.393886	118.571541	84.864184	68.972709	63.011698	77.551685	139.39401	92.461581	137.36015	97.361761	96.559115	155.484406	136.526304	187.805718	123.856639	151.628481	104.243332	85.587332	150.304823	148.314765	101.096807	246.317806	175.800075	100.99726	91.127609	114.929959	79.858544	118.788758	67.584408	61.511434	77.984369	125.388444	70.044733
ENSG00000115364	10.268529	8.448474	12.762115	6.827649	8.945442	6.200742	9.840381	6.878198	13.551302	5.936059	10.31865	14.445828	12.540608	8.335381	3.201543	5.175423	11.970884	11.392876	9.500906	4.851213	5.658945	7.96521	10.101786	6.188909	6.798883	8.211925	9.636202	11.365196	8.544606	11.323426	8.573061	11.312922	11.033686	6.472321	11.365487	9.763544	5.151258	22.54012	17.6808	8.176996	9.961841	8.702465	4.278063	10.068925	9.011671	4.367211	5.010696	10.801348	6.056539
ENSG00000215845	95.956695	144.461136	188.191226	148.074771	104.931035	92.739171	145.78318	83.418148	227.89559	133.070382	71.015261	86.445524	158.278021	129.630576	95.780239	92.071234	101.384912	141.843375	160.009557	67.910663	77.032676	86.387317	124.205409	78.134925	147.640485	144.156094	102.876703	171.140531	84.294205	116.610421	108.280421	82.933894	95.193147	109.696966	102.315549	119.529758	150.954077	189.170397	144.588891	141.803349	73.757655	81.012767	71.172482	104.470521	141.376442	50.013234	78.141868	207.0717	122.085784
ENSG00000123146	24.427283	6.472321	12.854804	5.791537	9.8682	10.398364	4.309624	10.681897	14.64296	6.739395	11.503604	10.222544	11.859649	14.696151	4.639081	5.001812	12.222068	11.474645	1.122138	8.807577	3.417238	5.406392	9.372831	6.114832	4.083413	6.352063	15.0792	5.547181	2.727316	15.531209	9.137812	8.067487	4.788588	5.632802	10.879126	7.970458	5.505577	7.986227	9.999652	5.884906	3.812	17.891688	11.148334	4.445181	4.325958	3.347296	6.031393	4.179336	5.176529
ENSG00000279021	22.15028	2.743011	0.926507	0	0	1.174383	0	0	0.867561	0.110281	4.245526	0.998675	0.158782	0	0	0.237623	1.655152	0.852052	0	0.129712	0	0	3.415329	1.415147	0	0	1.939524	7.809067	0.72371	4.004418	2.231019	0	0	0.378794	1.308986	0	0	0	0.651627	0.685127	0	1.089826	2.343185	0	0	0.496274	0	0.85884	0
ENSG00000119778	13.129793	3.574721	3.281152	1.675184	3.229077	2.646981	2.943056	5.512642	4.590141	2.102409	3.211793	4.654352	3.468482	3.713917	2.09705	1.392051	5.19737	6.070201	4.326729	2.543672	1.971055	1.965023	4.295465	3.116836	4.072457	2.971579	3.634941	1.252536	2.434217	7.172841	5.440601	3.202075	2.463504	1.288186	3.197314	2.274987	2.500937	7.151902	3.70955	3.682007	3.255067	2.981822	6.105321	3.041578	1.768992	1.429008	2.428818	3.013091	2.733488
ENSG00000069493	4.989714	0	0.660426	0.04949	0.905742	1.004539	0.102068	0.098262	0.883441	1.083067	0.992743	0.098871	0.352122	0.258854	0.40415	0.07528	0.065545	0.168709	0.407483	0.164374	0	0	0.247957	0.010189	0.177567	0.188369	0.633654	0	0	0.735801	0.197904	0	0	0.015001	0.207347	0.062395	0.349703	0.636657	0.017203	0.122092	0	0.345263	0.972714	0	0.059833	0.20963	0	0.464813	0.083861
ENSG00000180616	0.631057	0	0	0	0	0	0	0	0.259678	0	0.074751	0	0	0	0.01747	0	0	0.087512	0	0	0.310136	0	0	0.031712	0	0	0	0	0	0.029613	0.307968	0	0	0	0	0	0	0	0	0.010555	0	0.179094	0.079668	0	0	0	0	0	0
ENSG00000175782	2.372527	0.388973	0.507855	0.204856	0.565354	0.342234	0.318547	0.707599	0.730085	0.087231	0.61019	0.795134	1.226198	0.589603	0.359958	0.346235	0.344527	0.458175	0.60037	0.4671	0.244433	0.407153	0.669445	0.45792	0.36785	0.639458	0.494557	0.750226	0.395439	0.800195	0.79133	0.526029	0.219198	0.260197	0.550391	0.396297	0.86059	0.625263	0.375267	0.513404	0.656796	0.362963	0.487744	0.750685	0.461266	0.130849	0.381168	0.333706	0.132241
ENSG00000158483	1.081788	5.831653	2.551304	1.290501	1.620856	0.913095	3.287765	4.823113	1.987476	1.822073	1.620997	3.336436	2.77773	6.220493	0	0.808299	9.249572	1.311156	0.719734	1.512781	0.135866	0.894602	2.00542	1.344105	2.050769	1.396526	1.413749	1.167621	0.175841	2.685372	1.474444	4.123999	2.209726	1.564616	2.798811	1.850343	0.390112	6.116348	4.644257	1.414967	0.49783	2.824503	0.746016	1.900304	3.487506	2.090064	1.66017	2.608425	0.514535
ENSG00000110324	44.228502	0.128612	0.714367	1.933663	4.498105	5.491659	0.261837	0.294732	7.06625	3.336862	3.36191	5.260005	2.302935	3.201039	0	0.297105	5.58758	11.399134	0.077973	0.535199	1.048741	0.057545	3.113735	5.050806	0	0.495618	8.396671	3.905542	1.538282	13.197965	2.990337	1.886393	1.556053	0.520976	0	0.853677	1.606002	2.142379	0.86906	3.490769	0.512362	10.810236	11.072389	0	0.157426	0.78597	0.478417	0.948548	0.794332
ENSG00000122877	16.443764	0.787249	0	3.443257	1.062787	2.896705	1.81761	0	7.349827	2.604414	3.39515	2.81708	3.166517	3.025451	1.766719	1.371758	9.934948	5.496337	0.552285	2.893106	3.741639	11.41254	2.688565	6.717824	8.980177	5.304714	6.361681	4.177037	1.519223	13.491838	4.027711	1.880487	1.297884	0.546679	0.412176	1.481505	2.685843	1.665241	1.823871	3.887713	2.903255	6.227841	3.41351	1.102143	1.35458	2.864909	0.932324	3.417978	4.723285
ENSG00000151883	7.356159	0.904501	0.385912	0.962996	0.052926	1.095713	0.098409	0	1.039338	0.453221	1.010492	1.275645	0.299818	0.998304	0.141696	0	1.171995	1.940116	0.242437	0.014407	0	0.02556	1.177567	0.55729	0.395506	0.220142	0.915571	2.25184	0.341634	2.704275	0.118947	0.261841	0.33672	0.063111	0.61065	1.093799	0.189483	1.116068	1.230426	0.466107	0.091032	3.658404	0.816691	0.128698	0.33564	0.5696	0.060715	0.453121	0.176412
ENSG00000037749	4.779003	2.019306	2.483777	1.19699	1.810478	1.189902	2.22384	2.820508	1.467659	0.893907	1.830753	1.154166	3.096946	2.288149	0.646281	1.956198	1.703227	2.104321	3.475255	1.445683	1.133148	0.670337	2.081684	2.655877	0.584602	1.229993	1.028635	0.266278	1.76444	2.373541	1.017225	2.448248	2.546183	2.386752	1.094184	1.305417	2.986711	1.580712	1.526799	1.822226	1.505096	1.702351	1.094974	4.090625	0.829218	0.62854	1.211535	1.840088	0.56994
ENSG00000167797	25.552119	19.251427	30.839114	12.49034	10.582997	12.102525	28.278781	21.603085	28.143043	16.851456	20.54691	9.892525	30.300097	24.002743	9.419266	23.89696	21.909492	16.400845	17.064027	11.247004	9.637513	20.362045	20.227845	10.377744	12.419238	9.437743	30.326066	37.996539	23.210271	41.21034	36.152331	12.599292	38.895547	19.047036	33.305519	20.669981	19.470393	31.121303	19.837132	19.903405	24.464266	30.982432	18.261395	26.146002	8.501116	1.998699	5.63317	24.822712	10.347357
ENSG00000244642	9.131024	6.469322	3.293548	9.483062	8.990454	13.48749	4.228719	3.867483	3.050117	4.704326	9.287388	0.819252	5.731226	6.553838	4.418595	4.678348	10.18339	2.329904	3.325288	11.066377	9.633135	1.887762	6.07041	3.166091	5.192965	4.87764	9.546403	17.739919	9.795848	4.99317	0.585661	3.094164	2.879543	2.796653	11.167645	8.186062	9.219879	4.511863	3.207328	1.405092	7.395553	7.152216	7.423692	4.039667	1.446024	2.442677	2.017867	4.462088	9.554644
ENSG00000104081	14.456906	1.797316	4.406946	3.214789	5.180498	3.511184	1.282249	5.347213	3.633306	1.991163	4.258582	2.459932	5.194269	2.150318	1.513537	4.751692	2.169025	5.514012	1.30153	1.246542	1.357026	2.658238	3.384391	3.0846	3.162066	2.000882	3.953735	1.924256	2.24806	8.987115	3.257198	4.411946	2.431645	2.629068	3.634076	5.837497	3.818502	4.045279	3.183813	4.805099	2.983383	6.276956	5.176612	1.701186	0.74555	0.57809	3.555122	1.528435	0.976439
ENSG00000106290	9.201917	6.63551	5.65759	6.016956	5.99839	3.751096	4.086004	4.778645	6.799615	3.895454	5.697745	11.023802	9.755482	11.906239	4.048091	6.696976	15.588045	11.019558	7.93837	3.972518	3.256988	3.372468	5.454451	9.644534	8.300899	5.436851	13.619961	7.844045	6.696849	18.719285	8.417176	7.228526	10.552362	6.512134	16.281425	5.62474	5.957999	13.235273	10.733288	6.532914	7.776345	9.328206	8.501511	7.674002	4.54208	2.175694	5.391944	10.865307	2.884669
ENSG00000106723	16.987095	14.706551	16.386615	4.888394	6.608764	7.790449	7.092246	12.74928	9.958864	4.724697	10.417565	9.685901	12.10047	11.363769	4.239682	10.74328	21.322187	9.700725	7.279594	7.64428	3.891595	4.33881	14.63769	4.165491	6.665523	5.204275	8.950767	21.762326	12.787959	19.93875	8.227986	12.975864	13.151566	8.992931	11.65534	12.054093	9.172934	13.573317	21.827739	9.231823	10.618604	10.39962	5.631146	7.491833	7.196413	3.54359	6.596581	8.591088	6.428166
ENSG00000243789	20.844768	12.940001	18.143842	4.578631	17.055845	12.001615	3.885815	14.223532	10.5441	5.949737	14.735072	9.357624	16.020822	14.175876	4.338334	17.50411	4.50776	11.492194	7.440705	5.248523	8.267298	5.730054	16.90521	13.113998	6.362496	9.047769	13.01695	3.73939	9.573454	13.502571	10.786557	11.984498	8.152813	7.074063	16.09337	18.084077	4.320715	22.605812	10.760801	10.262592	11.426069	15.453028	8.215393	7.964214	3.527049	4.033312	8.755023	5.383477	6.728655
ENSG00000187764	6.847676	3.032391	3.93449	2.272803	2.181846	2.601975	2.534061	2.845019	2.832922	1.06695	2.695017	1.461286	3.089969	1.669518	1.606896	2.860537	2.651059	1.688545	2.913098	3.391205	1.13569	1.317127	4.330027	3.572471	3.59888	2.063889	4.619521	3.770915	1.222638	3.844632	4.376262	4.881802	2.875209	4.070406	3.054879	2.27881	2.89035	3.296429	2.919584	2.941077	1.793144	4.095928	4.839511	4.321423	1.385519	1.105658	2.805714	2.690426	1.622627
ENSG00000108700	9.999637	0	0	0	0	0	0	0	1.670134	0	0	0	0	0	0	0	0	0.318943	0	0	0	0	0	0	0	0	0	0	0	0.449684	0	0	0	0	0	0	0.450756	0	0.487838	1.731099	0	0	0	0	0	0	0	1.768161	0
ENSG00000132507	50.559236	37.380557	64.580468	25.202731	37.76192	21.710468	42.157906	38.343326	54.433368	23.576749	35.597187	74.117804	73.879152	57.506203	15.232047	19.875672	88.873495	52.304086	32.888748	18.683332	16.885598	43.063524	60.160418	19.952991	44.310946	34.841644	29.833674	72.045687	57.609797	65.89897	42.711761	28.019681	31.441565	31.844853	46.61615	46.722242	33.858883	61.47873	45.635999	34.384005	41.014856	40.651662	27.170968	47.2262	33.95052	35.553411	25.263065	45.090707	26.869734
ENSG00000108100	17.304995	18.774223	18.733497	8.20698	9.741514	11.818431	8.029019	19.986427	13.857194	8.092041	13.344539	15.609441	18.394805	18.934415	5.59349	9.847727	14.377842	16.069012	10.365037	8.161042	4.142981	8.406226	13.463935	11.295226	9.938199	9.046153	14.254612	14.636837	12.688035	17.604438	12.148781	17.275245	12.200599	11.405981	11.451182	13.327957	14.583424	18.958244	19.982787	8.401336	7.306064	15.563668	10.039243	14.805033	8.201102	7.052269	8.944436	9.584384	6.544394
ENSG00000258884	0.093733	0	0	0	0.100315	0.296686	0	0	0.600117	0	1.361973	0	0	0	0	0	0	0	0.393868	0.054615	0	0	0	0	0	0.083451	0	0	0.07618	1.213971	0.1503	0	0.167952	0	0	0.110569	0	0	0.365825	0.288475	0	0.917748	0	0	0	0	0	0.060269	0
ENSG00000107331	4.892644	1.496063	0.831811	1.2959	1.116547	0.366915	0.416518	2.699977	0.520743	1.021778	3.190855	2.319959	1.505364	0.557509	0.717732	0.85761	0.668692	1.812968	2.502685	1.152896	1.882618	0.495839	1.755432	2.099804	0.859594	0.918165	0.940297	2.167993	0.877151	2.226109	0.615319	2.43814	1.18608	1.183472	1.805104	1.527739	1.643292	2.552493	0.772234	1.319395	0.154518	2.204747	2.428679	3.791725	0.718931	0.908924	1.118916	0.532032	0.199629
ENSG00000137221	6.984875	2.695707	6.042475	3.443364	3.369905	2.748833	2.243821	3.901635	2.616196	2.027037	2.090238	4.329146	5.472223	1.812114	1.577466	2.644482	2.525328	2.630603	4.085794	2.300365	2.649842	4.081049	5.895467	3.426919	3.872801	4.25488	4.473622	5.75782	2.273337	5.646793	4.357056	4.739245	1.936044	1.659027	4.736816	4.25173	2.521755	5.726003	2.198962	2.139842	0.7944	4.816655	5.615714	3.68127	1.057696	1.95977	1.834802	3.453198	1.178369
ENSG00000177663	16.475281	1.223495	1.162768	1.711784	1.566416	2.322969	1.050061	3.193066	5.327878	1.772383	3.749014	3.570613	1.623917	3.040583	0.900071	2.109774	2.022963	5.131171	1.401759	2.390802	1.131223	0.814677	2.61493	2.443523	1.400663	1.202845	3.86914	3.139277	1.00654	6.930762	3.720986	3.380661	1.147647	3.842119	2.353834	1.239562	2.086443	3.126337	4.491757	3.166636	0.759905	3.552026	4.903693	4.175242	0.537723	0.148734	1.720147	1.793729	0.773504
ENSG00000137193	50.957143	3.779109	12.407036	9.756701	11.45512	7.090948	7.204872	28.379007	10.631119	14.515456	14.661244	8.574429	15.294015	16.329046	4.935901	19.092319	13.648992	14.336213	8.143537	11.748017	5.493294	7.425196	17.730407	10.994244	4.423875	11.207303	17.697996	20.629893	10.548734	27.556104	18.445915	17.472328	11.035656	7.654132	10.621879	15.017024	10.290858	14.05676	9.610811	17.865998	20.259001	26.19004	12.622639	22.83459	4.887233	8.217947	6.876064	11.981058	4.31292
ENSG00000075826	3.148169	0.787939	0.136483	0.303758	0.336924	0.394435	0.797325	0.899181	0.405308	0.331407	1.28655	1.169558	0.168409	0.160484	0.902031	0.042005	0.146292	0.57737	0.744112	0.630556	0.691934	0.28475	0.201244	0.841439	0.850914	0.980991	0.62142	0	0.271854	0.976856	0.410155	0.400049	0.282046	0	0.879287	0.208892	0.337038	1.776212	0.383963	0.847776	0.688161	1.626823	1.571134	0.332835	0.51191	0.204696	0.193254	0.126515	0.608308
ENSG00000156113	2.512817	0.027964	0	0.117214	0.015545	0.068962	0.094595	0.101186	0.004043	0.104334	0.204457	0.160864	0.10878	0.180667	0.004624	0.007752	0.263233	0.081074	0.183102	0.059243	0.036485	0.097595	0.16945	0.08394	0.008605	0	0.181912	0.107782	0.005902	0.684541	0.17468	0.043067	0.007808	0.024715	0.085407	0.104945	0.02619	0.138022	0	0.106168	0	0.268629	0.047447	0.1134	0	0.043174	0.082476	0.009339	0.034543
ENSG00000158555	4.256601	1.025055	0.452026	0.165402	0.682585	1.389734	0.632084	1.584068	1.597867	0.370905	1.586541	0.0311	2.383345	1.243973	0.900484	1.065587	1.172621	0.60144	1.262334	0.815959	0.435345	0.28665	0.655876	0.969533	0.435337	0.493769	1.056992	2.656333	1.228287	2.88314	0.566933	1.515229	0.496874	0.436458	1.924046	0.711469	1.487508	1.5415	2.435109	0.597404	0.229702	0.633523	1.298365	0.784804	0.580302	0.844856	0.434075	0.945008	0.527578
ENSG00000138777	37.181978	45.780744	70.490483	24.262495	30.718589	31.112147	31.064091	56.28493	49.303267	22.370942	44.518424	41.577144	57.11712	47.206267	16.096363	30.570845	47.2519	46.17535	34.529228	19.121401	17.590756	30.092493	39.245762	21.777836	31.812777	35.619611	24.65841	46.47903	42.674227	47.676731	34.166279	36.527103	32.411166	29.202331	47.456171	40.230235	34.370603	58.697308	46.574237	32.328989	27.978514	39.493646	18.943675	45.255534	27.672358	12.904762	23.942684	32.590372	27.707481
ENSG00000130208	29.846804	0.74146	8.924871	6.080594	5.901444	6.464354	4.433542	1.756068	11.500091	4.335988	17.566766	8.687496	2.122598	2.498648	2.284959	6.166223	12.933981	33.835652	3.310119	3.059971	6.156024	5.247701	5.874866	6.828572	5.703754	4.441782	3.62223	23.854178	1.565001	13.351269	12.350745	4.893857	1.003725	1.191461	4.117297	7.795292	5.365869	3.99225	4.099266	4.175326	8.297537	3.427951	5.337098	2.505609	6.831569	0.910575	1.074593	3.264198	0.624463
ENSG00000130309	37.407315	9.92287	9.633928	4.739789	8.070703	6.525454	4.593222	8.904363	10.843326	5.885874	14.337431	8.122906	11.299272	12.190946	4.335279	5.009221	18.933192	16.387048	7.409063	5.974571	8.823906	3.477055	16.837465	8.026291	12.566771	5.723736	12.791727	7.173283	9.832767	23.245948	13.353579	7.606488	5.560447	3.900278	5.901641	7.823716	2.66567	8.377389	10.534082	9.078973	8.663438	14.548821	16.284717	7.14767	3.252566	4.757167	4.396091	7.238446	3.612623
ENSG00000100731	10.733754	2.888861	3.632571	1.902585	2.798342	3.18195	1.4728	4.08598	4.834417	1.56025	2.529712	4.277914	3.226609	3.198978	1.281752	2.64034	4.763482	3.146374	2.283782	1.419647	1.520688	1.858219	4.188105	2.98776	1.839436	2.017077	4.514057	2.465406	1.829258	6.659552	3.454211	2.894713	2.41708	1.346108	4.289178	2.865322	3.087254	4.044561	2.775901	2.234682	1.162254	7.04675	4.022583	2.711214	1.281391	1.413084	2.083869	1.63826	1.483903
ENSG00000196295	5.492768	0.500172	0.789473	0.052087	0.622272	0.3981	0.317794	1.099675	1.088206	0.275782	1.039217	0.412765	0.93973	0.615505	0.41748	0.382946	0.925541	1.100883	0.88372	0.439704	0.473889	0.358067	0.976653	1.126008	0.611955	0.660843	0.693848	0.917996	0.372013	2.180809	1.57208	0.524013	0.762532	0.447315	0.836537	0.966799	0.401512	1.246084	0.869085	0.975635	0.455446	0.740218	1.688296	0.67609	0.118947	0.151683	0.37591	0.469316	0.485439
ENSG00000078403	10.375549	3.307868	5.294586	2.515182	2.143179	1.883188	0.892552	3.121675	3.861702	1.682153	4.40157	5.118392	5.19582	3.018136	1.339751	2.323422	3.358119	4.452548	2.195155	2.367477	2.314609	1.575041	3.0797	3.413125	2.398468	3.229862	3.192313	3.798188	3.490964	5.81572	5.130748	4.216607	2.974558	2.938316	4.488173	3.115433	2.446439	3.695497	1.727373	2.154853	4.033485	4.46766	3.655249	3.257177	1.493738	0.808743	1.532159	2.957803	1.79453
ENSG00000202058	49.494669	5.277631	7.394593	16.564339	61.119615	27.315401	5.510036	26.735045	5.511048	12.070899	66.385371	10.674879	11.405378	20.495218	24.241872	86.155449	25.830307	13.11497	12.265332	43.480424	14.345153	3.148493	25.798007	6.600685	2.255484	17.626146	116.926567	55.476425	24.13561	27.39418	26.251285	14.19161	10.915068	9.717463	127.15756	22.455722	6.864877	10.129923	3.714809	3.515212	16.819954	67.927797	73.791912	1.981628	4.737352	1.131668	2.337144	2.937659	16.297835
ENSG00000257017	4.694922	0	1.315814	3.560773	1.877886	1.100777	0.686329	0.052859	8.765508	3.946818	2.36871	3.031628	2.672179	5.802003	0.120783	16.70471	11.106708	5.415078	0.797096	4.808007	3.514099	0.24511	10.246489	3.37094	21.492122	3.968807	6.042659	0.383896	1.772963	18.118862	3.497986	1.044553	2.685169	0.887631	4.015452	7.52415	1.752931	2.388373	0.185086	3.502835	6.197978	1.960493	5.060494	11.878759	1.019236	0.775282	2.620029	2.195486	0.225562
ENSG00000116459	48.499879	36.778442	54.852157	31.726666	32.686963	29.277892	50.315321	27.009672	77.363372	42.413613	39.197494	62.302978	42.131637	45.266793	25.073953	23.281101	47.801462	68.43901	44.958189	19.917537	20.200718	31.754404	42.595441	28.293652	32.668999	43.242644	25.947496	34.577548	31.976455	39.856464	62.351409	69.626315	38.637388	34.646198	37.20646	50.497822	41.940163	117.399639	46.528587	44.33323	21.147956	34.842022	20.939154	52.690074	40.126552	25.086149	21.265866	48.43675	30.684691
ENSG00000136205	22.746189	13.518253	14.174265	7.09113	9.12881	9.766786	6.685006	16.380913	12.845169	3.740662	12.055491	13.136788	14.65466	18.020245	3.834444	9.254087	14.139388	13.106565	8.552568	7.789159	4.659837	6.784051	12.573798	9.686373	8.024336	6.614791	10.152379	17.897541	8.417468	19.163388	10.239445	18.116577	8.725963	8.343555	12.081175	11.931375	10.28698	16.963702	16.408796	9.625572	8.854561	12.25108	13.703335	17.188415	3.558939	3.532914	9.751218	10.381777	5.608951
ENSG00000017797	30.309128	24.003084	32.822743	14.13765	20.934029	18.162363	16.118511	26.599204	32.99628	15.609391	21.678216	32.110695	28.107503	27.001799	11.160499	16.700314	28.954571	28.853758	18.494439	12.851743	12.557472	17.667623	26.306915	18.020146	22.545417	16.30964	16.311006	21.421605	27.870404	34.184253	21.369335	29.154832	25.526286	17.802103	28.168432	26.742522	24.767179	40.570164	38.849448	25.544958	18.93212	21.472694	17.377566	22.275132	14.735358	11.626176	15.674933	30.539587	15.408677
ENSG00000115956	65.467459	1.50319	0.920688	10.026304	6.183415	10.049995	3.276874	1.958079	89.761124	14.465672	5.282443	14.119848	40.62497	6.431871	0.248567	1.083422	17.088541	28.787817	0.902221	0.295705	2.794706	0.645669	3.418836	16.108063	0.462538	1.216464	69.511907	2.422813	8.915534	20.533029	15.837258	4.133961	3.441509	2.590619	1.698646	2.993283	20.694619	9.459445	1.637881	4.325239	1.077909	39.539459	26.949789	0.787356	1.50141	1.276407	3.354988	4.970071	3.063717
ENSG00000286145	8.309903	0	0.94109	0	0.241999	0	0.081812	0.567083	1.007104	0	1.129425	0.126799	1.733774	0	0	0.482726	1.31344	0.75728	0.23754	2.964447	0.283993	0	2.095906	0.49003	0	0.301973	0.246256	0	0	0.081349	0.589195	0.04789	0	0	1.063671	0.300077	0.050964	0.53717	0	0	0	0.245996	0.041036	0	0	0	0	0.690617	0
ENSG00000176658	18.000475	18.181265	19.104035	4.35271	14.535169	10.579551	6.610522	15.981606	15.679177	4.164038	14.481643	13.163078	11.422033	13.64564	8.940182	6.721984	13.287921	13.275746	9.095143	9.015874	2.27433	9.052164	15.005303	7.24737	8.758339	8.157337	7.373378	22.280277	11.872824	26.74937	11.333094	23.1715	18.780577	7.714696	20.962029	13.183393	13.084939	22.652251	19.857569	10.626393	10.932944	12.378854	11.644287	18.569099	7.803751	5.914787	11.69686	14.050596	5.65633
ENSG00000198951	14.623324	2.671448	1.037166	2.245372	0.960136	2.145506	1.21181	0.466649	2.830297	0.296286	3.639135	1.475699	3.028802	1.121989	0.456982	1.787545	1.083911	5.15062	3.246201	0.940922	0.713608	0.494601	1.414602	1.157883	1.346404	0.851974	0.911894	1.855943	1.118005	5.701989	5.706256	1.621366	0.428666	0.763265	2.532086	1.393402	0.431365	3.125813	6.477562	1.748663	0.935804	3.155714	3.820607	3.83284	0.879505	0.799989	1.211579	1.769009	0.71118
ENSG00000121297	1.730704	0.701489	1.155373	0.547885	0.027853	0.54918	0.263657	1.058813	0.159382	0.335212	0.153628	0.539984	2.041922	0.976456	0.049713	0.361141	0.241876	0.265632	0	0.090986	0.19612	0.107612	0.266187	0.225603	0.169597	0.011585	0.283433	0	0	0.777128	0.354721	0.088191	0.074613	0.177136	0	0.491205	0.14078	0	0.711018	0.240291	0.455117	1.387349	0.963505	0.101594	0	0.232074	0.239642	0.451825	0.18568
ENSG00000083097	8.267294	3.193301	7.643171	2.329613	3.705036	2.126139	1.813404	6.543989	4.976629	2.022158	3.76569	4.201354	8.752907	6.016072	2.130268	3.18513	5.282356	4.482711	3.591537	2.22791	2.579582	2.48367	3.847995	4.88218	3.596714	3.415693	2.53224	4.444196	2.719141	5.074804	4.826212	6.959923	2.481244	3.373948	4.177581	2.598063	3.563629	6.935294	6.21372	4.204157	4.113656	8.347539	2.85062	3.428947	2.24295	2.265372	2.228231	3.131336	1.351694
ENSG00000237973	50.125354	16.234452	25.021053	54.952911	32.755389	37.48154	9.209146	9.529318	43.815599	9.050715	24.604128	38.090753	14.423396	32.031991	13.422619	45.587058	31.855071	30.3318	7.928606	75.154517	27.947061	28.65157	22.858784	15.521495	36.586729	14.110988	51.783182	27.599	49.622401	41.515482	19.28014	10.582939	18.634512	17.403647	23.689228	41.030998	17.808635	31.976633	26.586993	13.155936	20.408414	55.805423	37.236617	17.779013	12.276234	11.777756	3.786343	10.492373	19.310704
ENSG00000160049	16.657076	11.022156	13.374717	4.064032	11.272821	13.107014	10.394757	13.875928	17.524224	7.852982	9.915223	13.235844	17.247065	12.843928	3.743279	9.786444	12.53741	12.199456	6.93561	5.821308	4.307118	8.609272	13.309876	7.078033	8.624022	8.147089	6.878885	16.855036	7.678991	16.756492	12.232504	13.72577	9.493122	9.616364	11.708004	11.465364	9.417244	16.726029	19.052299	9.073544	10.451413	16.046415	8.052551	8.776743	7.807945	3.393489	7.75478	12.994178	6.948973
ENSG00000284671	4.032519	0.54482	1.766629	0.049644	0	0.298569	0.102386	0	3.347853	0	1.284954	0.515731	1.211039	0.173108	0.360365	0	0.986244	0.586683	0.693643	0.041222	0	0.073131	0.36179	1.758016	0	1.322695	0	0	0.804967	2.697868	0	0.119866	0	0	0.499185	0.208633	1.403175	2.756249	0.621249	0.762052	0	0.769645	2.465047	0	0.040013	0.262855	0	0.363912	0
ENSG00000065154	105.329115	110.553144	151.439731	101.227498	89.275168	77.106632	90.785075	99.287943	122.290682	66.420677	91.755353	121.677802	113.370403	108.424623	55.36148	69.046373	109.535568	133.893816	107.797798	47.40032	60.831267	81.166505	111.913027	69.323819	94.972853	127.015387	70.619453	137.90297	93.875562	148.300752	108.338267	116.926175	81.66882	62.879748	100.567506	124.829757	86.90239	210.571351	146.212585	98.413662	70.190088	96.838848	40.722939	88.287237	86.750761	74.441094	54.954967	95.862932	80.622759
ENSG00000132591	12.976946	12.924474	24.927162	10.069418	10.950332	14.481564	10.518999	11.439324	25.87684	10.261051	8.102169	22.320696	19.802249	25.646803	10.64621	10.255615	19.540277	21.451438	13.632333	6.107185	11.596842	11.866555	18.545021	8.400745	19.958487	12.664352	11.550668	20.285973	13.538453	19.706837	10.25416	33.773334	10.374054	10.403556	19.076175	20.422745	19.236363	35.807924	9.009325	15.024801	22.624235	12.013541	9.510665	25.653311	10.974064	9.596737	7.391574	12.676555	11.869748
ENSG00000164691	19.726398	4.110345	0.086603	2.168369	1.937461	3.391966	0	0.765383	7.020336	5.257197	1.417284	2.135347	3.049977	1.756602	0.059622	0.066633	3.42298	4.539667	0.043719	0.32736	0.31361	0	1.396671	3.769899	1.18341	0.389043	14.718638	4.548038	3.018744	4.446713	3.603548	0.951913	0.447417	0.796652	0.734124	1.030934	1.153725	2.669355	2.984545	1.729093	3.964408	7.742018	8.473928	0.020307	0.370722	0.185552	0.479006	1.063681	0.371145
ENSG00000106799	13.424828	2.323136	1.796697	1.163714	1.757913	3.166117	0.571438	3.159945	3.992008	1.251856	5.679905	1.851032	0.585785	2.937096	1.458172	1.112668	6.781463	3.657252	1.802951	2.208634	1.388535	0.424483	2.150476	1.213931	1.628035	1.89829	1.995248	5.028882	0.693158	7.227534	4.166033	3.746379	1.68666	1.491521	3.064661	1.676773	1.082159	2.2512	3.57519	1.531142	1.453645	3.93472	2.785983	3.586183	0.714624	0.528137	1.318558	1.868584	0.863893
ENSG00000117090	4.565289	1.788365	3.001976	1.462907	1.383861	3.006973	0.687439	0.926527	4.965747	3.189749	2.99563	2.32327	5.17607	1.1838	0.520877	0.873204	0.539556	0.959523	1.090387	1.060947	0.497144	0.190949	1.416989	1.570768	1.672748	0.657838	1.436948	4.05879	1.84446	1.860765	1.057862	0.514178	0.832197	2.469627	1.862011	2.396927	1.97464	3.66107	3.73346	1.035494	0.922942	1.090924	1.379231	2.935861	1.86565	0.333361	1.198738	1.018072	1.129632
ENSG00000139174	1.043883	1.031674	1.810226	1.098779	0	0.8811	0.428044	0.572068	1.704743	0.172375	0.1896	0.839029	1.427064	0.553425	0.609276	0.22285	1.439071	0.177574	0.755437	0.182472	0.021851	0	1.245615	0.180978	0.185523	0.37175	0.985264	1.643116	0.664579	1.126643	1.032213	1.252804	0.59854	0.902915	1.554973	0.502815	0.203907	1.107665	0.016975	0.816555	1.281029	1.26813	0.025259	0.667836	1.200489	0.232711	0.34176	0.246109	0.082751
ENSG00000204272	13.932684	16.094499	40.222411	8.845786	13.703991	13.720033	14.690827	22.259083	22.531553	10.254504	14.9425	17.523234	26.168929	38.799682	7.815167	16.854825	11.222213	13.627928	9.478772	12.215892	4.08301	16.391211	19.890859	12.460961	11.634075	16.952601	7.803479	35.447067	18.387321	20.622554	15.479093	16.580644	8.274011	19.417374	11.469424	14.361292	16.688118	42.933434	14.435828	9.086376	8.30468	18.116647	10.64364	4.489169	17.223686	6.50779	4.928007	17.191965	10.413621
ENSG00000000938	61.327977	0.441623	3.513712	14.956204	3.000439	5.815106	1.083515	0.639184	22.596602	8.680309	6.017933	9.289859	4.453786	5.846608	0.446274	2.244418	17.824446	22.192643	0.825536	2.246135	2.480781	1.053842	1.303386	7.051465	0.113241	0.624007	22.101226	6.103598	1.864271	26.544814	4.393326	3.400653	1.826709	0.379466	0.711853	1.559617	4.911472	3.148432	3.294998	8.530262	1.817976	25.509053	29.971973	1.015643	0.504526	1.041657	2.112137	2.908849	1.818367
ENSG00000164332	35.157167	35.109661	51.483273	33.518823	24.501888	24.937664	43.796059	31.88401	52.360115	33.706006	36.553147	37.544024	55.61876	41.702141	20.244466	6.808725	31.203671	58.417603	45.365113	20.57146	22.295005	27.090548	32.493957	27.546981	38.579335	38.652515	29.671868	58.507765	37.374538	39.919065	25.927406	43.272153	37.743768	27.260627	25.586196	44.738518	40.70078	76.87066	41.395481	41.849684	30.947224	29.210078	16.367847	43.945272	33.727916	21.017661	20.185354	42.254625	26.458739
ENSG00000130988	1.724857	0.295184	3.403234	0.537945	2.379266	0	1.775129	1.303064	0.896264	1.215249	0.765807	2.278371	0.164035	0.312633	0.146434	0.572797	2.636113	3.472062	0.53688	1.116692	0	0.792443	2.229704	0.44302	0.908292	0.682511	2.421128	3.51657	1.557612	4.357536	0.061462	0.38966	2.08788	1.043535	0.450764	0.45215	0.760241	3.460169	2.318749	0.943726	0.352784	0.083399	0.500836	1.197014	2.124539	0.398761	0.329412	1.133714	1.640799
ENSG00000173221	27.410502	15.02132	32.45417	22.188626	20.256179	13.154771	23.555197	16.475973	45.637749	19.484711	21.244936	26.254599	32.82134	38.082645	24.286769	15.195098	34.045871	34.19184	27.725864	18.910889	15.618804	18.003829	17.213817	20.3717	32.838381	24.918682	12.528527	29.611356	24.941348	37.826354	24.063117	22.24098	26.416954	25.398042	26.90647	28.600206	39.457789	63.085755	29.033561	24.501735	13.871049	20.520818	18.311336	23.415485	24.354021	9.336601	9.705178	41.05545	20.709976
ENSG00000265354	34.496856	23.358814	43.649627	14.803957	31.589767	13.27862	30.138506	25.684294	42.544439	16.147364	34.946168	29.702178	25.186307	24.001116	13.374994	19.425957	15.062575	30.149737	21.369328	15.56321	16.375173	19.561335	23.730321	17.47647	23.869276	30.632123	18.044907	37.136226	19.574234	35.244799	37.748086	35.7441	22.648077	28.424804	26.300274	35.993693	18.448058	46.202116	23.67613	31.697219	19.25019	21.473342	15.379876	40.587373	26.47543	15.003877	13.561722	17.989456	20.671316
ENSG00000279277	6.148308	0	0	0.105746	0.322552	0.254389	0	0.302338	0.671168	0.41805	0.02737	1.04784	0.042993	0.024582	0.326231	0.900773	0.056021	0.653676	0.042215	0.456585	0	0	0.539447	0	0	0	0.295404	1.219878	0	0.086742	0	0.765968	0	0.384621	0.141773	0	0.108686	0.343669	0.235254	0.278267	0.166435	0.065576	0.984511	0.411777	0	0	0	0.174411	0.14335
ENSG00000065000	226.115867	179.394115	250.261432	127.653273	140.920776	117.786675	144.955979	207.577558	224.763746	113.008402	183.327625	235.03152	212.15334	236.384692	106.826279	153.713258	237.220194	183.420873	178.953086	99.805344	84.021723	137.056849	216.452326	169.689309	159.681368	142.26389	140.480729	123.212499	150.397159	246.364298	244.842533	267.323323	190.982352	139.157734	200.409822	231.477362	170.2869	341.722208	313.895369	162.042361	110.919361	170.165367	220.630656	257.584952	120.935747	85.672775	178.274014	221.973644	106.726558
ENSG00000254470	22.135801	12.434525	14.819152	3.650424	7.368095	5.504861	3.80899	8.361952	7.390781	3.334089	7.794297	9.002379	12.837781	9.417621	2.044375	6.29421	9.066816	7.503425	6.032352	4.497164	2.326463	4.467883	8.515734	6.975985	7.754729	4.191649	5.631705	6.914389	7.025589	15.294076	5.84151	9.781638	6.83732	7.774713	6.970856	10.515745	3.367822	8.34625	13.736064	5.867164	4.802101	8.363037	11.552798	6.568119	2.016768	3.498566	7.068957	5.895729	3.083669
ENSG00000100036	1.557105	0.47109	0	0.019512	0	0	0	0.371909	0.294123	0	0.909051	0.155922	0	0	0.247861	0.296798	0	0.106424	0	0.162014	0.069844	0.086228	0.142195	0.642751	0	0.148532	0.060563	0	0.225984	2.000659	2.385342	0	0.458362	0.047313	0.261594	0	0.526425	0.766233	0	0	0	1.119232	1.150501	0.343717	0	0.082648	0.034137	0.125151	0.66126
ENSG00000175787	2.107647	0.288217	0.355246	0.41467	0.042162	0.66504	0.057014	0.296397	0.285124	0	0.393544	0.088365	0.590077	0.996092	0.188129	0	1.867265	0.64083	1.462266	0.229544	0.098956	0	0.478479	0.045533	0.093353	0.070148	0.772264	0	0	0.014173	0.50536	0.066748	0.112942	0	0.324303	0.139414	0.071033	0.29948	0	0.424353	0.108776	0.814304	0.571948	0.115338	0.401065	0	0.012092	0.025331	0.187377
ENSG00000168374	72.44205	84.46691	107.566482	57.948407	63.898848	65.681936	74.538668	63.284377	97.196593	57.74199	87.763625	86.787422	102.612711	75.041657	28.285164	53.725429	97.248569	98.499845	54.694003	48.146488	46.451165	64.720322	76.398417	46.074239	63.015344	57.193303	62.360052	105.504056	74.029915	106.446399	54.853481	104.181908	75.325449	60.5486	87.169168	97.082299	70.821185	159.410125	75.354936	79.098367	64.798907	89.118074	37.646217	81.137146	53.246496	34.676136	33.398952	81.366892	49.066887
ENSG00000142273	6.479461	1.028842	4.401816	2.812456	2.430638	1.409551	0.193347	1.265731	3.384187	2.514927	0	5.019377	1.429334	7.682097	1.743822	6.844949	4.159428	8.564888	1.497006	1.206567	2.01348	0.345251	1.793419	0.926469	5.302695	3.033027	2.182415	8.9222	7.817686	6.776875	10.443325	2.546499	6.271765	1.022954	5.970209	4.05804	1.806659	5.903141	4.431976	1.696041	4.119177	2.180103	6.303662	1.303784	3.324664	3.127172	0.041005	7.215749	3.653737
ENSG00000172780	2.784862	0.232752	0.91345	0.545361	0.877954	0.273325	0.437403	0.409061	1.009576	0.427778	1.37236	1.065306	0.585117	1.232553	0.659791	0.230434	0.080254	1.101698	0.393092	0.654094	0.16268	0.714104	1.4904	0.860827	0.716187	0.499719	0.611275	1.805823	2.175626	2.205695	1.626967	1.024155	0.587962	0.404067	0.050775	1.044094	0.622804	0.164111	0	0.863719	0	2.113708	2.85212	1.882071	0.04884	1.443778	0.556588	0.555238	0.10268
ENSG00000201428	2.710593	0	0	0.951046	0.725235	1.429941	0	1.132977	0.754536	2.014189	2.153915	0	0	0	1.510162	0	3.778742	0.432278	1.423744	2.763917	0	0.70049	0.433181	0	0	1.206628	4.42797	1.828538	3.855237	0.975164	0	1.148149	0	0	5.57842	0.799367	0	1.287856	0	0.521386	3.742175	2.211639	8.362492	0	0	0	0	0.435722	0
ENSG00000263069	8.890936	0.203088	0.039198	0.132182	1.169251	0.775093	0.054522	0.251949	1.751329	0.31727	0.581622	2.228773	0.362756	0.52237	0.503739	0	0.630231	1.093466	0.514489	0.493902	0.141947	0.506263	0.409402	0.58783	0.714184	0.301868	1.066738	0.559111	0.122474	1.870371	1.404512	0.223407	0.37802	0.224362	0.376585	0.266642	0.186804	2.523816	1.819542	1.000023	0	3.114854	2.228823	0	0.319613	0.209962	0.080942	0.859941	0.268781
ENSG00000105568	29.295259	29.652477	33.325455	12.302639	17.74036	13.859424	19.740074	22.233455	25.915422	13.789448	23.480038	30.497342	35.581013	31.802127	7.899308	20.512884	25.336952	26.91206	16.464327	10.286227	8.772728	15.859815	27.79024	15.544023	20.113563	18.517096	18.506643	30.616292	23.145541	32.505463	24.337151	27.187582	21.581902	13.319292	22.926693	24.667653	22.729761	33.467753	35.416006	21.684322	19.270604	26.142708	20.748567	25.52589	12.903349	11.465601	17.46059	26.310899	11.776791
ENSG00000133818	21.324746	22.376653	31.811315	13.914008	16.716285	13.782417	11.212269	27.157016	22.321046	7.475112	17.355788	10.594447	28.79671	39.185369	7.841081	18.336278	23.991077	13.941332	12.358069	9.882101	5.834221	9.023675	33.361721	7.440986	11.395611	12.43497	15.448567	17.792533	16.216471	22.27513	18.496797	24.641851	15.820216	9.469184	15.398763	19.289245	10.259078	27.225529	21.901892	13.025153	13.974145	17.229794	11.021461	12.454128	8.957554	7.529311	13.454066	18.462581	8.378158
ENSG00000237499	1.487985	0.388791	0.202742	0.186457	0.369682	0.224277	0.019227	0.503483	1.005924	0.447542	0.024131	0.745004	0.777034	0.303412	0.236859	0	0.469198	0.11865	0	0.046447	0	0	0.968168	0.905973	0.251858	0.354847	2.546492	0.179246	0.302334	0.669148	0.51128	0.315139	0.076177	0.813823	0	0.235079	0.335372	1.2372	0	0.367992	0	0.289067	1.060854	0.190161	0	0	0.081555	0.392956	0.126381
ENSG00000186532	8.846178	6.297043	4.743291	1.358307	2.284563	3.550123	3.259534	5.494632	2.094865	0.770708	4.682176	0.730394	7.961178	2.006685	0.79478	2.703377	2.185656	3.704336	4.028843	2.065977	0.863375	1.757812	3.399847	2.550876	4.008142	1.9005	2.364161	1.806127	1.352643	4.59478	4.771773	3.248977	3.046955	1.908469	3.084776	3.403686	1.630927	5.363329	8.454807	2.477548	2.164505	3.877052	3.952717	2.518708	0.787835	2.002983	2.554142	2.04722	1.462743
ENSG00000100354	15.950527	8.352014	11.232553	4.217668	5.440153	7.016941	3.18306	9.384577	6.652439	3.472366	6.520946	8.678269	8.329869	8.503597	3.183878	6.16227	8.791838	6.53804	6.961412	4.907433	3.313401	5.08338	9.056665	5.128802	7.029757	4.967837	6.197048	9.196314	4.732365	10.257578	11.451926	8.822933	6.273816	7.221877	8.580595	8.493041	6.9562	13.394643	11.13651	5.817722	4.769922	8.147899	6.470415	7.537144	4.295301	3.264633	5.054945	4.939937	4.016437
ENSG00000151012	2.564562	0.779368	0.446722	0.484202	0.615393	1.116297	0.083218	0.762694	3.489399	0.649468	0.469977	0.644891	1.624123	0.403339	0.46864	0.491021	0.705414	0.242092	0.322162	0.69689	0.332204	0.606284	0.764552	1.402308	0.53822	0.204775	0.601172	1.055083	0.233667	3.14438	0.958912	0.545582	1.302317	1.252376	0.568024	0.054264	1.171587	0.524545	0.47128	0.902534	0.730341	1.10098	2.08704	2.386801	0.279689	0.170916	0.748315	0.924322	0.382894
ENSG00000140968	18.90843	0	0.341115	1.725427	1.63153	3.709785	0.017793	0.616647	4.750118	4.726128	2.45628	2.302626	0.455982	1.92528	0.062624	0.262459	5.575844	7.826871	0.120541	0.257884	0.772037	0.228754	1.351739	2.47247	0.276763	0.481605	2.972358	0.464437	2.258168	6.227518	1.695371	2.582942	1.145497	0.020919	0.28916	1.363229	0.731528	4.696326	0.815698	2.83776	0.497875	2.353967	4.372982	0.271954	0.083441	0.146172	0.120751	1.754919	0.818652
ENSG00000275066	7.15741	2.603135	5.890943	3.013523	2.574798	3.046027	1.827964	5.202307	3.301655	1.918843	4.828556	4.620696	9.635273	3.463436	1.807599	1.874665	5.42216	4.711571	4.818828	3.147081	2.311528	2.312861	4.775246	1.821348	3.605904	3.7484	3.340628	10.322044	3.060074	5.89426	3.500923	4.922095	1.439815	2.937226	4.470281	6.428048	4.142762	8.847344	8.474176	3.933536	1.572157	3.376348	2.191771	4.351419	1.707696	2.243658	2.577121	4.145804	1.602025
ENSG00000119760	15.199849	7.79063	15.286159	8.008511	8.786479	11.665704	6.400688	10.142533	8.787706	5.993626	11.056806	7.254939	10.932028	10.241382	3.301561	6.91847	8.008099	11.93368	4.468052	4.398627	5.426951	3.993736	9.943854	7.256342	9.260574	9.662843	5.259455	5.761254	11.175937	12.564293	6.439649	10.551108	6.394353	4.822359	12.85332	14.811771	6.622525	11.013769	16.789901	4.850036	7.720058	6.19405	10.184966	8.218861	6.39729	4.09866	2.340452	8.057309	5.19851
ENSG00000136048	12.167245	0.722513	0.772803	0.123442	0.75306	0.989869	0.318233	0.294111	9.614025	0.668108	0.692267	1.759162	1.861142	1.386966	0.298686	0	6.130817	4.245497	0.533856	0.956654	0.44187	0	1.536821	1.067425	1.076863	0.835282	1.117535	0	1.072273	2.531446	1.856985	0.471913	0.420267	0.598649	0.517183	0.847329	0.290753	0.055719	0.944016	1.488824	0	1.72237	2.958294	0.057225	0.630124	0	0	1.640093	0.278899
ENSG00000205220	105.160181	23.897113	56.950516	26.160435	36.899949	35.013524	28.769825	29.183211	45.889016	18.147843	44.619268	58.72806	71.70154	65.559233	13.240668	23.001879	55.675989	61.584014	27.089587	17.076271	32.477426	27.955861	55.858282	37.359878	56.425895	44.701941	39.426643	26.311749	73.207637	72.253792	43.365292	24.736298	26.410643	27.408752	30.030228	53.127545	40.700825	44.537291	67.492871	34.901077	14.875147	62.124941	42.861217	32.24605	19.561604	23.138939	21.495884	45.516816	24.08639
ENSG00000198840	696.924112	263.317176	406.308012	1735.710629	384.263377	435.336308	345.218066	167.647792	1268.366927	219.674672	437.493708	603.325026	265.867281	405.116217	589.681425	346.357776	666.227216	762.211829	290.929432	1167.606714	488.882258	642.515476	371.849752	409.051072	1468.647989	398.124412	845.806225	631.89204	672.9648	596.901755	462.135015	308.920131	585.653316	309.181022	339.479784	621.354384	303.76683	476.709695	390.739886	422.408786	211.232822	1032.592538	1036.221139	606.386192	331.292902	218.213285	85.257132	351.204439	593.198808
ENSG00000135636	22.32241	0.019782	0.178181	3.298677	0.591063	1.449969	0.297407	0.143158	4.576327	1.883335	1.271376	3.233818	1.575669	2.493227	0.089957	0.466125	6.362242	8.610979	0	0.194575	0.145179	0	0.246308	0.935222	0.030435	0.02287	6.658054	0.554512	0.480173	3.927566	1.390151	0.707243	0.147286	0.480796	0	0.181809	0.798966	0.927551	0	2.51992	0.283708	12.351855	8.652104	0	0.043585	0.477205	0.283834	0.247752	0.458168
ENSG00000021300	21.334999	21.914426	39.678319	8.348997	13.445877	11.667347	9.824429	15.891199	20.065052	9.49353	14.196294	10.924915	36.814747	28.545981	8.054854	21.259125	16.788093	13.720579	17.110945	9.816818	8.87123	5.895071	35.455683	7.946419	13.307962	14.69058	14.91198	16.169445	9.857976	17.079778	13.693492	14.24837	8.216213	14.949628	26.519869	16.10085	20.121817	19.475626	34.176838	8.174222	13.987914	17.006209	8.36355	12.957785	5.091942	6.905168	10.484497	14.872258	6.884422
ENSG00000119328	4.352515	4.403483	8.642993	2.814721	4.749498	4.502189	4.322923	2.901318	5.749119	2.917184	2.983918	7.346092	5.782812	9.083938	2.119268	1.639738	6.22632	4.464188	3.496491	3.779256	2.465283	2.734825	7.692269	5.499177	3.842452	4.103012	6.877821	9.211487	4.785946	7.92142	2.326409	8.13367	3.975894	3.412593	5.018211	5.662844	7.270924	9.08283	6.578374	3.119026	3.45614	4.642252	3.500266	3.44254	2.534121	0.951274	2.331313	3.923568	1.623688
ENSG00000184988	12.463037	10.56303	5.457459	3.6888	4.172854	4.92186	3.199292	7.721812	4.74846	2.483407	5.627519	3.709132	8.069926	6.331976	1.440805	2.006626	4.141355	7.328469	5.656337	3.752625	2.098703	2.231157	4.116971	5.55268	3.361655	5.454971	4.81497	6.293834	4.809926	8.316147	5.749699	9.113039	5.115005	5.686678	11.135726	4.866326	3.232703	6.781531	2.887228	5.357055	4.934351	8.862277	5.888155	13.65763	0.925415	2.535193	6.560692	3.469585	1.65582
ENSG00000157379	15.083371	19.234798	25.800245	6.866574	12.67105	17.454171	21.868317	11.479276	11.979069	4.177952	10.064777	7.002999	12.956235	13.40483	5.783018	12.406934	32.25677	14.69137	10.487703	8.190118	3.394948	8.773876	28.718414	6.967095	10.280729	10.877813	10.656677	16.484367	16.169278	29.64097	14.607004	10.808617	7.400805	7.267213	23.01503	27.03971	9.50422	14.74379	15.877498	6.988094	25.476084	12.821514	8.005838	8.79329	5.901324	2.330056	9.856463	13.765576	5.914178
ENSG00000133597	4.457844	6.351086	1.886235	1.970756	6.822368	3.903791	6.225748	5.738946	3.673097	1.855021	10.809167	3.899665	5.977616	9.635278	3.718324	4.282518	5.6345	4.97647	2.77857	7.039094	3.35927	5.667971	3.163101	6.363184	3.195471	3.413204	7.427887	5.653564	4.528803	8.147077	6.397568	4.682852	4.696708	8.419657	2.25425	6.021051	6.068614	6.269308	9.003608	3.292694	5.497917	2.376345	8.348856	4.205426	1.5632	2.351946	3.311164	4.184877	3.604509
ENSG00000183230	0.280061	0	0	0	0	0	0.160728	0.231429	0.053765	0.2105	0	0	0.013776	0	0.06149	0	0.269257	0.13553	0	0	0.072774	0	0.16668	0	0	0.017196	0.210345	0	0	0	0.209052	0	0.027686	0	0	0	0	0.110121	0	0.074304	0	0.063037	0.112165	0.584325	0	0	0	0	0
ENSG00000137288	29.246457	29.050451	28.54989	41.045979	19.205103	18.369314	44.371017	14.299112	56.542101	35.785758	15.256442	17.256687	18.354803	15.819827	24.213352	27.550089	11.851753	41.063933	32.72897	9.744089	27.333057	38.59944	17.963358	14.959838	33.792458	29.233574	19.293521	36.470977	31.713487	26.757571	26.815485	34.544559	34.370473	14.422616	23.527975	21.573567	28.638845	51.083446	20.638381	34.899255	25.86371	17.860827	26.163686	37.360228	36.624211	12.483641	17.578273	33.977044	34.322479
ENSG00000137073	28.635423	29.196565	47.261839	20.156956	21.483502	19.009606	20.882864	28.852824	28.73586	13.953065	28.461552	35.80062	34.184134	45.052692	12.21217	19.279583	46.100264	31.6995	22.152224	23.809665	14.093765	15.597532	34.795145	21.031079	26.167733	23.24536	23.711687	32.994491	29.068529	30.045163	38.38937	37.325445	19.642479	25.0851	40.378898	31.590263	27.791143	49.89655	43.622026	24.457344	30.202927	27.212796	21.435801	26.978361	19.495607	11.461663	18.140797	33.001323	16.480049
ENSG00000164244	19.103283	20.584433	32.464106	11.866075	13.634398	11.63847	13.445133	18.414457	14.504754	10.992337	18.251918	19.236513	27.896859	18.712029	6.45527	13.217437	15.300798	15.545882	12.289128	11.00459	5.70184	13.274657	17.746791	7.48023	8.393342	9.820899	10.305027	24.930686	13.411553	23.43475	11.297843	24.394057	11.498156	11.120815	25.404952	20.345831	14.762126	27.544105	20.24441	13.481498	16.314715	17.536054	7.803801	21.903691	6.577926	7.912738	10.13763	12.963822	8.885997
ENSG00000033100	13.605521	5.176982	6.910916	5.093169	8.656308	2.938789	3.217132	8.806408	4.383738	2.069763	8.561507	3.244017	5.062239	6.509704	2.881969	7.661575	3.833221	2.801908	10.091139	6.835153	3.430998	4.540388	10.392149	11.499871	5.394548	4.458944	8.196092	5.998314	3.874539	12.333169	5.110525	9.688204	5.202021	6.516795	5.669343	7.534975	2.704314	5.980705	5.801307	6.305625	7.197851	6.176976	8.068299	14.636861	2.908377	3.144508	7.529869	4.236348	2.038186
ENSG00000104312	15.974458	5.74305	10.147889	5.118709	4.404897	6.535326	1.769297	5.019121	11.978978	7.22716	6.62444	6.124247	5.75507	13.361636	1.608729	2.696892	9.581913	8.448544	2.511477	3.775372	2.047241	1.179494	5.939366	14.20071	6.180231	6.965948	13.136534	6.652656	8.511807	6.392044	11.402564	10.218701	4.76079	2.496256	3.2588	5.095513	4.224989	5.614888	10.258435	5.424271	1.650294	8.999631	8.194119	5.567709	4.60965	4.360604	3.27704	4.978502	3.682697
ENSG00000092439	13.751803	6.231005	7.789913	3.453532	5.787292	3.696746	3.41472	8.933797	6.015477	2.95976	6.980037	5.741018	8.501228	8.581614	2.862819	2.378014	8.479618	6.530847	5.311878	4.915045	3.688304	2.606495	8.628896	3.803872	5.975082	4.78733	4.036361	5.328367	6.403067	10.77634	8.078301	8.381434	4.318453	4.049247	8.193267	7.364358	4.719958	7.101487	7.578384	4.69821	5.657402	7.028606	5.388232	6.087641	2.995432	2.49076	3.735982	3.568169	3.058482
ENSG00000225572	4.925042	0	0	0	0.277415	0.820467	0	0.674153	1.731743	0	0	0	0	0	0.110031	0	0.441661	0	0	0	0	0	0	0	0	0.153852	0.940988	1.165748	0	0.373018	0.277097	0	0	0	1.320952	0.050962	0	0	0	0	0	0.469995	0.846742	0	0	0	0	0.277786	0
ENSG00000234290	3.452637	0	0	0	0.169889	1.256136	0	0.022117	0.26513	0.865026	0.540604	0	0	0.129475	0	0	0	1.59489	0.166759	0.254359	0	0	0	0.779764	0.04702	0	0.129659	0	0.77409	1.713271	0.509083	0.201719	0.227548	0.101291	0	0.140441	0.143113	0.603371	0	0.305342	0	1.338388	0.316889	0	0.493801	0	0	0	0
ENSG00000125484	6.906482	7.614591	10.546411	4.532656	4.573143	4.84917	3.901047	9.041085	5.954305	3.347538	5.07634	8.27516	8.487757	7.851946	2.00103	5.887038	10.597817	4.801901	3.262269	4.632172	1.591297	3.569641	7.035274	3.912292	3.348252	4.08082	4.842996	10.859923	7.087088	8.124361	6.612828	6.156046	6.712817	5.167822	7.859106	8.000492	5.946539	7.754977	7.478054	4.721329	4.756023	8.28383	2.96661	8.574615	2.641605	2.270708	4.376878	4.43282	2.954095
ENSG00000071246	9.056696	0	0.621606	0.963332	0.448924	3.399746	0.110376	0.042504	2.802373	1.416811	1.523754	4.896881	0.231191	0.482094	0.121402	0.20352	2.161861	1.958216	0.040059	0.222192	0.335253	0	0.56066	2.137621	0.067772	0.322529	3.405407	0.823182	0.061985	3.923607	0.030573	0.25844	0.040997	0.129773	0.403606	1.012117	1.581436	1.630616	0.706938	1.393654	0.737045	3.318828	3.972286	0.148859	0	0.141684	0	0.171636	0.634814
ENSG00000276180	6.161677	0.128247	0.115515	10.166789	0.178226	1.405629	0.120505	0.788881	3.986681	2.887419	0.151235	0.326846	0.05939	0	0.053017	2.488611	3.250186	3.930587	3.032334	0.388132	0	0.688581	1.543585	0.577432	0.246639	1.037849	0.090681	0.112341	0.406038	0.419381	2.269777	2.116179	1.312929	0	3.525157	0.343777	4.804353	0.870348	0	2.178218	0	1.268189	1.20887	0.054173	0.047094	0.494996	0.051114	0.267696	2.376243
ENSG00000173369	78.137578	3.33684	0.601112	2.635138	1.313881	0.914319	1.567701	0	11.981046	0	3.738209	27.496685	5.871957	5.536739	1.333465	2.775026	12.215063	15.57069	0	1.094029	0.181398	0	3.92389	4.173355	7.101751	4.757769	0.786469	0	1.995539	19.849029	1.505369	0.611782	2.173869	1.228794	0.339705	5.877921	3.97146	0	4.791406	3.500487	0	5.813705	1.258132	0.657776	0.245065	0.107326	0	6.268613	2.576121
ENSG00000186765	0	0	0	0.344456	0	0	0	0.341958	0.03416	0.364756	1.225902	0	0.087529	0	0	0	0	0.039141	0.343774	0.250264	0.308252	0	0.039223	1.631126	0.0727	0.109256	0.066823	0	0	0	0	0.987631	0	0	0	0	0	0	0	0.04721	0	0	1.202606	1.756495	0	0.091191	0	0	0
ENSG00000136869	19.947268	16.030252	21.390766	6.395119	7.764497	11.987074	4.686124	22.161183	7.549598	5.523735	11.275844	11.158348	11.923784	10.808894	4.076896	10.282154	13.673856	7.873888	9.099118	6.714482	5.249013	4.613833	14.032467	8.859031	4.86046	4.219426	7.176399	10.029209	11.713674	19.858727	6.75361	9.858586	7.956811	11.102075	17.54106	10.898746	5.926172	7.140779	18.362156	10.083918	8.216044	9.985108	5.973405	23.083352	2.919151	4.341883	9.036688	6.2512	3.030006
ENSG00000206195	0.178705	0	0	0.071658	0	0	0	0.099593	0	0	0	0	0.018209	0.333159	0.178806	0	0	0.073284	0.125153	0.02975	0.09619	0	0.212152	0	0.211734	0.034093	0.583856	0	0.020748	0.091844	0.286552	0.043255	0.237866	0	0.210157	0.28609	0.207142	0	0	0.274993	0.516926	0.222186	0	0.074742	0.27434	0.037941	0.125371	0.106698	0.151782
ENSG00000198959	51.536655	16.350656	21.540339	10.410054	20.780498	16.848613	6.992409	21.086245	36.685956	11.506744	17.612869	25.91056	22.246205	16.355118	2.570863	9.539727	61.283643	11.735112	8.896155	9.436887	5.982684	3.25927	16.849198	9.831547	9.151235	15.651233	24.55519	19.280491	35.488467	43.006267	16.858723	23.809107	5.495105	5.268502	8.402862	9.09764	10.450004	15.670229	21.136479	13.874912	12.797846	18.976794	34.545844	15.569603	1.962896	5.848998	9.27369	10.486771	4.908984
ENSG00000140740	50.913909	41.374909	62.393449	13.077537	35.397789	25.596883	23.630047	39.111747	37.996359	17.424657	35.716699	33.281503	49.577121	34.269143	14.672329	31.72055	37.097769	38.128007	24.045586	20.714844	13.548076	19.654929	41.74942	17.65874	13.974512	24.140548	29.255305	42.925413	27.017765	54.089685	21.436413	14.401064	29.210987	25.81847	40.377341	48.15121	25.315671	42.956054	44.271343	23.0261	35.270768	36.073754	15.69153	33.807532	17.686009	12.788028	16.20678	23.830949	17.568337
ENSG00000148308	27.506448	34.858272	52.974243	15.428955	25.714138	27.122493	23.160021	35.5238	26.419066	19.466195	33.315607	28.729689	37.398307	36.772037	15.374894	29.616841	30.721217	43.876069	29.095202	16.621428	19.816173	32.619595	46.556366	24.233997	30.688962	20.376457	25.153876	23.513157	28.425776	57.194502	26.02133	36.10964	32.183876	25.520063	34.428949	34.110192	29.476734	50.22317	57.247351	25.687129	22.583278	34.362295	20.16316	38.699475	22.818411	16.962659	30.640013	30.319548	21.115396
ENSG00000224628	1.27678	0.218502	0.393618	0.945725	0.607307	0.149678	0.051328	0.316249	0.276432	0.140556	0.773003	0.954625	0.860078	1.041381	0	0	0.131846	0.045248	0.049676	0.16532	0.178173	0	0.725486	1.598678	0.210106	0.126303	1.081486	0.191401	0	1.326968	0.05687	0.120182	0.203355	0	0.667333	0.878567	0	0.202208	0.138419	0.327454	0	0.154334	1.029808	0.692233	0.080236	0.105419	0	0.091218	0.674755
ENSG00000176244	3.615844	1.965593	1.665064	2.601297	1.951139	3.55852	5.079069	3.149713	1.522478	2.167554	4.966968	5.043504	2.600695	5.328375	0.831921	2.46495	3.558156	5.524158	2.894064	1.274729	1.564644	3.612088	6.060139	0.98334	3.924135	2.569954	2.184016	5.042403	1.77805	4.634916	5.213311	2.085027	2.025336	1.318407	2.429856	9.211659	2.136707	3.89789	4.862146	2.828807	1.06271	5.189805	1.87484	2.708323	1.512319	1.851487	0.447656	5.411872	2.890448
ENSG00000235750	5.334188	0.591816	0.53306	0.85648	0.725691	0.882352	0.228978	2.834224	1.082183	1.903487	1.560005	2.560269	0.70934	1.106117	0.172699	0.916794	2.520747	1.009283	0.158293	0.737508	0.170324	0.233644	1.936094	0.640037	0.10712	0.784802	0.393845	1.280782	1.102189	2.130448	2.355791	2.2403	0.323995	1.499918	0.318967	1.82637	0.896596	0.300689	0.838033	0.799962	0.291241	2.286799	1.230552	0	0	0.251937	0.513368	0.392396	0.322515
ENSG00000129667	28.978417	1.254807	1.030083	4.052507	2.030769	5.005066	1.955145	1.7012	10.357398	8.72571	6.387175	10.640549	2.971632	3.22993	0.551568	1.585122	6.613161	7.446861	1.964462	1.370017	0.906641	1.193944	3.177464	3.480438	2.101607	2.405518	11.949755	3.784486	3.436377	7.331089	3.985221	1.694861	2.867817	0.386045	2.280001	1.605773	1.004106	5.017315	3.240004	4.808351	0.721357	8.728438	13.459857	1.449237	0.478278	0.750998	0.886272	2.891078	2.69776
ENSG00000169826	31.794396	6.25902	9.965095	3.835635	4.777882	5.555689	3.313339	8.389143	15.53413	4.933559	9.070225	12.982637	7.368669	11.554077	4.464303	2.138289	13.830297	16.612554	3.988375	4.468831	1.868998	2.514508	6.786966	5.623001	2.576943	3.235782	7.79158	11.119843	4.372633	9.719004	7.365099	7.079185	6.543025	5.405129	5.351092	5.468818	5.882461	3.263253	7.762519	5.108339	5.109834	11.643854	11.01019	8.490212	4.014081	1.722525	4.02293	3.514592	3.130666
ENSG00000200488	15.902284	4.998559	4.952532	13.664131	16.671664	25.338374	0.939362	23.874411	3.974952	19.935618	29.177945	4.731672	4.398072	5.82344	12.811683	38.79835	1.809699	8.902057	0	22.880811	19.564715	4.025708	6.638632	0.750198	2.307116	14.157888	59.024038	42.034346	21.628474	11.20851	15.611755	3.849066	1.395616	3.313304	41.600514	8.805078	1.755506	6.78452	1.899923	2.497001	6.272652	70.259509	31.568261	1.689159	0	0.482322	1.593763	1.669392	6.174414
ENSG00000196735	4.995532	1.053999	0.593349	0	0.219712	2.418729	0.148556	0.343239	0.228589	0	2.423704	1.419837	0.195238	0	0	0	0.731389	1.17864	0.239627	0	0	0	0.809274	1.324818	0.95269	0.121851	0.782523	0	0.027808	0	0.795543	0	0.098093	0.523984	0	0.080724	0	0.552727	0	0.052652	0	0	0.298052	0.712354	0.174168	0.254257	0.168031	0.484012	0.162743
ENSG00000104972	6.8591	0.11695	0	0.142087	0	0.053409	0	0	1.395015	0.07523	0.275826	0.383212	0	0	0	0	0.047046	0.952595	0	0	0	0	0.226512	0.029254	0.074971	0	0.992315	0	0	0.41886	0.08117	0.042884	0.435372	0	0	0.328422	0	0	0	0.233687	0	0	1.175873	0	0	0	0	0	0
ENSG00000099326	11.82636	7.091666	9.662467	1.476082	7.10384	4.685304	4.498747	11.123815	8.509894	3.936625	12.438107	9.882113	7.635041	16.394288	1.60722	5.638205	2.432822	3.458972	3.33916	4.276149	3.228956	4.928655	11.444441	9.40075	7.116859	5.451812	3.970765	4.919204	7.294246	18.195796	12.479922	8.593186	8.677242	5.249538	8.465645	5.321081	2.022831	8.306254	10.626931	4.675512	9.680139	13.272713	7.465101	4.805127	3.384063	1.806251	4.332893	5.440191	4.335483
ENSG00000112110	31.523964	32.308738	50.641392	28.504399	23.5828	27.303123	27.634593	17.699667	58.719569	27.115323	27.132877	41.379218	42.62016	43.492785	15.378592	21.260834	31.921297	49.973382	41.134196	19.967277	19.008198	28.938808	27.871143	20.121041	37.814979	46.846403	27.15757	46.551866	31.866428	40.737577	29.360855	32.751078	41.028818	32.424076	28.034779	36.353755	52.598746	86.661764	39.633817	38.855801	22.374069	24.057611	23.11124	43.723284	31.002012	26.280608	11.890009	41.598122	26.108694
ENSG00000161980	6.282571	9.495077	17.431652	4.794397	8.320643	4.557154	9.660635	10.416448	15.783394	6.380223	5.420222	3.919361	12.771079	5.124257	1.950128	4.945739	4.160197	7.36416	11.054774	8.282255	3.353476	8.767359	7.178747	11.028244	6.094574	7.970604	2.56577	0	7.786743	12.77024	9.69628	8.116544	7.260867	7.683548	4.987121	8.383743	7.434031	18.879955	6.742973	3.323268	6.794285	3.588272	2.223281	5.875738	10.748817	0.408498	2.362185	9.897112	6.349926
ENSG00000107537	25.671515	37.787903	53.002625	16.646181	24.195222	20.865057	22.775368	28.070581	46.649756	26.860482	17.495669	38.657227	40.196699	40.210958	14.128802	18.978285	26.058832	53.096407	25.651324	14.200652	11.252591	16.219621	27.182354	17.813413	15.345649	21.904896	19.261955	30.877557	15.732981	23.681861	31.561619	33.978485	25.020476	27.014631	32.10055	24.067291	38.378092	79.710871	50.865989	26.32383	10.51066	19.898081	16.916578	20.900161	26.334509	14.039927	12.624103	33.639945	11.59199
ENSG00000144381	73.155023	75.269685	92.101841	55.233598	52.14151	52.979357	58.599542	57.350855	96.189896	41.789257	64.265296	92.547678	79.897275	95.044031	32.181538	40.812871	89.531678	83.02357	64.977536	38.134703	23.823082	66.54268	65.839699	63.543901	86.852955	61.992136	47.23577	65.168095	63.485663	90.74377	73.835622	91.024795	79.429283	41.424715	66.990749	75.089769	76.401587	136.560078	79.947068	61.916754	44.538838	67.756355	63.425466	76.979908	64.943647	30.277068	45.053753	96.592187	59.388723
ENSG00000151364	40.415886	52.740777	90.696327	26.428585	35.553846	38.237058	26.031852	48.315428	65.722109	34.586598	45.496281	41.541736	79.194688	77.086063	20.134543	55.655825	69.179333	58.816142	51.632746	27.016795	40.607939	59.040405	59.052632	33.263535	47.254343	27.283417	42.467261	51.532214	40.138774	78.548124	32.759373	43.494311	37.752591	37.710111	108.638265	65.645315	39.800156	58.155791	120.556104	58.365176	52.567846	51.699114	27.984198	28.548601	32.956605	26.600502	18.920849	42.607351	31.686503
ENSG00000183023	11.006554	0.13355	0.428536	0.327045	0.423388	0.771896	0.054901	0.102687	3.8679	0.37585	0.649638	2.084699	0.143017	0.707221	0.089715	0.300799	2.488055	2.710291	0.015181	0.274716	0.108901	0	0.263281	0.717182	0.006421	0.149569	2.036149	1.498873	0.378781	3.435268	1.173119	0.431552	0	0.179814	0.038239	0.696803	0.410401	0.417119	0.898901	0.308552	0.269342	1.090691	2.40755	0.045835	0.088887	0.024162	0	0.090598	0.154655
ENSG00000235437	4.501726	4.167552	3.488041	1.456266	3.015428	2.366409	1.946432	2.086258	3.768266	1.19413	2.406546	3.450898	4.224245	3.372277	1.377274	2.266279	4.40634	2.311608	2.140943	1.609158	1.002464	1.320133	2.60727	1.48528	2.832379	2.636409	2.425231	4.102934	2.166681	4.78971	1.81742	2.948155	1.355812	1.819916	2.440518	2.744609	3.806653	6.371068	3.660321	2.008181	2.718129	4.99294	1.732421	3.178107	1.710949	1.874265	1.161231	2.504521	1.385687
ENSG00000255302	90.316573	110.512758	131.341412	67.194928	72.805046	79.074661	67.571404	108.409755	118.412833	59.969516	80.677684	91.103603	127.330773	97.573768	36.521806	51.641474	91.890122	134.9374	91.141981	49.116437	51.807332	80.421419	100.44389	54.330541	91.427371	86.851474	87.718299	60.99788	88.298685	128.981197	79.609746	123.493565	72.30296	61.561398	97.578986	113.735262	97.852257	209.988761	117.084939	103.0566	62.854789	77.742365	58.468724	104.875259	64.225534	46.979628	84.848762	83.950793	60.291338
ENSG00000148719	27.320688	8.037876	20.930575	7.688257	12.87893	11.517524	12.130447	16.872097	15.25473	7.35539	16.456221	13.026239	20.440332	19.793167	6.162841	11.098332	15.134566	12.832379	15.248227	12.825855	8.521891	11.387409	19.110199	17.449372	13.300421	15.368916	11.084277	12.27786	11.791558	23.175811	16.816203	19.949595	13.416597	13.58297	12.884551	14.183623	8.618097	20.234181	22.684827	13.082267	7.86141	12.440316	11.995019	19.514811	9.120055	5.486988	9.310483	15.449686	6.454601
ENSG00000093072	24.78211	0.29452	1.954229	0.787213	2.373917	2.985923	0.405886	1.008848	4.258328	1.124104	2.025985	2.644975	0.509185	1.538853	0.227275	0.054429	3.968976	7.074891	1.464173	0.133702	0.832557	0	0.953439	0.913516	0.135937	0.340488	1.790939	1.909126	0.207215	10.786799	1.39001	2.073515	0.210146	0.563978	1.229319	0.210529	0.321801	1.090229	1.9777	1.196622	0.023466	2.662759	2.09138	0	0.418185	0.530486	0.31302	1.008213	0.909506
ENSG00000170525	57.324214	5.104052	2.87015	11.447222	7.563392	16.148973	4.517714	2.469254	29.7329	16.942461	12.320528	11.74516	13.019537	13.678675	3.695433	5.081129	16.045689	22.529199	3.269653	3.317707	5.403707	9.879232	11.001404	16.294028	5.032661	3.879457	61.990449	7.855101	10.654097	37.425663	12.330236	8.096353	3.438014	2.04053	7.772684	5.150927	7.889884	28.11444	19.775343	13.593697	1.988408	43.879144	48.961768	4.216727	3.748535	4.680126	2.247789	7.110448	5.573235
ENSG00000117682	15.45912	14.624828	23.717661	8.501203	10.812878	7.920853	7.412535	12.669074	11.26277	5.792925	12.361249	13.468884	13.661945	12.532629	5.762956	9.885765	11.911199	13.218297	9.385217	8.898547	5.287187	9.16263	13.365525	8.014763	6.955233	6.454817	10.748423	7.004964	11.423689	15.128164	8.606628	11.947155	10.074167	9.650317	18.400015	12.607862	10.310503	15.02322	15.654124	10.724691	10.913392	12.314514	10.169335	15.307295	8.994771	7.994388	7.508539	11.639364	5.728789
ENSG00000089057	7.387321	1.212778	1.708075	1.185459	2.099095	2.084491	0.859854	2.912229	0.948484	0.411348	2.028234	0.706477	1.184515	1.482977	1.294424	2.001891	2.76753	2.392749	2.055406	0.767446	0.377594	0.843548	2.406901	1.67125	0.932942	1.19813	1.013444	3.013225	1.500982	3.51265	3.08764	3.189752	2.093239	1.352	1.414247	1.342599	1.574653	1.877368	1.131472	1.277764	0	2.694462	2.660478	3.306609	0.785429	0.191493	1.2831	1.325576	0.612847
ENSG00000010256	107.746087	118.012136	141.302466	75.643084	66.995033	67.305857	90.271903	109.150035	177.078058	72.957885	89.495734	113.729775	137.174819	116.998945	50.8756	83.590124	131.189667	161.950347	97.744298	52.495662	43.338205	64.298013	100.85046	80.799859	73.020332	96.192515	71.531023	99.148619	77.345158	115.948425	98.14489	137.022083	76.939012	76.777822	94.900804	93.022442	129.367922	205.950334	145.3469	106.925091	69.238879	102.936642	72.583365	90.415229	69.376066	60.85276	67.331541	129.352097	66.099283
ENSG00000153563	3.533817	0	0	0	0.718575	1.267671	0	0	0	0.560194	1.28369	0	0	0	0	0	0	0	0	0	0	0	0.045179	0.020422	0	0	1.039099	0	0	0	0.056665	0.658614	0	0	0	0.125057	0	0.201478	0	0	0	0	0.051305	0	0	0.105038	0	0	0
ENSG00000260075	2.929873	0.451264	0.304847	0.256996	0.627124	0.618248	0.159008	0.326568	0.081558	0.145142	3.725057	0	2.873405	0	0.419742	0.156369	0.953034	1.308294	1.590219	0.810896	0.367974	0.075716	0.795981	0.761928	0	0.391272	1.116776	1.2847	0.178591	0.316216	1.233233	0.372309	0.314986	0.623168	0.344554	0.345614	0.066035	2.296867	0.500274	0.394496	0.404491	1.195277	0.319023	0.238274	0.124282	0	0.13489	0	0
ENSG00000156273	23.804539	0.385461	0.898615	1.508238	1.685807	3.044314	0.788299	1.066568	11.507015	1.356461	2.112336	6.232677	3.517547	3.145898	0.759252	0.518556	9.289903	8.733558	0.144339	1.097949	0.351295	0	1.439814	2.960613	0.67153	0.943672	6.541223	1.569085	1.100744	8.240861	1.758624	1.883175	0.506457	1.427812	0.190437	1.423986	0.557425	3.567163	3.590965	1.551764	1.409132	6.614369	6.379792	0.210712	0.532878	0.37194	0.135554	1.145355	0.80523
ENSG00000163788	9.162218	4.498518	5.522801	1.27745	2.098145	1.836276	1.577869	5.518686	4.777913	1.327959	4.923348	6.315699	4.466063	3.899659	1.311969	2.583761	3.75559	5.15555	2.381719	2.925712	2.537613	2.336745	4.821051	2.554937	4.716751	1.994767	4.40084	3.886577	3.430569	4.159836	4.089897	4.372389	3.068318	3.131624	3.999382	5.085391	4.580961	4.67631	5.328674	3.0168	2.798641	6.594265	2.454168	5.479418	2.127115	1.694666	2.296398	2.238151	1.427246
ENSG00000114744	23.621258	19.701502	21.654917	19.696904	21.229298	11.601218	16.513012	16.551626	37.175717	20.337628	14.802838	32.688669	21.38021	24.043343	11.539628	8.109637	31.761298	30.576999	14.936905	6.87365	17.349052	13.022651	21.351501	14.49691	18.576224	21.669644	18.353367	14.909619	23.868151	19.083207	20.998211	24.715234	28.157096	13.045071	15.984931	14.860852	20.14991	48.435781	20.378868	23.042065	13.959754	19.235589	10.588959	17.884515	14.250486	13.467433	9.565033	25.9888	15.768504
ENSG00000114127	26.598604	13.510274	18.082988	5.591517	9.407885	7.310083	7.920501	16.130033	12.713862	5.881241	11.176397	9.57261	18.75587	12.011458	4.953198	4.23756	15.909072	11.281504	10.088489	7.341546	6.434324	5.491218	12.265804	7.035635	12.30799	8.911887	8.585188	11.61777	11.046946	15.900929	10.29891	13.628819	7.506299	6.763123	14.850805	12.805829	8.555712	23.622374	12.884054	8.668945	11.12689	12.535079	7.520171	11.389192	4.725905	4.965903	7.508263	8.417624	5.664709
ENSG00000152818	39.832999	8.948736	12.272133	7.165279	7.91963	10.827805	9.647109	12.573682	12.92624	6.417986	17.527643	15.667614	9.47739	14.075163	7.614892	4.079353	14.337564	16.698281	12.002876	7.153287	8.700899	8.145141	18.044293	11.217685	15.131481	12.145225	12.269242	8.361392	7.567242	15.930848	24.979734	13.206663	7.424174	6.81673	14.272642	8.328822	11.546945	28.66684	13.950983	10.456216	6.88551	19.74483	16.361508	6.504084	6.530433	4.276302	5.099628	11.328411	9.860714
ENSG00000272279	0.393234	2.422659	0	3.449279	0	0	0	1.534067	2.736571	0	0	0	0	4.169537	1.251907	1.259227	0	5.644064	1.239281	0.687377	0.987756	0	0.754115	0	1.747177	8.752456	2.569515	9.019231	0.958784	0.84882	0	0	1.972879	0	0	1.159666	0.709037	0	0	0.302556	0	1.497296	1.284535	0	1.779258	0.730525	0	1.011384	0.935176
ENSG00000120913	3.408689	0.33089	0.516601	0.592966	0.873694	0.302221	0.031091	0.311294	0.414629	0.255422	0.728374	0.064251	0.49034	0.280359	0.018239	0.489207	0.266215	0.191862	1.063219	0.116832	0	0.14805	1.034556	0.372457	0.593927	0.076507	0.249563	0	0.814811	1.051124	0.815278	0.53386	0.349012	0.243701	0.202116	0.489948	1.781875	0.244972	0.251538	0.154274	0	0.467434	0.415865	0.111817	0.518428	0.19157	0.026376	0.58938	0.408728
ENSG00000050748	21.739186	21.389968	31.040852	11.341766	16.707419	19.96234	13.657806	23.129444	21.672617	12.810849	21.70409	22.104391	36.223445	30.051732	9.354715	13.687312	17.398978	18.705155	15.214005	12.854228	11.96796	13.872753	23.660452	12.297472	15.89175	15.330847	17.034746	27.242436	18.440154	25.628729	17.122245	23.828542	22.608336	17.556787	20.070346	22.752471	17.886211	36.423463	33.662832	23.633633	20.332681	20.766703	13.167248	31.177753	12.529309	7.786837	13.570557	17.150021	10.092134
ENSG00000032389	2.345917	2.877783	4.881744	1.908415	1.333091	1.182801	1.066601	3.806496	3.860348	2.488824	3.035401	4.097837	2.635721	4.673441	1.440827	3.900126	4.013185	4.092146	2.471664	0.798364	1.668718	2.12455	2.216235	0.971789	1.50044	2.883352	0.9948	3.025015	1.451046	2.569247	2.962724	4.273703	1.428423	2.525729	1.318368	3.330543	2.302115	3.748183	2.228169	2.395966	1.87253	3.25226	2.335868	4.754381	2.571439	0.971894	2.026291	2.416116	1.382403
ENSG00000173465	19.122172	18.690859	36.986486	37.675072	30.17274	18.49406	13.21625	13.321175	59.030239	29.025861	20.148712	37.255449	10.141821	27.594037	18.8877	17.663559	12.759166	35.812661	40.948447	9.213507	17.704323	25.215255	30.089091	13.530028	17.137573	26.737308	23.895421	33.075946	16.138986	33.074031	36.558858	41.952506	28.025585	29.617441	22.631902	16.339284	43.098774	44.26182	40.664264	22.823551	31.589239	16.535713	21.26635	29.74669	27.454007	15.758063	8.126562	23.014444	32.066212
ENSG00000117360	12.292777	5.953166	4.864617	5.885919	4.328477	5.465398	5.391949	7.006312	8.108266	2.862249	6.929784	7.530132	6.053684	3.607541	2.866978	2.998581	4.832779	7.320585	4.785919	3.854123	6.631008	6.363865	5.909463	8.635327	5.500161	6.261502	6.986662	3.198758	3.724271	6.221538	11.005787	6.599416	3.541342	2.678172	7.942794	3.466561	3.897734	13.915064	7.523106	6.407614	0.476768	8.691562	8.185848	5.068259	1.656457	1.835822	2.348208	6.187525	5.211945
ENSG00000118242	5.139559	1.469442	1.430294	0.647885	1.811533	1.331303	0.467668	0.583154	4.728945	0.670821	1.732835	2.985612	1.536571	1.355491	1.802803	0.328504	0.686455	2.454019	0.668155	0.860743	0.347873	1.30434	0.550849	1.3339	0.145856	0.794596	2.279121	0.830441	3.901958	2.967272	1.23372	0.104288	0.992598	2.042305	1.339121	1.924098	1.720239	0.672621	1.651557	2.178474	0	5.156069	2.032981	1.341533	1.514351	1.143467	0.207813	1.780971	0.43914
ENSG00000101365	49.28375	39.304462	49.676781	20.840457	26.904127	27.633621	27.793989	31.669247	38.634269	24.327644	21.820972	45.995117	35.151922	35.333602	10.646167	20.593109	37.490126	55.418333	23.828987	15.192654	19.604523	16.921227	38.156377	17.703541	22.996881	28.054588	18.018209	25.95026	35.920847	44.336357	28.873134	43.534038	21.872481	19.149325	36.644783	36.481594	29.93727	54.608812	50.995876	33.016228	22.491631	21.560781	20.370413	31.988166	25.063592	10.773875	17.333799	20.59974	16.823017
ENSG00000158470	15.242352	3.356297	3.276326	2.545892	3.199051	3.683414	1.882304	2.110955	15.980927	1.785983	3.170466	8.061093	6.575098	6.383563	1.263996	3.653412	13.041943	5.822292	3.164078	3.323825	2.120685	1.132177	4.565466	2.5318	4.447297	2.478417	5.740326	8.773846	4.154054	9.029869	2.561183	4.02071	5.315085	2.329557	3.220072	2.974266	5.122271	4.900236	9.885073	3.739473	5.607319	5.883185	7.78495	3.058158	2.168117	1.237777	2.297152	4.269466	2.604708
ENSG00000171311	6.375094	2.319878	7.48354	7.029891	9.52189	4.139204	2.788157	5.778328	8.151495	6.246867	7.125565	15.753151	6.695689	14.342089	3.836142	5.683169	10.417339	11.529842	3.43439	3.510478	3.255485	10.717773	10.882199	8.987747	16.185811	9.85465	8.468708	30.151262	2.619097	14.416321	6.122217	6.468977	9.64046	7.092653	5.437483	6.983029	13.642269	8.454383	3.827847	10.780289	12.121923	8.002452	9.204627	8.295331	7.964145	1.613805	3.741406	14.50461	3.665306
ENSG00000131669	22.054019	8.380457	9.299224	12.281976	16.960302	7.159587	9.102139	7.748098	22.690421	12.954546	9.506861	7.100024	4.485899	9.24708	7.166061	5.918302	14.189874	13.065445	4.69442	7.956042	4.157377	2.52354	8.040801	8.656091	4.069053	7.699203	25.009357	24.11648	15.368282	21.763119	5.175141	8.658076	7.680892	5.597244	12.505539	10.176737	6.528092	15.609323	29.229438	9.964605	4.8746	16.070055	22.076504	6.56852	5.312321	2.275288	6.984956	10.136558	6.199311
ENSG00000112531	17.944219	4.464373	7.98627	4.002556	5.851731	4.765905	3.403554	5.246085	7.627492	5.891337	6.336701	6.905719	7.618134	5.883735	2.567575	2.560038	8.390438	9.496699	3.598647	3.341579	3.261914	3.442626	7.943695	6.161655	5.473474	4.61352	9.432768	5.390239	6.034536	12.034988	7.517158	4.589948	3.918875	2.991992	7.241188	5.940491	3.596252	8.454802	7.420448	5.15827	2.642031	9.490369	8.244911	4.458821	2.129599	2.871851	2.513525	4.766206	3.694109
ENSG00000259600	8.439261	0	0	0	0	0.307037	0.526448	0	2.592222	0	0	0	0.570801	2.610915	0	0	0.405685	0.278456	0	0.423906	0	0	1.395189	0.462479	0	0	0.316924	0	0	2.617337	3.383074	0	0	0	0	0	0	0.138264	0	0.895616	0	0	0.739362	0	0	0	0	0.093558	0
ENSG00000106789	7.335182	4.574285	8.21414	1.667244	4.802999	5.391557	3.465807	8.732882	3.789782	1.756158	6.986787	3.077033	7.975562	9.535566	2.005067	7.266082	4.241	2.658349	5.863415	5.394676	5.162816	3.001785	5.605049	4.478739	3.027298	3.911615	3.963397	6.029472	4.153165	12.79429	6.470563	5.047918	3.513872	5.213882	11.841625	11.266335	1.904	8.905344	9.346443	7.399232	8.104881	5.436204	4.079059	11.642458	1.546419	1.555351	6.424284	3.479751	2.062821
ENSG00000134308	106.190331	86.324621	133.123112	59.232483	86.281466	69.193029	61.542264	72.341877	91.899514	55.174312	89.734411	96.747759	100.437747	139.906828	33.40056	54.417626	109.590522	72.396517	69.032896	48.927345	37.074687	56.328122	95.217429	56.065175	59.670955	57.854476	84.845377	85.897288	111.852223	122.014447	66.971596	87.932237	96.580163	61.05548	72.573156	101.336	68.582813	91.96038	133.659115	63.80969	86.904784	89.051839	55.569223	101.893011	54.960685	47.07296	38.053831	80.129595	39.844516
ENSG00000131725	13.051585	3.139742	5.851707	3.796604	4.473087	4.517993	3.358407	5.173082	3.86866	2.210239	6.729757	9.518781	14.448338	9.181286	3.069406	2.682275	6.362801	8.293004	4.70493	5.318854	2.89839	3.021676	7.851383	2.637656	5.483746	3.675448	6.283144	5.396842	5.814311	10.036622	4.913381	6.538466	5.495004	4.319438	7.870363	5.883111	7.767342	9.039666	11.533676	6.135657	6.254028	7.671261	4.63476	4.404195	3.538614	2.877176	2.581426	4.385631	2.683122
ENSG00000122406	1424.37582	933.930204	1469.296075	1112.692548	925.510064	792.358749	1272.649953	736.713344	2532.884181	863.807407	819.752527	1857.967022	1207.238542	1717.597957	710.733846	637.020195	1039.06147	1758.229909	1054.736224	648.677562	632.82713	1100.513299	1263.980799	935.424715	699.855429	1320.858596	1063.320547	888.97176	1420.569059	1570.953602	1396.796631	1217.309347	1623.821227	963.448896	874.459186	1180.850472	1532.800621	2341.541809	1421.921066	1367.328896	671.1818	1158.953799	850.787879	1375.256954	1632.792509	570.403169	791.208633	1694.574617	827.469813
ENSG00000198740	30.425761	27.167297	30.062493	11.784018	16.086061	20.17563	13.089779	24.881606	25.634022	9.372663	20.925653	23.729459	26.31036	26.782312	9.841179	15.168094	27.721611	26.360896	17.456596	12.51123	10.291031	16.385267	25.619626	11.366937	15.97855	12.750579	17.174304	22.929951	16.685679	28.137438	17.808084	25.020325	18.249802	17.320249	28.991512	25.311154	23.960343	37.371622	43.996492	16.38838	13.805911	20.031986	11.800461	23.498494	15.524182	10.070284	16.059661	20.234281	12.284403
ENSG00000284673	2.459956	0	0	14.500201	9.477727	22.839872	0.712027	0	12.05191	1.949809	1.340401	3.586564	0	0	0	0	1.82898	1.883073	0	0	0	0	0	0.284322	1.165848	0.876045	15.538332	0	0	2.831983	0	0	0	0	0	2.32145	0	4.207585	0	0	0	14.451395	13.928503	0	1.113052	0	3.020145	0	1.170037
ENSG00000162711	11.859424	0.955783	0	1.354754	1.771009	4.801343	0.432411	0.256176	14.945228	18.399238	0.500935	2.010557	5.95067	3.411763	0.263413	0	1.281613	6.832164	0	0.08035	0	0.237581	1.013744	20.162221	0.054463	0.122773	77.318039	6.945949	5.790608	10.286024	14.557207	0.486763	0.329454	0	0	0.32534	2.072056	6.442716	0.403653	7.79844	1.607667	11.976724	15.249041	2.392495	0.025998	0.170788	0.169303	0.960577	1.639749
ENSG00000126860	7.601718	0.056562	0	0.154618	1.454177	0.774917	0.425178	1.596362	3.148531	0.945996	0.633652	3.912667	0.995337	1.737252	0	0	4.163829	2.951688	1.003027	0.042795	0.553467	0.835145	0.446026	0.870118	0	0.261559	1.199808	0	0	2.245968	1.148267	0	0.210563	0.062487	0.043187	0.86639	0	1.256252	0.501638	0.423826	0	1.797805	1.252915	0	0	0.109155	0.202887	0.047225	0
ENSG00000164904	24.844871	34.286311	53.099657	13.766904	28.648258	30.247902	18.959281	39.459218	26.928379	14.512212	25.86723	26.479968	49.145324	33.723322	11.370137	24.157168	35.087683	38.076936	22.382709	14.118502	13.214985	17.009751	34.267531	14.706082	15.061675	24.874143	18.172868	23.404718	23.827643	35.269196	27.472636	33.387393	21.826731	11.337737	50.994639	41.186326	22.764435	50.113165	35.502831	23.341934	21.170981	25.099891	11.07848	23.582828	14.359928	10.34187	15.286879	24.871575	13.806768
ENSG00000175029	15.076439	9.736348	15.583756	5.664627	11.084976	7.217547	7.452018	15.266239	14.118642	5.675014	11.306368	11.441571	12.351544	23.201749	5.498942	10.612353	13.666911	12.069068	9.64405	6.657611	7.380217	5.629487	15.708352	7.126213	9.784191	9.366779	13.073823	12.312602	11.879274	23.254455	16.60839	13.450944	9.348573	11.501117	11.255727	12.743197	9.337878	17.329658	14.43516	10.481006	6.733184	13.447411	12.549124	12.540978	6.814893	5.87728	7.888482	11.077514	7.375538
ENSG00000065911	10.97557	0.442176	0	1.053773	0.992646	1.840693	0.255682	0	7.401385	0.459478	2.145905	2.873006	0.220518	1.801209	0.773365	0.660025	2.052402	5.860336	0.185592	0.424627	0.3883	0	0.578788	1.276214	0	0.019661	1.948071	0	1.364058	1.874977	1.628904	0.149666	0.538147	0.751532	0.882995	0.976886	1.393659	0.39871	0.904985	0.866555	0.020325	4.660806	2.821407	0	0.324745	0.492307	0.027113	1.107568	0.682742
ENSG00000105967	15.630911	0.499162	0	0.489826	0.573627	0.473449	0.270593	0	4.545418	0.716291	0.599955	1.572705	0.053344	2.379009	0.015873	0	2.270568	2.472895	0.087296	0.058103	0.125241	0.2577	0.685252	1.073311	0	0.110975	1.316763	1.143577	0.141828	1.237682	0.21986	0	0.071471	0	0.029317	0.161741	0.112376	0.627763	0.316214	0.316487	0	1.193323	1.275817	0.016219	0.084599	0.203776	0.04591	0.01603	0.266791
ENSG00000145912	81.204108	63.972242	119.123351	73.091276	69.248822	56.007592	79.939539	49.333512	111.424728	57.711477	67.751826	96.784337	97.316711	102.976417	51.887289	45.023652	108.936964	97.835789	56.870156	41.547087	35.137029	59.322468	77.313327	46.67912	52.866023	70.125	59.37371	63.102826	66.230572	90.842164	64.990079	62.350917	69.511976	67.621983	77.780597	68.11918	70.880995	103.202563	90.150638	73.517549	77.247768	92.08782	59.259266	87.741813	69.946625	39.019953	44.828045	94.371792	50.15581
ENSG00000130024	14.019008	13.733872	17.781581	9.636732	8.246802	12.114626	9.606131	12.947101	15.068087	10.393629	12.506138	17.958022	14.012399	14.312361	8.598333	7.594	14.606588	21.71834	11.180515	6.934851	6.875126	10.193378	12.412033	11.639827	12.790898	11.13968	12.567078	7.41126	10.262107	18.417288	14.756871	21.005702	11.56516	10.044704	18.43786	13.938409	12.432427	35.831883	23.337205	10.184615	8.584348	15.251266	9.345793	12.508569	11.273121	4.974863	9.343364	11.503706	9.843103
ENSG00000099624	137.160769	122.223775	144.394221	161.121059	100.667673	80.485634	190.707293	81.244619	271.135102	166.746651	114.777195	241.800098	126.649666	117.145386	82.256791	90.512395	122.967832	248.741682	158.840055	60.394752	105.551635	130.42356	109.237036	125.466923	197.490632	174.682908	121.917507	127.197683	113.839627	177.843562	179.076195	180.63887	210.821802	122.651873	83.375063	133.009511	161.443367	338.381029	147.180716	164.05993	81.912477	115.810267	132.259704	183.592182	192.812821	110.330303	100.137751	223.704413	164.504916
ENSG00000188313	35.225304	3.81127	8.301752	9.329021	8.516012	6.279547	5.570744	5.083599	22.96058	6.954424	11.074505	17.014046	5.4679	11.159912	5.560857	7.354248	22.997464	14.567669	7.860728	4.259493	6.946913	3.64461	7.092286	6.318242	26.655	5.529261	6.552226	4.407759	17.587398	19.992323	10.840273	10.604782	4.567142	2.559331	6.010253	10.054245	8.456926	10.481279	15.306996	10.054569	4.554984	13.864739	16.154657	3.09358	4.317544	6.369669	1.5885	9.317725	2.923162
ENSG00000074964	19.885283	10.144488	11.388888	3.670945	5.952801	8.495265	3.603038	8.316062	10.94795	2.529077	12.206117	7.422147	8.069418	11.798006	3.902771	7.97228	12.491457	5.15642	6.04727	6.500224	5.145346	5.554237	11.351717	8.541378	8.709209	5.920029	7.807875	7.313083	6.121374	12.335153	9.500081	10.251739	4.912618	4.812641	10.710482	9.68394	5.028788	14.493751	11.930414	6.643672	7.831315	11.399418	16.814044	7.483632	2.949839	4.121537	7.515604	5.643293	4.234413
ENSG00000196155	1.988967	0.622261	1.800012	0.196272	0.31597	1.508305	0.067465	3.308083	1.410104	0.3387	1.495821	1.376742	1.850885	1.634937	0.346287	0.862488	1.285285	0.29737	2.437654	0.525132	0.858696	0.289126	2.801122	1.733116	0.966566	0.152177	0.338452	0.251576	0.93454	2.750401	0.423578	0.315931	0.690495	0.568464	1.717728	1.906308	0.26617	3.322257	1.667753	0.74125	0.08581	0.574758	1.522768	0.828989	0.553677	0.554247	0.724939	0.969158	0.221723
ENSG00000279175	1.169238	0	0	0	0.051425	0.515423	0.01159	0.124969	0.214012	0	0.087275	0.05389	0	0.013064	0	0.085483	0	0.091956	0	0	0	0	0.030716	0.38876	0	0	0.226763	1.318195	0	0.334211	0.077049	0	0.034439	0.027254	0	0.018894	0.02888	0.365279	0	0.012324	0	0.121974	0.319739	0	0	0.023804	0.009832	0	0.038091
ENSG00000254206	1.592427	0	0.271899	0.584511	0.235973	0.051696	0.709113	0.354989	0.600129	0.145637	0.444972	1.511182	0.279584	0.699371	0.187188	0	0.52368	0.250049	0.926502	0.085649	1.569225	2.051299	0.078304	0.622948	1.727102	1.744919	0.640334	0.594961	0.637155	0.317294	1.099946	0.041509	0.263384	0.083373	0.403351	0.216745	0.220869	1.513187	0.047808	0.188496	0.27058	0.266523	5.673086	0.063756	0.138562	0.236665	0.120311	0.661608	0.699149
ENSG00000169612	2.200563	4.95848	4.57927	4.175036	1.657288	0.945902	4.364265	3.542909	11.25298	5.410276	0.666145	14.122332	6.161994	7.777669	2.957985	1.130955	4.923513	7.48671	4.737558	2.706871	4.196843	7.666711	1.667191	3.862216	2.703851	5.442147	2.041488	0	5.431659	8.209965	4.704783	9.804429	6.250362	2.912299	2.012788	5.287796	5.878245	12.004243	3.260433	9.343542	3.075547	2.837322	3.253982	6.893354	5.162808	3.331017	4.002492	6.655471	3.101219
ENSG00000081154	41.402238	21.492061	31.297893	20.492488	22.579578	17.631683	28.357135	21.187849	41.354971	16.846867	24.016514	31.205581	26.192948	40.141074	13.194196	6.599996	26.131051	47.384947	25.250349	13.14518	19.414256	26.99155	30.338473	25.012817	38.981218	26.185555	23.204348	19.164554	31.747562	44.970217	34.299451	47.036939	36.680701	26.16041	30.117534	27.57352	42.825092	65.861192	53.033322	23.915437	22.263694	27.361208	17.741423	36.313976	28.118688	14.032424	19.747464	42.551056	25.931821
ENSG00000138036	2.991538	2.909044	4.009485	2.045869	1.926394	2.728327	2.660051	3.080097	4.784737	3.114647	2.73978	5.672354	4.285547	2.584736	1.259094	1.461296	5.984639	5.304505	1.171825	1.226064	0.700494	1.860667	1.831286	3.047394	2.763472	2.979377	2.346824	4.309757	2.616766	6.475662	2.195196	2.10476	1.798867	2.782395	5.128021	4.186803	3.154128	3.902659	3.067296	3.589101	2.380024	1.737568	1.177809	1.418496	1.763663	1.017303	1.058259	2.983106	1.386701
ENSG00000205420	0.466837	0	0.032382	6.4208	1.299012	0.985098	0.033781	0.312207	0	1.202579	0.254374	0.104714	2.464012	1.370761	0	0.348815	0	0.952959	0.130777	0.108805	0.703584	0.193029	0	0.269785	0.77437	0	0.610093	0	15.366301	1.679496	0	0.039548	0.602268	0.754633	0.0549	1.183985	0	8.872147	0.04555	0.071837	0	0.101574	0.135553	0	0.369651	0.277524	0	0.360207	0.111022
ENSG00000111110	6.26395	5.415082	7.103218	2.445577	5.652244	4.389763	1.82197	3.704856	5.88061	2.20562	1.965909	5.251651	4.314492	5.847881	2.756693	2.638432	5.236557	3.750986	1.978392	3.766109	1.38832	2.840788	6.889544	3.078721	3.838179	2.747408	3.076486	4.577729	5.652427	7.566969	2.76954	3.5377	3.917324	2.795236	3.791545	4.201633	2.823618	3.866046	6.441366	3.260262	2.119571	6.714332	3.956388	5.493739	2.874181	1.756924	2.261881	2.388958	2.701856
ENSG00000139726	52.07001	35.155738	59.510196	29.197721	29.305196	29.768428	48.345851	37.963258	66.979187	35.688703	43.436584	60.219822	61.729146	54.364053	19.049796	21.995177	52.480602	59.278011	33.608015	21.403986	21.151934	32.442561	47.521523	36.617902	41.810071	45.26452	28.957685	44.642491	51.465676	72.250713	47.147997	54.014735	51.066178	37.894412	45.436586	52.798367	41.406013	80.657508	49.026729	36.007869	30.162429	50.827028	29.714953	39.265342	40.006305	23.35122	27.001366	45.838296	36.376587
ENSG00000008086	3.511114	2.764359	5.319978	1.325977	2.18323	1.979868	0.809051	2.211845	2.912101	0.673719	2.897654	2.280546	3.539629	2.490469	0.953361	1.088747	2.819553	1.222072	1.433248	1.401978	0.566616	1.432861	3.000961	1.020204	1.611345	1.164232	2.19316	3.581511	2.226554	2.977951	1.960556	2.891379	2.89608	1.874637	3.267897	3.034991	2.705646	4.839953	4.440187	2.012268	4.062028	1.515092	1.148599	2.539582	0.909712	0.855121	1.376687	1.828795	0.870765
ENSG00000055950	21.894399	22.101639	31.092463	14.879416	11.66317	13.162979	14.308819	23.469468	19.629169	16.12273	23.465912	16.67421	32.604319	20.069851	8.006474	22.843972	18.698289	23.592274	10.533103	11.9527	12.076846	9.022377	21.750256	12.225315	15.512053	16.902454	16.594248	24.150511	18.39549	40.696467	21.507306	21.931749	17.353334	8.39067	32.010902	27.74664	38.277265	17.337434	23.768314	18.02183	18.517346	27.091313	10.595567	18.479479	10.012498	8.501237	12.289849	16.487637	10.906248
ENSG00000100342	15.909256	11.348015	6.874558	3.477291	7.012944	10.972468	3.04319	9.720288	5.35424	6.718433	6.098926	4.716585	9.301123	9.678877	4.089285	6.681333	6.059708	7.902639	12.146414	7.427274	9.499197	5.358273	9.107029	3.447735	33.547066	10.12965	6.461754	2.287194	8.187233	8.984048	7.710617	6.490256	4.089022	10.01276	5.750824	8.960411	4.849553	9.47948	7.44333	7.173834	7.141271	3.085588	7.762227	9.544644	2.526088	2.277204	6.424	5.198604	3.101219
ENSG00000137752	21.375798	5.835617	5.308557	4.814797	3.832985	8.074561	4.419403	5.315634	15.447667	5.079872	8.216874	6.06735	10.029827	3.997387	1.632297	4.104604	13.174034	8.633606	4.382822	3.712347	5.018963	2.338235	6.699606	2.723341	12.908976	6.511484	9.771591	6.408841	7.598705	15.407453	9.218838	3.960271	6.133615	4.939427	4.610854	5.314338	5.947919	7.093123	13.168723	5.62725	3.539223	5.782918	6.349064	4.684787	4.797552	2.745424	2.707669	8.338784	2.510381
ENSG00000139190	6.543433	0	0.713978	0.154776	0.078685	0	0	0.122923	1.125626	0	1.602445	0.989475	0	0.1799	0.093626	0.313912	0	0.328301	0	0.085678	0.046169	0	0.093996	0.084976	0.217776	0	0.760656	0	0	1.005107	0.41262	0	0.289821	0.218927	1.469851	0.086728	0.265133	1.432196	0	0.735384	0	1.839637	0.587071	0.143501	0.083166	0	0.270793	0.425464	0.174847
ENSG00000103249	20.314627	3.046778	8.232881	7.127647	6.306144	7.904332	3.938958	6.786648	9.54459	4.003201	9.300777	13.657396	3.442263	4.279622	4.37711	4.91186	10.404826	7.660772	6.189952	5.395191	5.250799	1.711276	8.770904	5.77262	7.81255	5.295965	13.078655	4.088497	5.974756	15.202272	11.000595	9.199096	3.358444	5.705382	4.157666	3.160935	3.389712	8.905325	9.445191	7.923035	1.36872	17.704631	16.43714	7.776731	3.761115	1.834835	7.475332	5.286192	3.803536
ENSG00000177189	21.311118	21.141156	24.741037	9.015746	12.892376	11.95129	9.791721	16.987584	14.496038	8.852208	14.686489	14.30352	19.782221	19.112509	5.238589	5.699514	17.29743	11.068126	11.177196	5.686706	4.811273	8.577843	15.604617	7.472521	8.002342	9.108912	8.921577	22.788914	14.657093	20.22737	14.553437	15.627375	15.079863	8.67442	14.596373	16.003872	11.774304	19.634631	19.505407	9.268595	9.828891	15.99053	7.863316	15.191808	7.466615	6.718112	6.280554	9.814825	7.120063
ENSG00000116017	5.957935	0.100016	0.337825	1.025273	0.590722	1.28462	0.023495	0.741889	1.789537	1.109822	0.678178	1.101521	1.250543	2.979242	0.268753	0.519856	3.168405	1.511963	1.011873	0.681059	0.46895	0.251721	1.411347	0.609812	0.548188	0.375787	2.510539	0.503764	0.303463	2.476331	1.53585	1.10023	0.511957	0.980629	1.183669	0.919206	0.52689	1.141549	1.01375	1.54884	1.344747	2.578524	2.215491	1.235756	0.605999	1.737146	0.896897	1.325679	0.617721
ENSG00000241163	0.564707	0	0.09401	0.269463	0.314268	0.30982	0	0.08812	0.176058	0.290938	0	0	0.016111	0	0	0	0	0	0	0	0	0	0	0.039161	0	0	1.352991	0.731415	0	0.211286	0	0	0	0	0	0	0	0	0	0.026069	0	2.039623	0.131176	0	0.012776	0	0.041598	0	0
ENSG00000071127	95.566587	75.985067	108.305568	36.204081	59.338566	49.608111	47.222918	75.809508	89.229431	42.431401	73.515567	108.021861	106.578588	95.643371	28.666364	53.362667	91.212819	84.478761	52.259545	33.527444	34.808931	51.838757	80.183104	48.688642	42.511516	67.027795	60.706489	60.417466	79.166561	122.534763	62.91529	98.980321	57.97898	47.448587	80.059689	100.929411	63.405276	127.6712	106.593815	45.383839	51.969166	74.878284	56.306194	75.084881	46.345477	33.844736	42.303233	77.411595	39.708836
ENSG00000230555	0.850627	0.327537	1.376756	0	0	0	0.512941	0	0	0	0.643745	2.066994	1.011191	0	0.631884	0.302656	0	0.542622	1.985749	0	0	0	0	0.491577	0.839871	0	0	0	0	0	2.955278	5.044302	0.406443	0	3.001022	1.839596	0.127813	0	1.383277	0	0	0.616931	0.411652	0	4.650652	0.105349	0.957307	0	0
ENSG00000100364	14.124879	2.41264	2.201213	2.255264	1.185062	1.453238	1.016239	1.068653	4.48821	0.936539	5.359084	7.602644	1.126897	3.403338	0.601869	1.801751	5.032561	5.960979	0.435028	1.778214	1.492466	1.298176	2.581009	1.435898	1.239965	1.442691	1.926519	2.168052	2.644957	8.210186	2.4468	3.042976	0.677489	1.482038	0.825782	2.851334	1.509602	1.860605	3.715553	3.023439	1.49143	3.452308	3.489679	0.878558	0.259675	0.341174	0.820651	1.814698	1.477247
ENSG00000147416	72.903258	14.621828	22.158059	6.956686	11.075197	13.426322	5.873221	9.62832	26.515042	8.185183	16.18975	17.100254	23.590651	25.794507	6.016967	11.26269	28.287195	18.990564	7.085015	11.704822	3.859079	6.23261	17.659039	7.153021	8.603425	8.026169	20.582852	9.933729	14.44169	37.354916	10.202592	13.358932	16.890825	11.2458	11.965334	12.463742	6.690161	18.675476	24.125668	9.5234	7.710371	21.002538	17.086276	12.390576	4.459393	5.966681	7.615934	12.748822	5.239199
ENSG00000232815	13.562445	0	0	0	0	0	0	0	0	1.194428	1.779078	0.084503	0	0	0.575702	0	1.260462	1.538062	0	0	0.75705	0	0	0	0	0	1.312909	0	0	3.794956	0	0	0	0	0	0	0	0.429586	0	0.695668	0	0.983638	2.406582	0	0	0	0	0	0
ENSG00000125633	18.967526	9.690289	14.414489	5.893807	9.552698	8.583654	5.797345	13.472531	11.577841	4.099351	14.002592	11.305362	12.169197	15.02812	7.114029	7.708094	10.066954	12.791516	8.085222	8.189534	8.310478	5.12598	12.154555	10.137442	8.161232	9.685128	9.433875	9.303769	10.768222	16.401561	14.859271	19.783651	10.31802	9.479266	13.430913	12.649616	6.636064	25.062355	15.407239	8.167235	8.928369	10.553396	13.352495	11.52372	4.496189	3.961246	8.390123	12.156096	6.707227
ENSG00000163635	11.454232	5.594994	7.862537	1.678943	4.576764	5.182915	3.307343	5.984841	4.097876	3.071434	4.88705	3.03102	6.593667	7.073271	2.363578	4.352624	6.050309	4.091985	4.108325	3.376386	2.865185	2.234954	6.641142	4.102099	5.278764	2.646748	5.02087	4.890311	2.88128	9.076578	5.646414	7.070582	4.27282	3.807386	5.571306	6.347937	4.421553	10.113829	6.809541	4.140434	1.924094	5.60358	5.637402	5.36805	2.760376	1.866522	2.732502	4.277918	2.381853
ENSG00000101307	7.56986	0.423605	0	0.514654	0.448523	0.746169	0.056862	0.175173	0.488518	0.220589	0.999069	0.418613	0.37365	1.142977	0.225152	0.908668	1.119797	1.336714	0.110065	0.305241	0.296075	0.406143	0.066975	0.310311	0.046552	0.27984	2.011074	0.070679	0.340611	1.02714	0.882016	0.133139	0.300373	0.133708	0.061607	0.061796	0.342409	0.236454	0.230014	0.534061	0.168755	3.675939	0.636967	0.085207	0	0.194641	0.048237	0.101052	0.124584
ENSG00000130653	2.210737	1.019818	0.895796	0.921583	1.885758	1.570393	1.821474	3.501007	0.804277	0.422888	3.309681	1.693841	0.124897	1.401454	1.191607	1.296703	2.746257	1.850078	3.065859	1.626105	3.147677	2.172124	2.889356	3.510197	1.238351	5.709819	0.691294	0.147657	0.587054	1.661543	8.792058	2.707276	1.004031	0.856624	5.315506	1.742856	1.233342	10.493249	1.228019	2.273551	0.362624	1.464467	2.796475	0.256334	0.891346	1.049107	1.357087	1.140002	0.598627
ENSG00000100368	9.997282	0.964452	0	3.212212	2.333977	6.401635	1.124975	0.120336	8.907688	4.064706	0.862799	0.79914	2.602753	0.457897	0.164981	0.783631	1.123778	2.892536	0	0.226462	0	0	0.924785	0.92339	0	0	13.685888	0	0	4.645317	0.484726	0.51218	0.015476	0.036741	0.050785	0.30565	1.498923	0.123108	0.421359	1.329065	0	11.580745	7.053358	0.112385	0.170973	0	1.219437	0.124954	0.154051
ENSG00000160584	17.063744	10.834112	16.622303	5.183073	10.672248	6.888076	3.390273	8.782083	12.885118	7.267305	9.172279	8.190449	14.617761	14.272703	3.496653	6.271749	12.099203	9.562238	7.494745	5.504567	5.675286	4.485817	12.781753	6.273252	9.433856	7.214178	11.612834	7.098321	12.838312	17.223802	15.076587	12.362689	6.559966	9.605707	11.260419	13.152378	8.33238	19.632732	10.379264	6.333013	5.34895	18.675041	13.204461	9.977418	4.633638	3.54811	6.789353	6.971602	5.662386
ENSG00000069275	62.11815	54.888507	81.761214	31.760365	44.2725	44.985588	39.811652	65.476174	57.027752	37.542809	43.68244	49.63625	66.6022	65.42359	23.392974	33.562984	57.637978	68.220584	40.613476	30.587074	16.723852	33.263126	54.70335	34.102209	31.801275	37.603231	37.518616	42.557956	57.003322	69.687624	43.078663	56.162276	40.917159	45.471568	76.705713	76.872564	48.636784	75.83984	70.748987	40.081177	33.368553	47.675585	32.115119	57.317083	40.037368	17.157787	33.680826	49.061988	34.806117
ENSG00000180574	12.851267	11.163931	15.175897	6.428101	8.947057	12.949136	8.752384	14.076404	13.022058	9.252135	11.953522	11.445603	13.321181	20.347192	5.323007	11.4867	8.678787	10.155226	7.13165	5.026578	4.021142	8.365986	16.856523	5.730673	4.87354	12.035403	12.107016	23.998148	17.130697	22.205001	7.486941	10.058269	12.939738	7.339499	11.295634	17.83483	12.347712	21.085392	14.144482	9.545694	9.3315	13.158476	9.167457	8.939717	7.193033	4.229628	6.524037	13.238357	6.662404
ENSG00000228817	5.374089	0	0	0	0	0	0	0	0.490479	1.74574	0.480045	0.296418	0	0	0	0	0	0	0	0	0	0	0	0.050913	0	0	0	0	0	1.394572	1.553942	0	0.252573	0	0	0	0	0	0	0	0	0.575062	0.959287	0	0	0	0	0	0
ENSG00000232573	143.152012	84.741535	142.23229	169.090663	98.95598	82.774289	189.480096	70.410612	275.678695	109.528075	72.172512	262.819051	119.363582	279.640283	81.254971	71.507024	88.063455	175.486363	150.203362	59.515233	69.74073	92.156682	148.823855	116.584016	77.712888	132.211324	82.665905	117.875867	143.878051	150.102618	175.016506	233.48141	195.159732	150.829727	63.205136	93.146125	267.531389	283.675472	125.011652	171.876284	53.452066	129.132532	118.522717	190.413768	180.513687	138.93168	127.591502	245.345418	87.230021
ENSG00000138796	34.743904	33.871098	46.317254	12.374935	25.494838	18.339825	17.527348	22.248164	20.467757	11.238152	18.939185	22.622028	30.079776	23.429215	12.260374	24.888752	33.580989	23.62668	16.152826	14.383089	11.814298	13.073855	32.218275	12.915427	10.983282	15.138466	15.332278	32.026559	27.125849	36.32495	17.428857	36.778557	18.838458	15.522698	25.094484	25.196461	15.215758	22.056678	31.394994	17.567765	11.098254	20.192437	11.701533	18.291747	15.103969	9.679798	12.995709	20.824528	10.309583
ENSG00000128656	1.838893	0.576484	2.370491	1.062009	0.522485	0.48075	1.719254	0.970414	4.049778	0.935148	0.990168	2.591637	2.739273	2.004234	1.181228	0.503742	0.695709	0.944665	1.390414	0.919755	1.042358	0.588767	1.612408	2.435737	2.458345	3.62207	2.977393	1.888191	0.727427	2.119336	1.343854	1.461328	2.262721	2.118292	1.263079	1.276561	2.684829	6.896771	1.143225	1.101833	0.479288	1.504823	0.70878	1.662244	1.638309	0.991598	0.609366	2.197365	0.774017
ENSG00000249936	113.328786	72.801126	125.725416	72.213007	59.349011	54.974916	117.825784	63.159043	147.736659	67.664923	84.160513	130.75307	46.986332	129.165353	44.314476	32.774698	69.870838	99.715049	74.155204	39.359737	37.628567	59.440037	71.730766	54.953649	63.94044	68.921581	64.649124	58.750077	95.887237	111.802791	94.590877	147.242684	75.623604	62.536937	55.804844	105.477127	87.742966	156.317731	125.646503	79.320954	45.730159	88.064487	52.142599	87.41326	67.149309	38.442518	45.807624	94.0482	54.434019
ENSG00000181027	3.688605	0.598026	1.047382	0.666018	0.507882	0.95587	0.842887	0.84151	0.672512	0.213718	1.508387	1.161222	1.600091	0.211126	0.109877	0.874946	2.285402	1.376019	0.906408	0.65357	0.135458	1.114894	1.158272	1.221644	1.239545	0.902616	1.456487	0	0.350626	1.101964	0.864715	1.699468	1.144061	1.394749	1.877183	1.272266	1.866917	1.393824	2.062593	0.829834	0.555895	0.797873	2.019939	0.561362	0.658806	1.47468	0.344278	0.970888	0.410391
ENSG00000136816	6.004426	2.026592	3.599363	2.028703	2.776699	5.631221	1.82379	4.275847	7.387293	1.946287	3.365988	6.131354	1.929855	0.604617	3.445565	1.266013	5.063671	8.36986	4.77618	4.18968	1.489619	1.532548	4.075211	4.026864	7.421605	4.058827	2.825554	0.600078	1.325433	6.133771	1.901838	4.647101	2.550228	2.175816	0.958932	2.885641	0.935626	1.831441	4.701335	2.937304	1.842123	4.233839	3.416981	7.66833	1.257783	0.35805	3.867905	0.81029	0.617017
ENSG00000141540	8.60715	1.763868	0.250855	0.795163	0.516054	2.035002	0.174462	0.161238	2.751635	2.41261	1.795399	1.568292	0.171964	0.412956	0.184214	0.05147	3.136973	1.737913	0.540316	0.224768	0.333083	0	0.123295	0.682716	0.171395	0.193185	0.420107	1.756526	0.587843	2.654152	1.507727	0.204247	0.933117	0.840991	1.474359	0.554584	0.739023	0.572749	0.705722	0.630704	0.488183	3.173695	2.870235	2.086219	0.081816	0	0.0296	0.372055	0
ENSG00000223865	1.473091	0.907551	1.167785	1.284749	0.180176	0.843721	0.121823	0.30493	3.139873	0.60465	2.293342	0.342222	1.651086	1.716426	0.053597	0.044926	2.170932	0.013424	0	0.024524	0.185011	0.174028	1.264517	0.072969	0.498673	0.281036	0.595873	0.056785	0.581513	0.681377	0.320569	0	0.527899	0.214847	0.272228	1.551506	0.037945	0.239964	0.225863	0.016191	0	0.549454	0.611046	0.219063	0	0.938268	0.051673	1.56962	0.050047
ENSG00000123610	1.212333	0.758572	0	0.212681	0	0.479664	0	0	8.521167	0.225215	0	0	1.783451	0	0	0	0	0	0	0	0	0	0	0.043788	0	0	2.310516	0	0	1.962672	0	0	0	0	0	0.268142	1.161284	0	0	0.116597	0	0.329724	0.935047	0	0	0	0.372102	0.779519	0
ENSG00000198019	2.736109	0	0	0	0.201948	0.796359	0	0.157744	1.890966	0	0	0	0	0	0.060074	0	0	0.150464	0	0	0	0	0	0.054524	0	0	0.308252	0	0	0.135772	0	0	0	0	0.499294	0	0.850596	0	0	0	0	0.307925	0.410931	0	0.186768	0	0	0.060665	0
ENSG00000068097	3.699167	0.929467	2.9356	1.407892	2.482721	0.512669	0.8847	3.965913	1.858735	1.599572	2.704591	2.469882	1.855861	1.968821	0.489034	0.736167	2.054011	1.719804	1.71247	1.762674	0.413409	1.296223	2.254445	1.177573	2.832152	0.851257	1.638748	5.392645	1.146524	5.199195	0.992787	0.916231	1.505387	1.986986	2.101385	3.235728	1.031579	1.608603	1.070561	1.0854	0.721324	2.16563	1.604329	1.47869	0.76241	0.978398	1.183498	0.786125	0.633699
ENSG00000156968	1.07531	1.297364	3.928356	0.352134	0.959018	0.831991	1.154202	0.908907	0.548771	0.834555	0.520821	1.798927	0.856451	2.689638	0.479273	0.879979	0	2.206471	1.405746	0.438586	0.090035	1.037452	0.389517	1.253201	1.847381	0.478677	0.702642	1.06391	0.20392	1.779528	0.488538	1.776365	1.05329	0.213465	1.64394	1.606712	2.019669	0.783382	1.783627	0.799771	0	0.81888	0.494366	1.375884	0.344635	0.732469	0.836116	1.083217	0.38359
ENSG00000054967	12.277884	0.209536	1.155989	1.384241	3.057524	2.978366	0.442994	1.099359	4.544367	3.504485	0.926603	4.043245	2.08622	2.968203	0.411454	0.653462	1.011482	3.319451	0.69075	0.118902	0.854309	1.019558	1.391431	1.454457	2.196178	0.938679	8.889485	2.56965	0.608118	5.677375	2.072368	0.547437	1.31632	0.520841	0.039997	0.641916	1.134503	4.427616	0.663694	4.029882	0.845179	16.428122	9.826115	1.150633	0.019236	0.63183	0.39668	1.246511	1.051482
ENSG00000148842	4.513924	1.946186	1.967956	1.265899	1.871125	1.526022	1.069617	1.700718	1.070698	0.409434	2.92292	1.737994	1.201675	2.106603	1.067676	2.197037	1.285129	1.338346	1.191039	2.028162	0.838405	0.854352	3.281736	1.478817	2.843593	1.648545	0.865476	2.326672	1.873063	3.442275	2.943641	2.605438	1.184733	0.926282	1.96261	1.143688	1.275304	2.386305	2.760433	1.932183	0.533946	2.161397	3.236318	1.923384	0.885462	0.755892	1.458638	1.645382	0.907172
ENSG00000081237	45.39008	1.129651	1.017499	1.252692	2.858372	4.336378	1.171608	0	13.636602	4.510842	4.737885	5.920925	2.516939	1.636623	0.361262	0.206798	4.501392	9.825185	0.591185	0.161265	0.69521	0.02861	2.353065	2.135261	0.4263	0.147845	8.906839	1.456302	1.282155	9.130607	3.45052	0.84408	1.210036	0.223696	0.390577	0.840691	2.233201	3.07706	2.862492	1.171211	0	12.134189	6.09759	0.153057	0.070441	0.287932	0.76454	0.40041	0.822753
ENSG00000048162	4.238938	7.003704	15.289791	14.656524	3.959222	2.602124	15.113776	10.17977	23.084603	3.665305	6.369302	12.835969	5.387233	6.160471	4.612892	1.316273	6.804709	9.341281	10.471345	4.760174	3.097513	6.612567	6.503295	4.453967	8.766379	12.351105	8.98105	1.247801	10.648584	13.530922	12.667335	10.903721	13.478313	4.458819	4.713098	4.727588	8.476993	18.748535	3.910381	10.436677	1.560578	6.959228	9.287201	8.724906	13.120753	5.555334	2.602121	17.840287	9.531034
ENSG00000105339	16.097085	9.934114	16.417102	4.371797	9.619161	13.111604	8.483662	17.966564	10.380954	6.477407	8.252228	11.02295	17.453204	14.10613	4.911315	11.224148	11.661848	7.696095	16.229032	6.831195	15.676778	12.266793	15.269836	8.972314	6.958442	8.999874	12.385085	12.941765	6.474351	15.321688	15.231464	14.809613	9.300598	6.394142	13.193017	11.133834	8.023841	21.63378	13.19742	9.70525	8.85895	13.06527	12.80966	10.858868	5.36313	3.486435	9.098965	11.841007	5.043236
ENSG00000259374	2.546297	0	0.130833	0	0	0.199003	0	0	0.840062	0.280312	0	0	0	0.30768	0	0	1.227058	0.03008	0.066047	0	0	0.194972	0.241141	1.362505	0.167607	0	1.540585	0	0	1.017841	1.398795	0	0	0.160469	0	0.16687	0	0.448073	0	0	0	1.025968	0.410751	0.153392	0.106678	0	0	0.030319	0.112139
ENSG00000207389	26.245842	1.063796	0.958182	23.748727	9.609362	14.574394	8.996193	7.313509	14.227364	6.15877	22.580601	11.231889	0.492632	0	20.229531	26.54063	13.479936	7.490043	14.027534	6.036578	22.553768	12.8513	10.154767	6.386304	2.455008	46.118708	19.556867	29.819237	2.245358	5.963502	11.628756	9.361831	2.970158	5.876158	12.183637	6.925287	6.849475	11.813605	2.021713	2.125652	4.44983	39.07229	69.189219	0.44936	5.078298	7.698609	0.847964	0.444101	3.285105
ENSG00000066583	20.58383	38.1126	43.334307	17.909253	17.991575	15.863725	12.967736	26.25157	29.189718	13.907446	19.852015	25.729756	26.83041	20.454282	7.736552	25.406298	26.967806	31.07458	13.016778	12.575478	7.037891	9.864575	30.465665	10.452558	12.358473	12.595964	24.773374	34.133967	26.333812	28.82257	12.766482	26.885135	14.395018	9.86541	23.749936	35.472641	28.611195	37.273891	35.891134	12.080751	11.540622	35.008128	8.860483	19.384015	17.50993	11.25535	14.236362	14.947594	10.423696
ENSG00000023445	17.503279	2.528839	6.467629	1.585521	5.706776	5.339937	1.809384	1.284399	11.379913	1.596878	5.362353	2.170822	4.684304	11.954176	2.407344	0.257256	5.109728	3.103661	1.255355	2.062547	1.418873	1.775071	2.936827	2.550549	4.131607	1.971377	4.675275	3.048416	6.439433	8.605518	4.275172	2.769089	2.860952	2.037638	3.489702	2.914064	4.739433	6.927742	7.466178	2.190435	2.481617	2.621935	4.067604	0.95061	2.1469	1.757345	1.035623	3.854796	1.432899
ENSG00000100442	35.665081	23.852011	36.39256	35.235526	16.674084	20.300049	50.121646	21.027177	64.740601	32.267378	22.587158	45.578013	22.091179	18.448888	15.238804	3.706749	22.330129	52.926157	32.996643	9.679558	20.982077	28.523617	27.838307	17.410745	43.035342	30.75009	13.185553	39.887775	22.121075	26.809786	31.980526	27.351552	34.575949	12.057385	22.737128	23.249888	32.238311	88.471691	35.073553	35.889816	20.472764	17.76632	13.217331	36.393436	34.928782	23.503558	17.39951	39.407402	29.239723
ENSG00000277149	7.861302	0.661367	0.435324	2.271491	0.212101	1.184896	1.625308	0.773147	3.751401	2.09446	0.689924	3.815598	3.887289	5.010996	0.462691	1.97441	1.534897	8.091094	2.799042	2.290272	3.899548	1.434051	1.984772	3.359564	0.860984	2.82311	4.100827	6.149875	0.966426	3.826367	3.91937	2.126645	1.870234	0.505832	1.709145	1.2858	3.394768	6.277411	1.675877	2.846366	0	3.01846	4.531707	0.730657	1.289035	2.135408	2.169561	2.293751	2.513679
ENSG00000172322	11.501788	0	0	0	0	0.200583	0	0	2.88418	0	0.776924	0	0.338997	0.310123	0	0	1.855201	0	0	0	0	0	0	0	0	0	1.86338	0	0	0.820738	0	0.161055	0	0	0	0	0	0	0.556484	0.914208	0	0.413646	0.793524	0	0	0	0	0	0
ENSG00000102743	5.472122	3.645217	4.327149	1.881565	1.405534	2.771281	1.267112	0.97589	1.127206	1.219868	1.639932	1.564962	2.985813	5.244296	1.428534	2.920503	4.907663	2.111882	1.858677	1.323203	0.549813	2.404044	4.145141	0.616656	0.826648	2.850038	0.41716	3.986752	1.979085	3.071098	1.732966	7.463552	3.019937	1.699281	1.640986	3.582537	1.060674	2.807906	4.244673	2.2525	2.417495	6.310304	0.794453	3.649193	1.5939	0.223647	1.46122	2.533339	0.976022
ENSG00000259354	0.636233	0	0	0.535753	0	0.335637	0.184156	0	0.920949	0	0.231117	0	1.134493	0	0	0	0	0	0	0	0	0	0	0.018384	0	0	0.83147	0	0	0.160224	0	0	0	0	0	0	0	0	0	0	0	0.207647	0.531125	0.413936	0	0	0	0	0
ENSG00000260051	1.512226	0	0	0	0.606907	0	0	0	2.736187	1.31099	0	0.847997	0	0	0.120359	0	0	0	0	0	1.424449	0	0	0	0	0	0	0	0	1.904136	0	0	0	0.964927	0	0	0.511253	8.801481	0	0.436318	0	1.233862	0.686087	0	0.641469	1.404658	0	0	0.449541
ENSG00000164924	142.571853	122.036288	184.841401	67.933228	87.98887	89.832751	116.182608	138.390445	160.223332	91.863526	115.970028	127.728617	177.071125	154.218221	58.424793	84.433929	129.853722	155.460185	108.234879	64.188566	66.620361	74.017082	122.936637	74.191543	85.296601	90.423701	100.031054	150.949437	146.254615	156.444398	127.844896	139.036315	109.346221	90.521392	140.136873	137.543286	113.297413	182.334346	157.550026	126.549785	104.913811	116.778676	75.245032	122.874251	93.236238	62.210515	75.641548	141.278955	68.674045
ENSG00000140488	2.383763	0.091788	0.372038	0.418187	0.127558	0.943144	0.172493	0.464972	0.265423	0.295221	0.541202	0.401016	0.042506	0.14582	0.22767	0	0.276927	1.083444	0.166943	0.069447	0.449079	0	1.085708	0.034439	0.317739	0.663212	0.389407	0	0	0.128637	0.668911	0.176699	0.085425	0.101403	0.315373	0.84358	0	0.453029	0	1.60482	0.493644	1.653225	1.492467	0	0	0	0.054874	0.229911	0.141725
ENSG00000070444	9.527978	5.856744	7.373411	6.701187	3.121549	4.787018	2.345107	6.092674	5.136128	2.761382	7.593276	4.7008	6.703425	7.665578	3.370383	6.941614	7.389271	8.076408	4.69062	5.123647	3.988856	5.873751	10.372114	6.542536	5.183724	3.904785	5.600001	11.51407	2.511	8.705493	9.960176	6.204771	3.251867	4.135816	6.606087	6.995946	5.785039	8.992269	9.549524	5.003615	5.309357	13.091998	9.284666	4.216971	2.651672	3.130696	3.037163	6.168082	2.774586
ENSG00000055955	5.273872	1.724414	0.183933	3.059889	1.198214	1.087998	1.961434	3.33325	0.951372	0.904925	2.648914	1.404344	0.630439	1.201545	0.187598	0.188695	1.725078	2.011031	0.536483	0.309009	6.253629	0.670034	2.37308	1.345105	3.805027	3.01657	2.246072	0	0	1.801933	5.621996	0.773753	0.316752	0.802127	2.252157	0.312796	1.168737	1.595822	0.172484	1.3148	0	5.416913	3.464767	1.341812	0.766536	0.525451	1.157516	1.32611	4.554411
ENSG00000156650	1.518578	1.746542	2.051529	1.084239	0.901321	1.18242	1.751474	2.712645	2.746758	0.860691	1.270692	2.513774	1.593958	2.320344	1.389148	1.019286	1.170973	3.363003	2.048079	0.896421	1.032743	1.905654	1.937238	1.812656	1.90532	2.019141	0.686079	1.207828	1.261148	2.113725	3.56216	3.443705	1.492391	1.34275	1.707869	1.102967	2.271815	5.469585	1.611099	2.336804	0.964333	1.543846	1.2949	2.726691	0.866386	0.586398	1.489886	1.372974	1.513963
ENSG00000134326	28.444163	1.238449	3.520783	2.309859	2.904322	0.742315	0.036365	0.504132	5.189989	1.17009	2.829596	7.059311	2.706257	4.385853	0.831958	0.42914	14.75895	4.039297	0.387147	1.434813	3.218961	0.909102	3.951364	2.163643	45.50581	0.604017	1.888186	4.813985	6.167402	7.304178	1.148309	3.40589	1.152599	0.384801	1.595693	1.556138	2.265345	2.912994	4.020795	1.662648	0	2.67893	4.286443	0.653919	0.483196	1.232352	0.308494	1.16328	1.135384
ENSG00000188185	0.574135	0	0.040846	0.020661	0	0.093193	0.106527	0	0.090155	0	0.106954	0.214635	0	0.408246	0.168723	0.094283	0	0.112691	0	0	0.110935	0	0.056463	0	0	0.078639	0	0.198618	0.143575	0.095331	0	0.311784	0	0.075148	0	0.043414	0	0.2518	0	0.192555	0	0.080077	0.042746	0	0	0.240667	0	0.056794	0
ENSG00000166432	4.431239	0.603502	0.217435	0.059991	0.85394	0.751655	0.969175	1.151405	0.729791	0.028234	1.462175	0.591254	1.321154	1.16214	0.308457	0	0.926946	2.017791	1.995728	0.481521	0.644223	0.618603	0.382542	0.806944	0.472691	2.308741	0.310344	0	0.717968	1.886366	2.318985	1.81059	0.14297	0.290933	0.971855	0.773152	0.770733	2.599556	0.806333	1.644415	0	0.899045	1.40665	0.259561	0.193408	0.063527	0.236156	1.429205	0.33885
ENSG00000162910	13.003838	16.427489	12.485991	14.609193	10.009276	13.449688	10.939485	11.245567	25.74889	15.739893	11.344	18.31992	31.343318	12.226014	11.094187	9.709473	8.3348	22.352254	14.714848	10.525609	8.125793	15.494909	16.748042	14.141373	7.855441	17.508658	14.440921	13.482479	5.830988	8.66516	8.782308	17.582654	11.064809	7.793421	14.840568	15.15067	18.307222	27.148348	7.187779	15.919641	6.013734	8.780812	11.020627	19.796404	12.861801	5.950173	5.859118	28.420362	7.312386
ENSG00000188342	12.064695	12.188838	22.537465	13.663121	8.821011	10.33457	13.419487	13.26443	22.228604	16.302761	15.024528	23.59521	15.591625	16.465511	9.165013	3.602013	19.233568	24.002916	20.935121	9.065574	8.588935	13.860502	13.439183	13.892601	11.198591	14.596418	8.228194	12.691565	13.567361	14.69719	16.903503	25.172246	13.420042	11.839612	15.628013	13.98516	18.146069	37.457772	19.580583	15.922946	12.038645	13.417563	12.55151	15.523832	14.407278	8.832063	7.516043	19.681756	12.428404
ENSG00000008513	11.150467	1.389367	1.529526	2.479245	2.118529	2.855225	1.450549	3.086176	5.63586	1.874367	2.707922	5.002199	1.411905	2.912336	1.060977	2.193202	6.054775	5.114951	1.596912	2.226514	1.762341	0.906565	3.555914	2.476178	2.286012	1.438904	6.085369	2.366469	1.140433	9.447297	2.671909	2.388083	2.97223	2.387633	1.488104	2.039502	0.982675	3.083443	3.862883	1.821881	1.245361	5.560986	7.648592	5.803637	0.843234	0.288608	1.968854	1.055308	0.98324
ENSG00000126953	1.533492	0.646713	4.052224	0.768636	1.250422	1.155679	1.056821	0.976717	3.069411	1.229945	1.790532	2.129333	2.656304	2.680207	0.836924	0.857407	0.950128	1.001519	0.997248	0.553131	0.550278	1.056788	2.240623	0.211001	1.687142	1.722849	1.272422	2.85713	1.127624	2.285571	0.819648	3.557083	3.061749	1.180409	0.386441	1.119818	2.172521	3.261318	4.239363	0.7304	1.008143	1.827169	1.987815	2.921828	1.383582	1.79069	2.599925	5.634411	1.476126
ENSG00000175793	45.470826	53.985206	105.07918	11.156255	26.888581	26.421103	27.240765	19.694563	47.511564	15.343562	54.011601	25.914003	83.137228	159.099566	19.144221	45.72239	48.690308	33.630414	30.056465	45.885374	12.001088	21.628437	48.602732	31.371253	34.501491	17.454591	37.768078	46.900325	51.081884	71.835581	56.533331	45.778495	40.855565	32.167922	43.980321	57.282179	24.433031	89.938746	89.616917	27.633473	45.944644	53.858822	68.945433	39.551896	18.962085	14.078802	23.007827	43.856008	15.084358
ENSG00000179889	68.585181	67.553073	97.676433	29.298018	43.364017	33.646044	31.026498	57.767717	52.177861	27.68366	68.904967	46.414359	73.881503	63.109377	20.839569	46.835198	65.65087	64.184964	40.588168	36.610627	24.681623	29.049492	74.460336	30.94223	29.136882	33.226881	37.219983	56.715759	45.301791	89.017457	52.75346	76.203613	49.566325	38.0443	70.529742	60.588749	39.138676	74.135873	85.605857	52.549876	41.63364	44.721608	33.874101	48.213438	30.687033	16.090105	29.511843	40.57307	26.086925
ENSG00000100629	4.878676	4.356644	3.789112	2.549409	2.943908	2.792723	2.37544	4.902743	1.878163	2.673943	3.4761	3.019536	2.545026	3.450049	1.693632	0.747893	2.942359	2.499652	2.353533	0.612381	2.623668	1.582683	3.135243	3.786677	3.38214	2.160204	4.055506	0.875294	1.065085	2.856793	2.65272	3.385547	1.562337	2.351312	3.173849	2.816268	2.105593	5.153752	3.418214	2.186319	0.895662	2.314977	3.051698	3.435783	1.665858	1.533047	2.397459	2.819914	2.252576
ENSG00000092529	3.166952	0.076695	0.075989	0.3634	0.149216	0.252179	0.828746	0.588323	0.715237	0.315747	1.899283	0.55846	0.362268	1.510848	0.253645	0.361431	0.916307	1.969403	0.73931	0.818194	1.188247	0.576501	0.986759	0.869049	1.368759	1.312245	0.845976	2.015465	0.339948	1.31132	2.267617	0.523082	0.171308	0	1.100908	0.681372	0.287311	3.075607	0.602459	0.919498	0.55913	0.520049	1.865162	0.233257	0.174612	0.584636	0.134495	0.614739	0.592102
ENSG00000198963	0.47036	0.344979	0.124292	0.172891	0.071913	0.047263	0	0.137309	0.018705	0	0.25426	0	0.271585	0.401909	0	0.023908	0	0.014288	0	0.013051	0	0	0	0.181214	0	0.099706	0	0	0	0	0	0.037949	0.128426	0	0	0.066053	0.222122	0.234119	0.021854	0	0	0.146201	0	0.014572	0	0.116507	0.137493	0.100812	0
ENSG00000237489	0.885888	0.938065	0.219463	0.12211	0.203164	0.033381	0.274733	0.47608	0.317058	0.297796	0.502823	0	0.0677	0	0.050363	0.101315	0.029404	0.484385	0.299131	0.497745	0.079473	0.883043	0.101124	0.292545	0.665386	0.084505	0.068913	1.237908	0.25714	0.113824	0.101465	0.241228	0.419511	0.121129	0.111622	0.167948	0.513429	0.465999	1.080463	0.584234	0.232959	0.447458	0.401921	0.473441	0.518939	0	0.301039	0.345839	0.150485
ENSG00000131095	0.457222	0.243768	0	0.02468	0.188204	0.166986	0	0	0.117485	0.034846	0.287463	0	0	0	0	1.088713	0	0.089743	0.270946	0	0	0	0.966757	0	0	0.078282	0	0	0.643154	0.582042	0	0	0	0.029923	0.124083	0.207441	0	0.43447	0	0.162364	0	0.15305	0.127654	0	0	0	0	0.011307	0
ENSG00000125772	20.787707	0.740461	1.734065	3.468018	1.975725	2.860774	0.862744	1.425371	10.052921	5.201374	3.632456	3.989886	5.184633	2.478172	0.465281	0.492634	3.002492	5.397492	2.114399	1.299755	0.483036	0.755374	1.647217	2.756038	1.048077	1.438133	8.188544	2.023695	0.89085	9.602484	2.466823	1.026326	2.536005	0.523537	0.271376	1.020788	1.178901	3.289171	4.052808	2.248949	2.300873	10.627551	9.492317	0.675603	1.174634	0.328665	0.424966	2.287482	1.600631
ENSG00000163564	2.041114	0	0	0.065105	0.231684	1.337799	0	0	0.06887	0.582172	0.505536	0.052026	0	0	0	0	0.172451	0	0	0	0	0.095905	0.158153	0	0	0.192735	0	1.001392	0.150808	0	0	0	0	0	0.290953	0.01824	0.613386	1.175483	0.030175	0.071384	0	0.370088	0	0	0.017491	0.137886	0	0	0
ENSG00000136014	0	0.573127	0	0.203092	0	0.479848	0.059837	0.046084	0	0.061446	0.375477	0	0.265409	0	0.197442	0	0	0.026375	0	0	0.103855	0.042739	0	0.023894	0.195948	0	0.270164	0	0	1.011461	0.928159	0.035026	0.059266	0.281406	0.194489	0.512104	0	0.39288	0.080682	0.159057	0	0.404817	0.180078	0.134498	0.53784	0.061447	0.152282	0.106339	0.196652
ENSG00000184014	21.765735	2.79366	4.874517	3.971663	4.797058	5.81126	3.064806	4.636157	14.359334	5.344187	3.967095	8.797244	5.825088	6.769611	1.668856	5.048006	7.466563	5.56109	2.420842	2.821964	1.717474	1.413575	9.773493	5.575774	3.409228	3.584789	19.505156	10.198621	10.882444	13.556377	9.623717	4.231637	1.742409	1.874404	5.807254	8.30078	4.982753	7.959034	9.840216	3.887099	2.989189	18.905947	19.72926	5.152784	1.772436	2.018222	3.882428	3.346141	3.161762
ENSG00000093144	20.3996	21.34209	33.814586	11.414177	18.324322	16.774615	14.124329	25.72307	29.42769	13.789307	21.280273	25.155491	20.394612	26.573781	10.060955	1.932053	23.187152	26.556671	15.913941	8.422979	6.205486	13.906439	21.765069	12.453293	11.070663	19.686249	15.636614	18.117471	16.658973	32.382968	18.375207	23.64314	21.212523	10.946062	19.73279	19.47607	22.29433	30.378353	28.686755	15.601464	16.659264	18.174602	8.789076	26.639632	14.622732	10.469409	11.711719	18.825856	12.390178
ENSG00000179526	35.061894	31.468137	56.035534	31.240631	35.90229	32.417071	34.937688	38.760217	49.629246	20.449586	35.258006	22.620803	41.257775	50.162924	13.707591	22.923793	41.375579	30.732808	23.457261	18.876747	32.222794	31.868565	34.905539	29.110025	38.044284	33.309248	25.494111	39.408898	28.241197	51.621023	28.320218	55.023458	29.136931	29.874365	46.517621	26.689639	39.853906	54.816961	54.196031	37.067986	26.30684	26.376638	32.089699	53.170014	23.672454	11.532232	28.483691	29.936123	30.942439
ENSG00000215458	3.072775	0	0	0.558452	0.047317	0.186591	0	0	0	0	0.040152	0.198342	0	1.442446	0	0.047193	0.287631	0.930719	0.216746	0	0	0	0.056525	0.332156	0	0.236176	0.529648	0	0	0.159059	0	0	0.047532	0	0	0.052154	0.279018	0	0	0	0	0.577186	0.609792	0.028765	0.275066	0	0.02714	0.142142	0.315435
ENSG00000075568	18.606817	6.04743	9.242468	5.455121	6.530935	8.01901	4.484272	11.626399	8.910497	2.827765	9.193507	9.885753	8.052828	10.829183	4.10643	4.510832	8.294652	5.854254	5.742485	5.301375	5.624414	3.765301	10.976988	6.096336	7.622632	8.605766	8.792433	7.360983	4.703322	14.182191	10.922973	11.167611	5.5152	5.312535	11.79386	6.659093	6.041805	9.409851	9.554392	6.757725	10.260724	8.851735	8.0011	10.659156	4.307598	3.90192	6.698331	3.812264	5.100014
ENSG00000230715	8.288161	0.617688	3.152728	1.876134	4.578157	0	6.384395	5.51307	5.060823	6.092547	5.098845	0	5.530187	3.489072	2.383283	1.997682	0	3.069923	1.497935	0	10.073643	4.145581	5.810862	6.334801	3.326139	6.902929	0.582338	0	0	2.500823	12.218232	1.13248	5.748693	1.592249	1.886499	0	0.723112	12.956857	1.826063	3.49704	0	10.470986	8.927641	0	0	0.993369	3.938929	1.203371	3.814961
ENSG00000162521	29.238896	21.793657	35.582974	14.43183	17.360584	15.398075	16.22947	22.764486	21.125256	14.044131	22.698959	22.237652	33.429919	24.121784	10.050885	16.204811	23.3699	19.85025	19.924886	10.859261	10.176058	14.65271	23.387536	12.951579	13.088023	15.935547	15.912219	29.105442	18.909875	29.559399	17.901058	21.57244	16.760143	15.38505	28.427348	30.503458	19.161428	35.817865	31.736773	16.765942	19.330203	23.852164	13.126979	15.912495	13.083555	8.563758	12.933727	20.806585	13.324545
ENSG00000143436	34.24488	25.192998	56.488182	68.770243	45.141653	25.702904	54.99998	40.497326	75.408307	51.583016	37.167553	69.943351	66.822227	41.669678	31.37725	22.883006	52.008969	93.596505	39.581569	21.981254	26.050476	51.947589	36.039668	35.960089	57.562633	52.673046	30.775534	18.593681	27.153161	54.388064	44.08539	55.66298	60.262737	42.991613	43.055146	50.659123	51.204531	97.887064	44.822477	74.65322	30.10904	34.983329	27.688125	54.160032	48.657182	26.791955	29.994257	61.492519	32.112538
ENSG00000257354	2.678321	0	0	0	0	0.977156	0.181129	0.09765	0.822198	0.0248	1.500302	0.39302	0.339217	0.57165	0.334695	0	0.06979	1.181596	0.368133	0.335451	0	0.129374	0.064004	0.289309	0.133458	0.222853	0.736023	0.202628	0.020344	1.278734	0.14048	0.551336	0	0	0.206056	0	0.16925	0.237855	0.195385	0.154072	0	0.326775	0.999364	0	0.113257	0.167404	0.015366	0.064379	0.059528
ENSG00000150712	20.667768	15.947402	15.969464	4.561346	10.61804	8.556808	6.931695	12.292182	10.946203	6.998498	12.829695	13.135724	20.597778	14.838333	8.213575	8.8287	15.504912	10.103139	8.273088	6.777564	3.765982	8.009059	15.372916	7.582692	10.813222	9.872194	13.412928	15.747832	12.168714	22.936204	12.455968	12.411333	8.769566	10.786493	13.276842	17.51949	13.589161	15.088052	20.008692	9.05804	15.466004	14.427702	10.372034	10.775568	5.497537	5.159247	6.399166	11.361159	4.546625
ENSG00000080815	9.142301	7.976941	7.495304	3.195619	4.603655	7.697291	4.723009	9.116162	10.460607	2.170727	8.312969	5.223133	10.137102	5.941067	4.155856	5.864953	6.58836	7.727154	7.559503	5.69455	2.463554	4.849736	7.625981	4.918739	3.547255	6.709675	6.146265	5.230986	3.067197	9.516335	8.120727	13.031364	6.881356	6.97782	7.824092	4.492388	6.41175	6.812558	8.383017	3.4597	4.835386	5.952565	6.486599	11.067652	2.854617	3.239104	3.79539	5.62027	2.073257
ENSG00000270641	1.069177	0.016861	0	0	0.070296	0.0385	0	0.093548	0.004063	0	0.039767	0	0.135341	0.053573	0.004647	0.00779	0.047479	0.032589	0	0.029767	0.027498	0	0.055983	0.067482	0.008647	0	0.03974	0.088618	0	0.317695	0.099471	0.055644	0	0	0	0.08609	0.052637	0.228854	0.014242	0.005615	0	0.103215	0.058276	0.075971	0	0	0.00448	0	0
ENSG00000171940	15.837028	5.965692	8.662752	2.22265	4.358353	6.39726	2.698002	4.26679	6.297837	2.958858	9.517005	5.653257	8.675215	8.724622	2.823467	4.385542	11.169284	5.715172	4.664659	5.346828	2.091329	2.001922	9.255946	3.085605	4.235331	3.271151	6.386452	16.947074	6.001701	11.811801	6.588075	5.167249	3.035518	3.680273	6.555791	7.718197	6.36382	9.166971	7.187559	4.289153	5.180772	6.576589	6.017464	5.193037	1.842621	1.03562	1.755469	4.922786	2.496525
ENSG00000156675	94.447786	83.62733	110.370554	38.455691	68.321408	64.467807	49.506288	98.859793	60.668766	33.727592	68.078879	73.94872	105.518681	113.401396	32.739696	59.522407	102.463639	59.022075	50.352089	52.973988	36.319272	56.460282	90.668465	69.079553	66.374368	48.273469	51.284858	88.948334	59.349589	123.792687	103.494546	108.87883	55.618468	56.851694	99.917071	113.994343	52.410873	142.515929	123.847819	73.166191	55.306795	65.030288	65.202323	74.09165	39.247788	38.159888	64.777237	83.321251	38.289824
ENSG00000049239	7.281703	0.676484	0.489061	0.567751	0.680345	1.853615	0.13382	0.55397	1.936889	0.229032	1.847401	2.320349	1.129427	1.225545	0.588753	0.937644	2.578073	2.978738	0.388544	0.909178	0.203231	1.409847	0.930954	0.347335	0.616254	1.296588	1.497919	1.153968	0.976955	4.108304	0.296537	1.145624	0.728998	0.255672	0.570887	0.84533	0.395971	0.801767	0.428546	1.796383	1.404219	3.332168	2.550636	1.240776	0.359545	0.515333	0.326378	0.327002	0.769649
ENSG00000152213	4.884013	0	0	0.543342	0.637437	0.251366	0	0	1.094265	0.295058	0.703173	0.567793	0	0	0	0.127152	0.442838	0.740894	0.041713	0	0.448831	0	0.076148	0.309783	0.035285	0	0.908113	0	0.242037	1.757074	0.095506	0.302746	0	0	0	0.245908	0	0	0	0	0	0	0.518832	0	0	0	0	0	0.424939
ENSG00000110719	78.797882	12.162283	19.709395	29.07647	17.437999	23.567432	11.379752	23.650667	24.20245	15.283369	17.40486	33.083921	20.790365	24.509733	9.991978	14.220251	20.66657	35.228692	12.486773	8.637899	11.531986	9.353399	19.998957	13.969916	17.604238	11.147379	47.707361	18.019062	12.102804	31.135136	19.140163	11.172839	10.07479	6.07901	24.34462	17.231479	8.368257	20.908409	20.654428	23.043594	11.831281	83.508393	42.875856	5.865209	5.457557	6.12835	10.330076	10.476769	8.337468
ENSG00000285781	4.134142	5.704191	8.005532	1.994461	2.765284	0.726972	0.560914	4.079984	1.054903	0.768	2.346505	1.593808	3.37872	0	0.329038	0.367736	0	0.329651	0.361911	0.903315	0.865372	0.712249	1.211245	0.497734	0.714327	0	4.220906	7.669336	1.049987	3.098542	0	0.145928	1.851897	1.978447	3.646326	0.711188	0	0.327369	1.512649	0.265069	0.634166	2.436162	0.500169	1.120705	0.974254	0.256005	0.370095	1.439868	1.638614
ENSG00000140749	18.578278	1.555802	0	3.280061	1.017462	1.797151	0.573287	0.529833	13.298288	1.60913	0.827402	2.221317	2.11904	0	0.050444	0	3.129271	4.624259	0.221937	0.046162	0	0	0	0.091568	0.140802	0	3.364931	1.282666	0.257556	3.22073	1.429164	0.201348	0.397477	0	0.279507	0.186911	0.499975	1.505656	0.850309	0.243825	0	1.637589	2.357919	0.025772	0.089617	0	0.048633	0.662233	0.18841
ENSG00000143158	28.829782	30.366915	38.510284	19.9374	17.215803	19.341627	32.955515	25.49774	42.161503	21.422848	18.877368	23.195586	42.243575	35.995857	12.869578	12.822182	23.056189	37.481182	26.591517	10.316315	16.989121	18.46401	25.20661	16.781461	17.079142	21.761413	12.115209	48.409284	15.832872	38.180289	24.161013	44.200957	23.433005	19.417811	23.831028	27.570032	45.249454	49.480089	34.295624	32.026968	14.468959	27.557044	11.449635	36.222353	22.686183	15.174805	17.729556	33.64922	22.232979
ENSG00000161551	8.530303	1.047489	1.846553	3.149773	1.247744	0.451031	1.26547	2.252468	2.899216	0.712322	2.805777	2.65869	1.399802	2.329758	1.558912	1.659288	2.781073	3.136021	3.592612	0.815183	2.58687	1.707326	3.552476	2.459216	2.912361	4.22113	2.412425	1.546755	0.694866	5.955974	3.863569	1.90951	1.406607	1.884609	3.564785	2.326526	3.608734	6.019364	2.085518	2.272473	1.073049	2.261895	2.383796	0.707954	2.099091	0.924111	1.431369	2.01155	2.541587
ENSG00000148824	26.540396	24.70979	41.170129	15.149436	15.756527	9.543013	28.950983	22.849056	38.814239	23.482827	27.460151	26.396647	25.240124	35.70166	15.217419	19.097761	39.269283	29.270129	27.094765	16.002849	21.309994	12.693809	23.16962	25.143137	26.94792	31.740523	14.164348	17.458506	10.677831	39.380308	32.817847	33.278384	19.447982	19.37836	16.304573	25.194027	33.034065	58.469624	24.349751	19.912356	14.826536	23.34282	20.416128	23.882145	22.030852	15.502885	19.736983	22.881006	16.328904
ENSG00000111271	4.752672	2.759576	4.120871	0.89994	1.63492	1.591882	0.968958	2.785342	1.564478	1.569608	2.363592	0.274972	2.044684	0.58454	1.056747	1.02669	2.138399	0.926374	1.928398	0.978025	1.966003	0.74083	2.616148	1.678459	1.463637	1.628726	1.971776	1.50127	1.609441	1.655543	5.307395	3.722692	1.892416	0.802276	5.32301	1.846534	1.59828	2.867413	2.686653	2.147604	1.753183	2.585214	3.696438	0.466271	0.46934	1.948032	0.740948	1.770497	0.897035
ENSG00000040933	8.291141	2.096034	2.163404	1.454527	2.695182	1.062814	1.759234	2.294166	3.240864	1.957696	2.674054	3.687977	2.701237	2.701843	0.548885	0.961513	2.070427	2.242878	1.187094	0.829622	1.070513	0.430533	2.427123	2.160631	1.250897	1.241772	2.795345	1.280667	1.02337	4.111836	5.451483	2.847304	2.152056	1.516264	1.685819	1.268252	2.445042	3.138542	2.268157	2.295337	1.114343	3.319248	2.271044	1.606933	1.166858	1.122818	2.182112	1.332783	0.967458
ENSG00000110852	10.394169	0	0	1.954562	1.890366	0	0.786552	0	5.635473	2.961594	1.233913	3.885764	0	0.110821	0.908382	0	0.378827	7.367255	0.428201	0.237505	1.621141	0.140451	2.041086	0.588901	1.126889	0.907253	1.997612	2.93304	3.312823	2.346296	1.797419	0	2.288482	0.231193	3.675064	0.240415	1.653674	0.387331	0.198857	0.418161	0	3.399733	1.775347	0.441993	0.038423	0.555309	0	0.349457	0
ENSG00000182473	36.159477	29.432894	33.987788	14.903229	23.733572	19.437685	19.624235	29.998371	31.432578	13.468712	25.168961	35.009612	25.595077	30.108766	11.060071	18.272521	30.734386	27.723528	24.762812	12.588085	16.12489	13.413613	32.931064	18.806905	30.098352	24.75599	20.960907	16.704441	22.506037	36.259816	30.385223	28.71336	19.650483	19.626468	26.052487	31.626367	21.99429	46.320975	39.255932	22.855723	25.634458	30.623779	25.351404	30.210943	18.263752	10.35682	20.131758	25.97256	14.858332
ENSG00000100077	19.945363	15.615199	18.098184	5.050166	9.291495	9.292567	4.819207	17.88318	9.177193	5.647716	11.453095	7.296244	20.980715	12.336138	4.516899	9.242697	12.697568	9.167203	6.344207	5.324886	3.084644	4.510854	9.996924	7.532446	6.713269	8.400724	9.330566	19.065011	7.167433	13.315453	9.625814	17.264598	9.464701	14.45191	14.078869	11.090203	8.115431	11.267514	13.943647	7.752138	8.768641	14.403557	5.862725	18.060142	3.605204	3.16629	9.158226	11.377691	4.672707
ENSG00000099917	47.566681	26.548117	33.772715	13.926557	23.077167	25.769461	16.017441	18.523337	23.00278	9.525355	27.128383	24.478561	29.633249	34.278635	11.29562	23.529647	37.888976	18.296451	15.261622	21.126868	12.850904	10.979257	34.430589	19.207755	24.599103	19.299508	19.818622	20.599315	21.915491	35.345185	31.713056	27.226281	18.424191	15.930418	30.365133	26.354154	11.41222	32.910105	28.990344	15.023169	12.050965	32.622498	30.408208	18.958453	13.775167	9.814704	17.578632	20.811899	11.486352
ENSG00000167930	9.520852	7.167315	5.980838	3.768399	7.624903	5.349926	5.619941	5.818766	6.193911	2.183371	5.828988	5.122967	9.308741	8.568224	3.732651	9.683079	7.814478	6.005193	5.753782	6.54482	2.740847	3.93671	7.221292	8.012047	11.369279	5.523988	7.083345	3.059788	5.651292	10.945324	6.964322	8.826909	7.943226	6.407299	9.510785	9.224549	3.105484	6.607424	9.414856	9.251397	4.095884	5.539638	9.365167	13.571804	2.710577	3.132031	9.246107	8.130332	2.849352
ENSG00000115507	1.274264	0	0	0.695476	0	0.896297	0	0	0	0	0	0.396976	0	0.346443	0.360602	0.453388	0	0.406432	0.148735	0.123746	0	0	0.678802	0.204555	0	0.315134	0.616774	0	0.747961	0.15281	0	0	0	0.662516	0	0.521926	0	0	0	0.381277	0	0.61612	0.154167	0	0.080078	0.368238	0.173827	0.136557	0
ENSG00000241057	0.375422	0	0	0.329304	0	3.762936	0	0	1.306308	1.208864	1.363753	0	2.343004	0	0.23904	0	0	0	0	0	0.825138	0.194038	0.239985	0.650869	0.834018	0	0.204427	0	0	0.945433	1.504966	0.954124	1.076294	0	0	0	0.761535	2.051259	0.366303	1.155407	0	0	1.090089	0	0	0	0	1.146617	2.008836
ENSG00000102172	154.01415	134.784946	200.383985	89.22961	100.229532	83.66105	96.208051	89.804893	245.242385	100.639858	117.892434	183.824154	192.847025	203.956816	66.200292	87.136931	198.543439	236.661174	123.243849	64.887549	75.14212	87.079292	140.301318	82.089696	98.832838	116.760003	88.092777	76.056716	166.623039	174.642898	151.109869	189.584009	147.815929	90.310691	120.017842	120.386835	151.364604	249.593992	187.478468	100.699868	78.5118	129.308837	102.612312	96.015695	96.432519	67.458965	74.465961	161.333666	83.599922
ENSG00000254893	20.190258	5.531739	29.087303	11.852095	12.881739	18.02498	11.519449	10.38664	36.964125	15.580024	15.162229	11.430776	37.80215	22.168183	6.675032	13.469569	25.079274	14.984849	21.481867	12.669199	9.509156	7.425196	8.314737	5.273016	18.746527	16.592763	9.302726	31.954939	14.989279	17.879761	25.370742	19.900216	8.070267	11.231403	18.264479	8.473293	21.702906	37.07982	18.752755	13.742052	11.792909	7.180853	6.200742	25.766526	18.117171	3.89508	9.653037	22.219461	13.850713
ENSG00000167302	2.293789	0.572907	1.032058	1.479102	0.663477	1.046539	1.435526	1.209247	2.588563	0.614223	1.013399	3.198287	0	0.101129	0.631572	1.455815	1.037089	2.570535	0.260501	2.239577	0.467167	1.538015	0.396294	3.439344	1.909764	0.938295	1.687877	0	2.620014	1.962672	1.143185	0.94534	1.421848	0.210974	2.478788	0.804427	2.123846	2.238558	0	0.667782	2.738807	0.674435	6.975348	0	0.245441	0	0.152224	0.398618	0.294866
ENSG00000140199	8.803233	0.92185	1.39253	1.277491	2.762372	1.736581	0.478214	1.570512	3.408512	1.457787	2.38933	2.6081	1.778741	1.454344	1.040064	1.370902	2.47995	3.293035	1.065378	0.988096	1.566053	1.340505	2.925289	2.205015	0.819946	0.999123	3.693647	1.749607	1.357972	5.185714	1.34961	1.637318	0.96519	1.262412	0.263948	1.419406	1.438915	3.436122	2.226435	1.688517	0.642679	7.270946	7.051108	1.4278	0.648819	0.268707	0.734817	1.403074	0.533768
ENSG00000179335	5.853353	2.371356	4.358446	1.834725	2.968907	2.502488	2.69492	3.783906	4.019378	2.020153	4.005673	3.091771	3.264762	3.162042	1.514633	3.501509	2.649084	2.972967	1.335677	2.412455	3.01375	2.351439	5.288932	3.334558	4.092101	3.395971	3.7009	1.319323	2.891534	4.441151	6.155268	4.283056	2.450533	1.640301	5.007713	3.767332	3.357564	4.81081	4.811198	2.177096	1.065976	4.157215	4.68196	2.671168	2.259346	1.061631	1.473021	3.246375	2.226581
ENSG00000160298	1.453944	0.542882	0.7946	0.10821	0.518682	0	0	0.61386	1.030218	0.087305	0.680203	0.098826	0.691356	0.610909	0.645227	0.376232	1.412683	0.393478	0.786829	0.423585	0.442683	0	0.577368	0.980273	0.287112	0.196129	0.671755	0.059443	0.501315	0.887636	3.108519	0.485223	0	0.993336	0.518135	0.792585	0.039721	1.004797	0.773798	0.372891	0.040551	0.958633	0.671638	1.031938	0.124595	0.04911	0.378645	0.084988	0.733456
ENSG00000149573	9.771489	5.000065	5.5395	3.28038	5.767354	3.390885	2.889407	7.906258	11.097073	2.380129	7.989501	13.143449	2.871186	8.34062	7.275921	3.707745	13.365636	10.230095	2.682765	8.057985	2.935591	4.295383	12.949233	4.61511	3.404021	7.138881	3.818273	11.650526	10.764727	12.683447	4.971239	4.510264	5.002465	1.629532	5.115732	4.614485	4.653493	10.241543	14.253717	8.067742	1.493939	2.542819	7.28174	3.886237	2.717402	2.484709	1.394963	9.059182	1.698475
ENSG00000102805	2.327765	0.654207	0.631015	0.211222	0.343618	0.402271	0.096805	0.514439	0.633074	0.066273	1.233139	0.206301	0.496179	0.283698	0.349241	0.428394	0.460027	0.712582	0.435662	0.401439	0.159618	0.276578	0.162483	0.235799	0.190207	0.309672	0.284101	0.415133	0.146782	0.596794	0.348586	0.594995	0.124648	0.352832	0.479842	0.568112	0.217095	0.743667	0.208848	0.406576	0.147754	0.574878	0.301047	0.374262	0.064314	0.139175	0.123183	0.490309	0.174983
ENSG00000175536	5.622932	0	0	2.480189	0.229249	2.034041	0.232506	0.716275	1.311813	0.265288	0.778125	0.960951	2.368157	0.262071	0.681953	0.228647	1.393552	0.990672	1.200135	0.187218	0	0.664282	1.403533	1.361692	0.824844	0	0.816489	5.852322	2.263213	0	0.472284	3.084937	1.30498	0.182243	2.267174	1.705608	0.193117	1.017739	1.724284	1.030075	0.492881	1.514731	0.466484	4.215762	0.212016	0	0.328734	1.101865	0.50942
ENSG00000226642	4.34311	0	0	1.361726	0.593374	0	0.133734	0	0	0.549324	0.839188	0	0	0	0.823725	0	0	0	0.970735	0	0.232114	0	0.531631	0	0	0.32908	0.301907	0	0	3.324422	0.740867	0	0	0	0	0.763032	0	0	0	0.639883	0	0	0	2.404806	0	0	0	0.594166	0
ENSG00000125901	46.131445	41.814721	72.310689	36.762251	45.285063	43.525223	56.94047	52.128075	67.365765	50.434024	52.776969	90.570253	58.999419	113.311145	44.768486	52.184381	68.696122	49.587276	51.989095	38.805213	35.029376	56.675582	63.384727	48.538424	83.557247	51.268025	60.403	28.615902	73.950939	108.810436	76.097061	61.540678	48.493089	52.871542	47.640898	93.635721	67.786266	94.927433	90.021951	54.831774	39.628017	64.953836	63.972195	84.037334	59.02022	31.521863	46.350908	82.781156	51.197197
ENSG00000174586	2.778304	2.674491	0.361345	0	1.207946	0.458019	0.439782	0.532253	0.531702	0.774189	0.394236	2.093515	0.185779	0	0.718661	0.463374	0.564832	0	1.276896	0	0.545216	0.179497	1.720508	1.003489	1.800207	0.231894	0	0	0.423379	2.123987	0.626483	0.551639	1.244546	0.073866	0.510515	1.15219	0	1.938789	0	0.334007	0	1.794618	0.756299	0.056487	0.417394	0	0	0.39078	0.309716
ENSG00000139719	11.082123	4.587441	5.849194	2.56506	3.91205	2.265035	1.805375	3.880308	5.642161	2.395262	3.811397	2.581209	5.766203	3.47044	1.933388	3.715974	3.505053	4.453834	3.887377	2.648249	1.846081	1.87929	7.566325	1.207104	1.913416	3.013321	2.738172	3.079073	4.951394	10.784829	1.504101	2.60513	4.810046	3.274447	2.95679	4.505857	1.412346	5.789112	4.86866	3.229113	2.420894	3.934582	2.569223	3.221258	2.97533	1.350953	3.146188	2.872667	1.977785
ENSG00000085733	96.609383	84.710125	145.255114	51.309372	68.093223	69.152022	74.532141	110.870447	122.088823	44.346856	89.255337	157.439601	92.346508	136.400461	47.622099	68.953671	114.559067	129.641934	86.326522	43.685661	41.120341	67.40551	111.278879	56.076744	67.128963	99.475748	61.735853	30.502402	83.315383	126.348439	107.975205	106.331867	81.345921	73.831496	123.059892	143.359209	91.349777	185.512412	139.123096	81.636194	59.875863	80.770732	80.864469	69.704174	68.959301	49.133691	56.166771	131.300935	54.561873
ENSG00000079387	4.934775	2.522758	5.287462	2.32822	3.955364	4.231716	0.911717	3.23001	2.770726	1.955699	2.66983	3.073391	5.062459	5.001219	1.564359	2.017315	5.230292	3.456031	3.735422	1.370377	2.399992	0.738033	4.550555	1.007234	2.139699	2.823029	2.241169	2.209855	2.901329	5.756622	1.700427	4.411793	5.478381	1.607898	4.296922	3.591778	2.290723	6.425226	5.573009	3.602961	3.826777	3.929312	2.210293	3.155939	1.840895	1.669657	0.928116	2.200858	1.797812
ENSG00000149187	18.769819	10.069623	13.78965	3.349286	6.854355	8.092415	4.385493	11.932845	5.623461	3.233243	7.963421	7.824014	11.32134	9.216325	2.706863	7.606473	9.779496	7.937442	4.687488	5.296915	3.303952	3.48809	10.082675	5.587111	4.155834	4.773122	6.418891	7.922127	6.883188	10.37454	6.825727	9.08359	5.974586	6.459355	11.721997	12.386527	4.102872	9.74589	8.685848	6.90054	6.313548	10.107193	6.558784	8.413168	2.404436	2.994106	6.091503	5.545523	2.613329
ENSG00000117054	22.053652	39.083797	40.79345	18.065674	20.4751	14.473709	23.9265	28.50683	28.768449	21.850185	24.608966	33.89236	21.762981	22.67897	13.591642	9.488357	19.667151	38.947569	25.978561	5.19735	11.666408	11.54159	22.276989	19.303848	24.362254	24.645795	14.906319	12.076025	19.248669	27.287747	17.484155	23.764031	24.029196	19.416987	23.511671	25.797221	28.173627	35.540864	27.010041	26.671074	24.430968	23.992148	9.95815	22.352789	23.432946	12.936652	18.730246	26.185107	16.312051
ENSG00000139218	39.602201	24.075018	32.751088	10.610369	16.776678	15.487752	10.941389	26.381863	23.82144	11.654504	20.749387	20.324694	30.134262	22.253417	9.559899	3.444178	21.841789	22.558113	14.079095	13.146284	8.146031	12.733732	22.385944	15.573697	14.764665	14.254492	17.125232	22.824772	16.0532	26.372786	16.825108	22.871365	15.310162	15.671834	32.719761	24.846533	16.975216	32.912101	25.226198	17.573129	15.803669	21.043938	13.270865	20.663322	11.67046	8.789605	12.636526	18.782752	10.976086
ENSG00000263535	54.193716	57.786917	85.637532	23.62756	35.863511	34.848417	31.790118	53.524715	44.54291	24.781718	39.896876	46.034144	59.238947	44.463606	18.069934	35.084712	63.479497	31.604519	34.360548	19.432031	18.52631	28.341706	57.191521	18.717002	37.994165	28.977922	28.98607	54.729615	57.988363	79.025278	28.923564	43.193984	54.240739	26.327287	46.761958	52.296103	28.910121	67.951669	69.929613	45.521213	26.562763	27.036629	22.928777	21.384705	41.261172	29.786284	31.003679	47.01128	33.555001
ENSG00000204574	38.272639	52.441376	52.783401	31.466242	27.89266	28.643628	45.710744	52.357277	69.526131	36.817375	44.787449	70.252144	42.713628	40.872879	25.330372	26.207893	59.816153	62.379334	42.867379	23.581235	26.046608	34.360695	46.492865	32.327131	52.799561	44.850784	35.883101	20.475986	27.575176	54.866272	71.010714	65.025373	36.903554	39.840005	48.466195	42.850741	50.383774	109.607875	66.907374	43.997543	36.224957	46.160626	47.912743	48.766791	39.922314	20.705246	31.76988	45.028452	41.887511
ENSG00000179241	10.197608	8.433635	7.465653	4.875282	6.149991	6.957481	5.146674	8.16387	7.027826	2.146707	10.843624	6.312715	10.46511	11.179617	3.793866	5.203704	6.084808	5.934252	5.525373	4.130471	4.052284	3.456976	9.153332	5.716265	8.747876	7.128995	5.873472	6.609116	4.019558	9.184445	9.157759	10.793731	6.329845	5.670396	7.588741	10.79303	5.308088	10.406301	10.754188	5.327371	5.852517	5.098614	6.428071	11.185372	2.917108	1.925073	4.872039	4.966944	2.240334
ENSG00000177409	64.753138	26.784449	31.484124	9.400795	19.304737	13.800626	10.828145	39.29559	21.351533	13.198431	16.819127	26.119951	31.148647	18.743852	7.05235	1.608523	22.982416	17.524297	12.421623	12.055594	9.709161	5.265139	23.94759	10.267435	91.192373	11.91372	12.915738	24.519545	19.926527	14.442518	11.622715	30.421695	14.386364	23.551642	19.245716	20.984731	13.85745	38.805903	22.39323	19.826534	23.065147	20.984279	7.941719	29.500871	10.466266	14.44539	20.036616	11.511102	8.421815
ENSG00000008083	22.708817	13.67431	11.921726	9.578168	9.215384	10.068096	6.755309	9.549556	15.707323	10.138364	9.79433	13.024515	15.631033	9.669163	4.911308	8.988563	13.743935	11.866314	5.945798	5.590312	6.35002	4.566424	15.1893	10.75004	9.783072	7.973425	18.886596	7.077532	7.853717	19.778694	19.175155	15.130137	6.814619	7.149639	12.114953	9.312615	7.747394	15.118286	12.526592	9.187555	4.955206	21.776356	19.616106	14.302937	8.081033	4.231522	8.29413	5.281418	8.166464
ENSG00000186832	12.350751	0	3.477029	3.735081	3.816092	0.599752	0.673096	0.345599	5.380007	0.4096	2.111855	7.418452	1.806079	13.403435	3.454903	3.640585	15.224616	4.681039	0.253338	2.619614	1.492767	1.549142	10.33963	0.925784	2.326664	1.840324	2.363708	0	8.147902	10.07646	2.941649	2.626701	2.963035	0.571551	0.060772	3.383221	2.70216	8.053271	6.101016	1.868738	10.463733	5.79057	21.832369	1.714679	1.812112	1.920037	0.12689	9.037938	1.351856
ENSG00000166523	3.565128	0	0	1.702574	1.536791	0.104486	0	0	18.276875	1.177412	0.089935	0	0	0.040386	0	0	0.092037	0.947594	0	0	0.062189	0	0	0.715378	0	0	2.588409	0	0	2.351418	0.635184	0.16779	0	0.084254	0	0	0.178563	0	0	0.342879	0	1.077361	0.251607	0	0	0.110384	1.337414	0	0
ENSG00000124209	14.779331	11.318991	18.374017	6.642032	9.88107	7.581957	5.166387	16.298307	11.743358	3.076062	11.827238	10.869828	13.883853	17.507915	4.353491	7.335479	14.999968	11.408381	7.068632	6.07749	2.029985	4.267123	10.079387	5.698463	7.060863	4.886413	8.889869	12.142827	14.128596	20.690765	8.968531	8.678587	9.084208	6.074271	12.649103	14.628912	8.176953	14.905762	20.025127	6.396913	5.832762	11.840599	6.263189	11.469001	6.090012	2.678644	7.416435	8.17959	6.166751
ENSG00000102265	103.796887	16.468974	19.382316	32.209299	22.328807	21.934161	12.940582	10.506282	105.700841	20.006775	34.10514	34.471886	19.664381	27.591963	16.605514	33.007538	59.140192	38.881678	22.856711	13.80648	12.821022	11.322653	17.814352	21.702834	16.553475	25.474367	49.095039	45.138715	21.983075	91.143429	29.930088	28.847841	15.380734	16.102136	28.303785	29.137931	21.899717	30.587924	37.224129	24.76693	13.990457	54.798481	57.551583	16.143386	14.497382	11.904626	11.984087	29.321733	14.708001
ENSG00000167740	4.937951	4.829497	10.241395	3.950199	6.024568	5.209912	7.074916	9.796976	11.68373	3.473599	10.314085	8.445483	4.543409	9.585555	2.735376	10.278108	5.048136	8.252899	4.01154	4.171934	5.581592	5.308572	6.691875	2.539741	1.842943	6.638389	4.248375	6.595559	11.518005	10.978638	9.461973	6.065668	4.636278	8.192151	10.394619	5.854028	4.763413	10.698297	7.419743	5.129036	6.090039	6.76871	3.40528	9.28457	7.428931	4.696786	5.304632	6.699374	4.932174
ENSG00000214176	12.533728	1.553934	1.094605	1.588407	2.519429	2.429182	1.28229	2.883446	2.830055	1.832598	2.431549	2.415342	2.490953	1.540291	1.87777	1.408278	2.007542	3.820287	1.295385	1.08528	1.738238	1.430665	2.455716	1.846316	2.65129	2.222556	4.028762	2.617685	0.588699	4.625473	5.413324	1.709405	1.483296	0.396165	1.20169	1.31982	2.017392	2.617997	1.615429	2.915945	1.547634	4.418499	6.544428	1.253891	1.009563	0.442139	1.048096	1.255852	1.415001
ENSG00000263740	655.242306	742.565653	527.221065	811.955104	1697.632183	1595.762758	450.887152	544.704425	183.617067	1234.342818	1525.785249	211.571757	629.653289	492.133656	768.60292	1678.747318	797.020013	162.394287	331.505634	1339.03161	1745.432294	1362.208757	543.53521	403.782184	378.004595	1357.934871	1918.826953	1470.934949	1020.252403	676.180285	277.603461	332.313266	269.368144	636.704639	1430.747178	1169.529804	459.347523	335.266108	724.143377	285.233647	1729.887172	1497.594512	729.11262	295.846217	349.318049	502.377288	412.0932	373.17143	1132.659645
ENSG00000168036	47.156216	24.254236	31.859528	9.454493	19.37157	18.972213	9.59682	22.695158	22.451496	8.11122	21.57401	22.591821	28.4346	24.075074	6.824355	12.960193	32.063828	17.130479	10.266708	10.72329	4.934068	7.154462	21.101802	10.391711	11.480532	13.3685	24.880986	33.296263	23.153859	37.970719	14.025811	15.61317	10.176234	8.625076	23.456743	24.21311	14.571295	19.00372	30.523836	16.431993	12.922249	31.910869	15.742306	10.541176	10.453602	9.97268	8.456813	13.325317	6.677931
ENSG00000284691	2.586105	0.651093	0.344972	0.314089	0.10645	0.603426	0.269907	0.47118	0	0	1.400105	0.250994	0.425666	0.324509	0.063332	0	0.878189	0.031725	1.149379	0.318756	0.312307	0.565501	1.319338	0.747255	0.235699	0.265664	0.270808	0	0.060629	0.930378	0.398731	1.516733	0	0.761609	0	0.439993	0	1.299597	2.887228	1.052279	0	0.108209	0.342964	0.258851	0.140641	0.184781	0.488465	0	0.059136
ENSG00000197283	0.901641	0.542469	0.732919	0.672249	0.12062	0.07432	0.326222	0.10992	0.313732	0.30708	0.255882	0.489805	0.231114	0.137889	0.134554	0.496249	0.445168	0.476308	0.088798	0.049252	0.318489	0.116504	0.180115	0.944418	0.66768	0.100342	0.061371	0	0.05725	0.385195	0.666412	0.262567	0.666421	0.311633	0.397625	0.016619	0.203218	0.441774	0.054984	0.281827	0.090765	0.291203	0.756777	0.183316	0	0	0.025945	0.108703	0.301536
ENSG00000122432	2.419247	0.276012	0	0	0	0.661756	0	0.124839	0.922856	0.088775	0	0	0.894725	0	0	0	0	0.114315	0.878518	0.052208	0	0	0.859158	0.491918	0.132703	0.159546	0.097581	0	0.801046	0.354587	0	0.379534	0.577977	0	0	0.369936	0	0	0	0.3447	0	0.487388	0.552863	0.233181	0	0	0.330018	0.115226	0.213088
ENSG00000224616	0.952218	0	0.018347	0.148488	0.169848	0.055815	0	0.54542	0.309242	0.183445	0.120105	0.355978	0.245258	0.043148	0.117892	0.197635	0.393319	0.809904	0.518678	0.184943	0.06644	0.218737	0.219807	0.168143	0.172366	0.306137	0.518508	0.285492	0.494436	0.11419	0.148446	0.022408	0.189577	0.067511	0.5288	0.171608	0.047693	0.289044	0.180656	0.366321	0.073034	0.690611	0.28801	0.395803	0.43384	0.353794	0.032474	0.306134	0.377422
ENSG00000079246	98.42795	96.591488	131.677997	51.754125	73.258284	61.323343	73.122491	92.074247	122.557528	63.190263	76.706086	117.805613	109.457913	100.027891	38.295333	66.328016	103.971476	131.31102	96.643473	49.421858	40.359977	57.030699	94.553579	69.467454	68.071514	77.291352	61.03647	99.947949	73.288743	107.253806	81.696634	134.451374	81.513243	62.421699	91.810794	112.255547	78.75988	182.853714	126.885444	82.879395	68.760931	103.512336	37.549813	93.72756	70.506302	52.165446	54.365603	105.017817	58.487032
ENSG00000165168	74.991277	0.834502	1.571638	0.881376	3.294638	4.15745	1.72864	0.329405	31.247378	1.805634	6.73203	12.746855	1.124213	4.258463	0.831094	0.36803	23.48348	28.686839	0	0.573992	1.05165	0	1.385388	4.383559	0.116718	0.701637	4.505902	4.153394	0.400315	19.527573	7.384687	1.18922	0.105907	0.921919	0.202736	1.045846	0.799307	1.591349	3.075777	1.762226	0.680007	10.449047	10.154399	0.448641	0	0.475818	1.179203	1.26683	0.995668
ENSG00000079459	51.904033	93.661065	102.340209	23.472922	42.047594	50.921806	40.143232	37.52666	78.391776	31.667194	70.527992	62.66662	128.519685	54.752894	24.097585	43.721166	54.558101	67.607557	51.919781	29.375788	25.621004	33.796789	65.699854	40.461293	35.957045	44.600103	40.418633	59.865001	49.869267	55.450686	40.145365	50.487941	45.208756	43.438119	61.335524	62.239809	50.942754	100.752864	78.500552	36.500142	43.367407	52.68034	20.957868	53.580554	32.062557	15.94165	25.101605	46.829363	37.787782
ENSG00000185803	1.04136	1.871239	1.637306	0.097433	2.228976	1.025466	0.150709	2.514887	0.502457	0	1.891416	0.077861	0.024759	2.661345	0.265224	1.148612	0	0.664293	0	2.427078	0.174385	0.645877	1.553256	0.722163	1.521725	0.43266	1.436522	0	0.846349	1.848225	0.389623	1.999644	2.089828	0.236258	2.77586	0.818939	0.438122	0.692679	1.287018	0.747813	1.214037	2.416843	1.36068	1.377612	1.217221	0.257943	1.576819	0.223195	0.82551
ENSG00000050393	29.760476	31.89175	45.395719	36.537094	17.933668	24.94322	48.618355	25.666774	64.531359	23.070561	23.359757	55.980848	50.421659	26.928703	23.808263	20.601815	24.30261	51.517913	35.580214	20.025053	20.487177	32.161137	31.271005	30.562687	35.998672	43.505238	22.724324	34.416185	24.736745	42.416972	38.821213	58.320173	33.518601	40.862437	39.412466	31.905997	60.861604	92.124145	42.766726	39.978888	20.285408	28.002775	26.006735	51.617382	36.652283	14.025017	33.698479	41.439763	29.697739
ENSG00000205269	9.900861	1.97851	1.244096	0.493226	0.933808	0.997308	0.298153	0.351196	1.241408	0.8885	1.320652	2.228962	1.365694	2.01639	0.154323	0	1.66688	2.481501	0.381918	0.324811	0.060881	0.225487	0.573255	1.0575	0.516902	0.237363	0.580701	2.256314	0.393967	4.07203	1.321377	0.923969	0.321369	0.618613	2.023709	0.643288	0.600899	0.126671	2.388491	0.736603	1.182293	1.779809	1.557064	1.024971	0.411244	0.432251	0.50586	0.864926	0.576399
ENSG00000275708	823.060387	63.614999	53.562384	309.573546	120.437333	203.992936	68.870854	387.975248	61.318656	186.222964	249.515642	50.349845	20.066526	105.94544	56.789278	182.09821	188.590731	76.750911	29.344956	116.841314	184.940899	290.201393	458.406784	67.10941	221.632631	253.140464	360.498244	552.401366	84.649979	235.160769	250.516626	37.01824	63.066351	23.426284	335.077085	138.750167	69.615571	127.411919	49.644289	61.254199	154.811717	576.316275	109.499459	12.072796	31.485448	111.646936	10.288628	35.794554	52.671183
ENSG00000101849	7.986489	3.919769	5.258712	2.609775	2.934156	2.628518	1.699248	2.743636	4.598966	1.960486	4.514122	3.442439	2.372087	4.900103	1.707712	2.353882	7.200889	4.585185	1.335696	1.51412	0.179652	2.267235	5.158637	1.839268	1.645363	1.45392	4.063259	3.023491	3.129192	5.025994	5.074727	3.706048	4.083762	1.511068	4.513836	4.380071	3.395908	3.873827	6.989997	2.430425	0.416901	8.312425	3.71211	2.311078	2.278745	1.355241	2.04153	3.732631	1.304011
ENSG00000105429	2.981422	0.401246	0.783055	0.467177	1.259793	1.099442	0.607426	1.247522	0.875585	0.554457	1.454552	2.045195	0.399152	1.463765	0.565202	0.823923	0.555966	1.403325	1.020348	0.820806	1.066391	1.306574	1.455601	1.873514	0.720212	1.254171	0.924691	0.781063	0.439139	1.645343	1.268662	0.989041	0.573977	0.886554	1.429698	0.995898	0.452331	1.604487	2.155866	1.076436	0	0.713777	2.255295	1.268042	0.360169	0.559247	0.89436	1.414506	0.160622
ENSG00000127804	5.42651	3.786018	2.779913	0.925779	1.625056	3.151584	1.900316	3.447353	3.755599	1.775706	3.277843	3.99914	6.036544	2.720586	0.93512	2.577316	4.985434	2.778821	2.49291	1.747728	0.969158	2.48307	3.508633	1.891658	2.433171	2.637242	2.222936	1.410532	2.154578	3.51941	2.63436	4.228072	1.445109	3.473158	2.488237	5.006456	1.727995	4.778026	3.157394	2.307843	1.305893	3.18193	2.267724	3.562903	1.914701	1.174578	1.94825	2.480852	1.065563
ENSG00000077380	42.475625	43.982122	49.796672	27.737572	25.195413	21.180891	25.418145	29.318116	53.744361	25.813831	35.35017	52.29399	42.29	41.112735	17.964068	21.007497	42.022672	47.490081	40.244511	19.257497	17.469393	28.541937	32.938297	24.114757	26.93413	35.099269	22.134304	28.513568	38.63832	40.376012	37.333652	48.927743	31.9312	33.5763	42.065708	39.684886	42.261584	76.127569	46.386435	36.961767	19.451381	34.351996	24.624569	41.168618	21.581299	18.265432	20.556017	39.458773	31.449658
ENSG00000241743	0.460984	0	0.000432	0.000437	0	0.000656	0.003826	0	0.000866	0	0.001412	0	0	0	0	0	0	0.001191	0.004357	0	0	0	0.004772	0	0.001106	0	0.007453	0	0	0.0094	0.011971	0.000527	0	0	0.000732	0	0.018508	0.006503	0.006677	0.004308	0	0	0.002258	0.009714	0	0	0.000191	0.0012	0
ENSG00000227827	0.173574	0.267341	0.07525	0.045676	0.046441	0	0	0.060459	0.036238	0.021497	0.443336	0	0	0.05309	0	0	0.241973	0.103804	0.083573	0.12642	0	0.246709	0	0.144193	0.359896	0.086925	0.189031	0.029273	0.529011	0.24978	0.434882	0.00919	0.077753	0.055377	0.025515	0.550269	0.097803	0.061851	0	0.033387	0	0.023604	0.125999	0.084696	0.006136	0.072552	0.10655	0.348771	0
ENSG00000157654	6.261058	0.201476	0.057742	0.417241	0.139996	0.526966	0.025815	0	2.330439	0.683364	0.323986	0.523476	0.084819	0.106693	0.060575	0.247523	1.04994	1.031684	0	0.006929	0.059742	0	0.190044	0.752517	0.221914	0.084699	0.505083	0.064177	0.82635	0.915538	0.419507	0.100743	0.063924	0.020235	0.083909	0.476947	0.62182	0.519805	0.243663	0.192143	0	0.705074	1.817121	0.038684	0.040355	0	0.0219	0.221744	0.36765
ENSG00000134516	29.35058	0.829761	0.435185	2.162969	1.926738	3.525527	0.276339	0.228029	7.20587	3.094457	2.77446	6.263776	1.595378	2.725424	0.642624	1.281117	4.436435	9.805208	0.276999	0.516548	0.188424	0.056394	1.028778	3.334014	0.226234	0.485706	7.129592	2.281738	1.086298	11.255922	1.45433	1.409607	0.381233	0.452539	0.577412	0.748117	1.684545	2.838256	1.397285	4.711682	0.26361	11.024321	10.504424	0.106481	0.254558	0.081079	0.368381	0.955886	2.205595
ENSG00000281344	0.556747	0	0	0	0	0.001155	0.001585	0.00061	0.012801	0.001085	0.001989	0	0.004686	0.001786	0.002091	0	0	0.00908	0	0	0	0	7e-04	0.000633	0.007135	0.006823	0.010731	0	0	0.025209	0.005267	0.019478	0.003924	0	0.001931	0.006458	0.004935	0.028611	0.001068	0.001264	0	0.006551	0.007948	0.003206	0	0	0	0.000704	0.002604
ENSG00000155975	12.19767	14.570629	19.646022	8.948483	8.158892	9.871465	12.805044	11.63876	15.768095	7.736317	12.000382	15.364044	15.488742	13.868015	6.692763	6.904509	14.384985	15.340947	8.461572	5.559243	7.224556	9.361096	14.900449	6.95558	15.396435	11.826324	5.862028	8.97646	11.828567	12.466584	13.317077	14.012638	15.315672	10.063047	12.931791	12.303897	11.080064	21.183773	10.864541	13.810812	6.208609	10.253963	9.07241	12.324633	7.160139	5.871015	8.480366	12.58147	6.48287
ENSG00000167881	48.155061	48.013656	56.459843	29.779186	27.16918	24.167961	31.455997	44.383127	38.373168	16.517895	34.691446	59.782393	46.557464	48.014273	14.979818	32.171746	43.889826	34.607784	25.016119	24.746881	18.602533	19.939783	45.227275	22.951801	21.120286	20.516338	21.870179	34.90152	31.130647	48.998711	43.275372	53.050875	35.427298	23.473824	45.409754	41.892414	30.805915	65.135968	43.086792	25.734114	30.878929	33.688608	20.953724	48.810113	23.183535	16.407291	22.540441	39.401768	22.691169
ENSG00000111057	228.671551	157.678615	260.088969	131.361017	180.889967	123.829121	162.306964	139.519665	247.523362	137.632746	226.783413	246.057506	226.898392	329.923143	126.351586	140.278127	235.219589	244.965398	160.190652	112.604395	133.361412	143.338558	208.66376	161.495743	180.611707	160.823554	153.461883	81.406517	180.721994	305.113514	261.558888	246.476659	187.979136	172.548529	228.298045	190.059637	209.649158	332.972452	282.721052	207.419253	114.517075	181.974943	189.39099	183.52005	144.735911	115.155122	90.028694	343.908849	139.334156
ENSG00000102858	17.486932	9.031193	10.391512	5.197942	6.356848	7.961417	3.125894	9.521837	6.721599	2.825869	9.204018	5.706575	8.275603	8.548692	2.935659	5.926339	10.25558	6.412175	4.625249	4.985645	3.964733	1.560035	11.674016	5.384905	6.807898	4.622538	6.423458	13.711216	4.658641	13.648159	6.049839	8.363031	9.079935	6.478725	7.05029	9.30135	6.291128	10.235826	13.360661	4.538111	4.383664	11.92955	8.613379	6.224515	2.662485	3.446666	5.11655	5.724351	2.798798
ENSG00000075239	16.185973	20.55031	31.497467	12.463226	11.70446	13.592708	15.716857	16.50521	17.097004	8.928508	15.096518	16.08006	29.142668	22.728463	6.517845	13.144598	17.136665	20.399191	20.082428	10.883976	7.939146	11.689483	19.491043	14.890356	9.78315	14.215722	14.721247	16.584908	14.185956	23.685733	17.676842	14.953558	17.260199	11.370115	24.976703	17.983815	15.972754	25.835166	19.186164	12.318942	11.575598	14.182147	8.859796	13.348336	12.581313	10.792431	8.606678	16.539387	13.316479
ENSG00000039319	22.242828	7.356768	9.021071	4.480076	7.608759	6.087342	3.581805	7.581743	16.90305	4.20136	6.742795	9.617668	11.92954	8.408805	2.449085	1.329297	12.877854	9.181048	6.646085	3.214798	2.910377	2.248742	6.872466	5.411306	4.015653	4.406884	7.811302	12.697171	4.074166	11.954924	8.063447	8.533511	4.315963	3.487008	8.564731	7.577615	4.291979	9.317221	9.443929	4.924297	4.555763	8.060268	9.406266	5.66134	1.096645	1.885962	2.535331	5.807947	2.849174
ENSG00000100600	101.06531	36.357417	32.825083	19.741995	32.849916	31.758423	14.422419	54.586992	54.861137	12.13509	57.705116	38.691159	47.280413	50.766949	17.889633	27.811435	57.329365	42.569901	23.211989	43.338593	17.620374	15.346598	59.693951	38.114883	41.182901	42.098135	28.739095	38.007201	47.781332	63.798997	41.094642	44.051075	23.090087	34.071596	33.69617	43.825866	20.277517	32.200179	53.777709	27.642992	31.222608	31.736982	41.65301	47.498075	24.371632	14.396902	25.745621	32.456253	11.739469
ENSG00000169895	43.670449	38.499771	47.648219	24.50635	31.790549	28.71124	29.652152	34.013393	49.174818	22.686047	31.183569	38.14458	43.757797	38.006286	19.861438	20.441751	40.088866	35.91314	33.641213	20.63119	20.544165	26.625585	32.588244	22.946381	30.309931	35.36579	29.599418	30.441243	32.882532	47.608039	31.33838	39.489502	34.236579	27.691099	39.653369	43.375971	42.492223	65.830009	56.317986	36.946151	32.588934	26.565761	25.763722	31.589664	23.715542	16.05785	23.552914	39.350313	23.030411
ENSG00000257621	9.111107	4.266334	6.182311	2.473866	3.315638	3.10769	2.959654	5.196768	3.882923	1.33062	2.716495	3.012433	4.898405	2.240592	1.710254	1.303223	5.517445	4.439358	2.052128	1.493925	1.245888	2.839664	4.06816	1.82566	2.54055	3.369671	2.576188	2.182591	2.66676	3.480962	3.218026	2.430628	3.117404	1.713907	3.625409	3.060467	2.504124	5.191739	2.978161	3.088217	2.556446	6.043476	3.356772	5.034101	2.43413	1.224799	1.536424	1.020552	2.685783
ENSG00000108669	55.153812	11.107315	9.364286	9.586646	10.22474	8.351324	6.312171	13.426828	20.157951	10.608896	13.035392	18.854502	13.875561	6.90776	4.613796	7.463664	18.165723	19.63776	8.258572	10.084666	7.999366	5.271905	12.081664	10.428866	14.436644	7.992197	22.216668	18.898876	8.627482	23.710956	13.469332	15.053319	8.749529	7.833703	14.681948	11.011288	10.319223	24.69159	9.38934	15.749127	5.055023	21.942074	31.342516	10.704943	4.529028	4.184191	6.686365	13.102173	6.860093
ENSG00000268903	0.71355	0	0.197982	1.301863	2.596437	0	0.619605	0.2386	0	0.989754	1.814424	9.203018	0	0	0	0	0.132631	0.546216	0.099945	0	5.735528	0	1.642072	0	0.929976	3.811665	1.087932	0	0	2.464388	14.759829	1.934365	0.102284	1.092732	0	0	0	0.271217	0	0.109802	0	0	2.382675	0.185696	2.098581	2.014894	0.087604	0	3.054495
ENSG00000187474	101.852814	1.074897	0	1.088279	1.161837	2.822576	0.280558	0.259292	19.081435	0.076828	1.760512	10.348986	2.710094	0.695711	0	0.165541	17.00774	8.557512	0.217225	0.497002	1.363452	0	0.495688	2.912789	0	0.276148	1.097831	6.277169	1.449504	21.313243	0.528444	0.065691	0.166731	0.527776	0.455955	0.960449	0.908812	0.884214	4.3126	1.581044	0	5.356798	3.658801	0.353149	0.087714	0	0.547408	1.944521	0.18441
ENSG00000125818	20.322731	19.739069	25.553504	6.162056	12.911742	12.411946	8.738168	13.856698	19.059584	8.115844	15.211564	18.46109	19.488487	20.379389	5.598342	12.378865	19.539115	15.527036	12.284116	9.338269	7.422405	8.75515	17.551557	6.804867	11.406491	8.739545	14.58129	21.712969	16.462708	21.205206	13.786271	16.565973	10.73687	9.004889	17.145942	18.183313	14.418688	23.002423	24.976437	10.678321	13.337081	12.507492	9.339455	11.542152	10.310818	8.576382	7.672405	17.053374	6.802315
ENSG00000166578	3.836921	1.236911	0.928425	1.064463	0	0.18829	0.387414	0.149187	1.515165	0	0.567242	0	2.227551	1.746703	0.738599	0	1.243934	0.56921	0.187474	0.571913	0.448274	0.507311	0.88412	0.489881	0.819352	0.079443	1.749186	0	2.248147	0.19261	1.645429	0.944905	0.703491	0.417536	0.73455	0.368404	0	0.678324	1.567142	0.102982	0.739138	0.291222	0.38864	0.29027	1.185988	0.198921	0	0.573746	0
ENSG00000185009	17.236552	13.201564	25.624995	6.880973	10.167216	9.973695	10.566894	15.922747	15.984825	10.554051	16.037713	16.219199	13.853892	15.880724	6.273523	8.835292	14.445731	13.215415	7.081435	5.151775	5.345568	6.417236	11.349026	8.656425	11.200235	12.352003	12.983847	26.871968	12.422482	18.408506	11.783206	17.928867	13.112255	8.062469	14.186412	14.493547	11.765952	20.959567	18.194536	9.751926	11.968509	14.86316	5.240434	10.29624	8.086264	5.399443	7.708291	7.529754	6.598888
ENSG00000156469	4.367276	1.24395	2.94637	0	0.384161	5.617737	0.43291	3.634206	3.59714	0.592737	3.205501	2.214163	2.133552	3.95245	0.761849	0.830162	1.334414	1.679187	1.005554	1.045759	2.178987	2.226322	1.223779	1.382931	1.772077	2.663157	2.215214	9.040146	0.826581	7.662157	2.877903	3.192951	2.572707	3.206601	1.618171	2.893434	3.775492	6.480756	0.23349	3.866538	1.872127	2.86371	2.345114	2.646756	1.251951	0.978035	1.395539	1.500228	3.699163
ENSG00000102804	20.177849	11.759016	22.55556	8.701195	11.83188	9.847829	10.85243	13.787248	25.443868	8.005653	13.825633	23.061838	24.119474	32.385643	7.260498	14.960572	31.2313	19.654276	15.823641	10.833008	11.058744	13.06747	23.933717	12.839076	19.048849	14.212889	15.181655	24.961698	15.760937	31.242766	15.656835	28.122893	18.228959	10.613656	27.814351	21.174324	21.949322	33.984676	40.731257	13.630809	13.372481	18.123102	15.480519	16.016705	12.240877	6.924647	4.413121	21.937626	10.236597
ENSG00000065883	8.890109	5.449305	7.096711	1.84227	3.298084	4.886023	2.910768	6.580921	3.770078	2.930448	5.239093	4.17647	4.436234	4.659417	2.005224	4.70862	3.926928	5.29013	3.184051	3.174309	2.681687	2.923489	5.301187	2.979023	3.264101	3.38064	3.227266	2.371506	3.127299	7.478933	4.964035	4.429064	2.749784	2.90462	6.108573	3.97414	3.458875	8.137232	4.80433	3.714806	1.519274	3.891907	3.864687	4.688002	1.481668	1.423387	3.392654	3.901403	2.50544
ENSG00000119397	14.694742	3.263702	2.492339	2.917332	2.082919	2.818921	1.766674	1.28362	4.12257	2.624301	2.070773	3.196645	3.671674	4.010816	1.532529	0.71297	3.24299	5.84767	3.080925	1.073628	1.894748	1.964232	2.687011	2.109712	2.517459	2.614511	3.348664	0.978862	2.19016	4.035371	3.499351	1.81463	2.410158	0.734834	2.668003	2.221115	2.169928	4.596144	2.43833	2.91516	1.038738	5.224394	4.263477	2.667341	1.100768	1.257977	0.714008	1.991905	2.081456
ENSG00000174915	5.279318	2.679629	1.768582	0.757766	3.306562	2.025484	1.041875	3.527304	2.321271	1.188775	2.15203	3.784649	2.096701	2.055124	1.050459	1.056601	1.44964	1.205492	0.588206	1.415705	0.979507	1.364318	3.48981	3.501622	0.568643	2.136457	2.090712	1.375985	4.36382	4.446063	1.899894	4.675703	2.988349	0.918722	1.340471	1.592281	0.297472	1.767217	3.863318	2.723343	0.496943	2.545355	3.200847	0.93675	0.95006	1.159078	1.915001	2.815938	1.712059
ENSG00000167202	8.77091	2.911442	1.835675	0.169787	1.69934	0.845622	0.623736	0.573087	2.71093	1.213602	1.950119	3.41743	1.790482	2.146147	0.096287	0.29055	0.477845	1.688158	1.397967	0.431753	0.227912	0.343904	1.16968	0.865176	0.438973	0.740488	2.503279	1.877043	1.327361	3.492729	1.624645	2.959324	1.322293	0.463165	2.187412	0.972199	1.158839	1.551935	3.762515	1.908164	0.890769	2.846108	2.118636	0.108225	0.171058	0.584338	0.612676	0.64175	0.431559
ENSG00000107036	7.660181	3.396132	6.276697	2.09874	2.612941	2.125166	1.866085	4.983428	3.049829	2.615508	2.729968	4.637805	3.417514	2.862574	1.972343	2.606076	4.609038	4.594474	4.018182	1.787121	0.651603	1.261894	2.936074	2.654327	2.097239	2.09216	4.437063	5.270416	2.852409	5.511658	3.144166	3.516156	2.056101	1.505948	3.409555	3.114034	3.962009	5.350504	5.240821	2.406824	1.994308	3.469526	3.865834	2.33303	1.320458	1.326677	1.33013	1.962322	1.995907
ENSG00000184445	3.523859	1.779214	2.015358	0.425777	1.236292	0.960262	0.835904	2.789743	0.967929	0.832374	1.79083	1.347897	0.341225	1.655977	0.742955	0.560475	1.257944	1.042073	0.972445	0.713877	0.762051	0.784012	0.902531	0.546197	0.622127	1.298556	1.486779	1.054766	0.787115	2.585863	1.693274	0.859993	0.476692	0.585707	0.864492	1.128671	0.757411	2.838472	1.855755	1.220972	1.288728	1.840637	0.635266	0.59973	0.356372	0.164744	0.658976	1.65059	0.610487
ENSG00000010671	11.069611	0.411094	0	0.374591	0.541231	0	0.508259	0	3.816557	0.22269	1.071622	4.521639	0	0.412479	0.017889	0	2.088901	4.444739	0.078705	0.229185	0.776297	0	0.574713	0.487091	0.466035	0	0.948521	0.530681	0.502351	5.134676	1.103746	1.094858	0	0	0.264323	0.33142	0.227964	0.533948	0.493435	1.102457	0	0.48904	0.795396	0.511813	0	0	0	0.578084	0.534526
ENSG00000171877	0.897884	0.271164	1.31891	0.197668	0.188419	1.225964	0	0.412092	0.117619	0	0.335757	0.15796	0.703207	0.660544	0	0.300678	0.867197	0.134769	0.764448	0.184648	0.530677	0	0.202576	0.030523	0.187736	0.47023	0.364295	0	0.286173	0.98807	0.141152	0.686075	0.757099	0.569181	0.455493	0.373822	0.888845	0.033459	0.343559	0.189641	0	0.49798	0.434522	0.343628	0.199149	0.209322	0	0.158483	0.167476
ENSG00000136100	17.084475	20.939381	37.088998	10.361069	12.699206	14.311086	13.786209	26.209583	29.145436	12.002677	12.148881	33.1769	26.409521	16.687764	7.871783	10.875384	18.7648	31.796715	18.607189	9.508161	11.183687	14.171092	16.242671	15.65338	11.421471	17.12783	12.426485	18.412075	16.40971	27.16299	21.185338	25.034306	19.101945	10.659078	20.822006	17.050812	16.896002	32.449004	25.640747	20.251092	19.174064	13.021593	9.380256	15.911633	12.005202	10.094751	13.932488	21.877125	12.262792
ENSG00000068650	8.117381	0.259515	0.0825	0.410347	0.265183	1.244407	0.07172	0.254089	1.958872	1.031088	1.800189	2.256503	0.049485	0.565879	0.574281	0.253907	1.206688	2.693395	0.242944	0.473553	0.323649	0.184418	0.576552	1.076819	0.105689	0.158834	2.655316	0.936051	0.306101	3.223396	1.541597	0.293876	0.156281	0.421617	0.163181	0.415052	0.679099	1.450393	0.512542	0.953229	0.802755	3.644495	2.791555	0.444937	0.07848	0.206222	0.121684	0.605425	0.188566
ENSG00000169403	9.832343	0	0	0.143742	0.931706	1.02658	0.778188	0	5.645037	0.811802	0.139519	1.349682	2.155029	0.334148	0.130427	0	1.09465	1.796706	0.143457	0.089516	0	0	0.425563	0.947018	0	0	2.565444	2.694573	0.08324	2.210804	0.123173	0	0	0.392116	0	0.302042	0.831029	0	0	0.512217	0	3.676955	4.535217	0	0	0	0.502975	0.329277	0
ENSG00000204713	22.489939	21.060724	31.129035	15.312823	11.498225	14.237153	22.765175	18.764925	33.727614	15.304857	14.238563	26.938128	27.169007	19.433611	12.028699	12.318516	28.426202	29.398082	22.068719	14.452074	10.717344	11.079341	15.707365	19.695928	19.65763	16.750596	14.247775	20.771923	14.330223	27.999439	27.489897	29.721915	29.309053	19.155827	24.181264	18.904215	34.943729	40.299273	25.830858	21.970984	7.475424	11.52036	13.004553	29.331009	15.627396	14.954988	16.219737	34.705997	16.565016
ENSG00000277443	156.803663	76.98852	83.123642	22.122788	56.367764	56.257975	35.771175	55.546973	71.253895	37.050107	48.742421	41.376884	82.735959	80.557593	21.478829	52.49847	87.130092	44.461515	23.255819	31.916297	36.098629	42.077837	69.340754	68.68733	66.058906	37.513318	92.321522	58.540035	60.356527	101.274037	37.682861	41.85693	36.796494	33.756723	74.769413	68.801124	26.997854	59.629007	87.925697	67.636399	54.015898	64.39288	55.255862	43.812567	21.504748	16.959878	44.248082	49.34733	36.562851
ENSG00000140319	157.907627	135.853853	213.17553	226.942964	149.677344	113.502277	308.409148	142.315698	416.111257	236.069049	140.134865	254.198395	179.772472	166.038234	155.291076	122.452593	138.654796	325.580935	260.008738	96.988521	159.406643	196.539036	140.016327	164.895634	226.537236	290.083785	126.466377	102.956908	142.688018	197.860038	257.847632	234.673644	214.018783	160.801864	155.741979	174.463149	246.850185	398.316618	166.801885	295.257027	115.781852	160.836717	160.632408	223.581294	231.67217	123.274175	156.584763	309.951087	182.950856
ENSG00000144136	16.503898	1.108907	2.6507	2.73985	3.408101	2.191216	3.987518	5.895205	6.212854	3.402018	7.695162	1.521753	3.555152	2.484428	2.203948	2.896664	5.867685	2.208049	3.102892	5.243802	2.017145	3.549438	6.992019	3.904656	5.643173	7.272793	9.439166	2.241616	1.035254	6.853966	7.1266	6.615357	5.060947	2.026074	10.551011	1.943566	1.098451	6.052031	1.161797	3.046713	1.019457	15.634941	11.940133	4.59407	2.208296	0.63789	1.988825	2.421498	4.21466
ENSG00000120837	7.265518	3.35317	8.417431	4.845288	6.148889	1.359162	3.896486	3.115821	7.759979	3.573717	4.913522	5.201132	6.542034	4.85426	2.181826	2.777606	7.662299	9.76253	3.103504	2.296844	2.329801	4.074802	5.896112	3.841403	6.715755	5.688636	4.994437	5.700736	6.826273	6.877564	5.680509	9.057941	6.426109	4.559292	8.786669	5.242622	14.49405	9.303238	6.259479	8.405016	3.319816	7.119341	4.432495	6.168541	5.624743	2.46974	2.751929	5.566238	3.98266
ENSG00000072121	25.281259	11.161892	14.768547	5.428527	7.745405	6.74838	3.396947	14.193008	9.359655	2.819718	8.259946	7.480496	12.318964	11.494648	2.534449	6.378392	14.01568	10.337586	3.630116	4.359355	3.070768	3.133989	10.621767	6.623972	5.463545	6.356235	5.346763	10.239282	6.851632	15.002671	7.613677	12.220644	8.698839	6.115642	10.742214	12.523045	6.277776	9.033113	11.660864	6.659424	6.255924	11.512086	12.225137	11.389597	1.941526	2.354655	6.98814	7.168825	2.97708
ENSG00000101596	38.531445	9.026949	16.1138	4.568084	10.591459	9.981526	6.053339	13.178183	10.89519	6.63056	11.759225	9.512738	12.526361	12.074748	3.383094	3.983009	14.041374	12.380327	7.151013	5.358727	4.304446	3.626648	10.578329	7.266179	11.02882	7.258163	11.396209	16.950115	10.853407	13.942338	9.519752	16.01185	6.555255	6.910043	10.636661	10.567693	6.572767	20.841129	15.938542	7.848468	6.075488	19.282429	9.436309	7.672353	3.865356	4.754503	5.71406	8.097637	5.956224
ENSG00000260267	1.720369	1.570216	1.723708	1.609636	0.954685	1.277306	1.521532	0.852245	1.844621	1.578238	1.793807	1.107637	2.27234	1.039397	1.05483	2.04038	0.829044	3.414253	1.963437	0.668272	0	2.041819	0.733155	4.308206	1.698616	1.64511	1.110266	3.266714	1.087491	1.100303	3.780303	1.889252	1.278696	0.487884	2.697548	0.638879	1.665879	3.693353	1.367735	1.666833	0.117289	0	4.070268	3.772389	0.648677	1.231049	1.994796	0.122909	0.454592
ENSG00000143771	6.583307	0.880296	1.585801	1.396301	1.359281	2.010064	0.107224	1.321287	1.590975	0.503349	2.46065	1.839896	1.63062	1.484826	0.458262	1.423495	1.495164	1.03976	1.230462	1.048396	0.930509	0.612688	1.258438	1.565836	0.501613	0.885769	1.152664	1.199507	1.238696	2.193257	0.254573	1.900875	1.335112	0.936491	2.987265	0.973846	1.755736	0.804594	2.932874	0.618903	1.363799	0.759952	1.229295	1.583794	1.34091	0.566279	0.519774	1.687759	0.604098
ENSG00000145331	6.033559	5.925341	9.464664	4.971923	3.524831	4.818198	6.368741	5.892177	11.91084	7.897401	3.594258	8.861987	9.92957	7.381734	3.119187	1.536216	4.269891	7.150404	6.086297	2.676997	3.337008	8.125182	6.829197	5.038257	7.755377	5.913809	7.083273	5.078385	5.556005	7.945719	8.121481	9.378665	9.005842	5.698349	10.057368	9.108844	4.117075	15.359002	4.968855	5.536632	2.343546	5.750943	2.531454	5.456032	5.572692	2.20062	4.264433	9.663221	5.133979
ENSG00000110057	65.114269	11.695055	21.244483	7.858489	17.34225	12.12888	9.730528	14.373637	18.845883	6.934678	18.221538	14.843293	25.505903	20.86309	7.832797	19.379536	36.545943	18.238376	9.506577	22.59106	8.630812	8.594518	35.739495	15.689188	35.785119	16.994925	22.821478	9.614943	19.961582	37.663977	15.984634	21.310144	11.674825	11.404374	20.652703	20.616121	12.084886	17.655293	21.853605	18.440448	9.721553	18.920833	21.585804	14.020022	8.541138	4.633714	8.931664	15.219731	9.583712
ENSG00000064687	8.818018	3.612627	3.38783	3.135584	2.113053	5.043407	4.565442	3.673354	2.578606	2.309185	3.869212	3.146692	2.096501	4.27418	1.512361	3.501939	3.104264	4.403479	1.933766	4.774702	1.379701	1.304371	6.386528	7.489477	2.005137	2.973761	5.771674	4.526501	3.064551	3.738486	4.606091	3.898613	2.659965	2.968035	2.444113	1.339639	1.27144	4.612808	8.227242	3.769239	3.197193	8.268812	7.564916	2.134489	1.939521	0.838383	2.123298	2.86359	1.800516
ENSG00000198763	4848.470516	1422.856727	1869.889753	7073.719692	1203.47572	1576.468287	1969.377697	701.671328	6841.068872	938.229343	1650.384784	5414.183629	1282.710499	2466.065963	2030.482415	1251.417016	2749.530035	4296.551458	1505.331071	4133.14392	1977.372402	2180.955231	2108.18148	2816.51172	6934.213746	1041.939344	2296.148827	1689.877197	1715.326013	2913.977772	2767.720416	2446.63188	4286.604742	1766.149812	919.801434	2116.168238	2219.444971	3921.663395	2037.002094	2052.620755	734.24031	3213.902074	4117.563968	2560.604895	2317.692351	1511.640319	514.022359	1898.279296	2566.070516
ENSG00000066855	9.314434	8.185792	13.454018	4.671444	7.388434	8.295509	3.865641	10.351483	8.098748	4.858533	9.130608	6.55969	15.065282	10.792405	5.18066	4.912682	6.314237	6.605837	5.909282	5.491091	3.75036	6.711561	6.514569	3.213855	6.199628	4.853663	5.787997	11.088389	7.948668	12.812508	8.390309	11.209561	7.009663	5.756932	9.31074	7.174184	8.545576	9.918262	15.048989	5.100916	5.698421	7.242232	4.673345	9.892082	5.345577	2.01538	4.792839	9.230258	2.215128
ENSG00000232389	1.565792	0.301457	0.135764	0.274689	1.047342	0.619511	0.283259	0.109079	0	0.387837	1.955208	0.109754	1.256412	0.319277	0.124622	0	0.181901	0	0.274145	0.91234	0	0.708125	0.375345	0	0	0	1.492077	0	2.386075	0.844965	0	0	0.28056	0.666071	0	0.23088	0	0	0.38194	0.225887	0.720564	0.638784	0.426234	0.127339	0.110699	0.218162	0.120147	0	0
ENSG00000288093	6.352377	0	1.271058	0.257171	0.261479	0.386668	0.265194	0.680814	0.476077	0.60517	2.107864	3.048392	0	0.59783	0.622263	0	1.816538	0.779276	0.342215	0.213539	1.073989	0.252558	1.366584	2.400295	1.230287	0.543803	0.931279	0	0.198569	1.845846	0.391769	0	0	0	0	0.79257	0	0.232165	1.19194	1.127897	0	4.917261	1.773558	0	0	0.907772	0.14998	0.314194	0.871558
ENSG00000115085	4.386805	0.592686	0	0.486053	1.070757	1.177403	0	0.214456	0.042847	1.143772	1.18817	0.021579	0	1.129899	0	0.164299	0	0	0.053899	0.179373	0.096659	0.318223	0.073796	0.177904	0	0	1.802026	0	1.532457	1.135195	0.061704	0	0	0	0	0.181571	0.832611	1.206675	0	0.118429	0	0.837263	0.139668	0.100143	0.130585	0.085784	0	0.148457	0
ENSG00000231767	25.35202	11.208099	26.703848	13.013175	10.802681	10.649786	21.912295	19.492628	43.518995	18.373441	4.903123	19.745037	8.706378	19.337651	8.220582	5.762998	18.543828	28.301477	10.028248	11.762778	11.203179	14.559207	21.758154	14.108305	11.820407	12.957448	8.691941	15.835379	16.979599	30.73997	15.432622	7.35791	29.947474	13.780167	7.453519	11.630009	23.49089	24.982729	32.752634	42.985403	1.512361	15.067092	8.179231	13.745119	22.304682	9.070605	8.790005	31.847568	7.815544
ENSG00000108175	39.843858	30.579565	39.913713	8.855075	16.482082	23.4989	8.465069	23.593471	21.410725	7.25956	27.435115	22.93529	37.765082	24.213325	8.960487	19.769988	25.572367	19.172297	14.831045	14.022106	8.983366	11.020574	25.810617	20.292471	14.876679	14.151312	18.98865	41.804803	16.76232	38.39665	26.326574	29.689729	23.645844	23.541633	29.566005	31.188912	16.986263	28.863296	44.843223	16.278818	14.397462	28.563506	29.373305	33.956021	11.363474	8.736124	19.246805	17.218677	9.703722
ENSG00000272419	8.145091	0.049391	0.088974	0.675073	0.617745	0.676668	0	0.250199	0.142823	0.571886	0.174731	0	0.411699	0.810807	0	0.753038	1.013288	2.291072	0.336868	0.859494	0.322197	0.331482	0.49197	1.704915	0.968851	0.742292	0.279384	0	0.208497	2.676477	1.234072	0	0.045967	0.818465	1.018204	0.416099	0.11564	0	2.096324	0.345418	0	1.046579	1.163897	0.438126	0.435283	0.047658	0.275588	0.350523	0.152523
ENSG00000075240	16.1806	2.370262	4.39188	3.147127	4.070401	3.340126	2.768059	2.585202	6.633793	3.746449	4.591988	6.102389	2.916588	6.688353	1.147841	2.510917	5.700496	7.573019	2.525033	2.510704	3.810349	2.65889	6.267825	3.874979	4.988159	2.779356	5.794036	11.597469	3.359103	10.012989	8.60149	5.103067	4.837339	2.843001	2.559533	3.099036	2.437865	7.854846	4.740569	6.444615	1.193816	6.218402	12.926598	4.677155	1.616434	0.653463	4.696415	4.565878	3.398384
ENSG00000178695	36.451413	4.10153	3.214547	2.062814	2.220748	3.758327	1.126148	0.982968	7.643813	1.404857	3.486204	6.457968	2.096708	2.848975	0.693642	2.067253	8.983534	6.861082	1.307898	3.183856	1.151035	0.321747	3.194529	2.2884	1.454644	1.308584	3.27674	3.919428	1.911311	12.815165	2.079563	3.061639	2.131688	0.91212	3.538358	4.548734	3.24261	1.347382	2.766999	2.660903	0.318304	6.791091	6.878706	0.990019	0.645484	0.822371	0.594432	2.846353	1.480432
ENSG00000155542	3.069812	1.598255	0	1.911443	0.971733	2.554613	0.375443	0.578309	3.538479	3.598383	2.748575	4.655138	0.986845	4.513952	1.541674	0.692272	2.812828	2.068584	2.604104	0.503856	0.651634	1.966545	1.603049	1.649112	0.486667	1.347288	2.495619	0	2.389522	3.235415	4.194458	2.161073	3.904589	1.250688	0.61016	1.071062	5.028412	4.848066	0.590613	3.426462	1.35301	0.376298	1.537914	2.587965	1.247158	0.449806	0.318497	2.112867	1.850838
ENSG00000086475	15.978822	11.08769	17.818636	2.95892	11.519358	11.678277	5.239286	12.399151	12.000217	3.73797	9.270992	13.953804	20.577896	9.435217	4.733781	8.942543	16.139433	11.803386	8.742612	6.223084	4.215766	7.799896	14.541237	8.304333	7.280324	7.483485	12.567956	14.896183	10.303555	18.722695	12.21045	13.04305	11.949456	7.694076	15.789792	11.960563	10.45409	22.406512	16.700475	7.68387	4.493694	11.377642	6.746049	10.251509	5.146288	5.442147	7.203327	9.685613	5.607684
ENSG00000127311	14.226277	0.61972	1.95368	0.625194	2.030039	1.576787	1.954894	2.098228	4.288117	1.879337	1.592106	1.93395	0.57397	1.640883	1.354157	1.257771	1.976557	3.190023	2.254294	0.870787	1.732591	0.772426	2.36996	1.195835	2.026085	1.867875	4.788798	0.697956	2.078857	1.509566	4.239757	1.874739	1.60669	1.418178	3.346032	2.169742	2.642859	4.396884	4.542788	1.149859	3.280018	2.251164	4.130795	1.159298	0.292588	0.341704	1.058541	0.850059	0.751833
ENSG00000089060	6.757529	1.585714	0.869955	2.41694	1.903174	4.028974	0.595995	2.743669	3.918451	1.335328	3.348907	1.564029	2.269734	3.633718	1.120365	1.338713	4.749359	3.73752	0.537491	1.417904	1.199002	1.277092	2.309422	2.790957	1.929544	1.949869	1.692029	3.081131	1.47571	6.37067	2.881502	1.823654	3.139409	1.274052	1.651014	2.506216	1.738224	3.432978	6.04547	2.448414	1.791771	4.724516	6.454413	5.066304	0.44466	0.333838	1.275481	2.142425	1.335501
ENSG00000119013	41.617954	42.818194	57.166172	32.436492	32.393085	26.554323	52.96995	30.344746	55.864491	46.612331	25.097218	26.10505	32.03083	26.028879	25.032786	17.207513	22.01478	57.714026	31.450625	20.990701	23.552332	23.80597	23.764783	14.449622	39.564978	33.098446	21.676771	23.969204	40.375299	49.474307	12.265357	23.690435	26.881062	36.947129	31.338918	37.838749	15.868346	23.603162	16.531749	39.741575	31.491406	32.749141	16.239833	35.317612	51.263675	16.868769	17.974245	55.212283	32.469877
ENSG00000108771	17.140572	4.323172	15.835466	2.363577	3.524656	5.843932	3.141428	3.23286	7.021591	2.632648	5.403972	2.056666	8.381752	8.272231	1.739537	2.396861	6.121589	2.984203	1.729857	2.813016	2.39717	1.547453	5.909109	2.357431	18.579266	2.232408	4.8094	1.211827	4.014971	11.444373	2.760481	4.406954	1.716687	0.700485	5.457457	8.93978	2.429294	5.72557	7.88742	5.413435	4.822324	5.089305	6.547256	3.55492	2.095526	1.140218	2.366288	1.973234	1.42404
ENSG00000167995	6.842692	0.648567	0.839755	1.034211	1.211146	2.304705	0.36184	1.012041	4.234453	2.007793	1.792549	1.874283	3.585357	0.40785	0.452448	0.786581	2.788368	2.400757	0.49765	0.920084	0.694132	0.761745	1.144005	1.353619	0.171503	0.820088	4.241939	0.816679	0.620298	10.282453	0.865116	0.156069	0.565883	0.044782	0.247601	0.620906	0.379631	0.625211	0.924437	0.992213	0.775126	6.814268	5.75046	0.291085	0.02977	0.645374	0.064623	0.338445	0.187766
ENSG00000003056	59.142162	22.260952	19.538508	6.081829	15.441735	20.626631	6.948613	19.457889	29.252596	8.830948	23.925667	19.329922	14.119704	31.690181	12.918214	26.281855	29.244668	39.643503	25.58966	22.81098	7.236172	15.220293	26.096	20.717544	15.928377	17.361544	12.012993	15.280996	22.892795	37.735232	19.819603	22.777746	10.941258	17.219184	25.770508	22.916229	16.071279	29.105671	22.822813	17.315124	13.279763	22.446923	12.368377	18.742488	10.277287	7.574756	10.852232	16.37004	7.495084
ENSG00000133816	9.869871	6.983097	8.529636	5.165954	6.292135	3.235458	2.755407	8.23386	8.920681	3.319967	3.126086	11.268572	12.051576	9.101991	3.769336	4.227091	7.974318	6.263688	7.239347	2.893188	3.047979	2.51915	8.65897	3.186381	5.468066	5.369954	7.729856	9.000781	4.332645	9.381093	8.450445	10.374243	6.862909	6.626087	5.409438	6.306458	6.096872	18.419768	10.710069	5.226687	6.766316	6.959441	5.904187	8.693972	4.9218	3.742579	7.317854	6.816331	7.558435
ENSG00000043462	29.761005	1.789089	0.814216	12.063677	2.19842	7.430758	0.867087	0.29983	20.517105	8.891963	2.731607	6.102319	18.855065	4.687253	0.762964	3.628304	4.250013	9.469001	0.034253	0.327723	1.781369	1.390328	1.969667	3.999412	0.840252	0.45721	36.592558	4.223151	4.23336	10.293335	4.78392	1.056553	1.787757	0.603353	1.179097	1.427921	4.255024	5.553771	1.07372	3.27387	1.080356	22.267481	18.621512	0.747777	0.248959	0.072688	1.696313	3.191964	1.39576
ENSG00000181163	175.159818	97.119076	159.034942	132.230368	102.991148	82.688644	147.384436	93.153352	317.501745	115.862255	105.925211	246.383443	155.659598	215.562234	80.362059	55.313146	152.698473	225.496762	136.626211	73.965507	89.508455	127.653643	135.674235	112.362068	144.77829	149.957292	135.722918	82.829955	131.609345	176.095512	173.840558	184.13498	150.584293	119.29494	98.654129	131.393488	217.510098	319.482013	157.017672	160.044135	68.00531	112.009667	114.239474	139.020134	168.556276	82.742495	82.48704	214.108054	140.370837
ENSG00000280020	6.298708	0	0	3.21452	4.494015	2.617969	0.966818	0.850987	0.371922	0.85099	1.213366	1.230873	0	0	0	0	1.507815	2.983061	0	0	0.479442	0	0.488048	0.110304	0.226148	0	0.207867	0	0	0.549339	0.765147	0	0	0	0.448928	0	0	0.181372	0.558702	0.146856	0	6.125594	1.93976	0	0	0	0	0	0.453921
ENSG00000105329	47.136631	1.405898	1.367626	5.073	5.314293	6.625892	1.241765	0.447662	18.294503	12.154754	4.841069	12.550778	4.791764	6.938758	1.6506	0.77946	9.297678	15.558483	0.102282	1.106263	0.917131	0	2.56738	2.025612	0.12978	0.357572	15.90528	13.004865	0.534138	13.818512	6.732823	2.907529	1.30844	1.025092	5.023737	2.024287	5.036298	8.292075	1.282496	4.073386	0.504071	20.337186	21.362387	2.755545	0.660815	1.410846	1.456854	5.540504	1.997112
ENSG00000110696	58.904829	48.232146	75.809725	49.624353	45.974201	46.066516	55.577998	53.426428	89.807726	53.027146	50.915455	75.222223	72.524342	57.531211	32.602685	27.40051	60.677376	99.062415	60.980871	27.584729	36.548231	45.861502	56.445346	49.112131	58.393259	60.897308	45.273961	52.164804	63.511947	68.502949	70.758147	73.765129	66.934069	46.906683	62.753821	62.611791	75.469862	104.003562	80.83613	68.358326	44.471766	54.493611	41.011589	58.970995	58.986632	35.905416	37.972262	82.893265	50.026684
ENSG00000279029	0	0	0	0	0	0	0	0.647415	0.161686	0	1.054979	1.367996	0	0	0.147934	0	0.215928	0	1.54578	0.812253	0.437701	0.960672	0.668337	0.201401	0	0.413701	0	0	0	1.504539	0.186275	0	0	0	0	0	0	0	0	0	0	0	0	0	0	0.604268	0	0	0
ENSG00000266714	11.80337	0.097902	0.122099	2.154744	1.486146	2.073855	0.643946	1.117244	1.38286	2.102486	1.856099	4.825689	1.039275	2.193436	0.479447	1.043832	3.0719	5.633068	0.7602	0.478631	2.542365	0.252718	2.813044	3.577298	0.590913	1.601974	3.589035	0.659688	1.287545	6.02304	4.249473	1.134967	1.752226	0.407672	0	1.372738	1.375343	4.088693	1.068656	4.604743	1.467084	5.1172	7.112936	0.337203	0.315262	0.341539	0.360181	0.67909	1.651199
ENSG00000105374	2.807716	0	0	0.328374	0	1.728039	0	0	0.521048	0	2.124848	0	0	2.290059	0.148978	0	0.869808	2.835855	0	0.681655	0	0	0	1.014112	0	0	3.057751	0	0	1.515157	0	0	0.167696	1.592496	0	0	0	0	0	0.450057	0	1.272713	1.188919	0	0.132334	0	0.143629	0	0
ENSG00000128609	17.203968	12.889489	23.018699	12.083759	10.489203	9.848328	13.543783	10.439969	21.745355	12.835754	10.303769	19.836109	16.667209	11.721843	8.597337	2.47369	9.617308	22.965473	15.226942	6.498405	10.429644	15.388288	10.71973	9.653859	13.05206	17.136458	7.431317	10.921657	11.928734	16.767284	18.69633	17.642052	13.149437	11.432836	16.787395	13.554737	16.569321	33.781558	15.498492	15.973344	9.050251	9.121731	9.532867	12.847324	15.064227	5.596814	8.209608	13.286817	10.60164
ENSG00000213366	0.35879	0.57664	0.865652	0.58017	0.350595	0.148128	1.004642	0.156488	0.460292	0.386391	1.317501	0.69981	0.956876	1.259624	0.49663	0	0.362446	0.616967	1.824463	0.808956	1.508591	1.693164	2.27359	1.090813	1.062758	0.555534	1.596941	0.294652	0.494453	0.235708	1.400771	1.757631	0.257153	0.437968	1.467611	1.021285	0.534421	4.995454	1.933024	1.836364	1.780337	1.069156	0.837966	0.649545	0.299978	0.243431	0.785229	0.461397	1.55813
ENSG00000287555	1.950923	0	0	0	0.136169	0.089494	0	0.567269	0.047223	0.16808	0.462189	0	0	0	0.216035	0.090541	0.551826	0.027055	1.514813	0.012356	0	0	0.216889	0.294114	0	0	0.046188	0.972749	0	0.472996	0.119011	0	0.151986	0.036083	0.24938	0.075044	0	0.725417	0.372431	0.244737	0	0.230696	0.123147	0	0.071962	0	0.052069	0	0.100861
ENSG00000185885	11.603425	1.276555	0	0.516979	1.576921	0.777301	0	0	5.126978	0.547446	2.508956	0	0	6.760078	0	0	22.252594	0.469963	0	0.214634	6.7083	0	1.295101	0.957946	249.756107	1.475799	0	0	0.598762	2.91549	0	0.936183	1.980105	1.410278	0	0	8.136346	0.175016	1.617371	0.42513	0	2.80519	4.679464	0.359488	0	0	0	2.250113	1.752056
ENSG00000084070	33.032958	14.77025	12.598193	4.052314	6.276373	8.523653	6.019113	8.687832	11.244184	5.010022	14.021167	12.147722	7.234748	11.00648	3.829354	3.225756	14.182089	10.001569	6.139775	5.70097	4.810134	3.34041	10.213741	9.060713	3.98828	5.301154	10.851047	11.424428	4.620411	15.005635	7.484625	7.579027	6.862459	3.691161	12.491526	10.288662	8.497215	12.851383	16.582427	7.919396	9.638622	22.818391	11.946027	7.689404	3.02921	2.090019	5.712277	6.61823	5.550286
ENSG00000128923	12.84314	9.42809	12.409635	4.725006	6.415168	6.153772	7.388019	8.889051	13.8374	6.167793	10.362856	11.793813	12.612086	15.175936	5.706623	3.673791	16.036465	9.474709	7.490035	6.285443	6.019818	8.225897	13.289362	7.488795	9.161607	7.413796	6.439993	16.735563	9.893629	12.706242	12.435965	13.678469	9.701645	7.910043	9.480486	9.931981	10.704027	21.80707	17.016284	7.686661	8.302062	8.908432	9.683466	12.616366	7.472921	5.750231	7.047308	10.419073	5.1363
ENSG00000161642	21.555975	1.014759	2.859223	4.931485	3.182028	4.135124	0.684564	1.205098	5.492571	1.439428	5.124123	5.608111	0.385578	3.582481	0.387231	0.865546	4.961303	10.410045	0.520566	1.043387	1.739801	0.698513	2.591752	2.382097	0.040031	1.834914	3.753152	3.28208	1.098388	8.946188	1.435687	3.377481	0.678042	1.034823	0.596001	4.204762	2.132223	2.568443	5.867976	2.521587	1.74142	5.476737	6.303221	0.813328	0.401295	1.054485	1.078502	4.258024	1.526662
ENSG00000155744	5.709448	3.927656	5.150041	2.739599	1.243813	2.119079	1.730967	4.294965	2.192375	1.173836	3.125356	1.328742	3.903289	2.935809	1.242913	1.011707	2.716033	2.900729	2.773685	2.859931	1.714738	1.621273	2.344187	1.24546	2.352941	1.768053	4.005993	4.688824	2.769486	5.017361	2.080695	4.578709	2.919458	2.044748	3.941022	4.239308	2.807633	3.516823	3.236774	1.996764	1.713547	3.44936	1.326909	3.340198	1.557153	2.205177	2.306526	2.437743	1.52954
ENSG00000055130	51.143632	13.465911	24.217529	11.245976	11.153212	15.584454	13.223339	22.808713	21.013664	10.730154	15.826609	20.625567	18.655668	28.904781	6.393917	6.325361	18.421241	21.619625	13.370315	7.569028	9.49568	11.164951	17.242278	13.850113	8.542974	14.450112	14.751102	19.180329	13.902845	21.02494	17.178711	22.207399	14.457289	12.939329	21.558864	17.888955	10.605965	34.645987	28.824338	14.688939	5.158545	14.989532	6.526654	13.294521	7.29756	5.705022	8.081732	12.557078	9.094338
ENSG00000182263	2.35173	2.904413	3.337735	0.943011	2.226913	2.286869	1.662543	3.176938	2.341021	0.601299	1.732194	2.722599	3.130604	1.882786	0.338123	0.462721	4.048978	2.433486	1.836748	1.262933	1.088896	1.747632	2.438572	1.872628	2.202148	1.022757	2.33691	4.766669	2.483851	2.994347	1.998447	2.497242	2.306936	1.567448	2.370552	2.774147	1.4558	4.098679	3.658687	1.676019	1.336599	2.381594	0.826037	1.255061	0.760059	0.515409	1.330541	1.958119	0.824746
ENSG00000266094	12.264186	0.076476	0.22961	2.799013	1.735885	3.178158	1.077885	0	7.509723	4.165132	1.322694	1.327194	0.554835	1.457934	0.621761	0.777329	3.999314	4.444891	0.99684	0.713633	0.831475	0.307957	1.38598	2.21902	1.215813	0.501001	9.913619	0.491262	2.04462	6.263967	0.862523	0.785186	0.972715	0.704056	0	0.663806	2.417259	2.13891	2.519222	0.980543	0.97492	14.080429	6.896279	0.796837	0.524211	0.381264	1.54431	0.681092	0.432968
ENSG00000115652	11.992843	5.649879	2.835545	4.711264	3.389835	3.827426	3.624094	2.866602	9.615789	3.030899	5.900459	8.50128	2.085391	5.586406	2.654546	5.20143	5.510033	5.560742	4.891528	3.785753	2.040039	5.121146	3.737984	3.582668	4.634906	7.85733	4.569821	1.132269	3.058312	4.713864	5.621539	6.513294	4.249266	5.251336	4.934679	2.778303	2.172182	4.810532	1.743347	3.957558	3.637808	6.508776	6.327858	6.622523	5.634614	1.709942	2.559232	3.899164	2.253351
ENSG00000103035	38.734465	37.059178	74.855538	50.326333	28.420781	31.409306	62.97335	43.739656	88.518844	49.940504	45.238007	83.610779	62.252545	54.632465	31.825163	33.582021	39.771708	77.094391	55.498097	27.595784	30.166107	46.684314	44.439495	52.19826	63.078665	52.782391	44.486499	34.801788	34.78013	57.870312	53.905894	69.353973	51.46253	45.977939	46.944298	50.430723	59.929728	114.037453	39.85663	65.786754	34.405102	38.366903	44.755049	62.231728	45.1546	37.770318	37.120052	65.201301	48.472059
ENSG00000155465	11.787493	0.204375	0.030681	0.124151	0.426031	0.186667	0.160031	0	1.723725	0.219113	0.522184	2.281865	0.031548	0.468987	0	0.472124	1.335978	1.594157	0.278787	0.193289	0	0	0.084822	0.076683	0	0	0.096339	0	0	1.782196	0.230502	0	0	0.263414	0.104031	0.326097	0.019938	0	0.539455	0.255235	0	0.192474	1.653537	0	0	0	0	0.18486	0
ENSG00000153902	0.454838	1.2065	0.105166	0.567416	0.162259	0.639851	0.14628	0.84495	0	0.250357	0.596642	0.198377	0.036046	0	0.514856	0	0	0	0.318539	0.471148	0.063472	0	0.516892	0.087617	0.059878	0.269963	0.495343	0	0	2.399946	0.121555	0.642199	0.217329	0.257978	0	0.685574	0	0.192091	0	0.233303	0	0.274899	0.220114	0.19728	0	1.051517	0.713531	0.389942	0.240374
ENSG00000172115	19.256985	18.92789	34.161982	19.584232	14.476269	10.384539	29.33692	21.225654	39.362017	25.38379	22.928935	25.217526	28.080765	20.046765	12.285074	8.50009	27.839758	32.2475	24.979082	11.036169	12.665318	21.021599	21.372791	20.54761	20.347184	20.1097	19.958743	14.885803	20.837507	25.127856	23.837558	29.159735	27.430492	15.069591	19.692426	25.327697	31.753108	41.972196	22.928343	24.293216	15.497621	21.718822	15.099834	24.682114	24.182205	11.240421	14.630781	27.228593	21.814095
ENSG00000126247	77.144121	61.839797	96.464111	28.34256	63.406823	51.676684	37.95724	60.270406	66.391228	26.282291	71.255458	66.983777	79.756997	78.692117	24.368968	61.619791	81.386571	51.912276	34.078014	43.925335	26.442349	32.996281	75.234756	28.697521	39.879082	42.432631	47.249738	168.761458	89.517085	99.946704	40.774253	65.116273	36.879735	39.767014	80.385801	85.439819	36.161127	70.002655	97.099201	45.615211	78.319277	80.83922	52.113599	43.874298	32.514665	24.847924	31.341651	48.138787	27.837519
ENSG00000167566	8.317034	4.944486	8.893491	4.131141	3.953687	4.08532	1.215107	3.457095	5.378251	2.642377	5.489893	4.985133	4.509015	5.945745	2.0126	3.1209	7.399171	6.704347	2.601062	2.670527	2.828525	3.369519	7.0467	5.445747	3.464198	4.115676	4.840809	3.998041	2.279939	7.05036	4.260648	3.598229	4.559252	2.974926	3.299009	4.893816	2.350975	5.162405	8.461985	7.615165	0.400016	10.509543	7.270709	2.5963	2.022381	3.655357	3.577493	4.204548	3.05381
ENSG00000170776	39.689584	12.759539	14.018364	7.736197	12.579405	14.569761	9.455553	12.867882	19.737416	8.075847	16.377339	19.35739	13.16132	21.470987	8.251442	9.41146	20.315022	19.220402	16.308018	12.374238	8.914753	11.914147	17.50482	12.958433	16.410366	11.142341	15.453448	11.262529	12.568767	24.892513	22.651536	17.948194	13.770859	10.685433	15.210251	10.247416	13.16447	35.659199	15.831873	11.893814	7.426189	22.034232	26.559388	8.257996	7.02459	6.452944	7.13356	14.132488	8.930473
ENSG00000153975	4.340674	0.905989	5.290205	2.78976	1.997126	2.867688	2.935505	4.137327	5.375219	2.009639	2.873586	3.685245	3.70364	8.834424	1.8081	0.692828	1.847401	7.142348	1.875097	1.843702	1.885142	2.683806	3.085927	2.203708	6.27247	3.214418	2.69496	8.045637	1.41772	1.48863	3.1874	5.292466	5.349863	0.414163	5.009236	2.488392	1.389776	7.51694	3.245702	3.183676	3.285675	6.090334	2.768112	2.533739	1.284871	1.98958	2.789086	2.843184	2.701306
ENSG00000111644	3.791922	2.065499	0.866065	1.070846	0	2.53707	0.267698	0.283487	1.493205	1.099592	1.847797	2.748713	0	1.885859	0	0	0.644657	5.103289	0.777255	0.86222	0.69694	0.57362	2.03967	1.362914	1.451932	0.905748	0.402888	0	0.075166	1.497274	1.408855	1.723702	0	0.511453	0.543819	0.872786	0.583662	1.889501	0.09024	0.85391	0	0.704307	1.443432	0.932662	0	0.48108	0.397415	0.356806	0.879788
ENSG00000239713	20.445063	1.401623	0	0.255433	0.259712	0.896128	0	0	2.566953	0.901622	1.322287	5.273126	0.043272	0.692756	0	2.072241	0.789366	2.16723	0.127464	0	0.914342	0.188138	0.155126	0	0.575047	0	0.528564	1.145925	2.317421	2.619106	0.875524	0.513952	0.782677	0	0	0.178912	0.164084	0.057649	0.769526	0	0.781727	0.132001	0.880787	0.789416	1.955831	0	0.074483	0.390089	0.288557
ENSG00000203709	4.602089	0.040046	0.045088	0.109471	0.966965	0.534934	0.112887	2.785758	0.542824	0.367089	1.86537	0.528528	0.139088	0.100732	0.451128	0.929733	0.706804	0.995157	1.593295	0.863534	0.179603	0.194858	0.897513	0.740015	0.50445	0.532413	0.877794	0.50865	0.137355	0.893302	1.125674	0.616742	0.214304	0.055302	0.856147	0.337378	0.082042	1.630642	0.133187	0.510126	0.059826	1.14558	1.934586	0.076122	0.036764	0.096604	0.546654	0.108668	0.216417
ENSG00000196126	289.748428	74.739241	20.372091	3.076005	3.471568	54.943924	22.774739	31.123208	95.664653	1.476635	39.808491	35.396474	1.813397	14.229716	12.448171	3.462447	4.155387	121.973017	29.96235	5.210416	0.880863	0.815624	43.65684	10.538181	93.64186	28.879542	4.391941	82.797515	0.926278	9.903587	21.016378	0	4.461279	62.05682	24.537785	41.211641	5.137486	77.392411	0	39.797598	20.656565	5.341045	4.072978	40.497214	19.238857	18.24113	7.857293	61.556974	22.100283
ENSG00000197142	9.38254	2.594343	6.334401	3.51666	4.350285	2.379355	1.571428	1.520589	11.671625	0.606859	2.629541	5.230139	5.182942	2.49791	1.400454	2.050555	6.391152	2.983722	2.515282	1.88179	2.867301	1.582891	3.078945	3.282263	5.459379	5.279698	5.397089	7.02428	5.566398	3.665936	2.254493	1.344402	1.217227	0.45005	3.470605	2.922958	3.187733	3.677379	5.704679	1.842232	2.66497	2.301933	3.779328	2.028737	2.110053	1.158571	1.38435	1.718568	1.787708
ENSG00000132205	64.888811	1.605133	0.82445	2.671369	2.304403	6.379181	0.822673	0.652797	17.252465	5.171201	6.491998	11.881115	2.211526	7.137259	0.405814	1.581264	17.145703	21.163571	0.74795	0.98361	1.341327	0.80128	3.909019	6.261488	0.591871	1.119531	11.555904	3.579024	1.399983	32.67103	4.322705	2.831	2.666732	1.289655	1.661104	2.722833	4.270656	2.209739	4.050537	7.11711	2.061038	18.196256	19.218987	0.806908	0.428672	0.908817	1.078561	2.292712	4.547152
ENSG00000068796	10.312492	6.405829	11.359758	3.072116	5.362154	3.353098	4.294345	8.205172	5.912806	2.939898	7.612953	7.301296	9.333089	8.47731	2.890784	2.284611	7.18814	6.319842	5.72326	4.071987	3.685988	3.402516	6.664732	4.910102	4.898932	3.608988	4.856107	5.775374	5.284446	7.163382	9.425005	7.335195	5.926906	3.793637	8.123158	7.536066	4.020008	7.91959	10.647385	5.401939	6.029154	6.456189	3.495791	5.88651	3.200589	1.445879	2.319172	5.525701	2.737835
ENSG00000108798	7.750069	0.232535	0.069816	1.306634	0.538591	0	0.291329	0	1.008633	0.199443	1.096862	3.330004	0.035895	0.328374	0.09613	0	1.496671	2.022478	0.775379	0.351875	0.568848	0.416172	1.093777	0.232663	0.477012	0	0	0	0.899821	3.258897	0.322784	2.302197	0	0.256893	0	0.53428	0.453704	0.095642	0.196411	1.239053	0	0.656984	1.643917	0	0	0.598341	0	0	0.239363
ENSG00000124256	5.921312	4.783854	1.612692	1.147124	2.876977	3.14288	0.630886	0	2.6494	0.503887	0.362893	0.081483	2.591049	3.496278	0.370085	0.232656	6.077074	0.648854	0	0.952501	2.007483	1.840027	0.464436	1.826427	40.265105	2.0699	0.158248	0.784188	4.192444	0.313657	2.155257	0	1.015421	1.91619	0.598091	0.664208	0.720511	3.486461	2.764689	2.571422	0	2.371211	1.450359	1.34717	2.691532	0.539889	0.267598	4.391301	0.518351
ENSG00000269904	1.357966	1.04578	1.236315	0	0.999162	0.447736	0.614155	0.331102	0.236257	0.504539	0	0	3.208411	1.799847	0.378284	1.177725	0.394394	0.324847	0.05944	1.285774	0.319786	0.350935	1.030831	0.686672	0.251399	0.528939	0.554586	0.91607	0.620812	0.793881	0.918628	0.431404	0.912455	1.732992	1.596973	0.901059	0	1.209743	4.057759	0.39181	1.093617	0.184666	0.55449	0.552187	0.33602	0	0.0521	0.109145	0.403684
ENSG00000171865	22.831729	17.597456	22.765238	12.331463	12.369354	11.874958	14.126044	15.21224	22.915863	11.095013	15.718414	27.547447	23.098332	17.202831	8.117878	11.549399	18.002098	20.730662	16.400557	9.930679	7.459849	11.22383	11.402719	11.773346	9.133008	13.742339	10.629926	9.672536	17.433845	19.59915	21.201947	23.508534	18.370551	17.445257	13.970114	14.794048	21.16367	35.769893	27.426583	16.489848	10.2197	11.956285	11.342114	27.752062	18.829645	10.078474	14.212923	21.710746	11.831222
ENSG00000181619	2.43698	0	0	0.158342	0.676177	0.190459	0.065313	0.402414	0.05025	0	1.352472	0.354294	0	0.036809	0.071837	0	0.545247	1.093957	0.316056	0.131477	0.170039	0	0.663516	0.365123	0	0.120536	0	0	0	0.422129	1.230195	0.038232	0	0.095988	0.159217	0	0	0.986323	0	0	0	0	0.03276	0	0	0.167677	0	0	0.21465
ENSG00000279166	37.921347	1.07926	0.114366	0	0.52936	0.956758	0	0	8.857865	0.57174	2.096235	5.316204	0.587992	0.470671	0	0	5.516328	6.152764	0.346405	0.24017	0.517684	0	0.843162	3.072829	0	0	1.705802	0.556116	0.67	16.549061	2.842048	0.069838	0.59085	0	0	0.19449	0.520249	1.41004	0.723919	0.443996	0	3.587356	4.877148	0	0	0.367554	0	1.484188	0
ENSG00000157827	22.142177	4.017303	6.27374	5.227526	4.458262	6.058196	2.539155	4.611819	7.751541	2.416886	5.299743	8.628396	4.751295	7.790218	2.031133	2.303393	6.557191	17.584037	4.822928	3.684604	3.912148	3.006545	5.397791	7.243817	5.669349	4.326902	5.170206	5.92412	4.758187	10.81469	12.607222	5.706853	3.644676	5.012848	7.679383	5.467354	4.499949	9.55732	8.293883	7.189901	0.690823	7.144881	11.564542	5.640239	2.249946	1.422272	2.891229	6.334358	4.551776
ENSG00000120992	27.734006	25.743498	40.962464	11.654799	21.725104	20.499721	18.256526	31.632696	26.242801	15.2279	23.36699	24.096965	30.781578	34.275099	12.572735	14.998779	26.485868	31.330563	24.149661	13.302626	12.813763	19.048979	32.592566	13.239432	16.305047	16.148205	18.604624	36.03097	26.418524	38.980905	19.107433	33.857897	24.412415	15.206985	30.166053	28.766072	20.226191	40.583072	35.085899	23.468506	14.291594	20.535179	10.582894	23.978456	12.793285	7.561854	16.604075	21.731509	13.416925
ENSG00000230590	3.766152	0.458431	1.103868	0.208862	0.934391	0.573635	0.41927	2.116601	1.292508	0.157277	1.866885	0.627565	0.19248	1.294748	0.525589	0.249928	1.1323	0.860734	1.361865	0.665958	0.094701	0.307674	0.778817	0.632985	0.319739	0.717244	0.479738	2.045336	0.245129	1.370617	1.075438	0.379904	0.318567	0.445679	1.110753	0.760724	0.533096	1.165261	0.542102	0.461067	0.138798	0.677829	0.653943	0.420859	0.105494	0.230023	0.331315	0.382761	0.226509
ENSG00000161513	3.409477	1.529513	1.653195	0.929133	0.779377	0.94297	1.221603	0.590331	2.045593	0.98389	1.262571	1.002356	0.89718	1.133949	0.31615	1.731324	7.075709	0.886867	2.503691	0.771495	0.33259	0.034217	1.07916	1.032992	1.529572	0.677825	1.225684	2.054367	5.326774	4.191857	1.273881	2.187303	0.616844	1.126489	0.467133	1.347136	0	3.239819	1.711779	0.534841	0	0.432136	1.369644	0.452259	1.179476	2.066207	0.731515	0.787512	1.259543
ENSG00000186517	24.580766	0.696354	1.188417	1.636396	2.291986	5.096532	0.75763	1.326143	8.809729	2.05111	4.494843	10.634848	2.036675	3.784628	0.499989	1.320779	2.454764	13.448916	0.58327	1.372628	1.374744	0.541147	1.292943	4.249191	1.480161	1.355857	8.448152	0.064209	1.411778	10.632366	12.286212	3.608378	0.665137	1.113459	2.882313	1.459622	2.102369	6.512093	1.021572	3.002577	0.613228	8.232103	11.953184	0.448963	1.17088	0.318282	0.555072	1.943139	2.659716
ENSG00000168116	3.326994	2.829033	3.46166	3.234445	3.968614	3.034887	2.307161	4.519516	4.765665	1.751159	3.021399	1.282634	4.07859	2.572265	1.059188	0.295939	5.282217	2.476038	3.567833	1.211587	1.479887	0.537365	2.481213	1.001391	2.09414	2.807767	2.151318	6.686309	0.957653	1.870188	0.166713	4.169011	2.334855	1.12042	5.216744	4.415161	1.312254	4.742161	3.077114	2.159837	4.848338	2.186741	1.081762	2.074368	3.371376	2.266249	0.46803	2.674035	2.967055
ENSG00000196757	8.148318	2.100027	4.706323	2.141359	2.223558	3.219628	1.456449	3.799346	2.313396	1.608196	2.358524	4.277992	3.357435	2.700772	1.033512	0.693036	2.474	3.085596	2.796442	1.740222	2.650187	2.550384	2.303469	3.264346	2.038566	1.849751	4.949614	4.642691	3.482706	4.1811	3.513703	4.455261	3.722765	2.099058	2.214272	4.365571	0.936552	6.169604	2.787394	2.447798	3.436059	3.037255	2.427247	4.688829	0.348856	0.192987	1.056186	2.692706	0.849238
ENSG00000256525	4.670182	0.511184	1.118195	1.231024	1.573018	1.325645	1.046422	2.695213	0.818286	0.775097	2.303602	1.395837	0.727079	1.894904	1.011331	1.113402	0.749097	2.177653	2.208135	1.132672	0.803897	1.641875	0.93956	1.780999	0.561762	0.379909	1.394153	1.023499	0.520212	1.194013	3.326157	2.75139	0.084955	1.068957	2.453347	0.559293	0.448822	4.66306	0.925228	0.674877	0	0.335274	1.256241	0.246777	0.375425	0.59895	0.261945	1.722468	0.676536
ENSG00000071051	55.390872	33.609414	64.045696	17.92686	33.416529	29.49115	35.232071	31.792575	43.590005	21.522269	45.147432	55.290873	66.896231	55.403944	16.467087	31.056324	62.214441	46.123227	31.585977	21.271371	18.122237	29.016132	51.814368	36.726505	42.389978	25.833226	41.174611	48.030739	47.645452	64.788989	41.311837	58.714403	38.62618	33.8766	44.786567	38.4135	53.847084	46.378378	61.277215	38.462397	28.483938	34.568897	30.965034	48.272376	18.663163	16.55215	29.089536	38.429619	19.220208
ENSG00000204946	3.160976	1.926418	1.908679	0.686187	0.754471	1.247652	1.892403	3.130392	0.797614	0.450621	2.643459	2.499427	0.746122	1.038695	0.434389	1.941906	1.754188	3.438059	1.751885	0.410762	0.656906	2.162678	2.732936	1.577032	2.398011	1.984136	1.684086	1.104533	1.441616	1.865325	2.133189	2.234747	1.010531	1.160845	1.283679	3.084937	1.353125	2.722764	2.662619	2.432072	0.502327	0.91537	2.921878	2.189704	0.514475	0.304175	0.921342	0.891952	0.973467
ENSG00000122692	23.690248	16.464986	24.109776	9.037807	11.812405	12.218718	15.0777	16.787455	21.166458	11.952755	14.095999	17.966767	18.771085	17.044187	6.614335	14.343941	17.119778	21.979651	15.819206	8.164268	9.007601	13.781771	16.446802	9.929826	13.819739	15.405303	13.154843	17.987757	12.615033	21.021847	17.008266	20.28681	11.882296	11.831038	17.703152	18.220666	14.442745	33.889066	20.654565	14.660921	13.743947	15.456989	9.382161	16.189038	13.287834	8.25788	7.248095	17.912163	9.336033
ENSG00000143303	8.367515	4.501894	9.726568	2.27897	7.523926	4.071528	2.239478	9.986666	3.041825	0.984238	6.939665	6.599044	6.349707	1.308866	2.311144	4.853233	6.249665	2.607922	3.879956	4.140835	4.510754	6.437803	7.156246	5.453836	7.311047	8.163993	2.413401	1.237181	6.179511	9.896876	9.251164	3.916532	1.478759	3.120615	7.863198	5.273273	2.927919	3.485432	6.561248	5.585489	5.943026	7.274097	4.742758	5.021355	2.377076	1.81709	1.219625	3.021778	0.908646
ENSG00000236364	0.59411	0	0.029436	0.119115	0	0	0	0.520304	0	0	1.348848	0	0	0	0.108081	0	0	0	0	0.34617	0	0	0.325526	0.49048	0	0.037781	0	0	0	0	0.20414	0	0	0.36104	0.049905	0	0	1.532341	0	0	0	0	0.55449	0	0	0	0	0	0
ENSG00000117593	7.470058	2.340101	5.532911	1.155002	3.279152	3.419759	4.232756	3.937327	7.11933	1.179164	7.059865	7.000463	8.488777	6.051501	3.079544	2.756982	4.330234	6.71976	2.145822	2.626301	1.621963	3.193445	5.924453	3.438923	4.230344	3.4944	2.481953	3.826393	2.922395	8.016741	3.207717	4.011506	3.774997	2.908388	3.633043	5.152678	5.022412	7.122405	8.771052	3.935578	4.055269	4.242397	2.996208	2.191143	2.391753	1.411261	1.834233	2.947037	1.746394
ENSG00000170264	0.589313	0.264737	1.822468	0	0.946045	0.466327	0.675193	0.656858	0.423782	0.340594	1.605549	1.872629	0.840662	2.763806	0.609748	0.57662	0.684617	1.456721	0.756648	0.31476	0.123357	0	0.502285	0.908171	0.785513	0.131167	0.160448	0.927604	0.518868	0.459358	0.47248	1.622532	0.263984	0.250688	0.635282	1.969635	1.682427	0.396659	1.772915	1.039089	0	1.148661	0.249543	0.351459	0.444409	0.291944	0.813953	0.789423	0.700743
ENSG00000134152	6.33231	2.818562	1.947707	1.644247	2.839287	0.858119	3.741407	2.212399	3.77336	1.170358	2.954471	4.15902	2.43093	1.926938	1.196017	1.715633	2.915554	4.039435	3.26842	1.252449	1.483587	1.401232	1.918719	2.853693	2.2944	1.586139	1.9824	1.593727	3.997576	2.438348	4.16089	3.116965	3.705758	2.37243	1.275297	2.055885	3.404369	4.269091	2.871966	1.743233	0.677277	4.002733	1.419771	3.149717	2.30002	1.223143	2.306145	3.224922	1.427639
ENSG00000132881	1.505981	0.579884	2.896462	3.506606	2.637385	1.300029	2.476716	1.411542	1.981737	0.542577	2.921802	3.761844	4.980148	9.37993	1.307583	2.630456	1.017908	5.895071	3.212018	2.911671	1.203632	1.627505	4.550879	2.136206	3.244229	1.645506	2.832888	2.955401	0.890154	4.482099	0.987885	9.104589	8.389658	7.687538	4.749606	2.745476	5.369127	2.99218	1.402612	0.842698	0	0.446824	3.031161	5.834253	1.006626	1.119086	1.638822	4.22545	0.651177
ENSG00000175792	20.491779	11.974191	17.621204	7.639852	11.082574	5.90847	8.806378	12.640716	13.254667	10.321841	10.966846	14.192692	13.678679	14.238561	4.840561	8.782657	21.196177	7.424031	8.041015	5.705653	5.34375	9.443193	12.779223	9.094086	8.896195	11.976937	14.173618	16.123947	13.882881	13.866355	8.477975	13.119204	7.332254	7.02682	14.164716	11.735658	6.769199	15.845232	12.912196	10.615298	10.884254	12.048424	6.426984	8.833753	5.92763	4.742558	5.991884	14.342765	8.40735
ENSG00000164308	14.367281	4.528116	4.007633	2.092919	5.636114	2.193767	0.937281	2.754484	5.133222	1.401521	3.32768	3.383204	3.525253	3.461305	1.323908	0.327455	3.041164	0.478364	2.709438	0.139027	1.819428	2.871655	0.42489	3.466908	5.108839	0.333817	2.524265	0.367906	4.584834	8.22835	0.573896	1.15505	2.870557	2.609973	4.850329	2.653768	0.583873	3.060849	2.660654	2.845522	1.788218	1.112466	1.645436	3.692397	1.841104	0	1.171751	0.328756	0.202656
ENSG00000157873	13.006258	2.738247	4.381093	6.664552	5.007049	4.88682	4.40109	3.65032	8.022396	1.946845	5.141017	4.459995	2.402622	7.822669	1.429881	2.247253	3.913287	5.073585	2.653988	1.717397	4.05439	0.725432	4.904747	1.919635	3.741675	4.081996	11.056466	6.81712	3.878433	6.126637	4.163587	1.981716	3.755579	2.308618	3.631285	1.79363	3.247775	3.067536	4.062739	1.187891	1.550167	9.161544	15.418632	5.296317	0.238149	1.077738	4.307936	3.158653	1.001365
ENSG00000228434	0.221548	0	0	0	0.790352	0.077917	0	0	0.328914	0	0.33533	0	0	0	0	0.63062	1.64721	0	0.620632	0.344238	0	0.152677	0	0	0.043749	0	0	0	0.360119	0	0.118417	0	0	0	0	0	0.133157	0.070174	0	0	0	0.241022	0.643295	0	0	0	0.181333	0	0
ENSG00000141526	4.335242	0.016862	0.455628	1.597897	0.60925	2.009791	0.110906	0.048809	4.339542	1.431748	0.815245	1.669802	0.484122	0.053575	0.306706	0.303825	0.427326	2.290606	0.015334	0.204122	0.109996	0.746895	1.077715	0.771846	0	0.17544	5.198208	0.059081	0.10677	2.882986	2.053861	0.222584	0.360934	0.372559	0.154493	0.012914	0.434269	1.62284	0.790444	1.583548	0	4.406649	5.133731	0.284902	0.024767	0	0.698911	1.182585	0.364492
ENSG00000146083	10.51553	5.616688	5.995367	1.879129	5.009528	8.407149	2.567917	6.952388	2.533239	1.639352	5.338311	2.734702	7.438149	6.499182	3.160603	5.763251	7.263905	3.249813	3.506859	4.033981	3.199181	3.533307	8.141513	3.812232	4.385182	3.992917	6.828504	17.624019	3.786574	11.717336	4.520858	5.58844	4.696798	4.426888	10.983737	5.662844	0.942135	4.323778	5.055713	4.62326	6.432171	5.755445	6.495436	5.807445	2.044043	2.232581	5.559655	5.333521	3.002993
ENSG00000140950	3.652092	3.014428	2.481314	0.315417	2.38522	1.047289	0.894459	0.688884	0.740306	0.352562	1.513747	1.123748	2.778535	1.405363	1.216349	1.699252	3.42898	1.600923	0.524655	1.593245	0.188177	1.335838	1.735963	1.093154	0.865419	0.633621	1.060619	2.678444	1.491701	3.409344	3.303443	1.47555	2.308803	2.023613	3.92045	1.579629	0.388349	1.79747	4.129875	0.850187	2.275357	2.689488	1.332342	1.181942	0.910969	0.083503	1.103694	1.144026	1.113498
ENSG00000161791	5.923017	3.733343	2.885115	2.481887	1.726051	2.457898	1.583364	4.289126	4.836027	1.607261	2.021396	1.824653	3.767183	3.738635	0.606535	2.245019	1.533956	2.86384	1.717367	1.676123	0.983174	0.91645	2.899971	2.082089	0.676073	1.670996	5.433604	4.797272	0.597897	5.985427	3.485951	3.371783	1.757551	2.158501	3.504929	3.382197	0.48467	2.975462	3.496941	2.329397	2.43058	3.642506	5.442932	1.975861	0.938845	1.499827	2.44324	2.001254	1.435508
ENSG00000100650	43.350386	21.400297	40.915829	19.70805	20.434764	25.644518	21.806452	29.583364	31.010459	19.872223	29.72267	33.548095	35.623971	33.967763	19.313691	25.047897	26.996957	30.48985	36.656688	19.257264	17.745193	20.963155	27.253473	27.150576	24.276547	27.423398	36.558159	16.063217	25.997657	38.300668	41.628006	38.586969	21.191484	23.705085	30.47194	27.91408	22.89268	55.6989	31.500163	28.944828	16.550676	35.713255	34.104272	21.647145	16.038201	12.775243	13.176682	34.655773	19.444026
ENSG00000135316	39.27461	37.245208	56.691969	18.757854	23.279197	24.784688	30.617888	38.29248	36.860166	22.09395	33.849682	39.885761	42.669247	37.192759	12.401145	22.366117	37.320146	38.237725	28.322992	16.908024	13.719274	23.839434	34.799608	23.330132	19.314898	26.821356	25.141763	37.270337	27.514753	48.538095	33.341093	38.569812	30.266384	22.032767	40.723654	36.274967	27.288853	65.426518	40.889344	27.935929	24.251944	38.502081	16.836093	33.5659	23.60777	15.968847	19.019703	33.425867	22.918374
ENSG00000111540	46.531974	39.930016	57.296621	17.347159	34.292636	30.310674	20.858126	38.582189	31.709148	17.486561	27.401996	38.540322	52.539263	50.965328	12.857209	34.67558	36.154496	34.956055	24.734505	20.185832	11.204286	20.992908	50.055668	19.330218	19.735768	24.256197	33.74189	49.366115	38.898651	54.886189	29.644653	38.195668	34.538176	29.342961	38.656466	52.435317	28.227693	47.493847	58.768511	21.97039	30.64408	38.653059	17.343568	36.692242	24.628656	16.751909	21.301908	36.733646	23.231896
ENSG00000166822	7.986205	3.305939	4.412934	1.38407	4.304553	1.346536	2.518676	3.696407	3.509569	2.433149	2.56389	2.34219	5.351401	2.681222	1.920729	2.662637	6.236078	1.936638	3.886679	2.298493	1.65146	2.058853	6.131084	1.977955	3.081537	3.253802	3.874871	2.713272	3.268905	7.262801	3.472766	3.964329	2.356084	3.092892	3.843137	4.607695	2.301188	5.071454	2.301821	2.380486	1.388205	3.281736	1.572139	5.334251	1.990489	1.16391	1.519395	3.133256	2.621245
ENSG00000163728	8.092794	0.99452	0.696721	1.057246	1.489585	1.120301	1.225211	2.383038	2.540343	0.227465	1.902516	1.633403	1.350948	1.498038	2.137895	0.076581	1.626938	2.05034	1.788734	1.412956	1.063262	0.726797	1.183244	2.155984	0.960556	1.967338	1.39078	0.038719	1.352776	2.199086	1.403512	1.166956	1.254673	1.245191	0.995589	0.973261	1.306557	2.999681	1.484044	1.280656	1.611194	1.233205	1.385331	1.867096	0.616781	0.746383	0.651811	1.522328	0.784855
ENSG00000101199	9.066341	6.173446	5.714616	4.151649	4.300441	7.648279	1.767992	7.089597	5.126209	1.640492	6.839913	4.053653	7.662009	6.390148	2.224246	6.703134	7.769224	2.254147	5.359587	3.259028	3.525083	2.776099	6.712036	5.787887	5.083927	3.092097	5.673544	4.985474	6.876197	10.664119	6.054724	7.013478	6.758556	3.968389	7.171358	6.586016	4.423639	8.442506	4.373811	4.940467	3.716928	7.468841	8.413564	7.015266	1.49608	2.325742	6.247218	7.673229	2.737177
ENSG00000206588	9.854825	1.517855	0.455721	2.305128	4.218744	4.852207	1.901634	2.563014	2.194597	2.603708	13.126122	1.842068	0	0	3.764881	5.610214	4.884716	3.352788	1.380338	0.382807	3.300551	7.470471	2.939821	4.556083	0	11.113484	2.146485	2.659185	5.33957	3.781733	3.160428	2.782861	1.412636	2.794758	1.545242	2.712487	1.776915	1.248592	0.641031	0	1.209362	5.717896	2.861484	1.282319	2.601079	0	0	2.534626	0
ENSG00000168495	18.381013	14.095632	20.84654	13.347424	14.006808	12.069707	13.777865	20.876781	12.748433	12.755685	13.752075	18.49453	13.027388	15.35585	7.160448	16.122426	13.154538	15.819405	18.413113	10.156485	9.472826	11.163849	18.15783	12.135069	15.966164	13.689048	10.980281	8.449544	10.479278	17.787484	16.509073	21.780535	12.56264	12.388468	13.407482	13.197111	12.760616	26.8444	16.818383	13.81425	11.242688	13.816277	13.4274	13.989746	12.819573	7.636266	10.366919	16.905414	13.372157
ENSG00000149792	30.085576	25.594242	49.836675	7.683207	18.769365	14.056689	11.358502	13.364947	24.949064	10.368002	19.710645	19.125697	28.853502	32.520715	11.105044	15.151867	23.098072	14.803374	16.421715	11.263212	10.830676	11.167841	19.170021	11.870944	20.09044	14.449423	12.504435	15.687278	24.175958	26.213668	12.817925	24.502193	24.618655	15.415403	28.315999	24.516924	19.39266	34.066811	31.43473	14.276466	19.753268	17.076558	11.499975	27.359215	17.180357	9.144175	11.152403	23.768198	11.982361
ENSG00000089127	25.223466	1.910922	2.558122	1.741241	0.998903	1.705324	2.125025	0.799284	4.993523	1.082632	2.150079	4.902009	1.997172	4.010627	0.695757	0.267294	8.399378	3.267428	1.339216	2.427385	2.516034	1.082481	2.270151	1.144556	46.31162	0.547227	2.727135	1.597122	3.034293	5.225152	1.095099	2.507103	0.636328	0.774714	1.606294	2.63168	2.154974	3.526027	2.287829	1.874149	0	3.318627	2.115229	1.466282	2.858353	0.507493	0.377311	1.434485	1.082773
ENSG00000095951	9.63888	2.068698	3.918447	2.737419	2.515521	2.834192	3.015772	3.252816	5.883101	2.162438	4.73551	4.56333	4.529321	3.68923	1.370832	2.508913	6.094478	4.06975	3.852462	1.916212	1.947356	3.338275	3.510078	3.567052	3.481115	2.066253	4.95823	7.101885	3.08217	5.79132	4.513242	3.815096	2.718062	2.050138	3.379703	2.801778	3.036119	5.987292	4.076041	3.062224	0.054538	7.800133	5.677856	1.824787	1.26236	1.438391	1.733857	2.13999	2.019843
ENSG00000260855	1.148216	0	0	0	0	0.32742	0	0	0	0	0	0	0	0	0.237112	0	0.115365	0.237554	0	0	0	0	0	0.358678	0	0	0	0	0	0.669863	0	0	0	0	0	0.183035	0	0	0	0.429783	0	0.033761	0	0	0	0	0	0	0
ENSG00000111679	60.624575	13.64174	19.38462	10.54998	7.896065	17.074072	5.842489	11.831115	15.44204	9.826978	14.822774	21.525535	13.801322	20.323903	5.539769	10.661401	23.740412	27.99459	9.895392	5.941427	5.856986	5.432192	13.637233	8.245882	6.886074	10.1628	28.046669	5.211865	11.115825	33.203763	14.202192	7.783383	6.410399	7.698223	15.920582	17.529535	8.847842	14.15394	21.120895	14.834248	10.602226	28.584863	19.42716	8.671945	6.397081	4.215336	7.989923	12.396963	9.269598
ENSG00000216490	1076.133194	67.167372	60.64067	132.081422	67.985095	118.313688	37.172894	48.152042	641.135639	123.953764	167.781357	354.787442	56.017113	96.710761	55.663933	62.246792	440.031855	606.015678	53.858028	61.53075	48.485257	18.158298	79.778427	105.882498	75.991212	64.011892	112.892245	80.193962	80.59663	428.190761	173.425139	65.149026	59.070949	67.512879	60.052048	58.73076	116.38146	88.021623	129.742243	113.70323	37.599108	281.987123	223.743647	77.807797	38.932014	29.294119	43.697066	85.828127	76.992896
ENSG00000130813	28.228127	6.169869	17.451034	10.876231	9.936574	12.165922	8.073025	9.055152	14.506604	15.875561	6.731812	14.023779	14.846731	12.214178	9.344323	10.549854	11.829906	14.759025	3.460916	3.926502	9.780091	13.699718	11.774461	14.192773	40.232098	16.532227	6.360399	13.334732	7.971877	10.721042	13.747168	19.72718	10.142707	8.790961	12.327571	7.90507	4.657764	15.581809	7.524875	15.036143	10.130399	15.313948	27.720006	10.327465	7.072209	4.117338	14.064769	14.010018	6.232339
ENSG00000156261	43.551308	44.321727	46.858632	26.111971	34.573507	30.540375	29.384412	37.879515	45.950473	19.44345	49.250229	35.193748	54.831706	47.157165	20.713512	28.842987	56.714885	42.99672	27.355343	22.2755	15.357102	34.954336	37.489671	18.516367	21.731332	27.854084	28.934573	33.299889	39.567053	61.287256	35.552513	34.177241	33.648611	40.070664	35.993578	41.802566	32.832986	32.777409	44.224178	33.624759	40.882775	50.294454	17.176923	43.926127	22.284034	11.890643	19.135768	28.585493	16.962878
ENSG00000106948	31.080798	0.767065	1.029316	4.093869	3.992041	4.729082	1.169395	0.362518	3.197046	5.296817	6.867263	6.56576	4.088642	3.43201	0.925426	2.603741	7.972394	4.882116	0.555208	1.012683	1.097797	0.147089	3.625385	2.390572	1.505287	0.913934	9.88451	3.455611	3.403302	10.567342	2.159422	1.506804	1.114545	1.106831	1.099642	1.606577	2.327427	3.534832	2.330472	2.979442	2.11413	17.2381	9.082286	0.50917	0.609338	0.94408	1.778157	1.104451	2.247915
ENSG00000242294	6.713152	0.129246	1.202951	2.355395	2.394856	0.59024	0.283369	1.122388	0.685194	1.21939	2.032176	0.847007	1.596065	0.912575	1.78101	0.119428	0.883865	1.677265	1.292902	0.423751	3.161743	2.717945	1.501965	3.038965	2.618165	3.685665	1.218496	3.245513	1.091202	0.684286	7.041771	3.507041	0	0.618736	1.842095	0.131983	1.765229	4.146416	0	1.119113	0.051489	2.31269	6.132035	1.019109	0.696091	1.288698	1.030236	3.201402	1.463458
ENSG00000135999	8.405723	6.790187	7.978056	2.901133	5.053696	5.374954	3.785632	7.982345	5.214246	3.999075	5.889818	4.823477	9.531198	7.942692	2.070985	2.175119	8.12165	7.249437	5.159553	3.425009	2.214773	3.301437	6.926409	7.733769	5.734155	5.04144	6.871043	10.283407	5.828375	10.108348	5.922379	6.506805	5.61732	3.150621	7.212252	5.235136	4.610478	6.795848	10.266288	5.11061	5.139622	3.836886	5.347959	5.226595	2.947795	1.630722	4.342056	2.103969	2.982223
ENSG00000113269	18.785918	4.232882	6.058443	2.390825	5.217662	4.011778	3.357594	3.493345	5.700942	1.715791	6.273704	5.240817	5.833605	7.922187	2.720688	3.064104	7.382543	8.609531	3.163877	2.840693	2.446871	1.644206	5.577208	3.997716	1.979361	4.072369	6.980202	5.371331	3.962326	9.724551	5.221737	5.852371	5.106451	2.810578	4.770434	4.679629	4.115298	4.784744	7.502661	4.467991	2.347522	6.194637	4.67999	5.933526	2.618996	2.14711	3.298971	4.6477	1.745858
ENSG00000136643	13.870721	7.465301	8.607389	4.384323	4.358438	5.251584	4.092921	10.174463	8.381131	3.965912	6.938432	6.509452	8.416194	10.092618	3.09169	5.480176	9.284195	6.561251	5.60667	5.739575	3.322409	1.978933	6.63059	3.650901	3.89724	5.671014	6.652683	5.024862	8.203842	9.541989	6.809223	8.43336	8.569368	4.17548	7.224773	5.337723	4.926722	12.568612	10.494229	5.918589	4.260797	6.039764	8.818172	4.710329	3.592787	3.478861	3.578953	6.490433	2.690273
ENSG00000138032	15.89728	16.095397	20.567076	6.560481	11.948823	13.267454	7.869384	16.728974	11.657303	6.105036	12.191689	9.120381	14.245867	8.602193	5.743689	11.999905	14.756605	18.261215	12.107444	8.047327	6.889857	9.484496	14.261664	13.473579	11.351659	8.237539	9.824012	6.20254	13.077255	17.52594	10.716825	16.543906	12.459966	6.589978	16.696257	12.406887	10.779567	24.173626	15.247298	11.592386	10.169217	13.701219	8.945943	17.028621	9.548439	4.822879	12.699392	11.240266	9.003708
ENSG00000136270	15.155817	14.306222	14.544479	3.381589	7.165192	5.70536	7.559791	10.332561	7.004128	3.353085	11.792691	4.909497	13.958511	10.531319	2.131447	9.463047	8.444438	5.09214	3.297604	4.672628	3.603675	4.068774	6.960478	3.125015	7.474823	4.126593	9.975404	19.70345	6.248518	8.337501	9.142835	9.909989	5.905838	5.821188	9.430775	13.386877	6.002724	4.614122	13.136649	5.009687	8.938293	6.122971	5.527578	8.089394	2.413449	5.603767	5.442139	2.814713	2.449529
ENSG00000162433	48.470099	51.572627	86.543651	28.315657	43.291582	40.563666	35.824902	56.371043	53.027687	21.708216	51.532917	52.685951	71.28297	66.774724	19.563779	31.12751	53.067943	41.232039	37.460375	25.13536	17.910871	34.553909	64.803976	26.57294	35.233797	34.773189	34.747117	107.750916	52.982793	71.632851	31.37129	56.575887	52.725985	39.072032	52.720516	66.786721	50.863501	52.948688	94.294323	33.869055	56.401763	52.080918	24.853401	62.921738	31.869034	18.267789	34.039405	33.643388	26.949305
ENSG00000261618	0.619349	0	0	0	0.088379	0.043564	0.239025	0.276135	0.816053	0	0.299979	0	0.765707	0	0	0.26444	0.038374	0.31607	0	0	0	0.298772	0	0.381783	0.244607	0.441128	0.314769	0	0.201346	0.089127	0.066208	0.244853	0	0	0.097114	0	0.148899	0	0.120861	0	0	0.539031	0.089918	0	0.163471	0	0	0.106196	0.098194
ENSG00000229989	2.278437	0.061566	0.055454	0.168299	0.342237	0	0.202474	0.178216	1.134954	0.198019	0.072602	0.358641	0.085532	0.260823	0.152709	0	0.445795	0.866961	0.167965	0	0	0.12396	0.229969	0.531304	0.118401	0.266908	0.348258	0	0	0.201328	0.961436	0.067726	0	0	0.188032	0.117881	0.018019	0.455802	0.702031	0.092265	0	0.608806	1.117134	0	0	0.148517	0	0.244169	0.190123
ENSG00000159788	10.355159	2.982441	6.860508	2.174091	3.277513	4.689531	0.594971	5.956961	3.204276	2.125123	3.192384	4.690855	6.348965	6.482707	2.056162	2.493015	3.067668	2.1208	1.869354	3.756271	0.688436	1.047017	3.465881	3.567134	2.061316	1.580747	3.516862	1.768477	3.399325	4.724239	2.789696	4.39127	4.740033	3.558449	2.578479	4.048288	1.955222	7.280832	6.301699	3.804874	1.359963	5.626202	6.011796	4.194222	2.365604	1.567308	2.596784	3.080123	0.793483
ENSG00000270025	4.096809	1.261994	1.705054	1.221805	1.096125	1.728978	1.630489	2.283185	2.508905	1.217704	0.186025	0.287166	3.068177	0.751834	0.978201	1.530543	3.712291	2.286716	4.375443	3.580632	1.286337	3.282049	0.654713	3.07781	1.334852	7.477193	3.680855	0.276367	0.332962	1.621256	1.642301	2.516215	0.95429	3.13693	1.686252	1.208169	1.569721	0.583942	0.999326	4.176542	0	1.114229	3.122608	2.532133	0.810983	0.608863	1.383181	3.556186	0
ENSG00000279838	9.91329	0.16687	0.638788	1.102382	1.971151	1.828944	0.078398	1.056647	2.442854	0.322027	2.656541	1.822619	1.39096	1.237138	0.413903	0.346936	1.208286	1.9697	0.758758	0.599712	0	1.231933	0.761824	3.224457	0.128366	0.38583	3.657695	1.169382	0.968586	7.951336	1.737256	0.183565	0.194128	0.7374	1.465222	1.437776	0.879077	2.728196	0.211421	0.416794	0	2.357303	2.202101	0.775366	1.225532	0.161017	0.66507	0	0.515311
ENSG00000204351	11.468549	13.66617	20.099214	5.520067	9.949516	10.423486	4.42733	11.262645	6.871512	6.586715	10.463233	8.154002	12.92177	14.365996	5.548397	14.446854	9.206272	6.302137	6.640641	8.426279	5.056302	5.804356	11.225335	7.392995	6.527375	6.036699	9.778433	15.008576	9.127147	14.445514	11.275924	10.86	8.390623	5.926426	11.088667	13.778474	8.214227	15.25198	15.350707	9.251915	12.871317	15.963163	7.979048	10.976836	4.658852	3.562404	7.170172	7.101688	4.850133
ENSG00000198888	2911.060338	734.893852	1353.809178	6092.153884	1115.128228	1292.578008	892.869002	577.739848	5636.516966	797.178507	1119.227806	3478.56338	736.912937	1934.669181	1101.905906	1653.44052	2081.397271	3175.698934	799.970164	3508.610481	1316.139767	1096.769732	1648.624658	1932.084064	3184.899856	801.029857	1783.193473	1983.310675	1874.854745	2072.91585	2322.908274	1502.07445	2093.936411	965.487199	740.775309	1638.132976	1059.779716	2466.118898	1206.015326	1462.637425	653.614382	2990.99196	2686.271095	1832.061916	1082.888631	964.973912	263.734507	1413.061139	1144.49483
ENSG00000129226	349.172183	23.719219	86.792759	71.255563	24.607596	57.037596	11.027591	12.367156	187.042079	38.727407	41.470609	126.446828	50.839578	68.124138	12.631399	22.259883	121.853656	222.057743	21.757501	70.912262	29.817984	6.632929	49.426512	36.77275	22.776135	25.18379	43.90832	40.111683	100.867255	129.350286	67.17884	57.394064	59.939701	23.56529	28.989195	34.912909	40.783501	61.532369	33.130009	47.230611	11.467028	71.08636	58.456641	56.393188	36.291559	10.728384	13.589305	78.047197	26.959055
ENSG00000028137	43.878366	4.226664	1.36252	6.972981	5.904734	9.295572	3.97151	3.445099	24.331978	6.553944	5.089211	9.880988	8.28255	4.7828	2.280686	3.360864	18.17494	16.639448	1.861174	3.383073	1.306063	0.836081	2.529755	4.523917	0.51338	2.031696	26.362447	5.690038	2.817231	27.996484	7.109975	3.009967	2.691457	2.285558	3.193223	2.197831	3.854269	6.203462	2.987583	5.534103	1.648363	31.362583	21.157594	2.781452	0.980261	1.86748	2.642101	6.389342	2.060897
ENSG00000112164	2.515473	0.52155	2.807436	1.584129	0	0.238181	1.540204	0.53919	0.143635	0.255617	2.401568	1.103145	3.795372	0.775962	1.663264	1.101557	0	1.440063	0.361369	1.512668	0.364533	0.316699	2.247071	1.686655	2.50277	1.579162	0.526824	2.001486	1.533308	0.939774	1.034242	4.302982	2.519433	1.687395	1.213623	2.168412	1.017609	0.827412	1.132789	1.377125	2.404244	1.333206	0.959823	3.241684	0.911996	1.078404	2.959625	0.269571	1.303816
ENSG00000149781	37.970887	0.52043	0.11719	7.320746	1.762909	6.862706	0.855773	0	14.978775	7.86726	3.03022	7.129112	2.620931	2.549273	0.779902	0.360672	7.144208	15.950387	0	0.541423	1.220078	0.261963	1.72797	3.929792	0.850736	2.143408	14.305415	2.165431	1.235783	8.722002	4.503807	2.182653	0.817346	0.574947	0.596048	3.089048	1.485058	6.782828	1.895703	4.842086	2.099198	16.587726	13.245161	1.593809	0.429993	0.188316	0.648189	3.829263	0.904016
ENSG00000265808	18.392766	14.081792	23.11849	9.226224	10.779835	9.030029	10.126481	18.096039	18.827223	6.932563	12.37324	11.831295	21.790895	20.154589	7.878246	10.59883	14.468248	17.968148	12.797634	8.848572	3.39841	6.555267	17.045601	9.065457	12.548541	9.360276	9.969913	18.671662	10.443558	18.663077	12.108624	18.570635	12.029156	10.364505	13.205073	18.349895	14.249917	26.912906	18.387994	15.114492	13.626089	12.526994	6.299338	17.356349	8.548665	7.139376	11.041824	14.018444	6.803536
ENSG00000167220	13.517959	17.102609	24.34803	13.790424	13.433857	11.386005	13.604153	16.934924	18.435229	12.436582	16.867007	35.035211	21.6332	13.944219	7.666923	16.733049	15.730484	15.036292	17.701114	9.663616	4.351439	13.621339	19.061571	9.617329	12.012325	16.282797	16.515604	22.529479	18.787855	18.18601	11.566579	15.541775	19.010889	17.154541	13.893328	26.13008	20.994509	40.478879	36.964206	19.796463	20.178551	20.76166	11.544487	16.813679	11.982321	10.467186	10.320395	17.383856	12.291869
ENSG00000157540	9.571727	5.781793	11.464682	2.410052	5.218361	4.407105	2.722306	9.390736	4.216292	2.602124	5.697502	3.432353	8.980759	8.786765	2.082506	4.83747	10.311545	4.716127	4.179602	4.874048	2.324754	2.782614	9.179718	4.001109	4.599734	3.305645	6.136731	9.444219	5.875502	8.984994	6.089373	6.864457	4.750928	5.119252	9.67677	7.429643	3.391683	7.658219	10.298207	4.705238	4.72897	6.765824	4.708768	6.188334	2.248214	1.911056	3.710449	3.753108	2.077642
ENSG00000241081	2.016638	2.884196	0	4.649702	4.316505	0.607916	0.416936	1.284444	1.603894	0.285433	5.232581	0.323101	0.616448	0.704928	0	0.615024	0	0	0	0.167862	0.72365	0.297802	0.9208	0.332976	0.853345	5.64276	1.254986	1.554746	1.873132	0.207288	0	0.244058	1.238889	1.225509	1.355185	3.738217	1.298636	0.273756	0	1.329953	0.265154	2.507313	2.091281	0.187433	0.32588	0	1.061088	0.74096	0
ENSG00000141510	13.001555	3.242369	8.449146	2.545668	8.785162	2.905566	2.261024	4.132065	5.705196	1.626597	5.410687	5.909827	10.897703	11.619558	1.989514	5.822545	17.054488	3.66549	2.039919	1.836045	2.061932	2.354019	12.542879	2.218884	4.533528	5.752314	9.343463	15.540776	11.879591	19.719568	6.369013	3.364875	3.871643	3.897413	7.785071	9.526988	3.533159	5.359527	16.535417	1.935498	8.968713	9.592828	7.18899	7.752531	2.156623	1.948019	2.275686	6.742392	2.267037
ENSG00000197279	1.716214	7.847415	7.142726	3.951648	2.927292	1.923907	6.170609	0.896681	7.763199	4.038404	10.033325	1.624027	7.268094	25.59004	5.839407	3.205837	2.09345	2.223788	6.422796	7.031156	2.62697	9.75735	6.033919	6.75664	13.820874	7.353282	5.139883	11.287969	7.148485	13.892081	10.878754	6.678867	13.261481	6.616162	6.685536	5.18773	3.142842	14.983109	8.267992	5.1168	1.332766	11.785867	10.239052	9.107082	6.764323	4.065049	0.26338	8.93154	3.571264
ENSG00000258752	1.96034	0	0	0.764234	0.077704	0	0.945691	0.424866	0.060632	0	0.791234	0.081428	0	2.487198	0.046229	0.309998	0.134955	0.463155	0.050848	0.507658	0	0	0.60336	0.29371	0	0	0.474425	0	0	0.835855	0	0.061508	0	0	0	0	0	0.137985	0	0.083794	0	0.315948	0.474343	0	0	0	0	0	0
ENSG00000103313	7.453113	0	0	1.023269	0.404605	1.082669	0.468974	0.481586	3.548023	0.642117	0.196189	0	1.213429	0	0	0.518839	0.803101	0.103357	0	0.220282	0	0	0.034524	0.530591	0.447931	0	3.117335	0.801532	0	1.457247	0	0.091507	0	0	0	0	0.048691	0	0	0	0	6.081176	2.744347	0.035138	0.030546	0.080266	0.497302	0.347267	0
ENSG00000100997	14.650004	2.519479	2.736563	2.025672	2.934942	2.79188	4.28218	2.734928	7.861481	2.550227	2.359393	6.38057	4.203701	6.455203	2.435391	1.566326	3.152327	8.746892	2.190132	4.541382	3.414033	2.511536	3.275407	6.881424	4.047282	2.784215	1.91246	1.752604	2.834895	10.108263	3.780189	4.442637	2.948275	2.374078	2.998714	2.639036	4.163987	5.028937	1.643009	6.940759	0.619936	5.338746	4.906922	3.928361	1.850364	1.733949	4.828794	5.320885	2.746022
ENSG00000283236	1.115235	0	0	0.05049	0.23101	0.22774	1.249555	0.120296	0.500715	0.178217	1.045468	0.28243	0	0.058685	0.229063	0	0	0.596673	1.612468	0.209617	0.63256	0.446255	0.321957	0.956346	0.255747	0.512464	1.018655	0	0	0.82832	1.038351	0.304767	0	0.428498	0.084614	1.230679	0.032433	0.136741	0.982843	0.71967	0	0.391375	0.626756	0.702171	0.203471	0	0	0.439504	0
ENSG00000141574	13.037684	1.026861	0.488149	1.819379	3.409028	0.039079	0.160812	1.032103	3.629245	1.577978	4.103682	0.706179	1.215237	4.017935	3.702615	1.027929	3.304613	1.086861	0	2.805587	0.744298	0.842322	0.544566	0.984619	9.698504	1.912603	4.961488	3.897822	3.883257	5.7298	3.325928	3.671196	0	2.237344	1.82943	1.987976	2.203887	1.654203	3.107976	0.911933	1.568137	2.780325	6.748604	0.024098	0.398024	0.330281	0.522945	4.786949	0.528508
ENSG00000166886	16.898805	3.261796	7.314931	2.18363	1.942687	2.279989	0.688036	1.493366	7.459105	4.367712	6.907931	6.567898	5.332989	0.987031	2.64181	0.78426	2.892034	10.063072	5.720677	3.147834	4.071077	2.099785	1.105107	6.319059	5.248773	1.80849	2.72996	2.565674	1.334785	8.831629	12.301119	5.418822	2.602016	1.98559	3.25288	2.319704	2.026144	9.035141	2.192825	1.862184	0.397784	6.864686	4.862878	2.699402	1.417768	2.569291	0.795923	2.890131	2.569577
ENSG00000179406	1.75024	0.680235	0.249619	0.252525	0.455157	0.10355	0.130201	0.337296	0.591934	0.162065	0.356518	0.210969	0.303342	0.026683	0.249963	0.593642	0	0.125214	1.157022	0.228743	0.657405	0.067635	0.188214	0.406476	0.329471	0.655338	0.320653	0	0	0.188312	1.363905	0.30486	0.046895	0	0.346254	0.578865	0.088482	1.056953	0	0.075513	0	0.498265	0.356219	0.34055	0	0	0.200823	0.084141	0.389006
ENSG00000225131	2.308845	6.993699	5.551981	3.78041	8.236596	1.786404	3.230062	1.37252	4.456076	1.830035	4.333325	1.208396	4.940391	3.891873	1.274084	4.928974	1.573576	2.160154	4.635305	0.448431	1.546544	2.227559	4.821307	1.512186	2.462022	2.329654	5.86706	2.907376	5.754531	3.101021	3.578809	2.999129	4.412806	2.619088	7.059547	10.621878	0.277537	2.340219	15.619178	1.184292	7.650076	2.51179	1.89948	4.206006	0.26117	0.686276	0.944874	2.573249	1.464218
ENSG00000078808	54.658642	47.886332	48.812671	31.205503	34.547842	49.480809	31.317723	49.142046	42.888541	16.746339	44.103516	30.997527	50.328095	56.775094	26.768789	36.896519	47.479738	36.932525	39.346434	45.413843	21.886025	41.982049	58.375521	69.06267	75.789545	37.896005	39.044597	28.392842	30.801979	63.171487	42.715362	71.917106	43.918436	39.859203	43.113815	48.862779	27.17117	50.355296	62.111173	59.74838	30.324354	45.995837	73.271527	80.229465	26.255452	15.107372	52.112121	40.961709	22.532655
ENSG00000223668	0	0.240859	0.433894	0.219472	0.836809	0.164993	0	0.261456	0.609433	0	0	0	0.111539	0.127549	0	0.333844	0	0	0.219038	0.182236	0	0.161652	0.099965	0.180744	0.555851	0	0.340613	0.42197	0.635479	0	0.250755	0.662394	0.112081	0.399135	1.103424	0.415056	0.986888	0	0	0	0.14393	0.510378	0.227036	0	0.088446	0	0.095996	0	0
ENSG00000204410	2.614689	0.096652	0.551359	0.528421	0.201478	0.220696	0.242181	0.431327	0.221263	0.207245	0.588881	0.879729	0	0.511829	0.186461	0	1.049773	0.480365	1.670018	0.36564	0.288982	0.562187	0.962737	1.220911	1.16483	0.260722	0	0	1.428032	0.496669	1.593201	0.513892	0.149921	0.320331	0.54118	0.666217	0	0.775189	0.163276	0.16094	0	0.910246	0.501079	0.244963	0	0	0.590661	1.291178	0.298472
ENSG00000156050	6.251368	11.644882	8.922271	3.9274	3.117496	3.522293	2.084173	10.123483	3.790101	2.26994	4.9638	5.524412	15.337423	12.466717	1.813059	2.515394	2.250946	2.568061	3.644561	4.500661	3.247414	2.977296	9.038381	2.723685	3.276824	4.633165	3.02977	5.254825	2.287646	3.6031	8.187161	6.210887	5.934902	6.627278	10.353871	9.632836	3.363831	10.418844	9.452676	5.540125	2.711145	5.946299	2.756018	7.62328	3.128429	0.924207	4.379945	5.408537	2.257262
ENSG00000230409	80.155478	84.075107	91.731666	45.899013	54.346986	49.060692	57.829831	75.225395	81.900926	50.430313	61.668801	64.28775	96.020745	66.54125	24.534058	33.766556	87.868271	89.973885	68.379023	38.527491	38.68494	58.024707	52.987241	43.229145	78.97754	75.386271	79.263592	48.295809	69.397904	88.820638	98.30351	85.031465	50.118955	35.007893	86.291347	72.808591	67.010214	162.278425	100.835732	73.750263	38.309798	68.311818	65.782551	76.599455	41.568056	23.595471	42.634052	57.656683	55.433427
ENSG00000156587	113.029894	48.199961	45.077191	32.796678	37.660148	29.885613	22.231239	22.768362	70.660539	30.061109	39.525565	47.957082	49.614824	66.732698	16.856312	29.71173	69.559043	49.968071	23.843042	22.788844	24.423747	21.847643	42.133332	23.861466	261.290754	34.626803	30.788717	46.741428	66.540001	67.374309	43.192522	38.947678	21.277622	23.07922	31.965724	42.859096	50.336935	76.037889	52.777138	44.970753	34.54323	44.978566	30.921774	35.900611	28.343989	17.931765	17.454852	56.845847	31.349667
ENSG00000132694	21.116939	3.87198	8.787071	2.092567	3.166698	3.414554	3.378961	6.712054	7.985645	4.420326	7.242651	8.814734	5.688357	8.880488	2.826017	5.329764	5.897343	9.843106	4.411592	2.828553	2.380702	4.289281	4.706489	7.501098	5.929731	4.249927	6.872806	8.826296	2.940257	11.734448	7.80264	7.098953	7.008323	5.516604	6.48365	8.044265	4.376525	11.202775	7.352946	8.288263	3.340339	8.877399	10.705957	7.587536	1.647369	3.650274	5.20076	7.216334	2.583822
ENSG00000271913	1.987761	0.116632	0.210105	0.431743	0.364688	0.099868	0	0.358715	0.64818	0.506423	0.300863	0.583869	0.324064	0.339696	0.150673	0.181865	0.017594	0.537395	0.013258	0.066183	0.023776	0.34246	0.302538	0.158634	0.13458	0.168544	1.309174	0	0.061544	0.490366	0.273202	0.048113	0.108547	0.217433	0.022263	0.066994	0.273075	0.27883	0.092356	0.364141	0	0.298629	0.480978	0.049267	0.085657	0	0.092968	0.012172	0.135064
ENSG00000241061	15.065169	30.164685	23.240741	27.909065	21.669433	13.606028	46.309261	17.060549	67.299328	23.046017	21.671315	79.208079	35.416573	36.469636	16.498844	8.233335	12.769106	39.978437	56.889263	11.306091	11.2012	17.815486	26.117338	19.780398	14.779475	28.22011	12.862906	8.61806	26.544948	30.437875	18.745748	22.768413	21.767868	18.04651	16.299362	27.154344	34.987067	72.379254	34.572651	30.322637	6.322769	24.125172	18.022442	33.952289	39.740239	15.135431	18.495856	60.445446	20.350013
ENSG00000152117	2.532611	0.402797	0.229141	0.309078	1.060614	0.958469	1.992003	2.285926	0.475103	0.900055	2.324983	1.343006	0.314156	0.696043	1.086734	1.998119	1.432717	1.984347	0.886839	0.753878	1.763274	2.987911	2.234856	2.386298	2.902855	2.94104	2.488329	1.448488	0.671198	1.28747	7.084721	1.749065	1.302195	0.140523	2.525132	0.616987	0.347453	5.493296	0.966951	2.308673	1.064139	1.73699	3.317197	2.220852	0.669495	0.470492	0.794235	1.469142	1.702144
ENSG00000123575	18.640751	19.285628	28.703237	9.50061	9.256447	12.912791	10.543544	18.926386	16.082195	7.26709	15.298574	17.862836	22.922101	17.751411	7.351767	8.779574	13.410223	11.882081	12.183809	8.25928	4.845629	12.110743	17.968781	9.99661	8.564834	10.468414	11.343188	15.597018	12.990618	16.168099	15.636327	19.287594	13.502063	12.696941	17.201556	23.439368	15.149146	29.906933	24.627563	11.536903	12.981284	10.116566	7.386412	17.331939	11.174387	7.960345	8.571287	15.82058	8.973714
ENSG00000089094	19.728371	8.415828	6.779048	8.916413	7.612664	6.959689	6.983926	3.887984	8.097935	4.352001	5.686825	9.895247	4.780799	9.632324	3.116187	5.678275	9.195792	11.576555	7.025333	5.012514	6.891164	3.833575	8.783148	7.659241	9.355279	5.317996	6.720345	1.47645	3.298196	13.057622	15.220048	8.189126	8.37711	7.642238	7.131784	6.060036	6.467646	14.587166	12.768534	7.870219	2.643911	10.681633	12.45641	9.315038	4.358353	2.676757	6.465769	7.085321	6.108655
ENSG00000160255	74.156238	2.57363	0.778347	4.827147	4.855806	5.353293	0.423638	0.081568	20.533912	6.235459	9.437127	10.231836	3.236178	6.366747	0.465958	0.885289	14.599958	31.121648	0.136669	0.881228	1.838206	0.151294	3.49291	4.962145	0.881513	0.456071	14.690895	2.336695	2.537656	23.571833	8.50747	3.223759	0.681852	0.435823	0.975353	1.812828	1.231544	1.900732	4.093775	6.456361	0.583735	20.46054	18.699089	0.61895	0.358712	0.507547	0.718763	4.266267	1.624331
ENSG00000115677	326.089113	353.239282	494.573503	173.810918	287.831806	255.72907	187.385331	372.862442	274.89846	147.389081	257.803025	304.632412	430.331786	457.678825	132.363567	240.092697	326.648748	247.818554	205.540372	201.14781	113.363184	153.621458	396.412512	217.059044	171.550892	179.940998	285.184311	251.530021	243.834616	477.76668	296.859303	387.139629	274.688105	249.752205	373.167388	391.122504	211.624677	493.866587	442.713115	234.328787	266.058769	302.978032	196.473515	347.374342	177.467907	112.260879	256.012174	254.338767	135.021914
ENSG00000272711	0.484979	0	0	0.113441	0	0	0.11698	0	0	0.961008	0	0	0	0.263709	0.308797	0	0.60097	1.340612	0	0.376777	0	0.668435	0	0	2.011154	0.719632	1.760558	0	0	0.232635	0	0.684755	0	0	0	0	1.165948	0	0	0.248763	0	1.758693	0	0.631059	1.371483	0	0.099237	0	0
ENSG00000104731	7.337111	2.726327	2.989903	2.787661	1.879935	2.623172	2.043529	4.201988	3.956916	2.42314	4.24578	4.856923	4.712805	2.79932	1.479806	1.644228	4.671538	4.775221	3.132274	1.960412	2.47769	5.698796	4.845665	3.240605	2.137279	4.090187	3.87017	3.13562	5.556795	4.306974	5.90417	3.502762	2.227432	2.586571	4.25862	3.052362	1.924731	9.501453	6.367864	3.534756	2.350475	4.115967	6.611007	1.749426	1.933498	1.355511	2.762104	4.07477	3.952508
ENSG00000166823	4.912021	2.381753	6.877556	3.255397	3.942718	1.823491	3.356958	1.31806	5.925133	0.720993	3.345627	1.377235	3.179127	14.949788	1.911311	4.369289	13.188114	5.860657	2.771163	4.29313	6.397692	7.898477	4.128478	2.444399	6.143219	4.049258	7.330729	12.14986	4.657529	9.719325	2.917182	6.396	5.476424	2.32169	7.702074	5.070026	1.066099	5.099781	10.073576	2.799508	1.172095	2.375015	5.579632	1.00608	2.0579	1.08151	1.563489	5.585664	4.110195
ENSG00000276966	18.694345	12.945832	21.009127	22.372297	10.2362	11.314513	7.235674	22.533053	14.038335	9.907047	15.003116	8.776516	14.470845	12.529102	9.688597	21.50142	24.646955	18.119036	18.420592	15.621218	8.736362	9.137934	28.810191	14.320868	11.50403	15.99857	12.941464	28.154814	10.246803	25.337866	27.652509	14.17968	17.033965	10.109995	19.598695	13.248423	11.758468	42.551223	19.795658	12.488026	26.142379	25.697848	17.620482	11.644066	9.548703	12.814793	10.452709	19.288386	12.751598
ENSG00000005022	179.461328	112.537985	233.05825	158.752894	128.88286	112.218148	165.310106	122.605555	319.409078	128.85758	148.756063	196.529532	184.540104	215.435634	91.369719	116.7105	142.123237	237.88841	147.131862	97.420658	113.044417	155.427727	171.192931	127.375961	139.071839	184.266037	145.261615	216.978096	173.561083	214.528841	142.993634	180.853417	190.89997	139.771695	144.718099	168.130832	216.139873	222.151488	201.198811	194.962595	116.960428	176.46604	105.022908	207.911059	168.357828	74.607689	98.680093	194.829892	89.806953
ENSG00000126970	1.499656	1.347379	0.288955	0.78926	0.312077	0.175806	0.663164	0.487533	0.718946	0.371455	1.324077	0.583992	1.039926	2.140539	0.397861	0.755909	1.122739	0.664336	0.175044	0.266996	0.261594	0.645919	1.650996	0.30092	0.999468	0.519226	0.226834	0.39342	0.135425	1.708469	0.901758	0.458771	0.208996	0.549335	1.763601	1.326767	0	0.969813	1.097423	0.384614	1.073533	0.453187	0.393111	0.487841	0.117803	0.773879	0.383575	0.776769	0.39627
ENSG00000184992	2.074671	2.335129	3.811238	0.815916	1.537173	1.731904	1.798223	2.820695	0.634634	0.90353	2.505239	0.830996	1.642383	1.320261	1.016148	1.82516	1.970527	3.214094	2.2513	1.381541	1.345781	2.875182	2.025759	2.727287	2.255532	1.887686	1.191785	0.738225	0.629992	4.609537	1.681639	2.819841	2.189596	1.241379	2.41301	1.774981	1.685425	3.53125	1.579383	1.841842	1.049171	1.314535	1.803918	2.195264	0.734989	0.762368	2.00131	1.553884	0.704845
ENSG00000170421	208.127467	122.021728	246.243354	84.286257	142.215516	105.370969	135.94168	104.626875	249.553069	69.171596	208.939703	180.53135	190.12231	436.97452	93.812787	100.264019	241.261723	150.48568	97.744194	64.231476	86.000165	103.258918	198.844547	90.115391	175.022352	134.737327	159.692519	119.321866	236.446527	226.327984	129.987135	130.840003	142.106385	115.390936	158.124446	181.98664	132.446962	190.75246	241.099076	119.896083	112.15622	185.38883	157.401223	97.616685	104.928754	60.452482	52.578451	210.33024	88.382433
ENSG00000146192	22.939717	4.239852	0.342724	3.343304	1.661888	5.622575	2.221791	2.39955	3.124048	1.888178	2.756318	4.868416	1.988599	5.526745	1.303328	1.431496	1.967966	6.393689	0.865066	1.562827	1.640005	2.371296	3.384006	2.508606	1.421701	6.221267	0.461217	9.094477	3.24117	9.446281	2.546562	2.391821	3.465346	1.921637	1.660135	1.769317	0.763614	5.365716	4.201031	3.801526	0.097446	6.565373	2.869295	5.051433	1.497042	1.888214	2.40474	0.885002	2.853619
ENSG00000168090	95.08362	103.306409	135.582778	77.869977	77.367681	65.260898	84.464255	66.976348	106.726591	76.0342	82.377378	126.950465	97.212631	96.331107	49.938601	75.444198	72.962831	140.009953	100.288806	39.483689	39.999204	61.955959	63.185217	77.877428	57.556289	82.740378	67.028236	73.305624	88.941106	89.452533	116.472142	118.51818	86.629603	66.139424	88.353929	95.460332	110.006717	203.529456	105.203961	69.437958	83.416661	93.589822	41.22385	98.060265	73.00596	37.181429	55.541634	97.948978	94.53802
ENSG00000245156	1.856203	0	0	0.18175	0.369591	0	0	0.144346	0	0	0.705644	0	0	0	0	0	0	0.330443	1.239502	0.201219	0	0.267735	0.137972	0.099786	0	0.384323	0.56414	0	0	0.310599	0.207656	0	0	0	0	0	0	0.164078	0	0.066427	0	0	0.313357	0	0	0	0.344485	0	0
ENSG00000137200	17.358638	4.403583	5.028822	2.550845	4.502339	6.80875	3.916083	6.783257	4.695616	1.982884	7.19589	7.60401	3.554118	4.76383	1.87245	3.945546	8.445947	9.093072	5.320422	3.319889	3.949902	2.934331	7.036403	3.068476	10.960985	4.381802	2.624386	5.152381	2.722007	6.333113	5.632383	6.954833	2.66391	1.598458	6.196197	4.745751	2.816929	8.402677	6.216883	2.765442	3.120134	3.332549	4.773479	5.261494	2.206114	1.578244	3.372248	2.442388	3.545373
ENSG00000261460	2.919948	0	0	0	0	0.359423	0	0.027122	1.056658	0	0	0.764117	0	1.508346	0	0	0	0.496709	1.192884	0.085068	0	0	0.248874	0.28124	0.02883	0	0	0	0	0.490225	0.078035	0.041228	0.313919	0.414038	0.114462	0	0	0.924883	0	0.711431	0	0.052943	0.141308	0	0	0.180816	0	0.093875	0.347206
ENSG00000147144	6.855424	4.192476	5.66437	2.759036	3.506574	3.137841	0.838943	5.309486	0.926094	0.59931	3.273087	5.37065	3.145928	6.372658	1.701071	4.627279	6.535235	1.848935	4.253915	1.483233	1.930919	2.396905	8.152318	2.243049	1.075035	2.019514	2.086066	13.227709	3.46179	4.715003	4.425339	3.715169	2.312207	3.773937	4.386679	3.969069	1.885954	6.849588	6.123308	1.435001	2.992427	2.24837	4.994712	4.410978	1.938663	3.052791	2.38263	1.782638	2.337612
ENSG00000106066	39.015969	4.327889	0.179228	1.042559	0.069132	1.976456	0.116857	0	7.030691	0.832	1.290578	3.85774	6.726725	3.398276	0.555252	0.482653	9.095147	6.881457	0.361911	0.752763	0.486772	0	1.878807	1.959826	0	0.230041	1.371795	3.39891	0.577493	7.018198	5.178959	0.218892	0.972246	0	1.139477	1.447775	1.455905	0.920725	0.693297	0.447304	1.605232	4.989447	2.602441	0.042026	1.680588	0.552011	0.614621	1.017599	1.68982
ENSG00000162775	12.919942	7.679211	6.950072	2.96041	2.565347	4.223494	2.705863	5.263363	4.363805	2.612396	9.033915	5.403507	4.274223	7.507521	2.884594	4.912526	7.841626	4.984802	4.498969	3.687214	1.986939	3.419389	6.787983	4.612844	2.925255	4.566932	3.367523	1.875726	3.896282	5.829506	10.742879	9.300391	3.81396	4.690468	9.781604	5.513767	5.186456	13.529797	9.986678	3.836104	1.588447	10.22225	7.447286	3.119026	2.033579	3.188372	1.854013	3.190415	2.736248
ENSG00000072958	4.748761	2.334556	4.250302	2.138574	1.553144	1.905446	1.423522	3.522706	2.751511	2.116828	2.628546	2.757863	3.801122	5.267337	1.283383	2.435473	3.596648	4.299617	2.422305	1.71467	1.144227	2.108547	1.973918	1.919619	1.934393	2.067267	2.923872	3.861562	3.060064	6.340572	2.882949	3.913664	2.92393	2.071517	3.071983	2.116104	1.591831	3.355615	5.829142	2.537135	2.396824	2.719038	2.393706	2.848276	1.919752	1.497784	1.365981	3.110436	1.438032
ENSG00000154803	17.093084	15.720313	13.349964	8.336195	8.938511	9.414062	4.635977	14.281942	13.40074	3.983284	8.503512	9.119698	8.56567	11.572198	4.393066	7.835257	12.101254	6.701137	5.994533	6.952091	6.873633	6.461743	12.186741	15.124425	9.818848	10.899736	11.722821	10.638447	10.055461	18.513559	16.303773	10.613193	9.425282	6.796766	14.885506	6.930191	6.50081	14.83763	8.047917	8.860806	4.774562	14.193569	23.441575	8.589541	5.427935	4.182528	5.747946	8.438991	3.701081
ENSG00000163541	51.451783	40.189461	67.900203	22.269829	40.350064	38.41043	35.04135	49.662293	50.381199	26.945032	37.30209	35.252974	62.973023	41.718794	12.746341	41.25939	37.048961	46.998234	32.309059	25.066816	18.897379	34.325142	38.583721	21.838238	35.219311	35.683888	35.456631	61.65923	49.371736	52.171072	39.726027	29.99862	28.354757	24.719479	62.388825	53.272597	38.785039	60.231056	68.426714	30.771624	47.713487	47.084304	17.890017	48.327442	22.204308	11.084514	21.365832	27.189256	18.405552
ENSG00000173681	7.141456	5.691986	6.166119	2.0939	2.926234	3.18779	3.86673	8.892357	4.858628	3.216167	4.251851	5.334867	4.345661	7.912346	2.090728	0.533068	6.88077	7.621863	3.890963	2.407916	3.010654	4.026641	3.471724	4.163123	3.520646	4.635171	3.480805	1.246499	4.90102	5.794202	7.387273	4.70668	5.118446	2.591774	4.096413	6.340242	4.626155	8.079246	4.799636	5.369795	3.608186	3.830262	2.954546	4.11828	2.097225	2.542057	3.042648	4.09417	2.583166
ENSG00000186818	6.772132	0.032293	0.30541	0.014713	0.179509	0.530906	0	0	1.400716	0.706279	0.152324	2.304395	0.029909	0.342016	0.0267	0	1.987535	1.698576	0	0.012216	0.10533	0	0.509298	0.218096	0.024841	0	0.251168	1.131495	0.136321	0.573257	0.739627	0.071047	0	0.356754	0.098626	0.074197	0.378042	0.119538	0	0.548475	0	0.729897	0.974059	0	0	0.1558	0.115834	0.242661	0
ENSG00000197860	4.829791	2.464333	2.950374	1.673673	1.914427	2.830997	1.697124	3.30091	5.709757	1.772308	1.480103	1.872446	4.096994	2.285782	0.797285	0.80619	1.459287	4.71654	0.960456	0.521143	0.74888	1.088919	1.880395	0.59728	0.76535	1.220984	2.142922	1.930742	1.001526	3.203416	1.497914	0.92608	1.438781	0.591843	1.916658	2.016334	0.913861	2.228626	2.152615	1.697463	0.585384	2.68122	3.15972	1.70692	1.461381	0.443085	1.098083	0.932932	1.039889
ENSG00000254343	0	0	0	0	0.613364	0	0	0	0.478609	0.56783	0.650594	2.088983	0	1.285493	0	0	0.665802	2.19358	0	0	0	0	0.824312	0	1.018567	0.51025	1.248311	0	0	1.030925	0.229747	0	0	0	0	0.591553	0.90421	0.272299	1.817391	0	0	0	0.832063	0.932182	0	0.10647	0	2.118929	2.385196
ENSG00000167280	12.092955	2.099521	2.269297	1.62613	3.063603	2.547687	1.690953	2.799986	1.875568	0.945391	2.68807	2.882854	1.513954	3.589573	1.884671	3.034768	3.076673	2.322956	2.059322	1.622555	1.222868	1.127266	1.170129	2.835921	2.007311	3.779517	5.874483	0.735645	1.47188	4.875996	8.056151	1.798172	2.540175	2.054372	2.679387	1.837692	1.088479	1.961461	2.356047	3.985453	0.501842	4.787821	7.378936	1.87508	0.671844	0.781409	3.227565	2.7171	1.991369
ENSG00000171051	9.988873	0	0	3.754014	0.268376	4.586016	0.302432	0.09317	5.258633	0.952404	0.303644	0	4.233039	0	0	0.446119	2.990894	0.959797	0	0.048705	0	0	0.400751	0.193224	0	0	10.741863	1.466093	0	7.457848	0	0	0	0	0	0	0.452155	1.032583	0	0.064314	3.769755	5.365241	2.063051	0	0	0	0.102624	0	0
ENSG00000249565	62.494555	63.373776	96.128146	30.40973	45.695322	46.49244	63.575127	61.52226	73.090041	39.320176	44.657712	73.977182	69.237053	64.515526	30.497342	48.301999	81.906879	83.689114	56.290349	30.300451	33.57284	47.342695	67.942692	33.321257	40.04926	50.197148	60.210641	18.709614	67.104059	85.402805	67.294022	68.091268	39.560188	33.220942	75.425068	79.046995	61.934732	114.95508	98.541824	57.910962	42.908271	52.305919	35.298906	57.932011	50.413181	23.728142	45.531568	73.092809	33.195972
ENSG00000167703	1.939309	1.178084	0.300791	1.098833	0.902388	1.474222	0.871627	1.450007	2.568418	0.847333	1.028265	1.411709	1.451955	1.237899	0.406488	0.385722	2.138189	1.367728	1.037607	0.968552	0.574875	0.697279	1.316687	1.969973	0.870574	0.825754	2.466199	0.991335	0.35243	2.608741	1.487233	1.326565	0.863321	0.942813	1.430709	1.044361	0.336644	2.117512	0.70517	1.492115	0.986688	2.122877	3.856046	2.570468	0.613143	0.402789	1.63412	1.293429	0.572919
ENSG00000171522	15.170795	0.327784	1.41294	2.240085	1.236419	0.801921	0.329996	1.626576	6.601129	2.229021	1.71181	2.608418	2.298577	1.711002	0.56138	0.778845	3.899227	4.227881	0	0.070858	0.229101	0	0.893986	1.950219	0.162097	0.595483	5.264461	5.086267	0.79069	5.556288	1.267501	0.978713	0.828024	0.103463	0.357533	1.075898	2.740914	1.877821	2.076477	2.666661	0	4.068193	6.069081	0.712078	0	0.180735	0.39192	0.078194	0.433812
ENSG00000140307	11.556677	9.360224	18.105789	11.849828	10.182458	8.093741	18.167069	9.216762	19.329631	14.361922	17.597488	19.274005	16.805501	15.439105	10.498423	8.401056	14.397829	20.082628	10.884438	8.562284	8.195683	9.217129	9.680188	5.296824	14.282855	14.81257	11.121103	19.154	11.86209	21.039059	12.780034	21.94382	15.102078	11.484996	13.356375	17.099363	24.789727	18.41313	18.031849	14.755738	30.809366	9.591949	4.33919	15.588605	12.283706	9.846247	6.666102	15.534301	15.163425
ENSG00000102921	24.193757	17.200372	21.844941	7.263901	12.048765	12.340608	8.496545	20.616678	14.125651	7.201644	13.778495	11.643313	17.38568	12.880176	4.753243	8.065175	12.962994	9.022903	6.603938	9.08687	5.124419	3.6397	16.586223	8.671893	10.886048	8.032029	16.786539	20.265998	11.114992	20.952552	11.497813	19.30533	13.332801	14.052342	13.044181	15.874054	7.343252	17.561899	9.348084	10.255003	10.069758	14.828838	8.622177	17.785567	3.299113	4.77249	10.315427	6.889111	2.839105
ENSG00000066651	1.205129	2.204188	3.082527	1.308146	1.954788	1.668847	0.381523	1.773518	1.771684	1.417888	1.983662	0.348454	1.50424	2.226974	0.779324	1.62806	0.525009	1.549537	2.861672	1.305639	1.229776	1.187357	0.68611	1.773756	1.21592	1.911162	3.404166	0.457294	2.203762	1.734231	1.826737	1.14855	2.064888	0.817034	1.262226	2.110179	1.290194	3.578629	1.469823	1.564706	2.253022	1.04475	0.970498	1.470118	1.352556	0.993473	0.473923	2.300447	1.791249
ENSG00000188505	28.04126	12.940068	26.678703	4.287654	22.30345	9.38222	8.921794	7.053712	50.114587	9.13473	26.258285	28.206111	28.600069	53.930017	12.331441	5.124469	37.316754	13.398421	17.651548	9.758777	10.003595	34.287485	24.795292	13.399112	23.754529	21.613912	19.725204	55.203334	48.63956	52.207065	27.949389	14.049857	14.310897	10.58244	12.574747	13.482188	20.066991	41.264873	53.868674	17.419582	19.682895	11.217209	24.513622	17.427419	17.063082	22.134572	8.606726	31.289906	13.882271
ENSG00000158062	10.585254	1.458237	2.110154	4.400131	2.690953	3.799168	0.269549	1.868383	6.152374	3.875181	3.8621	7.049849	2.302637	4.810542	0.652247	1.921793	7.587423	9.742501	0.978286	1.338447	2.729064	0.288793	4.305978	6.045462	2.096411	2.736031	6.051304	4.188095	3.557252	10.207193	5.176632	2.603431	3.55974	0.581013	3.577517	1.190069	0.895539	7.049817	5.542674	8.383189	1.142814	8.003572	12.325844	0.64627	0.667158	0.830412	0.438273	4.271355	2.731436
ENSG00000145217	5.990671	0	0.039765	0.965468	0.858937	0	0.43557	1.309901	0.22341	0.454385	0.312368	0.14466	0.081778	0.420819	0.328513	0.734298	0.372948	0.383979	1.726371	0.283923	0.575994	1.362965	1.942228	0.944184	1.833908	0.68902	0.343377	0	0.698874	1.031199	3.768861	0.09713	0.59577	0	0.337084	0.067624	0.258414	0.517507	0.111869	0.551346	0	0.062366	2.039096	0	0	0.383394	0.492672	0.405468	0.136333
ENSG00000186407	24.999159	1.76827	0.437997	0.28197	0.552909	4.905755	0	0	38.4298	0.710922	1.251136	2.156701	0.655092	1.357778	0.292401	0	3.414356	2.142158	0.080403	0.23413	0	0	0.550419	3.450033	0	0.102213	3.71966	0	0.419883	24.719781	2.761376	0	0.041142	0	0	0.236999	0	0.818204	4.816783	0.552081	0	7.400213	14.521867	0	0	0.383905	0.105713	0	0.409544
ENSG00000164164	16.903678	14.052106	15.369817	5.23852	7.582321	6.584526	5.341738	12.024127	9.450518	4.169265	9.176068	11.23206	10.216779	13.58355	4.798682	5.684489	8.396279	7.29483	6.393656	5.06316	6.091309	7.544798	9.544133	6.677295	9.147774	7.048469	8.712558	12.958735	10.173223	17.123357	13.352322	12.547684	7.011853	7.837903	11.477136	9.191709	8.627107	19.552924	16.319133	7.508963	6.203448	6.349678	7.653986	10.317028	5.076057	4.646345	5.560413	7.811555	5.145118
ENSG00000196437	1.07791	3.718186	2.367697	1.82796	0.937303	1.042504	2.339985	1.664517	2.512946	2.313925	1.101263	2.707432	3.972266	3.241963	1.029496	0.215733	2.525331	1.375216	1.604161	1.465487	0.394855	0.719616	1.665193	1.687086	1.489992	0.779731	0.807057	0	0.766548	1.664262	1.800439	3.234105	2.108453	1.069907	3.195475	1.76159	2.733145	5.270736	1.358483	1.762368	0	1.319239	0.766164	2.790563	1.34631	0.967862	1.268234	2.108138	0.961294
ENSG00000234040	0	0	1.880207	0	0.725235	0.71497	0	0	2.074975	0	0	0	0.966673	0	0	0.72333	0	0	0	0.394845	0	0	2.165906	0	0.401448	3.01657	5.90396	0	1.652244	2.43791	0	0	0	0.288264	0	3.197469	0	3.219641	0	0	0	2.211639	1.72169	0	0	0	0.415982	0	0
ENSG00000156671	4.968587	1.271664	2.965802	1.934692	1.136082	2.348895	0.91751	1.388625	1.928931	0.584302	1.767392	0.80196	0.967467	1.298734	1.389363	1.731121	1.918327	2.040897	1.652074	1.176918	0.62958	1.127801	2.384453	1.559218	0.786086	1.312629	1.894672	0.278484	1.413948	2.715727	1.796733	3.859449	0.97217	1.605571	1.109665	1.513088	1.435537	2.325649	1.783799	0.941535	1.05844	1.716229	1.637483	2.580313	0.20013	0.712132	0.633536	0.815279	0.631129
ENSG00000132424	25.358503	8.834631	7.87413	8.612613	8.331569	8.647058	10.933071	15.238082	13.214245	6.09501	13.038684	12.776145	8.453987	8.482471	7.023763	2.502529	12.822038	18.413367	14.103729	6.404139	12.533134	9.124415	10.048926	13.120309	13.105549	15.271236	12.297148	4.933941	4.022602	11.11627	18.981575	6.476195	5.593972	5.583279	14.150874	9.224574	7.993968	29.31394	11.496355	10.938785	4.555404	13.733797	14.604195	6.89007	6.392026	4.757474	4.354469	12.646105	11.198805
ENSG00000115053	285.728117	223.288446	282.768652	292.054275	149.541307	166.694189	435.552901	232.398954	574.205625	300.775757	228.057051	538.767847	239.230762	294.041449	185.268307	157.63656	275.700701	547.432412	406.423052	113.684473	252.865605	313.041547	214.000998	310.170817	414.184472	340.256571	196.972384	48.426786	224.319958	271.527975	503.527418	540.301221	311.30771	241.065455	301.873562	219.473226	348.333898	945.624954	316.62356	352.293166	169.944233	292.661908	275.239342	434.657623	318.388284	197.193029	199.241596	387.472319	396.826291
ENSG00000213197	19.717223	0	0	14.162918	2.492342	6.879786	4.044398	0.432621	7.865552	6.614318	2.114898	6.355398	0	1.266297	0.395415	1.325757	14.140337	13.766239	0.21746	0.633232	3.509808	3.370226	0.396979	8.254344	3.495025	4.146697	12.004647	0	1.76652	3.574664	5.352387	0	3.449492	0.132087	0.547737	0.915702	0.139968	11.949785	0.757414	11.34804	0	12.83643	13.636717	0.202018	0.087809	0.922946	0.571826	0.29948	7.015166
ENSG00000204084	2.971338	0.628532	0.760739	0.340053	0.709698	1.560766	0.535221	0.696494	1.32055	0.720188	1.250766	3.167946	0.936869	1.92425	0.657707	0.544488	1.682969	0.846034	1.089588	0.965967	0.416427	0.909584	1.059753	1.15704	0.846134	1.248901	1.055501	2.133475	1.119357	2.706833	1.932391	1.037126	0.603242	0.444833	1.499702	1.022933	0.919759	1.975226	1.393592	0.990998	0.046949	1.387346	2.193951	0.821388	0.447184	0.255861	0.508839	0.992171	0.849174
ENSG00000105397	22.837914	12.321979	11.522368	6.084054	11.683072	9.833718	3.03712	10.048226	7.075848	6.676882	11.059043	9.679546	14.729216	16.843325	3.776509	8.623601	18.679481	8.220708	6.637805	5.086269	5.419834	5.458904	17.78578	9.827351	9.770643	7.140134	13.734157	18.87561	8.647994	18.544878	13.049387	9.748768	6.510664	9.036044	13.000038	10.180968	4.725441	10.654138	18.437965	8.914676	7.326944	13.076498	17.708268	12.15342	2.908784	4.670977	8.733346	7.817415	4.826725
ENSG00000092621	30.784596	37.878849	25.991049	10.527111	29.971374	26.177973	13.199531	36.27192	42.194591	9.559882	17.62956	20.303119	34.033804	52.841034	9.81527	13.658898	53.271001	25.675638	19.918459	20.132566	9.002272	21.135685	31.442028	9.705071	28.580686	35.916345	26.295437	21.975792	25.523826	54.648059	18.455824	26.877338	22.459206	15.22589	51.76461	39.796472	24.584822	43.966426	84.4395	29.147717	20.700454	23.66831	12.774381	24.886286	22.088972	10.242925	13.764135	22.999706	13.604117
ENSG00000147586	10.792398	13.060628	16.946694	5.284667	6.028989	3.691324	9.740512	4.031825	14.658021	8.695266	10.016491	8.146865	10.404639	8.996075	4.455328	1.455815	9.093314	9.532473	13.746147	2.453169	2.457703	10.910992	8.149862	2.844313	9.379561	9.133382	8.266194	5.040304	7.277331	12.800032	5.895292	8.439559	7.012646	3.228815	5.997273	10.84227	7.003346	16.228265	12.497458	7.801856	4.093326	11.095928	6.284661	5.67128	10.06157	4.758986	7.425868	12.010529	7.756247
ENSG00000226149	0.819296	3.302397	0.991512	0.746174	1.473819	1.121905	0.176596	1.962409	0.92196	0.69084	1.044823	0.117301	2.41207	1.251178	1.087727	1.190843	1.296058	0.945192	2.392794	0.721147	1.444959	1.964115	2.964078	2.367355	0.598957	0.85358	0.987177	1.552231	0.566698	0.940692	3.843373	2.702451	1.099453	2.061456	1.762991	0.452384	0.581476	2.766255	0.748371	0.549898	0	0.436173	0.873121	1.655819	0.384508	0.051814	0.460131	0.907889	0.124367
ENSG00000125812	8.462664	4.69418	7.142685	4.235831	3.715667	3.829581	3.354494	6.398352	7.21541	2.87304	3.135046	7.510995	3.700419	4.44071	2.172936	4.000693	4.143334	6.518356	4.365594	3.655102	2.502304	3.01793	4.867459	3.340182	5.282177	4.425775	4.919651	2.608228	4.473038	8.274878	5.994129	7.018802	3.548746	4.078239	4.709281	3.537002	2.987767	10.834545	3.233557	4.872031	7.843358	6.867338	5.541702	6.147556	3.592557	1.803014	4.710531	5.137003	3.143163
ENSG00000169515	4.861226	0	3.002462	1.074777	0.855221	1.194416	2.553925	0	1.260514	1.352544	1.632837	1.867114	4.084762	0.081472	0.339206	1.563787	0.928337	2.187705	0.74619	0.523817	0.669086	0	0.127705	2.847786	1.262402	1.897195	1.668015	1.167982	0.920069	1.054117	3.897471	0.451312	0.190912	1.643	0.626501	2.670815	1.020609	1.392127	1.819292	0.8454	2.512901	2.608039	1.450196	0.953154	0.451962	0	0.286149	0.663681	1.425305
ENSG00000104490	14.940352	23.307098	45.943957	14.128415	21.48896	15.859672	17.493615	20.617213	27.987191	7.935741	21.240533	33.952818	42.716475	30.606217	9.966981	24.360442	32.64809	19.60943	14.856044	10.868299	6.086302	8.884526	26.149896	10.578535	20.518397	15.890134	26.467491	43.25042	20.183066	25.697107	18.78127	31.572346	25.321957	20.069892	22.172068	32.411207	17.706419	26.638757	38.45098	14.717216	31.473778	30.875862	9.265666	28.946633	20.106337	6.971082	13.347228	20.094899	17.2652
ENSG00000276368	7.243434	0.697278	5.338444	25.414519	8.236596	7.642371	5.241479	3.027618	24.195889	8.073682	13.567336	11.931644	1.614507	1.476992	13.259693	0.966466	33.238643	13.573157	18.706088	7.913497	11.371648	6.083669	24.30911	9.156833	7.777629	33.050449	11.832726	41.533937	19.500647	0.977213	13.79257	11.505612	5.840478	3.08128	1.597183	10.413605	5.714	6.022622	0	6.26978	0	28.072948	3.943558	23.268523	17.155259	4.373327	9.44874	5.239647	34.452193
ENSG00000070961	16.296142	0.96107	1.077035	1.598719	0.605681	4.440038	0.703541	0.663154	9.880463	3.666231	2.635671	3.442099	0.796968	1.100732	0.563619	0.108426	4.963003	6.951899	0.914648	0.845527	0.218703	0.360009	2.068593	4.964545	0.653346	0.723489	11.757825	0	0.731215	7.883067	1.756787	1.499784	1.383274	0.35803	0.648481	1.035625	1.753063	2.82678	2.265408	1.451455	1.455794	9.724659	13.272662	1.180136	0.073866	0.76561	1.015501	1.38093	1.069816
ENSG00000167460	134.554247	81.538234	112.220636	62.04785	79.844429	65.433873	89.563541	76.037373	109.290808	60.875627	87.435566	111.626153	115.969385	127.475054	54.734996	90.97783	119.961563	148.610341	87.477329	51.475401	66.654934	74.192983	113.523249	77.731924	95.749905	102.423623	84.011216	58.945204	115.451907	144.986732	126.677273	106.870878	87.405418	66.808481	106.198384	104.45092	95.146151	142.081703	124.560884	96.284199	66.059258	101.001164	155.162823	113.364781	64.468352	47.842768	70.372308	146.613024	62.644224
ENSG00000287195	6.555699	0	0	0	0.113162	0.557803	0	0	0.883007	0	1.824471	0	0.226253	0	0.269301	0.790055	1.179235	2.900376	0	0.184829	0	0	0.135183	1.038793	0	0.094138	0.575766	0	0	1.44552	0.762969	0	0	0	0	0.187094	0.953268	1.657846	0	1.38303	0	2.990813	1.0362	0	0	0	0	0.33994	0.25146
ENSG00000127125	45.338523	27.667881	52.795806	48.43846	32.935441	30.581542	54.506989	35.697605	105.507791	44.282056	36.786906	74.426135	50.00006	52.973774	33.561748	19.060009	46.925554	77.315118	50.798504	19.828684	36.223853	56.928143	37.972051	31.598524	53.760671	74.549643	30.202401	41.809819	42.519361	45.315486	64.609471	45.926917	62.656421	42.013262	35.896207	44.132319	65.780271	131.93363	54.048429	61.177261	36.755594	34.219073	32.314211	49.728937	48.067584	29.861705	35.673624	76.113423	49.188201
ENSG00000068024	6.64438	0.517833	2.600896	2.391247	1.244115	1.503071	0.717488	1.263963	2.810836	2.800349	1.283405	1.687204	0.634053	1.403642	0.856286	0.669084	1.726494	3.169793	0.742293	0.717187	1.388438	1.413725	1.471643	1.798048	1.998491	0.771149	2.767832	1.814419	0.8429	2.56669	3.033619	1.515826	2.042101	0.688432	0.897986	2.238423	1.592595	1.667783	1.323288	2.718334	0	5.517401	4.484021	1.393994	0.599469	0.40651	0.853525	0.80609	0.81311
ENSG00000117118	81.099205	60.254319	101.63325	51.48945	63.318461	57.288339	59.97032	43.131079	69.531744	55.403914	61.725705	75.448973	70.294818	67.028957	34.326838	45.591538	68.98304	83.562538	66.316896	32.402791	39.190204	61.237903	41.52298	39.591651	68.726134	55.080614	49.291716	77.634223	58.253749	69.91191	62.729784	71.255614	48.604131	44.355516	71.211828	80.541835	66.917293	85.57736	77.998997	65.607214	75.424283	72.850915	30.556685	60.954431	47.353764	25.311039	27.072843	78.119782	43.716623
ENSG00000079215	16.370693	1.848254	3.992715	2.491976	2.317941	3.767383	1.440173	3.033923	10.395918	1.043935	2.640265	4.584553	1.002035	2.43495	0.670888	2.478471	4.714874	8.264787	6.85986	3.353897	1.225304	0.766454	4.053719	3.168576	1.225281	1.007563	4.738698	0.210603	1.871267	7.679548	4.458482	4.446531	1.090815	1.892459	4.933468	3.694214	0.457368	3.096383	4.435907	2.927487	3.663564	3.502496	4.659973	2.031151	2.185084	0.69597	1.521175	1.216976	1.484901
ENSG00000169442	15.290699	0	0.575542	5.739236	1.141706	1.250608	0	0	2.177697	1.17439	0.64587	1.72818	2.536321	0.870109	0	0.253046	2.203227	5.973422	0	0.276261	0.893219	0	0.075771	1.712499	0	0.10553	1.032706	0	0	2.814458	3.041058	0.602494	0.764595	0	1.951526	0.209735	1.28235	0.675806	0	0.820796	0	2.836932	2.065053	0	0.13408	0.352324	0	0.685938	0.56378
ENSG00000166928	16.178766	1.21133	0.370184	1.458552	1.56315	1.007594	0.406502	0	5.754618	0.667896	1.071342	3.622669	0.601021	1.099658	0.035769	0.299816	0.313253	0.340436	0	0.490983	0.846648	0	0	0.389571	0	0	0.183537	1.743213	0.821815	6.770347	0.315274	0	0	0.095587	0	0.265067	0	0.213524	0.712554	1.167003	0	2.750135	1.875829	0.913714	0	0.500931	0	0	1.603159
ENSG00000070770	29.998911	25.489638	35.617699	12.244668	28.199352	27.483723	10.600618	22.737342	32.289255	9.956917	22.975281	27.588444	26.853107	35.519424	11.460612	17.344804	25.92866	15.022203	8.403726	16.925947	11.868201	10.956901	27.614246	15.256006	14.010062	23.05807	20.909058	30.760169	28.76975	41.550805	25.975642	34.943957	22.217607	12.420917	27.693887	26.83537	25.783267	34.112356	44.344472	17.772619	11.136228	12.999922	14.517661	14.540486	12.696923	7.059142	14.946987	25.686564	7.609858
ENSG00000162511	69.611004	3.75861	1.692727	4.49876	3.14287	6.458611	0.987682	0.898988	18.329586	9.589241	4.206955	17.20979	7.139281	5.93745	0.763735	1.986727	14.568829	30.447951	0	0.554299	1.662312	0	3.54294	7.194705	0.24503	1.325669	15.990835	3.180814	3.29434	33.986239	6.40012	3.223632	1.719385	0.49265	1.410589	2.195575	3.356016	5.266616	2.986392	4.614419	0	14.938964	17.804546	0.161459	0.046787	0.307353	1.091774	4.733897	3.836196
ENSG00000158615	24.626506	26.191349	25.154332	18.316189	14.888207	18.287414	10.362985	29.652792	11.69144	9.438998	12.912606	12.384971	18.734051	20.503898	10.449173	13.711902	18.069918	12.050019	15.725893	15.220578	4.966203	6.544168	16.816228	18.399331	9.697724	7.971109	22.17858	27.033783	11.339504	25.060543	19.349987	28.221675	21.468271	18.912313	17.684923	15.926697	18.710934	19.72154	11.714326	11.901467	19.61102	19.837044	18.754084	67.980709	3.858695	4.780486	14.098548	9.748438	6.62643
ENSG00000004399	33.34961	4.648955	10.387782	7.503103	5.231656	13.344293	6.052746	11.442199	15.482395	4.87403	8.357283	8.388982	8.755403	16.910418	4.051252	9.856055	19.15332	17.343906	8.727228	9.96457	3.566763	1.636259	11.725653	8.313555	3.594643	6.797644	12.624784	9.882481	7.983745	20.188125	15.676963	13.882963	5.817112	5.769688	4.708503	6.01356	3.39976	10.735413	8.009979	12.656553	5.284752	12.982828	16.052831	10.217674	2.185504	1.649052	9.783522	4.679853	3.21082
ENSG00000106560	13.200034	5.007609	2.616063	0.730073	0.835092	3.979153	1.646859	0.507344	3.47533	1.352922	2.125874	0.437561	3.061035	3.92468	2.981004	0	3.021626	5.724223	0.819706	2.045952	1.715012	1.344332	2.535561	4.659651	9.399257	3.936651	2.549356	4.737426	7.927183	5.052961	1.824669	1.322069	3.635172	3.872519	2.447021	2.761363	7.034738	4.139871	2.474372	2.901765	2.992385	2.688136	1.227255	1.692217	1.25042	1.546226	1.596649	6.229745	3.092796
ENSG00000205352	73.206792	47.422476	88.912698	36.886756	45.285498	45.007516	52.475877	37.577781	106.564531	31.084879	50.986594	72.959048	67.477313	68.183542	28.30045	43.624254	44.377299	82.0748	51.028421	30.468142	28.170607	44.522724	52.778399	42.306205	55.107553	47.534664	47.056369	95.241615	36.850532	69.505646	71.49107	77.230622	50.200599	40.448681	70.070693	68.622308	68.542463	116.833487	99.892768	53.57294	40.085007	54.716176	39.057005	52.642226	48.876187	21.320132	23.863198	69.766421	36.979457
ENSG00000162836	2.022637	0.349128	1.677155	0.758611	1.443115	0.686816	1.093506	0.93936	1.249027	0.921368	1.752398	0.847403	2.18886	2.484068	1.169437	0.570766	1.923004	1.401486	0.651276	0.609584	0.262791	0.985326	1.523308	0.953915	0.943439	0.620953	1.797654	1.6938	1.303756	1.488785	0.904019	2.905056	1.15807	1.57247	2.255596	2.344805	1.268065	2.363826	1.179569	1.359463	0.74892	0.644952	0.911328	1.384003	0.979609	0.613297	0.756389	1.023986	0.387025
ENSG00000126878	148.907245	181.368595	272.757137	111.490616	128.136199	160.843078	114.847734	165.387925	147.560685	84.287886	171.437136	118.465754	271.936565	152.353094	77.574097	160.630215	188.759292	149.822375	137.835217	94.748944	61.428354	129.598918	202.331293	120.621404	137.66353	114.750307	130.937673	183.639008	114.432491	281.896932	145.138378	208.551151	156.248103	157.901043	239.834551	228.355706	175.430593	231.882318	240.175032	136.983512	145.812763	157.260546	96.790785	264.139696	101.507344	65.278735	130.080106	162.442248	92.029608
ENSG00000171115	6.925615	0	0	0.036133	0.110215	0.488947	0	0	1.146679	0	0.070143	1.09723	0	0	0	0	0.38284	1.954391	0	0	0	0	0.559565	0.029757	0	0	0	0	0.209245	2.297053	0.743097	0	0	0	0	0.334072	0.557064	0	0.125602	0.396179	0	0.9523	0.149513	0	0	0	0	0	0
ENSG00000100647	32.191611	8.263669	6.924881	4.921323	10.171602	10.593716	4.034928	12.419624	17.836741	4.366524	8.6312	8.058841	8.528317	11.909182	6.502969	8.917677	16.330309	9.094207	5.891208	9.959119	4.139336	4.872661	19.733048	8.537692	7.04936	6.380342	12.896472	7.290414	4.360538	20.887636	9.893645	16.606303	6.935474	8.248985	12.686756	8.634531	7.324651	14.038504	16.415318	7.769611	5.573	8.275849	16.635928	13.164808	2.384262	2.890504	8.022103	10.866933	1.959495
ENSG00000160883	15.88804	0.104801	2.218311	4.822499	1.092318	2.728039	0.196949	0	5.208731	2.629194	1.235861	6.066783	0.630917	3.385375	0	1.016818	5.311955	5.946515	0	0.356819	0.555476	0	0.413211	0.511187	0	0.121158	2.593585	0	0.718911	5.703646	0.272766	0.720539	0	0.752564	0	0.722384	0	0.323286	0.663903	5.444675	2.974716	5.921913	10.02679	0	0.038484	0.505624	0	0	1.294541
ENSG00000133048	73.578181	6.174523	16.855669	15.190885	68.844173	34.357862	4.105875	6.668154	95.729805	30.369635	63.627231	34.792406	52.172137	26.761704	17.396561	28.57131	97.213391	50.752424	27.427659	17.752445	19.132618	22.632608	27.321658	19.923843	47.863514	143.14909	43.793052	40.689945	34.536349	183.629442	17.998944	18.025678	21.880899	7.765812	14.79611	87.085271	10.898139	38.269679	80.817606	34.118719	7.947035	30.461625	73.020532	15.970145	16.987735	9.074399	4.013146	96.682373	12.173881
ENSG00000122490	3.949317	4.011661	9.344377	1.462178	4.900839	2.402956	4.505851	2.363022	3.021539	2.496562	3.806594	5.475418	7.36189	2.806185	2.668895	2.844847	7.093108	2.874788	5.090519	4.799941	3.37774	3.406206	4.460588	7.827064	6.68875	1.941404	2.427567	4.903377	5.809048	6.450291	2.603012	8.949212	4.132974	3.999012	4.160026	3.558326	6.181708	8.564664	6.619326	4.958739	4.013982	5.271728	8.741243	7.692569	2.589966	2.628641	4.833795	6.262755	3.111505
ENSG00000237187	0.544293	0	0.033118	0.030153	0.040878	0.050375	0.00691	0.005322	0.021265	0	0	0	0	0.015577	0	0	0	0.006091	0.006688	0	0.035979	0.078967	0.042729	0	0.022628	0.068012	0.010399	0	0.073728	0.219862	0.13015	0.08494	0.020532	0.085303	0.01123	0.073217	0.07748	0.063517	0.055902	0	0	0	0	0.037276	0	0	0.035171	0.110519	0.022709
ENSG00000006125	31.22701	26.234355	31.019092	12.596335	20.438594	17.290293	7.864137	24.826133	21.791191	8.395268	23.241643	25.759825	24.522629	36.97668	9.247685	17.216975	23.691683	15.301251	13.896807	11.186023	8.085143	10.774685	25.414853	14.450128	11.424034	11.003193	15.661108	39.964325	19.133494	28.080438	19.518537	29.794354	21.27131	15.454882	30.922929	26.654509	17.191424	29.877495	36.81966	16.315332	19.741158	23.318592	10.501374	27.340441	10.290396	7.607025	17.179985	17.147091	8.967484
ENSG00000114547	8.877955	5.490303	6.858001	7.952547	3.311091	5.960763	4.964191	3.485919	14.64069	8.396226	8.031947	12.087734	3.981644	7.679988	8.414971	1.830674	9.969912	14.737513	12.741269	1.802683	4.308023	9.420543	11.75876	4.120003	16.15677	14.071676	7.178176	5.444524	5.903524	9.436628	5.715864	11.623397	15.13631	4.434629	4.429307	7.854457	12.8244	12.846005	9.220122	6.882494	1.609462	2.487749	4.442862	8.051448	14.740378	3.023698	3.013924	7.113935	8.95714
ENSG00000165795	44.148705	26.13483	44.863082	17.536556	36.008727	24.527433	18.0386	18.994109	31.766621	14.888935	41.450693	35.243922	39.335744	37.972858	20.048742	18.499874	47.203705	28.877834	27.779063	17.705744	10.948853	23.065166	35.399858	16.925059	20.977522	26.68435	23.169858	57.100163	34.970222	59.320246	22.965009	34.939143	22.835484	18.683262	34.905615	44.268098	25.243531	61.241401	69.059945	23.028782	32.361779	28.135662	20.868089	32.139907	15.824802	13.912369	13.951954	36.581753	15.697119
ENSG00000197620	2.836793	3.988464	9.640146	2.739427	3.063854	4.228687	3.03205	7.542231	6.099989	2.862192	4.254316	7.19492	8.056311	2.717094	2.585097	3.055805	2.902512	4.598746	2.442375	4.852592	1.895824	3.066929	3.327334	3.338926	3.407361	3.939028	3.259478	6.601288	4.166928	6.198297	7.741268	6.48205	7.032243	1.704937	5.080635	5.126956	2.651351	9.496541	4.545436	4.685676	4.455358	4.388554	2.928298	4.842664	3.091138	1.779234	3.434868	4.267233	2.351945
ENSG00000120594	17.365638	4.444556	6.342039	1.95554	3.728067	4.419437	2.806986	8.72411	8.245811	2.479831	6.006713	6.863367	6.067308	6.033182	2.66707	3.48875	8.521249	8.712914	4.409323	2.976895	2.646606	4.996759	8.368243	4.254817	3.23049	6.646808	4.280748	10.293135	3.642007	13.905952	6.820053	8.000565	5.264579	5.576041	7.201836	4.956338	4.140792	7.045223	10.83433	4.883892	1.377438	5.49264	5.413223	8.516992	2.164773	1.687339	4.165833	4.81148	1.431841
ENSG00000213999	3.030177	1.974553	0.485051	1.144959	1.184929	0.368892	0.59034	1.299032	0.097327	0.288675	0.952562	2.516131	4.530399	3.231968	0.296829	2.985641	0.324943	0.780625	0	0.950704	0.658682	1.264974	1.117509	0.067352	1.208251	1.19325	0.253848	2.673087	1.231364	0.419284	4.158069	0.197464	0.250592	0.396617	3.015269	1.065463	0.105071	1.605815	0	1.883081	0	3.233132	2.368836	0.265387	0.065916	0.866041	1.395082	0.749376	0.277164
ENSG00000146701	67.714798	58.108211	84.901407	29.40459	55.749067	47.857382	46.316517	47.027046	66.419117	33.562863	59.598804	63.548806	70.534044	46.509696	22.600746	38.233996	73.237278	68.272873	40.237788	30.435807	37.798096	36.431339	63.859129	35.013183	35.551266	45.191095	51.75088	95.536382	64.367416	106.484279	43.380127	56.846614	43.166029	38.437495	65.492848	66.989404	38.913622	94.106239	72.954596	41.796436	48.440729	53.105939	38.36218	51.854874	33.330467	27.312699	32.308189	57.891324	37.241434
ENSG00000084733	78.465336	70.622777	106.727963	34.741696	51.155256	46.386778	38.706116	61.230967	75.417088	42.566417	56.449443	57.559216	86.377972	70.083542	21.76043	35.314872	76.43163	75.54142	40.558405	33.555045	27.701508	40.296012	64.201152	35.529714	54.729067	44.445611	50.578104	63.49441	71.224658	89.788734	51.750646	58.328896	51.50387	34.369253	72.78706	72.262994	48.622171	104.766266	93.563157	54.745132	46.489924	67.879282	36.773804	48.651854	41.810487	30.56689	27.404967	51.950356	29.031913
ENSG00000116906	20.386181	17.531593	24.27101	12.404288	14.604108	10.806772	13.986721	13.00022	24.060478	7.88937	14.552866	17.212514	21.092064	31.368751	10.792428	11.003659	20.205437	21.119173	17.609288	8.25906	8.21646	11.339305	16.347708	8.726088	12.488091	11.619482	16.840135	8.826439	16.756523	19.375439	18.172383	22.728493	22.473374	14.16765	13.288795	14.031211	15.519442	33.720036	24.372152	17.947776	10.309056	17.792809	9.162131	16.98224	14.38929	7.292077	9.613898	14.574035	8.329116
ENSG00000178177	3.228928	1.243311	3.393857	0.781659	1.516573	1.480231	0.877467	2.58139	2.12342	0.565786	1.414951	3.297136	1.754946	1.920582	0.830454	0.443994	2.221182	2.662399	1.333101	1.051612	1.275041	0.961977	1.802678	1.263011	1.40332	1.757478	1.428088	1.521887	1.461106	2.24719	1.401786	1.511045	1.541147	1.493512	1.583562	1.983459	1.296614	2.338037	2.029253	1.285572	1.362639	1.902099	1.42784	1.481537	0.773557	1.257327	1.389212	1.640992	0.737714
ENSG00000167964	2.698304	0.429928	0.516326	0	0	0.490847	0	0.103709	0	0.092187	0.929484	0	0.630466	0	0.14811	0.099317	2.334793	0	0.065163	0.162644	0.525865	0	0.654261	2.231484	0	0.621288	1.418633	0.376603	0.604967	0.669478	0	0.315295	0	0.712446	0.218843	1.454289	0	0.088415	0.72628	0.035795	0	0.101224	1.82364	0.756694	0.210499	0.138282	0.028558	0.388876	0.221276
ENSG00000154124	11.940518	2.631704	3.253529	2.698949	2.782412	3.393441	1.163687	3.838874	4.013965	1.619869	4.539525	6.026952	5.735114	3.027741	2.082027	2.4604	3.362799	5.206205	1.905232	2.389404	1.396987	3.019949	3.632257	3.097834	2.262638	1.276639	2.568663	1.789989	2.407057	5.746917	4.244041	3.735126	3.140831	1.995263	3.262305	3.019401	3.08087	3.93493	5.844863	3.402629	0.25902	4.884036	4.03716	1.586843	1.500751	1.284634	1.752248	4.782373	1.721003
ENSG00000106100	6.656908	1.029191	3.585615	1.114748	1.484245	1.729281	1.569193	2.417087	2.484779	0.999317	2.83953	2.91282	2.392024	2.52969	1.717922	1.830245	3.093387	4.101732	3.514213	1.880621	1.963492	1.563931	2.611252	2.550113	2.405023	1.818413	1.510359	1.08865	0.799248	8.799411	4.589142	2.264323	1.861475	2.059474	1.89783	1.398004	1.113916	3.23471	5.166653	2.114708	1.624558	1.591055	3.734059	3.018586	0.684554	1.405316	0.990647	3.129183	0.479734
ENSG00000127507	5.037698	0.960161	0.607723	1.477877	2.037575	2.222054	0.475483	0.150237	7.804231	2.13671	0.856851	1.133757	2.463543	0.632139	0.450569	1.22293	2.959473	1.26824	1.038365	0.569392	1.184999	0.174164	0.850851	1.820771	0.07985	0.600012	6.568905	0.863802	0.575121	5.030976	2.053249	0.513839	0.374347	0.258018	1.06995	0.198748	0.607587	1.488939	0.115075	0.712982	0.434198	6.085379	6.103008	0.13154	0.057176	0.05008	0.682614	0.931675	1.121919
ENSG00000231721	8.126747	0.451925	0.222031	0.998293	2.245726	2.607948	0.270227	4.588565	3.613593	2.184725	3.988904	1.336236	0.088786	1.508438	2.853331	1.860195	2.082393	2.030542	2.129625	1.968687	1.005037	1.39705	3.364786	3.432414	0.347648	1.614878	3.58279	2.111314	0.115622	2.50784	3.264924	1.416095	0.930411	1.180081	2.697733	0.69224	1.699394	6.201541	0.850194	1.039847	1.047488	4.623673	5.163486	0.381796	0.181039	0.158572	0.480312	1.109117	0.549777
ENSG00000124508	6.084755	1.414616	1.990895	1.611256	1.740641	1.493934	0.443073	2.985859	3.355617	0.606653	2.554403	1.695317	1.255594	3.293002	2.168638	0.449335	4.961487	1.318251	2.331695	2.27441	2.210918	0.791177	2.739865	1.802421	2.969901	3.577455	3.104926	1.910369	1.306303	4.942579	3.052854	3.857952	0.507422	1.774431	1.867682	1.974995	1.328295	6.745636	2.48307	1.972768	0.669219	2.726942	2.333499	2.290609	1.10386	1.521402	1.550459	1.230328	1.365148
ENSG00000248360	1.945562	1.23772	4.033956	0.623267	0.497914	0.847861	1.316028	0.801423	1.624734	0.125714	0.729788	0.87754	1.417851	2.966739	0.525137	0.22573	0.550309	1.038739	1.110772	0.616098	1.062395	0.306043	1.216648	1.038793	0.538704	0.112966	0.644858	0	1.30623	1.125984	1.25466	3.833849	0.394078	0.341844	2.536683	1.721267	0	1.205707	0.701548	0.813547	0.272492	0.966263	0.337724	0.908068	1.208027	0.895728	0.259632	0.543904	0.201168
ENSG00000107736	1.784433	0.642047	0.081166	0.195012	0.19567	0.385802	0.10584	0.27715	0.789874	0.637628	0.783697	0.894015	0.902406	1.145263	0.055878	0.171737	1.060295	1.119644	0.122922	0.102269	0.505175	0.294831	0.135573	0.270485	0.836166	0.143243	0.852203	0	0.130762	2.33108	0.668424	0.223037	0.178214	0.06222	0.258012	0.232925	0.375814	0.896464	0.378188	0.89467	0.228854	1.121807	2.213751	0.252176	0.004136	0.135861	0.139169	0.362081	0.365235
ENSG00000182511	7.562666	0.13492	0.081017	1.762142	0.562499	2.125729	0.211293	0.097639	1.430552	1.417574	2.784329	2.308725	0.24992	0.47632	0	0.623357	5.915933	2.700857	0.204494	0	0	0.24147	0.298649	1.889931	0.726523	0.103986	1.335591	0	0.66448	4.874234	0	1.038935	0	0.248423	0.549419	0.826663	0.026325	2.497185	1.11112	1.774833	0.376246	5.11434	2.056029	0.759893	0.181663	0.477355	0.179244	0.882425	0.833295
ENSG00000196724	1.098475	0.864334	2.931885	0.284871	1.20117	1.108584	0	0.572264	2.884948	0.094638	0.30361	0.575809	1.430728	0.603792	0.577786	1.325463	3.77288	0.33513	1.220848	0.473079	1.139685	0.592436	1.083817	0.883212	1.598584	0.340166	0.260065	1.159857	0.58224	1.546387	1.799688	1.274491	0.684611	0.304748	0.617823	1.507052	1.377844	3.766808	2.632887	0.569573	0	2.182229	0.849397	0.046609	0.648293	0.3549	0.205225	0.70631	1.135808
ENSG00000047932	14.259458	15.00964	25.034235	5.681928	10.582866	10.911895	8.330768	18.609348	11.329587	8.661325	11.322837	10.862441	16.525163	11.786303	6.113724	10.30011	15.538832	12.38733	9.735496	6.652413	5.639692	12.838955	11.222283	7.633198	10.074729	10.313578	8.688087	13.212414	11.996809	14.522073	13.385756	15.661507	14.054753	8.209687	14.128805	18.116805	9.06564	22.628558	15.684299	12.220966	16.047968	9.978115	6.380562	12.260914	6.106116	4.117757	10.644757	13.653231	6.021115
ENSG00000185947	21.743408	4.441101	4.102234	6.421122	4.408446	3.911446	4.045257	2.000499	22.703468	8.016604	9.859744	13.364295	7.051277	12.287023	1.479999	1.162028	5.195513	17.380114	4.389036	1.268637	2.365005	2.433161	8.181589	7.617525	5.82176	2.750499	13.233729	3.57269	4.806488	7.981192	6.840978	8.325178	3.943448	2.703482	5.120987	4.355809	5.782656	7.492918	3.732054	5.274658	4.766113	14.05194	14.096443	4.498505	2.562724	2.230116	1.390735	7.075543	3.638554
ENSG00000030582	280.996037	106.141702	97.233254	25.973701	67.792628	81.50284	35.200293	120.348886	90.294843	21.170231	112.918885	65.242352	101.521598	79.476075	45.35037	89.168677	146.01504	118.637893	56.408116	78.056091	29.2628	31.878213	120.556886	53.399404	52.900062	41.824674	69.975624	76.773526	56.439477	154.315055	64.91028	92.657932	47.464041	53.537503	92.849251	74.275381	36.273053	60.516341	100.952013	64.099164	81.628503	64.04888	83.24665	91.59353	34.133877	22.831627	71.932025	67.184823	21.893769
ENSG00000117899	12.049376	6.315885	5.956796	4.816738	5.183649	5.611905	4.837997	9.886518	7.700859	3.150156	6.382061	5.107191	4.556774	4.835152	4.351637	6.12157	5.440409	6.46378	10.831806	6.163769	3.526748	4.069933	8.500255	4.859738	3.591109	7.301662	5.404297	7.216321	3.948572	6.09343	8.076263	8.772844	3.428869	4.386213	7.670382	4.548027	5.746305	13.200438	5.044804	5.086967	2.680207	4.719708	4.163067	10.642612	4.193167	2.980929	5.481364	6.553493	3.427345
ENSG00000138085	21.827166	23.860347	17.862319	10.211122	10.498847	9.315227	12.008575	15.581437	15.792881	9.395473	15.367829	13.844297	19.183477	17.869583	6.714704	16.492243	14.359507	20.181597	9.389368	12.19407	9.959251	9.718105	14.997995	6.047122	12.591693	12.372971	16.737592	44.007696	7.374926	22.23418	19.400586	23.408129	15.468257	10.22398	13.074762	15.815099	13.045089	27.343984	22.17442	12.076541	13.167176	12.806699	10.681716	14.732724	9.385989	9.658892	9.785683	16.873148	10.109549
ENSG00000198938	3980.412918	1208.716782	2119.87343	4674.189265	1406.28038	1537.079257	1524.986814	765.973212	5677.951284	774.395222	1434.622779	4683.037195	1139.311495	2450.679252	1571.069258	1660.659298	2427.451027	3483.131617	1333.870401	4117.929701	1220.323041	1724.864392	2251.966317	2150.857	4200.646563	1014.767071	2375.897053	2274.288074	2169.316472	3031.416472	1741.491583	2306.543536	3280.10119	1046.514492	1060.769967	2097.951541	1784.709275	3338.286416	2293.237209	1821.691724	810.0591	3913.815882	2654.677631	2139.082853	1735.805086	1333.198476	441.448048	1688.020002	1805.775624
ENSG00000026508	45.241883	3.464031	5.435342	5.892023	6.209341	6.795505	3.330391	1.126259	44.205295	8.228586	14.753169	13.613467	11.354609	17.397547	2.731229	1.739615	17.545728	16.775504	1.543136	4.170673	1.113497	4.353228	8.426119	7.353832	4.217242	7.080762	18.316814	8.795304	18.692112	23.7436	8.268462	4.627955	4.111642	4.791942	2.667898	4.598586	6.605949	9.068915	11.18205	4.694748	4.343985	19.602337	18.607034	2.442985	3.554317	2.780591	1.272561	6.840792	3.193675
ENSG00000132510	30.373174	11.455227	14.776706	22.365774	19.95485	19.594106	21.226619	15.388376	30.282088	29.136917	18.968576	18.488896	19.736757	15.135197	12.202867	12.597474	14.500364	19.706754	10.074297	12.274097	19.80058	21.43772	25.223464	30.97023	28.72271	26.103011	77.505334	14.941459	14.429933	33.646378	64.318652	25.768575	13.523262	13.299321	27.077285	12.31943	14.641634	56.693802	14.643911	16.68745	7.610413	89.58418	71.521859	19.490496	12.065331	14.704788	9.368026	15.301114	19.982201
ENSG00000140650	12.283509	4.846598	17.356516	12.982688	11.44197	10.480025	17.338194	16.902958	14.479293	11.719433	13.083295	17.517919	19.956259	17.192766	10.91106	12.464072	10.85225	29.456639	13.434898	9.233712	9.142133	11.286715	12.16596	10.735597	12.712136	11.881166	12.138745	5.524218	12.879598	14.403054	22.796897	21.96835	13.151466	11.805247	18.903928	19.901206	17.363162	37.970917	8.286036	15.168268	10.188935	19.219937	16.072103	15.835422	13.165693	9.465876	17.826934	17.795299	13.524183
ENSG00000200087	1199.995637	299.364703	164.863698	342.090011	1041.202602	876.564072	625.264801	1284.84545	163.784326	514.921496	1597.725113	184.517375	319.080368	125.790465	321.499504	1322.608053	363.240866	155.995046	136.121141	661.34851	1020.889682	622.952068	1387.982633	59.214186	217.773616	1795.338001	1386.236731	3401.914503	203.039756	673.40802	547.952187	51.455652	45.047394	31.904082	1440.392537	452.947333	83.805339	478.29658	300.957767	155.641474	549.797106	3781.967818	663.667939	75.254527	78.265535	299.460789	39.879243	112.409841	405.710462
ENSG00000166477	32.807462	35.632489	41.640354	32.993302	21.611059	17.991047	46.289527	35.428456	65.426265	36.506127	29.205359	58.071242	46.622415	46.11618	22.50837	9.739343	36.514436	60.17642	55.380433	17.082314	28.492266	28.913938	34.900052	27.113717	62.146569	44.034936	26.172355	6.928729	23.827181	37.776206	44.931415	54.9948	45.526843	29.863174	36.998564	41.435224	28.813263	90.539994	32.740339	43.042235	33.178255	34.497885	20.811195	39.315748	38.069611	24.638398	22.40414	39.08008	39.129385
ENSG00000153107	4.995213	4.174422	6.317077	1.959277	3.956968	3.636296	2.217707	6.45518	3.40034	1.588475	2.713908	3.296516	4.130745	3.638357	2.118066	1.816122	3.801119	3.31868	2.085247	1.50612	1.287613	1.646035	5.117405	1.802633	3.114299	2.427546	3.349551	7.460469	4.866419	6.835179	4.083593	4.832303	2.462354	3.414703	3.59133	3.203538	3.559465	4.974653	7.321471	2.156636	3.392921	3.346002	2.216813	3.42021	1.554487	1.248111	2.242868	2.742018	1.426572
ENSG00000152433	0.536364	0.09719	0.087541	0.08856	0.47273	1.79758	0.456615	0.211002	0.316176	0.906533	0.659014	0.318465	0.382565	0	0.080357	0.336777	0	0.845315	0.92804	0.29414	0.158504	0.065229	0.403372	0.018233	0.448587	0.337078	0	0	0.153855	0.090806	0.607098	0.240557	0.407038	0	0.074208	0.576879	0	0.029981	0.184707	0.388406	0	0.137296	0.503867	0.164217	0	0.234453	0.27115	0	0.300133
ENSG00000103942	11.35772	9.473601	15.455612	5.640967	9.181645	11.814588	6.318225	11.403729	12.468402	3.937018	16.308212	11.559761	10.826618	22.997828	9.563139	11.302676	15.897068	11.445648	11.030348	11.68317	5.937215	6.098481	13.27492	10.148985	11.991274	13.995272	8.182547	10.075369	11.606566	25.053113	13.915352	24.176958	13.421739	11.638231	16.105057	12.284299	16.10045	20.225186	28.187429	14.02759	11.182109	10.070349	12.516213	7.8797	11.060744	3.439299	7.701051	15.780558	5.322455
ENSG00000246859	0.397968	0.227021	0.020448	0.144804	0.268168	0.23327	0	0.295721	0.42671	0.043811	0.294485	0.016531	0.609758	0.144264	0.122005	0.031466	0.205479	0.441917	0.412905	0.137413	0.351728	0.091418	0.819726	0.25554	0.130979	0.695503	0.321043	0	0.107814	0.487849	0.189078	0.137354	0.042257	0.02508	0.364009	0.139096	0.225902	0.056024	0.071908	0	0	0.705546	0.267489	0.163024	0	0.065717	0.072384	0.113729	0.105159
ENSG00000074071	125.472553	144.347526	177.596804	137.91194	88.092689	88.146936	185.380775	106.264777	290.145144	123.398612	131.445588	210.388882	181.956538	121.575017	120.524066	103.985605	127.498766	211.604586	158.905366	58.73875	113.252827	116.47678	134.894113	120.168038	143.366825	154.388808	118.684161	47.20846	101.098909	102.701916	184.38696	168.322106	131.137354	145.305033	140.849116	123.644613	220.679763	263.065381	153.708044	142.555514	99.59326	135.998399	116.145962	152.435141	165.556876	99.423293	119.60294	209.821597	138.566573
ENSG00000178035	148.408523	101.495387	129.719536	66.798195	95.191173	77.170783	65.130698	90.785251	127.621627	60.709408	94.786164	124.692487	107.412532	172.909071	42.594444	72.405915	117.841996	101.325148	60.148047	55.719886	38.831705	87.488174	144.619238	59.703612	55.430514	94.703497	94.757271	99.103586	122.69805	183.229901	87.637001	70.217803	83.178194	62.334285	97.548199	119.694468	71.403474	97.280187	141.512887	71.174215	44.438604	120.954219	95.307604	79.121687	68.711581	37.085426	59.392865	139.202157	54.218515
ENSG00000054267	24.662841	14.943327	15.632825	10.397388	9.87023	7.588803	9.958402	23.249466	20.769395	10.103514	14.776822	23.411446	17.932929	16.00918	8.436898	1.143099	15.166821	12.857329	20.630461	8.959316	12.887868	7.666424	18.350535	10.585576	20.301431	16.521458	10.879432	11.55877	10.678189	18.791976	19.478603	22.870241	11.169485	9.23344	19.81192	11.275098	14.020958	27.794656	18.433849	12.568496	5.91387	14.241302	17.218428	12.177307	8.759895	11.366669	8.732481	12.836441	9.502974
ENSG00000127870	38.993332	33.158742	50.438033	23.409842	18.718642	25.292436	26.317819	34.446113	35.81382	20.590984	29.548658	43.371302	38.324361	34.636321	14.72319	9.417098	34.303204	50.092929	26.98419	17.954387	10.305064	26.189368	28.872266	21.761304	21.759256	22.556221	18.375705	28.629564	23.663892	34.348861	35.820201	50.443597	34.123136	32.343137	36.176879	32.161698	29.983156	54.675173	30.316527	30.17979	18.015417	32.179375	16.897488	42.120308	22.475924	11.200382	20.115509	30.976613	14.313616
ENSG00000156030	20.066023	14.565654	18.867359	5.238383	8.395893	9.971273	7.80557	13.44414	11.157739	6.145224	12.011304	11.59593	10.727599	13.55707	6.064357	7.863555	13.397125	14.716032	11.520506	8.213591	7.482001	10.70698	15.734087	14.932617	12.497357	6.9517	13.976819	12.899619	9.792977	18.847788	22.41687	21.588926	9.857275	11.89912	22.848131	13.794405	9.93482	33.044943	23.16667	10.704434	4.196856	13.895333	16.585974	12.919474	5.622525	5.98442	10.225923	9.426464	6.588149
ENSG00000147027	5.387304	10.700629	8.805789	1.310043	1.484218	1.012993	1.235121	5.008934	4.498923	1.876087	4.553382	2.078801	3.119675	6.743345	3.430225	1.537254	1.635896	2.773104	5.52864	1.880304	1.138854	1.874678	6.359079	2.203986	0.947973	4.178994	3.659651	7.700227	0.541887	5.910362	4.29787	5.558008	7.301883	3.97077	5.018211	1.808964	3.486389	2.255502	9.055673	5.560894	4.516546	5.106477	2.342545	4.441987	4.072694	1.625092	3.634491	2.126409	1.902759
ENSG00000107957	3.766897	1.708082	1.328708	0.508085	1.167248	1.489177	1.445798	1.425087	1.229716	0.944387	3.487483	1.079292	1.307426	1.689444	1.447254	1.878343	2.265767	1.046534	2.175946	1.276328	0.391372	1.326379	2.64231	1.536005	0.760142	1.289252	2.175943	2.99245	1.236513	2.776305	4.092929	2.329309	1.221817	3.391937	2.403563	2.097421	0.760182	3.022069	3.112021	1.276367	0.944775	3.619405	3.286634	0.63207	0.699799	0.933054	1.507812	2.510479	0.937244
ENSG00000140526	11.582093	1.920286	3.669422	1.692538	2.706043	3.933999	2.394574	3.149472	3.730047	1.327618	7.311976	5.53429	3.648468	5.103504	2.485401	3.10937	6.020979	5.849704	3.002997	2.98728	1.536593	2.710072	4.90108	3.191771	3.458303	2.800937	3.565792	2.829716	1.467848	7.394562	4.44677	3.247584	3.231938	4.332102	3.398295	2.934543	2.542165	5.170715	4.877298	2.850907	1.69444	3.257785	3.231071	5.670475	1.930929	0.926464	2.768102	3.319016	0.942154
ENSG00000124802	2.992947	6.199363	4.080534	7.06111	2.098596	0.59889	6.235867	5.061497	10.687097	5.112645	1.359018	3.1541	3.790998	3.493354	3.745648	1.982921	3.884612	10.072816	5.999092	1.924304	2.851626	7.254501	3.661501	3.966207	6.114004	3.767245	1.910728	15.803981	2.432471	2.004971	9.267361	3.45352	2.847824	3.995112	3.398348	4.047945	5.95482	14.31815	6.998536	6.233413	0.379953	1.964842	2.284985	2.719401	6.712693	2.41577	2.945943	4.247036	5.031497
ENSG00000105639	8.217767	0	0.025391	0.282551	1.919587	2.780696	1.086002	0.0612	4.463005	1.885886	0.39891	0.44132	0.731039	0.14928	0.372914	0	0.068039	0.455334	0	0.181292	0.183893	0.075677	0.31589	0.232693	0.04337	0	3.26889	0	0.416499	1.330063	0.088043	0	0.131177	0	0.086095	0.259078	0.462012	2.243521	0	1.168802	0.03369	4.699029	3.640328	0	0	0.32641	0.067411	0.094146	0
ENSG00000108094	10.510816	5.574784	12.312159	4.735377	5.974619	8.522245	5.637774	8.205426	8.026168	3.829215	5.756932	5.228969	12.368428	6.404689	3.189998	2.553824	13.949576	6.691896	6.816896	5.528584	2.902155	4.861819	6.431372	6.038748	5.269716	4.970212	8.373561	14.456869	4.404208	11.211701	5.787421	7.171955	6.917779	7.53317	10.821678	10.119224	6.065364	8.491566	11.352903	7.04866	5.740393	7.919758	4.379028	10.177753	4.15208	4.042025	3.665444	5.0359	3.695977
ENSG00000143756	7.941484	8.424511	11.581875	4.151694	7.07555	6.158467	6.07703	8.652543	6.79771	4.307848	6.580981	6.245719	8.39734	8.760572	2.781093	5.255635	8.266303	9.549299	6.034452	4.823923	3.191689	4.843411	8.008225	4.428755	4.457646	5.762332	4.929757	13.607396	7.971081	13.785173	7.083351	11.571616	7.484776	4.188996	9.759481	9.086892	9.91606	9.074439	14.121817	7.805807	10.707986	11.468981	3.329171	7.982655	4.267006	2.522795	4.155914	6.446709	3.163434
ENSG00000110455	3.529187	2.282997	3.353795	1.238261	4.607961	0.409592	1.991951	4.484405	1.925514	1.188853	4.71138	2.315466	2.064115	4.691977	0.76402	1.356154	1.836768	3.849721	1.038079	0.966485	0.886489	0.437778	3.361446	1.652009	1.714404	4.61882	3.689733	2.285523	4.962145	3.656625	4.725287	2.92998	0.961191	1.471253	3.984325	4.350438	0.318172	2.716394	6.163808	2.280916	2.143814	1.881306	3.048626	1.676157	0.199606	1.652188	0.519944	1.72462	0.8393
ENSG00000197355	19.500334	14.671335	15.895115	4.414156	12.759052	7.869443	7.738176	6.577375	11.656926	4.273642	10.391555	16.36055	10.639856	10.554517	3.127923	5.947108	9.019817	10.509504	9.754847	6.929058	4.589758	3.870515	14.475984	11.788563	6.973942	6.293787	8.025003	10.426785	8.764198	15.474932	12.656357	7.359071	5.903983	5.632094	9.299803	8.074009	7.480464	8.709947	6.049964	8.965322	8.491419	10.623492	16.09071	5.94399	2.524325	2.871408	8.090665	6.587068	1.353496
ENSG00000286699	1.391088	0.292169	0	0	0	0	0	0.070479	0	0	0	0	0.496101	0	0.805217	0.134988	0	0.242015	0	0.073686	0.952976	0.261451	0.08084	0.219248	0	1.125903	0	1.706206	0	0.636947	0	0.1607	0	0	0.594882	0.969655	0	0	0	0.145951	0	0	0.367201	0.822771	0.107288	0.187947	0.038815	0.081314	0
ENSG00000167085	48.58369	56.071719	55.895122	32.992666	35.991427	28.38562	29.910978	38.248603	41.953594	21.350403	48.33161	36.764542	49.370641	37.069808	15.467196	30.669172	42.421535	50.320271	32.378539	17.38827	22.553768	26.933209	32.475988	22.415927	30.67718	33.836038	38.687038	37.883985	41.130867	42.662533	27.119668	38.281378	31.872494	21.889223	45.001185	51.764115	36.559213	81.287149	65.498604	34.265507	41.830717	37.935641	18.107703	36.069692	27.36741	18.730482	14.791574	44.884901	16.616658
ENSG00000121210	4.413853	2.860664	1.545994	1.701989	1.613578	2.582071	1.043566	3.25142	2.980426	1.234002	1.904995	0.649412	1.74554	1.835681	1.766938	0.443151	3.046137	2.439288	3.137089	1.731522	0.795854	0.700206	3.952921	2.020408	2.498322	2.081561	2.022714	4.628452	1.331915	4.763787	2.049696	3.609649	3.194832	1.319901	1.618884	1.121238	1.497158	5.419261	2.451804	1.311343	0.482665	3.565713	4.298513	0.980918	0.729149	1.055417	0.509707	1.025639	1.039295
ENSG00000103591	16.456438	16.863735	26.512917	7.80364	13.315056	13.516777	9.86295	12.79272	15.985387	6.98769	9.571429	13.153419	19.51879	20.553686	8.897224	9.191729	19.197567	14.845068	13.929939	11.774212	6.734614	11.304355	16.226932	10.410818	12.409254	11.805666	13.779464	21.810663	16.487607	19.728242	14.591639	14.523002	15.92191	11.820888	13.978774	15.174651	12.240484	32.881539	21.005198	13.08847	8.995349	13.592444	8.321851	18.388604	8.605344	5.711956	9.939825	13.655539	7.977997
[truncated: 16,783 more rows]
[truncated: 172 more columns]
